# Supplementary material for: Molecular Subsets in the Gene Expression Signatures of Scleroderma Skin
Source: PLoS One. 2008 Jul 16;3(7):e2696. doi: 10.1371/journal.pone.0002696 (PMC2481301; doi:10.1371/journal.pone.0002696)
Supplement: Data File S1 — 4,149 probes shown in figure 1 that changed at least 2-fold from their median value on at least two microarrays were selected from 75 microarray hybridizations representing 61 biopsies. (2.44 MB TXT) [file pone.0002696.s006.txt]

GID	CLID	NAME	GWEIGHT	B4-BD	B4-BD-3	B4-FAD-2	B4-FAD-3	A2-FAD	A2-FAD-2	A3-FAD	A4-BD	B3-BD	A4-FAD-2	B3-FAD-2	A3-BD	A1-BD	A1-FAD	B2-FAD	B2-BD	A8-FAD	A2-BD	SS2_FAD	SS3_FAD	SS1_FAD	SS4_BD	SD-FAD-4	A8-BD	A8-FAD-2	A5-BD	A5-FAD	D3-BL	B6-FAD-2	D3-FAL	G2-FA-Normal-3	G2-FA-Normal-4	A6-BD	A6-FAD	F1-2-Morphea	F1-1-Morphea-2	F1-2-Morphea-2	E2-2-Morphea	F2-Morphea	D4-FAL	D4-FAL-2	D4-BL	C1-BL-2	C2-BL	B5-BD	B5-BD-2
AID				ARRY24X	ARRY25X	ARRY26X	ARRY27X	ARRY4X	ARRY5X	ARRY8X	ARRY9X	ARRY22X	ARRY10X	ARRY23X	ARRY7X	ARRY0X	ARRY1X	ARRY21X	ARRY20X	ARRY18X	ARRY2X	ARRY72X	ARRY73X	ARRY71X	ARRY74X	ARRY70X	ARRY17X	ARRY19X	ARRY11X	ARRY12X	ARRY45X	ARRY33X	ARRY46X	ARRY59X	ARRY60X	ARRY13X	ARRY14X	ARRY52X	ARRY51X	ARRY53X	ARRY50X	ARRY54X	ARRY48X	ARRY49X	ARRY47X	ARRY34X	ARRY37X	ARRY28X	ARRY29X
EWEIGHT				1	1	1	1	1	1	1	1	1	1	1	1	1	1	1	1	1	1	1	1	1	1	1	1	1	1	1	1	1	1	1	1	1	1	1	1	1	1	1	1	1	1	1	1	1	1
GENE248X	AGI_HUM1_OLIGO_A_23_P124456	682804 || PDE4D || Phosphodiesterase 4D, cAMP-specific (phosphodiesterase E3 dunce homolog, Drosophila) || Hs.117545 || NM_006203 ||	1	0.43	0.209	0.685	0.281	-0.512	0.194	0.161	0.316	0.338	0.557	0.303	-0.533	-1.262	0.404	0.501	0.312	-0.059	0.199	0.672	0.528		0.11	0	0.249	-0.001	0.178	0.029	-0.426	-0.108	0.829	-0.365	-0.468	-0.143	-0.099	1.082	-0.225	0.148	-0.104	0.369	-0.249	-0.056	0.047	0	-0.151	-0.359	0.124
GENE179X	AGI_HUM1_OLIGO_A_23_P116980	684931 || TULP3 || Tubby like protein 3 || Hs.524187 || AF045583 ||	1	0.369	0.309	0.163	0.227	0.059	0.194		0.253	0.475	0.516	0.438	-0.427			0.054		-0.069	0.085	0.136	-0.101		0.14	-0.106	-0.389	-0.239	-0.827			0.338	1.538	-0.148		-0.226	-0.075	0.877	0.062	-0.474	-0.236		0.454	-0.407	0.128	0.067	0.202	-0.11	-0.333
GENE1279X	AGI_HUM1_OLIGO_A_23_P34700	691207 || TNNT2 || Troponin T2, cardiac || Hs.533613 || NM_001001431 ||	1	0.055	0.232	0.188	0.382	0.233	0.501	0.536	0.419	0.336	0.26	0.099	0.207	-1.007	-0.058	0.064	0.312	-0.167	-0.142	-0.011	0.092	0.096	0.021	-0.185	0	-0.077	-0.354	-0.19	0.087	-0.069	0.778	0.146	0.11	-0.169	-1.654	0.436	-0.025	-0.086	0.147	-0.041	-0.255	0.048	-0.266	0.371	-0.183	-0.165	-0.048
GENE330X	AGI_HUM1_OLIGO_A_23_P133293	696147 || || || || AC008534 ||	1	0.3365	0.4095	0.6545	0.5035		0.4095	0.4305	0.4705	-0.0015	0.4465	0.4025	0.1175	0.4455	0.4505		0.6285	-0.1205	0.0015	-0.0835	0.0675	0.0615	0.6165	-0.1495	-0.0615	0.1325	-0.4245		0.3225	-0.0575	0.0155	-0.1095	-0.5145	0.4795	0.0985	0.5495	-0.8865	-0.4995	1.3975	1.0265	0.3305	0.6495	0.0735	-0.1985	0.3585	0.0875	-0.5675
GENE3069X	AGI_HUM1_OLIGO_A_24_P461547	846859 || || || || XM_298266 ||	1	0.092	0.103	0.227	-0.09	-0.066	0.266	0.398	0.216	0.084	0.38	0.284	-0.107	-0.02	-0.074	-0.192	0.142	-0.055	-0.083	0.013	0.122	0.281	0.12	-0.13	-0.051	0.045	0			0.042		-0.029	0.084	0.233	0.383	0.201	0.074	0.134	0.042	0.967	-0.041	-0.625	-0.038		0.032	0.078	-1.196
GENE1816X	AGI_HUM1_OLIGO_A_23_P59285	683232 || GCM2 || Glial cells missing homolog 2 (Drosophila) || Hs.227098 || NM_004752 ||	1	0.081	0.206	0.322	0.253	0.49	0.202	0.442	0.385	0.291	0.23	0.149	-0.163	0.386	0.328	0.488	0.258	-0.106	-0.184	-0.005	-0.113	0.264	0.1	-0.256	0.005	0.168	0.648			0.143		-0.203	-0.078	-0.152	0.083	0.144	-0.063	0.055	0.078	0.546	0.081	1.498	0.046	-0.217	-0.238	-0.256	-0.178
GENE884X	AGI_HUM1_OLIGO_A_23_P214273	696542 || || || || AL590668 ||	1	0.24	0.196	0.435	0.257		0.143	0.519	0.169	0.244	0.278	0.341	-0.032	0.529	0.192	0.336	0.389	-0.403	-0.283	-0.12	-0.055		0.129	-0.424	-0.143	-0.306	0.226	0.064	0.282	-0.147	0.481	0.367	0.059	-0.005	-0.214	0.027	0.238	0.317	0.029	-0.228	0.096	0	-0.283	0.185	-0.375	-1.062	-0.245
GENE261X	AGI_HUM1_OLIGO_A_23_P125788	689365 || TCEAL7 || Transcription elongation factor A (SII)-like 7 || Hs.21861 || NM_152278 ||	1	0.296	0.132	0.488	0.565	0.278	0.335	0.478	0.706	0.277	0.424	0.165	-0.065	0.098	0.056	0.04	0.544	-0.368	-0.513	-0.265	-0.398	0.044	-0.14	-0.607	-0.157	0.199	0.36			0.459	0.467	-0.245	-0.44	1.121	0.406	0.341	1.138	0.649	0.143	-0.025	0.113	0.408	-0.412	0.044	-0.262	-0.272	-0.171
GENE731X	AGI_HUM1_OLIGO_A_23_P20035	686604 || GPR146 || G protein-coupled receptor 146 || Hs.38163 || NM_138445 ||	1	0.328	0.443	0.701	0.323		0.277	0.483	0.548	0.634	0.464	0.734	-0.182	0.566	0.481	0.372	0.914	-0.45	-0.438	-0.099	-0.028		0.205	-0.403	-0.128	0.012	0.304			-0.167	0.435	-0.023	-0.506	0.432	0.283	0.309	0.46	1.27	0.148	0.247	-0.075	0.199	-0.154	0		-0.034	-0.067
GENE1370X	AGI_HUM1_OLIGO_A_23_P371410	850009 || PRKACB || Protein kinase, cAMP-dependent, catalytic, beta || Hs.487325 || NM_207578 ||	1	0.64	0.675	1.011	0.563	0.715	0.645	0.886	0.475	0.795	1.092	0.674	0.376		0.763	0.886		-0.025	0.139	0.059	0.134		0.588	-0.017	-0.173	-0.051	0.474				1.148	-0.185	0.125	0.366	0	0.275	0.199	0.347	0.046	0.148	-0.2	-0.197	-0.036	0.277	-0.1	0.045	-0.031
GENE4114X	AGI_HUM1_OLIGO_A_32_P8604	845603 || || CDNA FLJ36372 fis, clone THYMU2008072 || Hs.373964 || AK093691 ||	1	0.8045	0.8635	1.0365	0.7035	0.1305	0.6905	0.5765	1.0685	0.8525	0.9435	0.4055	-0.2105	0.5595	0.4865	0.6735		-0.4705	-0.1945	-0.1915	0.0485		0.3195	-0.4665	-0.9085	-0.0265	0.5685			-0.0205	0.0025	0.0295	-0.4145	0.8335	0.4725	0.2965	0.8825	0.6425	0.1575	0.2545	-0.5955	-0.0025	-0.1805	-0.2925		-0.2915	0.0615
GENE418X	AGI_HUM1_OLIGO_A_23_P142518	693632 || BTBD14B || BTB (POZ) domain containing 14B || Hs.531614 || NM_052876 ||	1	0.166	0.277	0.247	1.131	0.182	0.231	0.45	0.262	0.255	0.385	0.328	0.519	0.319	-0.651	0.408	0.287	-0.027	-0.005	0.066	0.017		0.079	-0.216	0.164	-0.204					0.282	0.114	-0.05	-0.28	0.367	1.001	0.189	-0.207	-0.111	0.159	0.077	-0.324	-0.317	-0.088	-0.187	-0.118	-0.161
GENE1598X	AGI_HUM1_OLIGO_A_23_P425954	851915 || BCL2L11 || BCL2-like 11 (apoptosis facilitator) || Hs.469658 || NM_006538 ||	1	0.3945	0.4025	0.7935	0.6385	0.6605	0.4135	0.7705	0.5765	0.7275	0.6855	0.6195	1.6965	0.5305	0.2225	0.5845	0.9915	-0.0295	0.3835	0.5975	0.6645	0.7615	0.3935	-0.1025	-0.1515	-0.3885	-0.1665				-0.2955	-0.5545	0.2245	-0.4025	-0.1345	0.7375	-0.0775	-0.0585	-0.1225	0.1055	-0.0415	1.0285	-0.0675	-0.1095	-0.2865	-0.0095	-0.0145
GENE2676X	AGI_HUM1_OLIGO_A_24_P27229	846118 || CSAD || Cysteine sulfinic acid decarboxylase || Hs.279815 || NM_015989 ||	1	0.203	0.166	0.414	0.134	0.312	0.13	0.305	0.185	0.232	-0.005	0.187	0.528	0.213	0.241	0.517	0.472	-0.131	-0.041	0.106	-0.054	0.604	0.209	-0.175	-0.022	0.174	0.291				-0.27	0.027	0.052	-0.055	-0.057	1.06	0.151		-0.124	0.203	-0.225	0.114	-0.302	-0.39	-0.028	0.005	0.11
GENE2189X	AGI_HUM1_OLIGO_A_23_P9744	692074 || || || || AL732374 ||	1	0.211	0.197	0.337	0.237	0.269	0.124	0.296	0.305	0.295	0.106	0.287	0.401	0.312	0.158	0.066	0.599	-0.147	-0.253	-0.132	0.188		-0.161	-0.263	-0.054	-0.059	0.52					-0.191	0.228	0.094	-1.564	1.134	0.008	0.246	0.238	0.098	0.218	0.207	-0.495	0	-0.381	-0.04	-0.188
GENE1990X	AGI_HUM1_OLIGO_A_23_P76078	690046 || IL23A || Interleukin 23, alpha subunit p19 || Hs.98309 || NM_016584 ||	1	0.425	0.044	0.34	0.166	0.309	0.198	0.355	-0.045	-0.201	0.237	0.174	0.063	0.928	1.068	1.204	1.188	0.08	0.057	0.307	0.63		0.629	0	-0.031					-0.283		-0.104	-0.12	0.011	-0.392	0.564	-0.315	0.041	-0.172	-0.193	0.094	-0.096	-0.108	-0.34	-0.179	-0.018	0.048
GENE3417X	AGI_HUM1_OLIGO_A_24_P910130	845032 || || || || BC018433 ||	1	0.386	0.236	0.281	0.26	0.505	0.264	0.276	0.264	0.452	0.28	0.175	0.284	0.36	0.302	0.757	0.493	-0.102	0.163	0.284	0.489		0.346	-0.326	-0.215	-0.301			0.266		1.283		0.023	-0.058	-0.062	1.459	-0.026	0.478	-0.141		-0.094	-0.106	0.166	0.041	-0.076	-0.198	-0.215
GENE3933X	AGI_HUM1_OLIGO_A_32_P31963	843777 || || || || I_1926499 ||	1	0.2405	0.1445	0.3645	0.5485		0.5915	0.5705	0.5695	0.5115	0.3965	0.2365	0.3515	0.2465	0.1505	1.1315	0.3545	-0.1195	-0.2825	0.0335	-0.0715		0.3845	-0.3085	-0.1785	0.7555		0.2955			1.0755	-0.2625	0.0005	-0.1165	-0.4295	0.4305	-0.5835	0.3945	0.2085	0.3605	0.3635	-0.0005	-0.4195	-0.1845	-0.2855	-0.0935	-0.3035
GENE1797X	AGI_HUM1_OLIGO_A_23_P57733	697140 || DRD3 || Dopamine receptor D3 || Hs.121478 || NM_000796 ||	1	0.279	0.21	0.027	0.201	-0.029	0.253	0.215	0.089	0.321	0.092	0.05	0.184	0.26	0.197	0.422	0.652	0.057	-0.127	0.215	0.223	0.347	0.118	-0.152	0.02	-0.206	0.149	-0.152	0.421	-0.012	-0.106	-0.215	0.035	0.155	-0.019	-0.16	-0.1	-0.117	-0.026	0.1	-0.281	0.099	0.194	-0.234	-0.043	-0.084	0.105
GENE3138X	AGI_HUM1_OLIGO_A_24_P550562	845347 || || || || A_24_BS550562 ||	1	0.042	0.109	0	-0.033	0.132	0.018	0.189	-0.084	0.034	0.001	0.092	1.038	-0.024	0.151	0.047	0.043	-0.004	-0.044	-0.043	0.109	0.167	0.084	-0.064	0.024	-0.123	-0.172					0.003	-0.06	0.159	0.005	0.111	0.11	0.115	-0.107		-0.166	-0.08	-0.129	-0.269		-0.046	-0.252
GENE3470X	AGI_HUM1_OLIGO_A_24_P926895	851265 || || SIB 276 intestinal mucin (MUC3) || Hs.536425 || AF007190 ||	1	0.073	-0.009	-0.12	0	-0.125	0.066	0.208	0.066	-0.16	-0.095	-0.163	0.181	0.116	-0.045	0.037	-0.049	-0.212	0.034	-0.191	0.088	-0.459	-0.106	-0.058	-0.008	0.028	-0.089	-0.321	-0.204	0.049	0.607	-0.059	0.007	-0.212	-0.004	-0.163	0.2	-0.114	-0.086	0.042	-0.245	0.298	0.099	-0.022	-0.067	0.121	0.017
GENE637X	AGI_HUM1_OLIGO_A_23_P165414	846603 || MGC2610 || Hypothetical protein MGC2610 || Hs.470549 || NM_144711 ||	1	0.067	0.095	0	0.255		-0.154	0.15	-0.049	0.148	-0.314	-0.124	0.317	-0.037	-0.047	0.122	-0.118	0.055	-0.07	0.081	0.165		-0.049	0.695	0.088	-0.183	0.179		-0.111	-0.283	-0.41	0.044	0.439	0.043	-0.014	1.069	-0.356	0.17	-0.056	0.138	0.037	-0.335	0.249	0.041	-1.432	0.341	0.156
GENE1842X	AGI_HUM1_OLIGO_A_23_P62336	687618 || CPXCR1 || CPX chromosome region, candidate 1 || Hs.458292 || NM_033048 ||	1	-0.017	-0.018	0.141	0.069	-0.122	0.103	0.031	0.043	0.166	-0.254	0.255	0.371		-0.143	0.012		-0.145	0.064	-0.05	1.054	-0.15	-0.073	-0.051	0.021	0.023						-0.012	0.076	0.096	-0.057	0.917	0.332	0.286	0.108		0.04	-0.07	0	0.265		0.249	0.136
GENE3365X	AGI_HUM1_OLIGO_A_24_P835921	851540 || || || || THC1474865 ||	1	0.086	-0.097	0.083	0.244		0.017	0.039	0	-0.071	-0.065	-0.024	-0.061		0.008	-0.091		-0.305	0.106	-0.282	0.082		-0.211	-0.282	0.01	0.209	0.238			0.187	-0.23		0.199	0.005	0.036	1.143	0.135	0.006	-0.1	0.071	0.005	-0.378	0.033	-0.091	-0.065	0.276	0.126
GENE813X	AGI_HUM1_OLIGO_A_23_P20814	691620 || DDX58 || DEAD (Asp-Glu-Ala-Asp) box polypeptide 58 || Hs.190622 || NM_014314 ||	1	0.663	0.339	0.375	0.384	-0.233	-0.299	-0.072	-0.157	-0.063	-0.539	-0.477	0.107	0.216	0.12	0.012	-0.355	0.027	-0.139	0.071	-0.32	-0.032	1.232	0.096	0.248	0.566	0.095	-0.074	0.295	0.107	0.507	-0.348	0.063	1.423	0.594	0.316	0.77	0.793	1.153	1.472	0.211	0.437	0.314	-0.492	-0.561	-0.112	-0.229
GENE955X	AGI_HUM1_OLIGO_A_23_P23074	681212 || IFI44 || Interferon-induced protein 44 || Hs.82316 || NM_006417 ||	1	0.833	0.889	0.396	0.193	-0.078	-0.745	-0.62	-0.161	-0.203	0.107	-0.17	-0.137	0.24	0.409	0.078	0.003	0.215	0.26	0.331	0.303	0.213	1.932	0.859	-0.589	-0.107	0.081	-0.168	-0.139	-0.435	0.275	-0.075	0.027	1.601	0.615	0.813	-0.344	0.916	0.465	0.057	0.12	-0.141	-0.174	0.162	0.379	-0.016	-0.187
GENE694X	AGI_HUM1_OLIGO_A_23_P17663	696922 || MX1 || Myxovirus (influenza virus) resistance 1, interferon-inducible protein p78 (mouse) || Hs.517307 || NM_002462 ||	1	0.116	0.143	-0.184	-0.137	-0.618	-0.324	-0.085	-0.186	-0.508	-0.002	-0.479	-0.441	-0.592	-0.386	-0.459	0.334	0.479	-0.404	0	-0.218	-0.472	0.993	0.189	0.098	-0.101	0.336	0.765	0.733	0.641	0.575	0.398	-0.159	0.886	0.587	0.759	0.306	0.698	0.129	0.664	0.146	0.273	0.148	-0.018	0.006	0	0.081
GENE1749X	AGI_HUM1_OLIGO_A_23_P52266	693158 || IFIT1 || Interferon-induced protein with tetratricopeptide repeats 1 || Hs.20315 || NM_001001887 ||	1	0.783	0.353	0.329	0.383	-0.418	-0.284	-0.172	-0.131	-0.749	-0.102	-0.653	-0.758	-0.17	-0.315	0	0.137	-0.143	-0.361	-0.453	-0.034	-0.433	1.728	0.199	-0.554		0.53	1.015	0.302	0.675	1.049	0.371	0.415	1.5	1.03	0.843	0.921	1.301		0.309	0.117	0.696	-0.153	-0.374	-0.444	0.038	-0.006
GENE1953X	AGI_HUM1_OLIGO_A_23_P72737	690666 || IFITM1 || Interferon induced transmembrane protein 1 (9-27) || Hs.458414 || NM_003641 ||	1	0.111	-0.131	-0.088	-0.108	-0.532	-0.589	0.42	-0.3	-0.468	-0.178	-0.263	0	0.014	0.036	0.078	0.568	0.657	-0.717	0.184	0.209	-0.438	1.289	0.514	0.403	0.277	0.067	0.117	-0.259	0.226	-0.166	0.128	0.03	0.909	1.485	0.635	0.098	0.626	0.447	0.021	0.287	0.45	-0.039	-0.297	-0.255	-0.069	-0.037
GENE2048X	AGI_HUM1_OLIGO_A_23_P819	861643 || G1P2 || Interferon, alpha-inducible protein (clone IFI-15K) || Hs.458485 || NM_005101 ||	1	0.169	-0.083	-0.085	-0.329	-0.262	-0.574	0.104	-0.118	-0.361	0.653	-0.055	-0.209	-0.163	0.151	0	0.048	0.194	-0.135	0.269	0.297	-0.45	2.396	0.269	0.05	0.266	0.197	0.261	-0.549	0.373	0.34	0.517	0.657	0.811	0.938	0.221	-0.423	0.35	0.221	0.646	-0.028	-0.177	-0.314	-0.387	-0.167	0.203	-0.1
GENE1693X	AGI_HUM1_OLIGO_A_23_P48513	693743 || || || || AK095039 ||	1	0.6	0.37	0.95	1.09	-0.46	-0.5	0.86	0.52	-1.09	1.1	-0.59	-0.24	-0.67	-0.16	0.58	1.36	-1.66	-0.33	-0.2	-0.01	-0.68	1.32	0.76	-0.15	0.41	0.06	0.41	0.2	0.86	0.88	0.45	0.45	1.32	1.44	0.5	0.09	0.83	1.62	1.7	0	0.06	-0.3	-0.14	-0.53	0.64	0.36
GENE2674X	AGI_HUM1_OLIGO_A_24_P270460	870361 || IFI27 || Interferon, alpha-inducible protein 27 || Hs.532634 || NM_005532 ||	1	0.581	0.175	0.694	0.988	-0.615	-0.44	0.737	0.52	-1.204	0.974	-0.754	-1.451	-0.915	-0.353	0.259	1.079	-0.793	-0.772	-0.649	-0.344	-1.107	1.006	1.26	0	0.376	0.011	0.35	0.068	0.982	0.848	0.531	0.444	1.407	1.412	0.438	0.106	0.75	1.575	1.649	-0.038	-0.02	-0.177	-0.339	-0.625	0.431	0.334
GENE287X	AGI_HUM1_OLIGO_A_23_P128541	858271 || FLN29 || FLN29 gene product || Hs.5148 || NM_006700 ||	1	-0.1345	0.1725	-0.1295	0.0005	-0.0105	0.0835	0.0655	-0.0255	0.1055	0.0275	-0.1685	-0.5105		-0.1045	0.4275	-0.1495	-0.1655	-0.0415	-0.1155	0.1025		2.4105	-0.1975	0.0155	-0.0535						-0.0415	0.0775	0.2105	-0.0385	0.7475	0.4645	0.0995	-0.1615	0.1155	-0.0005	0.0895	-0.1765	0.0375		0.0485	0.1245
GENE3672X	AGI_HUM1_OLIGO_A_32_P145447	851861 || || || || I_3247221 ||	1	0.072	0.079	0.029	-0.038	-0.044	0.012	-0.166	0.134	0.121	0.196	0.173	-0.365	0.008	0.102	-0.066	0.044	0.001	0.117	-0.028	0.161	0.49	2.011	0.005	-0.056	-0.178	-0.458	-0.424	-0.019	0.026	0.52	0.073	-0.046	-0.094	-0.112	0.026	-0.129	-0.029	0.142	0.273	0.001	-0.335	0.011	0.098	0.09	-0.154	-0.118
GENE632X	AGI_HUM1_OLIGO_A_23_P16469	851618 || PLAUR || Plasminogen activator, urokinase receptor || Hs.466871 || NM_001005377 ||	1	0.202	-0.103	-0.5	-0.387		-0.117		0.218	-0.117	0.354	0.504	0.583	0.188	0.015	0.192	-0.336	0.339	0.231	0.334	0.216		0.266	0.013	0.029	-0.261				-0.082		-0.008	-0.007	0.245	2.001	0.762	-0.356	-0.393			2.122	-0.125	-0.118		-0.354	0.08	0.187
GENE17X	AGI_HUM1_OLIGO_A_23_P101407	859193 || C3 || Complement component 3 || Hs.529053 || NM_000064 ||	1	-0.395	-0.504	0.088	-0.284	-0.038	-0.199	1.98	-0.183	0.474	0.237	1.243	0.208	0.247	0.298	-0.844	-0.825	0.364	-0.385	-0.298	-0.06	-0.297	-0.353	-0.177	-0.256	0.391	1.397	1.269	0.249	-0.86	0.491	0.233	-0.019	0.75	1.761	-0.367	-0.242	-0.727	-0.592	-0.604	1.621	1.214	0.964	0.233	-0.343	0.187	0.284
GENE1841X	AGI_HUM1_OLIGO_A_23_P62115	858234 || TIMP1 || Tissue inhibitor of metalloproteinase 1 (erythroid potentiating activity, collagenase inhibitor) || Hs.522632 || NM_003254 ||	1	-0.216	-0.151	-0.102	-0.188	0.18	0.129	0.74	-0.205	0.281	0.078	0.602	0.262	0.192	0.1	-0.244	-0.459	0.549	0.191	0.027	-0.195	-0.339	-0.406	-0.063	0.813	0.379	0.411	0.391	-0.204	-0.33	0.322	0.191	0.337	1.127	1.483	-0.356	-0.613	-0.486	0.313	0.505	0.904	0.451	0.28	-0.213	-0.357	0.204	-0.015
GENE723X	AGI_HUM1_OLIGO_A_23_P200015	686669 || AK5 || Adenylate kinase 5 || Hs.18268 || NM_174858 ||	1	0.116	0.111	-0.064	0.044	0.14	0.148		0.514	-0.078	0.53	0.697	-0.481	-0.193	-0.261	-0.006		-0.261	-0.278	-0.436	-0.115		-0.297	-0.171	0.097	0.453	-0.469	0.256			1.024	-0.073	0.334	0.516	0.821	0.309	-0.297	0.843	1.405	0.609	-0.323	-0.145	-0.019	0.339		-0.329	0.087
GENE1795X	AGI_HUM1_OLIGO_A_23_P57417	689891 || MMP11 || Matrix metalloproteinase 11 (stromelysin 3) || Hs.143751 || NM_005940 ||	1	0.06	-0.009	0.134	0.142	0.046	0.216	0.454	0.229	0.107	0.259	0.469	-0.324	-0.181	0.317	0.613	-0.576	-0.039	0	-0.119	0.05	0.309	0.026	-0.314	-0.019	1.606	-0.161			0.389	0.567	-0.155	-0.175	0.378	1.081	1.196	-0.218	1.926	1.165	0.606		-0.134	0.153	-0.018	-0.149	0.911	0.645
GENE1288X	AGI_HUM1_OLIGO_A_23_P348684	772609 || LMO6 || LIM domain only 6 || Hs.166173 || NM_006150 ||	1	0.075	0.015	0.525	0.066	0.199	0.436	0.128	0.099	0.403	0.476	0.298	-0.142	0.551	0.429	0.079		-0.469	-0.206	-0.035	-0.089	0.667	0.009	-0.468	0.463	1.093				1.319	0.965	-0.425	-0.373	0.763	1.305	0.563	-0.024	0.743	0.226	1.14	0.423	0.515	-0.468			-0.067	-0.185
GENE1487X	AGI_HUM1_OLIGO_A_23_P399265	773379 || STMN2 || Stathmin-like 2 || Hs.521651 || NM_007029 ||	1	-0.399	-0.496	0.392	0.454	0.255	1.165	0.747	-0.093	-0.365	0.636	0.731	-0.19	-0.685	0.303	-1.008	-0.546	0.166	-0.376	-0.361	-0.517	-0.175	-0.592	-0.271	0.587	1.335	0.432	0.686	1.03	1.233	1.798	0.439	-0.017	0.951	1.673	0.413	0.088	1.294	1.254	-0.199	1.377	1.476	-0.295	-0.276	-0.772	0.151	0.182
GENE2130X	AGI_HUM1_OLIGO_A_23_P90436	684021 || COMP || Cartilage oligomeric matrix protein || Hs.1584 || NM_000095 ||	1	-0.759	-0.884	1.703	1.747	1.373	2.064	0.969	-0.077	0.293	1.132	0.958	-1.926		1.012			-1.322	-0.173	-1.743	-1.412		0	-0.327	0.989	1.282	-2.043		0.041	0.494	0.156	-0.096	-0.832	0.842	1.599	0.421	-1.51	0.29	1.153	0.751	1.415	0.87	-2.073	-0.73	-1.093	0.347	0.25
GENE2662X	AGI_HUM1_OLIGO_A_24_P264943	848786 || COMP || Cartilage oligomeric matrix protein || Hs.1584 || NM_000095 ||	1	-0.737	-0.818	1.165	0.887	1.145	1.299	0.625	0.122	-0.296	0.907	0.772	-2.074	-0.692	0.796	-1.616	-1.301	-1.139	-0.349	-1.858	-1.3	-1.284	-1.24	-0.7	0.836	1.45	-2.06	0	0.455	1.681	0.406	-0.014	-0.273	1.453	1.867	1.2	-1.137	1.416	1.324	2.008	1.422	1.534	-1.65	-0.773	-1.294	0.592	0.305
GENE1523X	AGI_HUM1_OLIGO_A_23_P408285	773705 || PRICKLE1 || Prickle-like 1 (Drosophila) || Hs.524348 || NM_153026 ||	1	-0.33	-0.233	0.067	-0.264	-0.106	0.086	0.149	-0.56	-0.03	0.221	0	-1.578		0.135	0.173		-0.655	-0.397	-0.319	-0.193		-0.386	-0.463	-0.141	-0.278	0.045	-0.009	-0.041	0.108	0.129	0.31	0.289	0.518	1.027	0.16	-0.139	0.556	0.004	0.263	0.635	1.046	0.261	0.223	-0.118	-0.02	0
GENE247X	AGI_HUM1_OLIGO_A_23_P124084	683235 || LOXL1 || Lysyl oxidase-like 1 || Hs.65436 || NM_005576 ||	1	-0.392	-0.66	-0.699	-0.811	0.343	0.123	0.224	-0.656	-0.243	0.473	0.314	-0.443	0.185	0.084	-0.275	-0.653	1.241	-0.013	-0.481	-0.224	-0.359	-0.507	-0.471	0.268	0.556	0	0.558	-0.251	0.151	0.548	0.044	0.455	0.444	1.169	0.769	-0.233	0.679	0.368	0.146	0.847	0.571	0.294	-0.535	-0.435	0.27	0.022
GENE1342X	AGI_HUM1_OLIGO_A_23_P36364	693376 || THY1 || Thy-1 cell surface antigen || Hs.134643 || NM_006288 ||	1	-0.182	-0.154	0.01	-0.071	0.355	0.419	0.204	-0.09	-0.055	0.444	0.33	-0.123	0.103	0.09	-0.223	-0.25	1.13	-0.014	-0.399	-0.338	-0.211	-0.651	-0.378	0.458	0.55	0.067	0.113	-0.374	0.12	0	0.042	-0.008	0.404	1.049	0.368	-0.571	0.353	0.275	0.594	0.332	0.471	0.026	-0.182	-0.462	0.047	0.186
GENE3351X	AGI_HUM1_OLIGO_A_24_P827037	865476 || LRRC15 || Leucine rich repeat containing 15 || Hs.288467 || NM_130830 ||	1	-0.69	-0.648	-0.316	-0.16	0.423	0.498	0.457	-0.463	-0.555	0.417	0	-0.638	-0.526	0.01	-0.503	-0.657	0.211	-0.266	-0.283	-0.243		-0.377	-0.467	0.372	0.361	0.234	0.59	-0.069	0.269	0.36	0.175	-0.23	0.528	1.098	0.733	-1.076	0.815	0.602	0.431	0.688	1.015	-0.626	-0.338	-0.941	-0.03	0.073
GENE808X	AGI_HUM1_OLIGO_A_23_P207520	847983 || COL1A1 || Collagen, type I, alpha 1 || Hs.172928 || NM_000088 ||	1	-0.23	-0.294	-0.295	-0.23	0.074	0.088	-0.189	0.031	-0.119	0.182	-0.021	-0.749	0.593	0.162	0.236	-0.214	-0.695	-0.53	-0.856	-1.162	0.003	-0.678	-0.514	0.112	0.173	0.412	0.139	-0.106	0.392	0.012	0.483	0.463	0.152	0.567	0.452	-0.98	0.231	-0.032	0.507	0.249	0.298	0.28	-0.379	0.039	0.064	0.145
GENE1995X	AGI_HUM1_OLIGO_A_23_P7642	686059 || SPARC || Secreted protein, acidic, cysteine-rich (osteonectin) || Hs.111779 || NM_003118 ||	1	-0.71	-0.845	-0.434	-0.646	-0.087	0.123	-0.476	-0.055	-0.164	0.923	0.568	-0.835	0.704	0.777	0.262	-0.107	1.034	-1.03	-0.599	-0.198	0	-0.296	-0.576	0.309	0.509	0.972	0.904	-0.354	0.865	0.674	0.967	0.773	-0.093	0.729	1.105	-0.632	0.956	0.088	1.078	0.583	0.653	0.021	-0.394	-0.351	-0.052	-0.012
GENE2693X	AGI_HUM1_OLIGO_A_24_P277934	864994 || COL1A2 || Collagen, type I, alpha 2 || Hs.489142 || NM_000089 ||	1	-0.412	-0.599	-0.13	-0.195	-0.055	-0.127	-0.695	-0.491	-0.507	0.469	0.23	-1.277	0.357	0.266	0.225	-0.546	0.131	-0.804	-0.774	-1.279	-0.122	-0.621	-0.956	0.102	0.224	0.782	0.559	-0.206	0.556	0.26	0.755	0.812	-0.131	0.326	0.55	-0.112	0.508	0.084	0.549	0.053	0.11	-0.207	-0.323	-0.1	-0.131	0
GENE108X	AGI_HUM1_OLIGO_A_23_P110473	686052 || BIRC1 || Baculoviral IAP repeat-containing 1 || Hs.519374 || NM_004536 ||	1	0.159	-0.071	0.059	-0.285	-0.101	-0.33	0.425	-0.12	0.222	0.138	0.445	0	0.278	0.226	0.07	0.014	-0.108	-0.018	0.225	-0.02	0.831	0.178	0.379	-0.114	-0.264	0.285	0.125	-0.423	-0.27	-0.042	-0.615	-0.131	1.298	1.376	0.7	0.55	0.76	0.561	0.641	0.75	0.603	0.164	-0.843	0.276	-0.155	-0.116
GENE887X	AGI_HUM1_OLIGO_A_23_P214627	682555 || AIF1 || Allograft inflammatory factor 1 || Hs.76364 || NM_004847 ||	1	0.423	-0.118	-0.252	-0.13	-0.078	-0.15	0.973	-0.75	-0.301	-0.32	-0.234	-0.397	0.103	0.884	-0.481	-0.178	0.422	-0.185	-0.101	0.026	-0.116	0.448	1.31	0.278	0.706	0.469	0.728	-0.064	0.21	0	0.306	0.098	2.026	1.863	1.23	1.109	1.246	0.932	0.834	0.902	0.993	0.081	0.475	-0.025	-0.05	-0.354
GENE2165X	AGI_HUM1_OLIGO_A_23_P94230	686805 || LY96 || Lymphocyte antigen 96 || Hs.69328 || NM_015364 ||	1	-0.253	-0.158	-0.168	-0.227	-0.114	-0.133	-0.026	-0.153	-0.071	0	-0.089	-0.111	0.084	0.249	0.059	-0.07	0.588	0.281	0.344	-0.029	0.38	0.27	1.508	0.05	0.302	-0.033	0.061	-0.232	0.367	0.135	0.156	-0.219	1.137	1.065	0.476	0.465	0.696	0.396	0.462	0.202	0.798	-0.036	0.22	-0.191	-0.393	-0.396
GENE1738X	AGI_HUM1_OLIGO_A_23_P51487	692343 || GBP3 || Guanylate binding protein 3 || Hs.534284 || NM_018284 ||	1	0.067	-0.056	-0.085	-0.047	0.074	-0.142	-0.056	-0.218	-0.014	0	-0.325	-0.138	0.085	0.051	0.011	0.035	-0.049	0.147	-0.013	-0.353	0.246	0.394	1.239	-0.369	-0.341	0.026	-0.214	0.395	0.208	0.127	0.471	0.218	1.401	0.574	0.844	0.432	1.219	1.303	1.115	0.312	0.849	0.14	-0.033	0.388	-0.342	-0.35
GENE130X	AGI_HUM1_OLIGO_A_23_P112026	683802 || INDO || Indoleamine-pyrrole 2,3 dioxygenase || Hs.840 || NM_002164 ||	1	-0.213	-0.108	0.012	-0.321	-0.372	-0.498	0.372	-0.264	-0.134	-0.137	0.037	0.519	-0.032	0.105	-0.107	-0.3	0.57	0	0.147	0.452	-0.372	0.142	1.339	0.067	0.143	-0.115	-0.208			0.308	-0.212	-0.167	0.926	0.527	-0.263	-0.681	-0.438	1.219	0.749	0.936	0.473	0.252			0.016	-0.167
GENE2011X	AGI_HUM1_OLIGO_A_23_P7827	681958 || || || || NM_001010919 ||	1	0.044	0.053	-0.208	-0.014	0.506	0.489	1.348	-0.243	-0.303	-0.222	-0.133	0.7	0.297	0.799	0.507	0.52	1.002	0.282	0.545	0.492	-0.413	0.352	2.71	0.342	0.772	-0.067	0.014	0.337	-0.565	0.102	-0.02	-0.104	0.815	1.22	0.53	-0.381	0.839	1.505	0.74	0.805	1.012	0.725	-0.249	-0.082	0.175	-0.277
GENE2047X	AGI_HUM1_OLIGO_A_23_P81898	683581 || UBD || Ubiquitin D || Hs.44532 || NM_006398 ||	1	0.548	0.438	0.341	0.366	0.14	0.225	0.718	0.243	-0.022	0.22	0.046	-0.789	0.158	0.528	0.3	0.381	0.27	0.011	0.039	0.184	-0.094	0.223	2.279	0.101	0.804	0.171	-0.01	-0.084	-0.483	0.008	-0.173	0	1.658	1.045	0.781	-0.072	0.787	1.514	1.072	0.628	0.706	0.625	-0.151	-0.461	0.093	0.045
GENE293X	AGI_HUM1_OLIGO_A_23_P128974	686450 || BATF || Basic leucine zipper transcription factor, ATF-like || Hs.509964 || NM_006399 ||	1	0.193	-0.022	-0.042	-0.062	0.206	0.198	0.684	-0.251	-0.15	-0.257	-0.108	0.148	0.371	0.508	0.56	0.55	0.49	0.069	0.182	0.198	-0.107	0.042	1.035	0.121	0.473	0.397	0.139	0.017	-0.607	0.229	-0.506	-0.589	1.006	0.93	0.162	0.168	0.344	1.473	0.961	0.576	0.44	0.082	-0.272	-0.287	-0.495	-0.453
GENE2990X	AGI_HUM1_OLIGO_A_24_P393740	854954 || FYB || FYN binding protein (FYB-120/130) || Hs.370503 || NM_001465 ||	1	0.194	0.094	0.096	-0.098		-0.348	0.283	-0.23	-0.026	-0.287	0	0.147	0.118	0.043			0.378	0.017	0.159	-0.167		-0.136	0.964	0.168	0.368	0.388	-0.009	-0.09	-0.555	0.231	-0.153	-0.205	1.383	0.959	0.408	-0.087	0.354	1.542	0.42	0.497	0.603	0.444	0.087	-0.364	0.138	-0.24
GENE2981X	AGI_HUM1_OLIGO_A_24_P392201	869604 || FLJ00332 || FLJ00332 protein || Hs.534648 || BC036873 ||	1	0.211	0.307	-0.068	-0.096	-0.069	-0.262	0.739	0	-0.198	-0.578	-0.376	0.078	0.085	0.12	-0.193	-0.229	0.672	0.166	0.114	-0.031	-0.081	-0.049	0.469	-0.072	1.016	0.43	0.306	0.421	-0.424	0.593	-0.621	-0.444	0.974	0.62	0.609	-0.023	0.576	1.679	1.186	0.383	0.488	0.273	0.025	0.103	0.019	0.034
GENE565X	AGI_HUM1_OLIGO_A_23_P157865	681501 || TNC || Tenascin C (hexabrachion) || Hs.143250 || NM_002160 ||	1	0.164	0.136	-0.571	-0.354	-0.28	-0.44	0.166	-0.434	-0.638	-0.193	-0.383	-0.036	0.088	0.126	0.169	0.004	1.204	0.28	0.45	-0.197	0.025	-0.152	0.237	0.65	0.465	-0.479	0.103	-0.545	-0.039	-0.377	-0.669	-0.412	1.446	1.593	0.719	-0.553	0.799	0.441	0.308	0.668	0.726	0.17	-0.349	-0.355	0.21	0.31
GENE641X	AGI_HUM1_OLIGO_A_23_P165657	696919 || SLC20A1 || Solute carrier family 20 (phosphate transporter), member 1 || Hs.546297 || NM_005415 ||	1	-0.083	-0.369	-0.261	-0.252	0.256	-0.163	0.447	-0.534	-0.207	-0.071	0.052	0.293	0.864	0.675	0.867	0.655	2.074	0.291	1.162	0.55	0.162	0.338	0.248	0.655	0.626	-0.11	-0.069	-1.06	0.127	-0.605	-0.425	-0.414	1.547	1.593	0.993	0.268	1.062	0.921	0.102	0.466	0.37	0.393	-0.474	-0.199	-0.261	-0.415
GENE2162X	AGI_HUM1_OLIGO_A_23_P94030	685197 || LAMB1 || Laminin, beta 1 || Hs.489646 || NM_002291 ||	1	-0.146	-0.291	-0.219	-0.149	-0.271	-0.148	0.448	-0.634	0.045	-0.178	0.265	0.279	0.263	0.288	0.189	0.46	0.975	-0.159	0.329	0.382	0.021	0.204	0.04	0.214	0.305	0	-0.001	-0.341	0.059	-0.022	-0.291	-0.236	1.126	1.101	0.745	0.023	0.824	0.097	-0.176	0.516	0.329	-0.005	-0.075	0.199	0.028	-0.098
GENE820X	AGI_HUM1_OLIGO_A_23_P208866	688550 || GMFG || Glia maturation factor, gamma || Hs.5210 || NM_004877 ||	1	0.251	0.139	-0.07	0.064	-0.056	-0.09	0.225	-0.076	-0.307	-0.092	0.025	0.09	0.151	0.177	-0.125	0.24	1.142	-0.275	0.132	0.105	-0.111	-0.037	0.783	0.478	0.526	0.157	0.226	0.034	0.105	0.271	-0.23	-0.082	1.207	1.322	0.671	0.352	0.883	0.662	0.466	0.431	0.778	0.168	-0.008	-0.243	-0.013	-0.023
GENE1440X	AGI_HUM1_OLIGO_A_23_P3866	850234 || COTL1 || Coactosin-like 1 (Dictyostelium) || Hs.289092 || NM_021149 ||	1	0.319	0.246	0.283	0.405	-0.128	-0.159	0.367	-0.184	-0.07	-0.271	0.119	0.032	0.48	0.543	0.349	0.344	1.821	-0.208	-0.23	-0.163	-0.056	0	0.199	0.848	1.227	0.087	0.066	-0.601	0.214	-0.275	-0.481	-0.284	1.305	1.176	0.557	0.04	0.535	0.828	0.346	0.292	0.395	0.1	-0.308	-0.32	-0.102	0.078
GENE3045X	AGI_HUM1_OLIGO_A_24_P416131	868789 || COTL1 || Coactosin-like 1 (Dictyostelium) || Hs.289092 || NM_021149 ||	1	0.252	0.12	0.398	0.058	-0.183	-0.408	0.208	-0.358	-0.054	-0.083	0.289	-0.011	0.182	0.359	-0.011	-0.115	1.769	-0.173	-0.311	-0.128	-0.411	-0.467	0.36	0.639	1.164	0.421	0.365	-0.237	0.366	0.007	-0.718	-0.21	1.194	1.082	0.446	0.035	0.666	0.888	0.384	0.167	0.414	0.21	-0.284	-0.241	0.047	-0.023
GENE2027X	AGI_HUM1_OLIGO_A_23_P79482	691379 || || || || NM_001025201 ||	1	0.284	0.111	0.306	0.075	0	-0.085	0.138	-0.18	0.065	0.032	0.03	0.213	0.301	0.431	0.397	0.287	0.642	0.071	0.236	0.131	-0.192	0.07	0.105	0.805	0.446	-0.077	-0.343	-0.14	0.242	-0.186	-0.275	-0.255	1.32	1.406	0.56	-0.276	0.842	0.643	0.949	0.146	0.43	-0.187	-0.284	-0.176	-0.079	-0.047
GENE531X	AGI_HUM1_OLIGO_A_23_P154605	693932 || SULF2 || Sulfatase 2 || Hs.162016 || NM_198596 ||	1	-0.077	-0.426	-0.428	-0.571	0.249	0.104	0.645	-0.444	-0.334	-0.126	0.113	-0.085	0.187	0.287	-0.116	-0.022	1.212	-0.038	0.044	-0.225	-0.351	-0.126	0.036	-0.017	0.507	0.446	0.292	-0.093	0.369	0.053	-0.306	-0.352	0.378	1.545	0.815	-0.285	0.833	0.567	0.242	0.47	0.433	0.25	0.126	-0.239	0.242	0.304
GENE493X	AGI_HUM1_OLIGO_A_23_P150789	692098 || PRSS23 || Protease, serine, 23 || Hs.25338 || NM_007173 ||	1	-0.149	-0.06	0.053	0.099	0.104	-0.117	0.813	-0.181	0.078	0.438	0.902	0.452	0.501	1.022	0.124	0.082	1.845	0.31	0.475	0	0.194	0.128	-0.237	0.954	1.12	-0.383	0.067	-0.773	0.642	0.168	-0.222	-0.1	1.314	2.412	1.451	-0.225	1.497	0.377	0.054	1.621	1.673	0.325	-0.461	-0.379	0.003	-0.115
GENE3511X	AGI_HUM1_OLIGO_A_24_P937405	859002 || PRSS23 || Protease, serine, 23 || Hs.25338 || NM_007173 ||	1	0.19	-0.233	0.049	-0.245	0.179	0.095	0.415	-0.212	0.179	0.37	0.711	0.288	-0.009	0.569	-0.19	-0.303	1.407	0.423	0.566	0.122	-0.142	-0.017	-0.105	0.488	0.787	-0.593	-0.108	-0.808	0.529	0	0.268	0.142	0.59	1.671	1.155	-0.257	1.317	0.622	-0.12	1.051	1.017	-0.016	-0.143	-0.141	-0.012	-0.221
GENE2270X	AGI_HUM1_OLIGO_A_24_P119745	848465 || FN1 || Fibronectin 1 || Hs.203717 || NM_212482 ||	1	-0.136	-0.144	-0.419	-0.381	0.03	-0.118	0.783	-0.554	-0.032	0.5	0.241	0.336	0.368	0.248	0.27	-0.306	1.554	0.741	0.332	0.2	0.129	-0.191	-0.277	1.012	0.596	0.348	0.639	-0.361	0.447	0.008	0.164	0.222	1.522	2.667	1.472	-0.097	1.547	0.412	0.534	0.396	0.469	0.039	0.011	-0.226	-0.03	0.086
GENE2338X	AGI_HUM1_OLIGO_A_24_P149124	866932 || C5orf13 || Chromosome 5 open reading frame 13 || Hs.483067 || NM_004772 ||	1	0.438	0.105	0.34	0.056	-0.08	-0.164	0.212	-0.265	-0.219	0.101	0.046	0.205	0.249	0.173	0.38	0.105	0.908	0.081	0.489	-0.123	-0.17	0.039	-0.13	0.255	0.085	0.005	0.247	-0.383	0.216	0.212	0.047	0.108	0.039	0.526	1.13	0.047	1.197	0.319	0.91	0.855	1.015	-0.155	-0.715	-0.689	-0.087	-0.404
GENE2577X	AGI_HUM1_OLIGO_A_24_P236799	854190 || RAB31 || RAB31, member RAS oncogene family || Hs.99528 || NM_006868 ||	1	0.494	0.2	0.438	0.222	-0.222	-0.656	0.013	-0.526	-0.101	0.035	0.046	-0.165	0.018	0.131	-0.2	0.143	1.082	0.031	-0.1	-0.393	0.051	0.064	-0.105	0.311	0.538	-0.024	0.215	-0.117	0.323	0.069	0.001	-0.141	0.821	1.25	1.357	0.358	1.389	0.832	0.554	0.44	0.315	0.063	-0.06	-0.585	0.059	-0.371
GENE3518X	AGI_HUM1_OLIGO_A_24_P940166	854800 || || || || AF074331 ||	1	-0.041	-0.06	0.003	-0.08	-0.008	-0.271	-0.17	-0.086	-0.143	-0.12	-0.03	-0.028	0.083	-0.071	-0.084	-0.095	0.389	0.003	0.16	-0.041	-0.238	0.127	0.139	0.471	0.433	0.053	0.216	-0.168	0.162	-0.618	0.195	-0.111	1.015	0.912	0.743	0.084	1.094	0.449	-0.059	0.144	0.34	-0.013	-0.002	-0.28	-0.06	-0.048
GENE1504X	AGI_HUM1_OLIGO_A_23_P40295	695553 || C20orf103 || Chromosome 20 open reading frame 103 || Hs.22920 || NM_012261 ||	1	-0.027	-0.151	-0.18	-0.184	0.041	0.225	0.484	0.032	-0.042	-0.028	0.062	0.053	0.08	0.429	0.043	-0.005	0.176	0.016	-0.078	0.112	0.223	-0.179	-0.039	0.683	0.474	0.035	0.232	-0.221	-0.176	-0.244	0.251	0.166	0.327	1.146	0.531	-0.312	0.98	1.08	1.567	0.499	0.764	0.098	-0.457	-0.284	0.136	0.011
GENE4035X	AGI_HUM1_OLIGO_A_32_P60065	862815 || F2RL2 || Coagulation factor II (thrombin) receptor-like 2 || Hs.42502 || NM_004101 ||	1	-0.386	-0.319	-0.513	-0.501	-0.208	-0.428	-0.056	-0.514	-0.279	-0.106	0.226	-0.067	-0.454	0.047	-0.585	-0.382	0.521	-0.029	-0.074	0.065	-0.914	-0.133	0.339	0.583	0.701	-0.527	0.125	-0.488	0.346	0.356	-0.019	0.019	0.492	0.799	0.9	-0.74	1.416	1.561	0.59	0.917	0.999	0.349	-0.111	0.159	0.159	0.002
GENE136X	AGI_HUM1_OLIGO_A_23_P112957	682716 || IGLC2 || Immunoglobulin lambda constant 2 (Kern-Oz- marker) || Hs.458262 || BC020233 ||	1	-0.035	0.031	0.156	0.124	-0.075	0.148	-0.265	0	0.34	0.174	0.307	-0.018	-1.236	-0.011	-0.012	-0.03	-0.117	0.202	0.105	0.233	0.194	-0.159	-0.126	0.044	0.222	-0.357	-0.059	-0.507	-0.235	-0.019	-0.189	-0.28	0.013	-0.072	0.132	-0.061	0.195	1.702	0.656	-0.092	-0.207	-0.008	0.007	-0.107	-0.318	0.009
GENE3489X	AGI_HUM1_OLIGO_A_24_P930327	843168 || || || || NM_018506 ||	1	-0.232	-0.199	0.061	-0.237	0.089	0.026	1.224	-0.12	0.089	-0.049	-0.059	0.353	0.125	0.186	-0.027	-0.008	-0.159	0.261	0.038	0.21	0.223	-0.186	-0.069	0.021	0.008	-0.449	0.012	-0.381	-0.267	0.18	0.184	0.054	0.426	0.173	-0.159	-0.109	-0.215	2.229	0.432	-0.296	-0.279	-0.112	-0.181	-0.063	-0.394	-0.086
GENE809X	AGI_HUM1_OLIGO_A_23_P207564	860907 || CCL4 || Chemokine (C-C motif) ligand 4 || Hs.75703 || NM_002984 ||	1	0.075	0.043	0.229	0.13	-0.038	0.101	0.206	-0.031	-0.417	0.138	0.023	0.07	-0.132	-0.18	-0.167	0	-0.398	-0.085	-0.075	0.155		0.001	0.366	0.144	0.196	0.668			0.177	-0.595	-0.636	-0.461	1.86	1.15	0.713	0.069	1.166	2.093	1.245	0.138	0.434	0.15	-0.322		-0.256	-0.236
GENE861X	AGI_HUM1_OLIGO_A_23_P212354	687594 || CCR2 || Chemokine (C-C motif) receptor 2 || Hs.511794 || NM_000647 ||	1	0.3255	0.3705	0.6165	0.0905		0.1805	0.4085	-0.0095	0.3095	0.3745	0.2765	0.1185		0.1635	0.3005		-0.3245	0.1695	0.2565	0.1835		0.2785	-0.2025	0.3875	0.3135	0.5985	0.2705	-0.2915	-0.1695	-0.4055	-0.4915	-0.3475	1.1325	0.4485	0.4505	0.0695	0.6245	1.3525	0.5065	0.0885	0.4185	0.0145	-0.1095		-0.1945	-0.2675
GENE1833X	AGI_HUM1_OLIGO_A_23_P61042	868026 || MGC27165 || Hypothetical protein MGC27165 || Hs.497723 || S55735 ||	1	0.361	0.339	0.11	0.125	0.041	-0.191	0.23	0.004	1.261	-0.258	0.166	-0.122	-0.279	-0.003	-0.052	-0.234	-0.151	-0.035	-0.077	-0.019	-0.166	-0.266	-0.127	0.09	0.078	0.021	-0.066	0.131	-0.082	-0.045	-0.212	-0.051	0.274	0.01	0.73	-0.109	0.283	1.371	0.891	0.13	0.261	0.537	0.033	0.046	0.011	0.031
GENE570X	AGI_HUM1_OLIGO_A_23_P158817	691543 || || || || AY372690 ||	1	0.056	0.16	0.967	0.859	-0.155	-0.034	2.921	-0.053	1.255	0.003	1.719	1.337	1.323	1.146	0.029	0.254	0.779	-0.095	0.068	1.743	-0.394	-0.535	0.124	1.256	1.425	-0.24	-0.443	-0.38	-0.378	-0.343	-0.589	-0.608	2.348	1.833	2.473	-0.201	2.621	4.441	2.365	0.372	0.585	0.091	-0.515	-0.128	-0.538	-0.364
GENE3809X	AGI_HUM1_OLIGO_A_32_P200144	842656 || IGH@ || Immunoglobulin heavy locus || Hs.510635 || BC040042 ||	1	0.5245	0.5365	1.7435	1.9335	-0.2595	-0.3105	3.8225	0.0235	2.1455	0.0255	2.5475	2.2425	2.2065	2.2785	0.0225	0.5815	1.0815	-0.0225	0.5585	2.2745	-1.2045	-1.3175	0.2815	2.2435	2.3825	0.0265	-1.3275	-1.5185	-0.9895	-0.4745	-1.9395	-1.3235	2.9225	2.7415	3.1575	-0.6385	2.8195	3.3445	2.9395	1.0335	1.0405	0.7235	-1.8495	0.2005	-0.8765	-1.2505
GENE660X	AGI_HUM1_OLIGO_A_23_P167168	687674 || IGJ || Immunoglobulin J polypeptide, linker protein for immunoglobulin alpha and mu polypeptides || Hs.381568 || NM_144646 ||	1	0.352	0.465	0	0.362	-0.072	-0.414	0.444	0.11	1.952	-0.135	0.08	0.515	0.428	0.542	0.609	0.05	1.391	0.03	0.574	0.696	-0.048	0.064	0.107	0.224	0.45	-0.31	-0.888	-0.803	-0.885	-0.636	-0.712	0.102	-0.002	-0.1	1.367	-0.86	0.963	2.758	0.427	0.525	0.084	1.276	-0.691	-0.495	0.378	0.165
GENE1643X	AGI_HUM1_OLIGO_A_23_P43979	857913 || || || || I_964340 ||	1	0.743	0.752	1.269	1.042	-0.633	-0.392	3.11	-0.065	3.397	-0.007	2.195	1.271	1.058	1.116	0.891	1.098	2.451	-0.641	0.195	1.658	0	-0.535	-0.07	1.628	1.614	0.542	-0.161	-0.476	-0.314	-0.488	-0.578	-0.678	1.241	0.784	2.719	-0.533	2.583	4.883	2.015	0.709	0.669	1.826	-0.604	0.205	-0.133	-0.659
GENE2588X	AGI_HUM1_OLIGO_A_24_P239076	869092 || IGLL1 || Immunoglobulin lambda-like polypeptide 1 || Hs.348935 || NM_152855 ||	1	0.906	0.612	1.403	1.002	0.52	0.519	2.698	0.555	2.964	0.448	2.063	1.478	0.836	0.869	0.977	0.83	1.76	0.398	0.819	1.414	-0.121	-0.042	0.145	0.585	0.758	0.248	-0.639	-0.471	-1.089	-0.476	-0.648	-0.346	0.44	-0.14	1.381	-0.985	1.037	4.142	1.228	0.521	-0.044	1.248	-0.81	0.284	0.28	-0.03
GENE3359X	AGI_HUM1_OLIGO_A_24_P83102	864543 || IGLL1 || Immunoglobulin lambda-like polypeptide 1 || Hs.348935 || NM_152855 ||	1	1.186	1.073	1.554	1.114	0.627	0.335	2.96	0.49	3.408	0.519	2.374	1.666	1.365	1.018	1.274	0.872	1.791	0.675	1.155	1.67	0.552	0.001	0	0.762	1.047	0.246	-0.52	-0.654	-0.965	-0.254	-0.518	-0.458	0.567	-0.027	1.68	-1.092	1.5	4.524	1.609	0.73	-0.066	1.857	-0.825	0.113	-0.008	-0.078
GENE3191X	AGI_HUM1_OLIGO_A_24_P605563	856822 || || || || THC1438198 ||	1	0.448	0.525	0.808	0.581	0.105	-0.077	2.383	0.255	2.69	-0.025	1.827	1.177	0.489	0.527	0.908	0.344	1.958	0.749	0.927	1.348	-0.609	-0.364	0.551	0.42	0.754	0.08	-1.128	-0.988	-1.571	-0.913	-0.787	-0.403	0.087	-0.259	1.476	-1.239	0.985	4.137	1.273	0.577	-0.247	1.219	-0.921	-0.083	0.238	0.157
GENE2230X	AGI_HUM1_OLIGO_A_24_P104980	856745 || || || || BC107852 ||	1	0	0.087	0.131	0.349	-0.633	-0.709	1.43	-0.436	1.686	-0.649	0.741	0.301	0.252	0.13	0.542	0.272	0.911	-0.601	-0.672	0.433	-0.756	-0.695	-0.245	0.575	0.653	0.06	-0.403	-0.485	0.039	-0.482	-0.669	-0.018	0.971	0.873	1.344	0.296	1.666	2.806	1.159	0.348	0.456	0.803	-0.406	0	-0.07	-0.391
GENE359X	AGI_HUM1_OLIGO_A_23_P136026	849659 || MGC27165 || Hypothetical protein MGC27165 || Hs.497723 || AK027379 ||	1	0.541	0.661	0.231	0.58	-0.116	-0.113	0.436	-0.075	2.727	-0.075	1.192	-0.119	0.159	0.253	-0.144	0.282	-0.093	0.087	-0.123	0.187	-0.051	-0.154	-0.007	0.809	0.252	0.738	-0.213	-0.342	0.027	-0.059	-0.188	-0.224	0.564	-0.009	1.615	-0.099	1.243	2.969	1.28	0.541	0.93	1.255	0.058	-0.116	-0.202	-0.268
GENE2399X	AGI_HUM1_OLIGO_A_24_P169873	853978 || || || || NG_001019 ||	1	1.681	1.462	1.268	0.999	-0.393	-0.493	1.969	0.24	2.987	0	1.95	1.006	0.829	1.048	0.577	1.461	-0.147	-0.179	0.216	0.504	-0.254	-0.517	-0.51	1.92	1.008	1.809	0.01	-0.211	-0.639	-0.67	-1.189	-0.904	1.966	0.754	2.937	-0.306	2.876	3.666	2.734	1.941	2.255	3.042	-0.442	-0.324	-0.084	0.055
GENE1299X	AGI_HUM1_OLIGO_A_23_P350782	865162 || || HRV Fab 027-VL || Hs.526208 || Y08151 ||	1	0.507	0.106	0.248	0.096	0.131	-0.008	0.744	-0.204	1.07	0.037	0.145	0.576	0.043	0.386	0.189		-0.392	-0.236	-0.099	-0.146		-0.049	-0.108	0.485	0.324	0.158	-0.273	-0.071		-0.52	-0.188	0.002	0.453	0.085	2.006	-0.175	1.944	2.707	0.938	0.139	0.373	0.762	-0.558	-0.139	-0.148	0.07
GENE3232X	AGI_HUM1_OLIGO_A_24_P66578	849970 || || || || ENST00000281786 ||	1	0.37	0.407	0.291	0.631	-0.188	-0.089	0.63	-0.11	1.007	-0.164	0.469	0.075	0.194	0.071	-0.169	0.076	-0.021	0.013	0.052	-0.009	-0.656	-0.192	0.029	0.339	0.256	0.097	-0.126	-0.057	-0.103	-0.097	-0.256	-0.276	0.499	0.288	1.426	-0.02	1.485	2.716	1.022	0.051	0.313	0.643	-0.32	-0.169	-0.185	-0.091
GENE3968X	AGI_HUM1_OLIGO_A_32_P39440	849114 || IGKC || Immunoglobulin kappa constant || Hs.449621 || BC030813 ||	1	0.802	0.723	1.094	1.392	-0.335	-0.234	1.558	-0.007	1.769	-0.261	0.735	0.423	0.179	0.495	-0.592	0.136	-0.054	-0.219	-0.154	0.113		-0.43	-0.232	1.671	1.132	0.592	-0.311	0.069	0.061	0.021	-0.354	-0.171	1.433	1.221	2.75	-0.039	2.249	4.233	1.889	0.495	1.176	1.657	-0.608	-0.47	-0.108	0
GENE927X	AGI_HUM1_OLIGO_A_23_P218126	852997 || F7 || Coagulation factor VII (serum prothrombin conversion accelerator) || Hs.36989 || AF272774 ||	1	-0.089	0.098	0.398	0.439	-0.031	0.006	1.032	-0.184	0.497	-0.061	0.722	-0.056	0.064	-0.094	-0.269	-0.35	-0.266	-0.154	-0.397	0.021	-0.182	-0.455	-0.263	0.2	0.482	-0.027	-0.117	0.061	0.132	0	0.044	-0.139	0.566	0.374	0.507	-0.23	0.538	3.346	0.852	-0.233	-0.01	-0.302	-0.16	0.011	-0.224	-0.004
GENE2597X	AGI_HUM1_OLIGO_A_24_P24371	866740 || IGHG4 || Immunoglobulin heavy constant gamma 4 (G4m marker) || Hs.534324 || BC025985 ||	1	0.16	0.275	0.611	0.882	0.105	0.123	1.177	0.191	0.688	0.047	0.939	0.302	0.378	0.277	0.17	0.129	-0.146	-0.12	-0.014	0.253	-0.39	-0.072	-0.205	0.426	0.775	0.269	0.182	-0.009	-0.146	-0.027	-0.324	-0.306	0.854	0.629	1.156	-0.028	1.036	2.911	1.433	0.025	0	0.182	-0.668	-0.215	-0.118	-0.316
GENE3213X	AGI_HUM1_OLIGO_A_24_P639701	862669 || || || || AY062331 ||	1	0.243	0.03	0.668	0.29	-0.035	-0.113	0.405	-0.101	0.717	0.207	0.439	-0.018		0.215	0.354		-0.143	-0.013	0.134	0.472		0.035	0.056	0.668	0.484	-0.452			-0.036	0.35	-0.339	-0.154	0.447	0.5	0.253	-0.331	0.645	2.626	1.049	-0.083	0.2	0.231	-0.026		-0.428	-0.024
GENE2327X	AGI_HUM1_OLIGO_A_24_P144346	856481 || || Similar to immunoglobulin M chain || Hs.512293 || Y11328 ||	1	0.221	0.322	0.405	0.389	-0.14	-0.279	0.419	-0.092	0.696	0.109	0.562	0.133		-0.02	-0.22		-0.039	-0.088	-0.23	0.181		-0.129	-0.048	0.358	0.293	-0.006		0.003	0.123	0.332	-0.048	-0.363	1.375	0.382	2.263		1.074	3.3	0.83	-0.042	0.219	0.204			-0.156	-0.055
GENE2511X	AGI_HUM1_OLIGO_A_24_P212024	862746 || || || || ENST00000259219 ||	1	0.478	0.355	0.192	0.272	-0.153	-0.12	0.251	-0.292	0.764	0	0.14	-0.123	-0.061	0.166	0.128	-0.198		0.17	0.123	0.161	-0.096	-0.216	-0.073	0.704	0.287	-0.176	-0.47	-0.327	0.163	0.069	-0.146	-0.322	0.686	0.517	1.654	-0.226	1.664	4.616	1.376	0.382	0.335	0.522	-0.072	-0.05	-0.205	-0.161
GENE3096X	AGI_HUM1_OLIGO_A_24_P494425	864027 || || || || DQ101103 ||	1	0.12	0.237	-0.028	0.401	-0.087	-0.166	0.168	-0.091	0.226	-0.34	-0.2	0.03	0.009	0.049	-0.39	-0.089	-0.103	-0.084	-0.191	0.049	-0.134	-0.01	-0.118	0.355	0.205	0.23	-0.167	0	-0.273	0.696	-0.317	-0.14	0.415	0.472	0.896	0.051	1.131	3.965	1.066	0.134	0.331	0.465	-0.363	-0.223	-0.175	-0.048
GENE1950X	AGI_HUM1_OLIGO_A_23_P72330	692792 || MT1X || Metallothionein 1X || Hs.374950 || BC032338 ||	1	0.229	0.549	1.018	0.463	0.351	0.46	0.504	0.495	0.699	0.508	0.499	0.352	0.693	0.58	0.393	0.729	-0.041	0.34	0.667	0.477	0.671	0.129	0.209	0.137	-0.019	-0.138	-0.336	-0.124	-0.153	-0.22	-0.157	-0.193	-0.029	0.017	0.428	-0.137	0.419	1.57	-0.006	-0.267	0	-0.166	-0.323	0.023	-0.265	-0.207
GENE3177X	AGI_HUM1_OLIGO_A_24_P590547	858354 || || || || THC1414931 ||	1		0.177	0.518	0.306	0.357	0.564	0.498	0.361	1.12	0.294	0.614	0.561		0.592	0.287		-0.095	-0.082	0	0.475			-0.147	-0.036	0.051	0.586			-0.176	-0.202	0.066	-0.201	0.057	0.202	0.418	-0.192	0.474	1.84	0.311	-0.039	-0.057	0.134			-0.118	-0.011
GENE2558X	AGI_HUM1_OLIGO_A_24_P229447	855285 || || || || ENST00000302092 ||	1	-0.012	-0.122	-0.12	0.197	-0.301	0.011	0.218	0.231	0.236	-0.066	0.036	0.123	0.058	-0.222	0.089	-0.074	-0.084	-0.282	-0.286	-0.257	-0.917	-0.053	-0.108	0	0.13	0.258	0.075	-0.105	0.794	0.029	-0.109	0.006	0.223	0.116	1.729	0.028	0.31	1.255	0.352	-0.002	-0.044	0.248	-0.039	-0.176	-0.023	-0.024
GENE3499X	AGI_HUM1_OLIGO_A_24_P93523	846925 || || Clone S12G10K myosin-reactive immunoglobulin light chain variable region mRNA, partial cds || Hs.537333 || AF035035 ||	1	0.3065	-0.1085	0.0435	0.0045	-0.1115	-0.0235	0.0735	0.0025	0.1035	-0.8455	-0.8955	-0.6485	-0.0295	0.0465	-0.0605	0.2725	-0.1855	-0.0585	0.0475	-0.0145	0.1535		0.0095	0.7015	0.0225	0.0215	-0.2535	0.1175	-0.3785	-0.0925	-0.4855	0.2245	0.2725	0.1785	1.3395	0.0915	0.7145	1.7455	0.4065	-0.1405	0.1585	0.3305	-0.2735	-0.2395	0.1065	0.0215
GENE1812X	AGI_HUM1_OLIGO_A_23_P59005	697828 || TAP1 || Transporter 1, ATP-binding cassette, sub-family B (MDR/TAP) || Hs.352018 || NM_000593 ||	1	0.188	0.261	-0.092	0.058	-0.401	-0.394	0.059	-0.099	-0.064	-0.053	-0.337	-0.003	-0.223	-0.26	0.226	0.337	0.173	-0.14	-0.31	0.067	-0.381	0.195	1.224	0.385	-0.044	0.809	0.767	0.606	0.098	0.097	-0.096	-0.092	0.622	0.235	-0.396	-0.127	-0.372	0.894	1.21	0.211	-0.083	0.1	0	-0.123	-0.216	-0.035
GENE1461X	AGI_HUM1_OLIGO_A_23_P391264	774232 || BTN3A2 || Butyrophilin, subfamily 3, member A2 || Hs.376046 || NM_007047 ||	1	0.154	0.271	-0.239	0.231	-0.739	-0.931	0.292	-0.299	0.135	-0.552	0.1	0.386	-0.12	-0.015	-0.274	-0.211	0.349	-0.214	-0.092	0.026	-0.802	0.028	1.137	0.348	0.077	0.796	0.449	-0.057	-0.486	0.401	-0.927	-0.44	0.404	0.192	0.276	-0.3	0.311	1.419	0.871	-0.06	-0.53	-0.385	-0.182	-0.071	0.22	0.247
GENE2625X	AGI_HUM1_OLIGO_A_24_P252078	870339 || BTN3A2 || Butyrophilin, subfamily 3, member A2 || Hs.376046 || U90143 ||	1	0.469	0.255	-0.409	-0.061	-0.708	-0.816	0.387	-0.597	-0.108	-0.82	-0.168	0.603	-0.215	0.128	-0.245	-0.085	0.27	-0.414	-0.003	0.139		-0.351	1.222	0.712	0.301	0.891	0.634	0.539	-0.131	0.753	-0.402	-0.42	0.494	0.417	0.342	-0.07	0.397	1.584	1.346	-0.137	-0.236	0.022	-0.197	-0.137	0.234	0.094
GENE2566X	AGI_HUM1_OLIGO_A_24_P230563	855661 || IL2RA || Interleukin 2 receptor, alpha || Hs.231367 || NM_000417 ||	1	0.073	0.027	-0.021	-0.047	0.042	-0.103	0.102	0.022	-0.133	-0.162	0.058	-0.026	-0.08	0.157	0.001	0.061	-0.074	-0.239	-0.16	-0.452		-0.194	0.591	0.359	0.071	0.069				0.52	0.143	-0.123	0.314	0.453	-0.122	0.044	0.434	1.66	0.169	0.282	0	0.19	-0.087	-0.121	-0.01	-0.081
GENE2192X	AGI_HUM1_OLIGO_A_23_P97677	691694 || MATN1 || Matrilin 1, cartilage matrix protein || Hs.150366 || NM_002379 ||	1	-0.246	-0.207	-0.025	0.254		0.071		0.26	-0.1	0	-0.166	0.34	-0.066	-0.011		-0.15	-0.249	-0.171	-0.247	0.016		-0.128	-0.198	0.324	0.567	-0.232			1.192	1.167	-0.117	-0.032	0.309	0.453	-0.768	0.345	0.717	1.258	2.624	0.064	-0.171	-0.416	-0.117		-0.901	0.244
GENE3419X	AGI_HUM1_OLIGO_A_24_P911676	862643 || SOX4 || SRY (sex determining region Y)-box 4 || Hs.357901 || NM_003107 ||	1	0.083	-0.223	0.035	0.004	-0.201	-0.361	0	-0.37	0.045	-0.024	-0.087	-0.342	-0.292	-0.352	-0.42	-0.377	0.262	0.274	0.112	0.091	0.162	-0.15	0.187	0.066	0.192	-0.365	0.056	-0.234	0.143	0.551	0.056	0.084	0.158	-0.023	0.161	0.489	0.146	1.308	1.289	0.027	-0.296	-0.015	-0.279	-0.055	0.055	-0.271
GENE1117X	AGI_HUM1_OLIGO_A_23_P30243	694401 || LRAP || Leukocyte-derived arginine aminopeptidase || Hs.482910 || NM_022350 ||	1	-0.599	-0.665	-0.907	-1.068	-0.424	-1.404	0.461	0.459	0.204	0.4	-0.092	0.417	0.225	0.253	0.261	-0.011	0.502	-0.068	0.409	0.143	0.539	-0.395	-0.183	0.108	-0.031	0.214	0.151	1.048	-0.217	0.486	-1.43	-1.112	0.819	0.29	-0.682	-1.362	-1.368	1.556	-1.357	0.42	0.213	0.109	0.595	-0.985	-0.799	-0.535
GENE3104X	AGI_HUM1_OLIGO_A_24_P500584	865682 || XIST || X (inactive)-specific transcript || Hs.529901 || AK025198 ||	1	-4.433	-4.648	-4.388	-4.825	-3.783	-4.724	-0.311	0.104	0.358	0.38	-0.016	-0.267	0.326	0.044	-0.986	-0.121	-0.266	-3.65	-0.293	-0.626	-0.414	0.608	0.594	-0.199	-0.558	0.74	0.131	0.38	0.222	0.126	0.305	-0.155	0.438	-0.249	0.35	0.344	0.579	0.351	0.358	-0.035	0.298	0.06	1.002	-4.672	0.08	0
GENE408X	AGI_HUM1_OLIGO_A_23_P141367	685843 || CCR10 || Runt-related transcription factor 1 (acute myeloid leukemia 1; aml1 oncogene) || Hs.278446 || NM_016602 ||	1	0.2805	0.1965	0.9115	0.2115	0.5525	0.5835		0.7075	0.6845	1.0305	0.7485	0.2195					-0.2145	0.6045	0.4235	0.4135			-0.0885	-0.4025	-0.1065	-0.2645	-0.1125		-0.0105	0.3435	-0.1155	-0.2565	0.9735	-0.4855	-0.4375	-0.5035	-0.4255	-0.4645		0.0095	-0.5525	-0.1635	-0.0115	-0.3455	-0.0805	-0.0785
GENE614X	AGI_HUM1_OLIGO_A_23_P162918	857452 || SERPINA3 || Serine (or cysteine) proteinase inhibitor, clade A (alpha-1 antiproteinase, antitrypsin), member 3 || Hs.534293 || NM_001085 ||	1	0	-0.169	0.482	0.19	1.057	0.878	0.775	-0.094	0.2	0.18	0.372	0.023	0.209	-0.023	0.438	0.366	0.473	0.568	0.623	0.443	0.53	0.488	-0.149	-0.314	0.021	-0.475	-0.402		-0.821	0.272	-0.427	-0.076	-1.056	-0.695	-0.224	-1.488		-1.494		0.373	-0.07	-0.351		-0.902	0.028	0.484
GENE1102X	AGI_HUM1_OLIGO_A_23_P2920	860874 || SERPINA3 || Serine (or cysteine) proteinase inhibitor, clade A (alpha-1 antiproteinase, antitrypsin), member 3 || Hs.534293 || NM_001085 ||	1	-0.21	-0.207	0.606	0.415	1.654	1.372	1.202	-0.324	-0.448	0.033	0.489	0.526	-0.28	-0.051	0.203	-0.391	1.004	0.819	0.556	0.347	0.31	0.323	-0.459	-0.925	0.397	-0.361	-0.393	-0.727	-0.69	0.864	-0.226	-0.035	-1.258	-0.731	-1.792	-1.996	-1.728	-1.222	-1.715	0.788	0.361	-0.033	-0.999	-0.651	0.117	0.441
GENE970X	AGI_HUM1_OLIGO_A_23_P24716	693776 || HSPA5BP1 || Heat shock 70kDa protein 5 (glucose-regulated protein, 78kDa) binding protein 1 || Hs.118552 || NM_178031 ||	1	-0.426	-0.536	0.272	-0.239	0.901	0.518	0.309	-0.109	-0.128	0.294	0.419	0.076	0.022	0.249	0.092	0.085	1.021	0.613	0.629	0.25	0.683	0.219	0.419	-0.495	0	-0.32	-0.569	-0.484	0.154	0.317	-0.239	-0.125	-0.428	-0.271	-0.523	-1.15	-0.522	-0.092	-0.578	0.31	-0.077	-0.037	-0.591	-0.209	0.333	0.158
GENE1747X	AGI_HUM1_OLIGO_A_23_P52207	686435 || BAMBI || BMP and activin membrane-bound inhibitor homolog (Xenopus laevis) || Hs.533336 || NM_012342 ||	1	-0.2745	-0.5725	0.3845	-0.1545	0.8265	0.5745	0.2875	-0.6925	-0.3765	0.5075	1.1955	0.0905	-0.0465	0.3445	-0.1645	0.1725	1.8475	0.2255	1.1105	0.6325	0.4585	0.3815	0.3145	-0.6035		-0.9645	-0.6485	-0.9225	0.4695	-0.0915	0.4365	0.2145	-0.2655	-0.1755	-0.2605	-0.5315	-0.3385	-0.4935	-0.9105	0.1785	0.1365	-0.3215	-0.5625	-0.1585	-0.3845	-0.5025
GENE1453X	AGI_HUM1_OLIGO_A_23_P390504	772435 || FOXC1 || Forkhead box C1 || Hs.348883 || NM_001453 ||	1	-0.531	-0.455	0	-0.237	0.633	0.704	0.254	-0.38	0.009	0.361	0.664	0.427	-0.213	0.228	-0.454	0.217	-0.375	-0.314	0.44	0.481	0.218	0.162	0.288	-1.088	-0.639	-0.2	0.409	-0.029	-0.516	0.472	0.284	0.285	-0.162	-0.471	-1.042	-0.955	-0.952	-0.284	-0.485	0.08	-0.365	-0.044	-0.595	0.052	-0.066	-0.084
GENE1802X	AGI_HUM1_OLIGO_A_23_P58266	691276 || S100P || S100 calcium binding protein P || Hs.2962 || NM_005980 ||	1	-0.134	-0.034	-0.404	-0.208	0.598	0.392	0.62	-0.45	-0.019	0.19	0.129	-0.083	0.061	0.234	0.265	0.155	0.351	0.043	0.945	0.281	0.366	-0.273	-0.196	-0.644	-0.472	-0.878	-0.9	-0.419	-0.257	0.374	0.292	0.396	0.1	-0.661	-1.42	-1.323	-1.117	-0.673	-0.933	-0.128	-0.594	-0.665	-0.646	0.541	-0.211	-0.315
GENE864X	AGI_HUM1_OLIGO_A_23_P212500	697405 || TF || Transferrin || Hs.518267 || NM_001063 ||	1	-0.675	-0.762	0.487	0.398	0	-0.077	1.013	-0.695	-0.535	-0.403	0.784	0.626	0.539	1.093	0.081	0.434	0.957	-0.705	0.022	0.275	-0.146	0.163	-0.982	-0.403	0.31	-0.775	-0.212	0.199	-0.637	2.243	0.091	0.54	-0.553	-1.062	0.142	-1.138	0.335	-0.877	-0.565	0.912	0.642	0.083	-1.353	-1.271	-0.815	-0.791
GENE865X	AGI_HUM1_OLIGO_A_23_P212508	859202 || TF || Transferrin || Hs.518267 || NM_001063 ||	1	-0.4545	-0.1575	-0.0705	-0.0185	0.1545	-0.2515	0.3445	-0.9685	-0.6195	-0.5605	0.4855	0.5945	0.8025	0.9815	0.6545	0.3515	2.8475	0.8145	1.8315	1.1525	0.6785	0.4155	0.5765	-0.0555	-0.2725	-1.1985	-0.2715	0.2745	-0.5105	1.9175	0.1145	0.3405	-0.8645	-1.5255	-0.1595	-1.2885	-0.1545	-1.4705	-0.7325	0.6685	0.4015	0.6915		-0.9715	-0.5655	-0.5155
GENE873X	AGI_HUM1_OLIGO_A_23_P213424	687025 || ENC1 || Ectodermal-neural cortex (with BTB-like domain) || Hs.104925 || NM_003633 ||	1	-0.488	-0.463	-0.267	-0.307	0.447	0.079	0.224	-0.51	-0.125	-0.026	0.135	0.02	0.034	0.306	0.261	0	0.401	0.306	0.981	0.427	0	-0.021	0.294	-0.513	0.005	-0.198	-0.27		0.269	0.828	-0.173	-0.179	-0.161	-0.049	-0.429	-1.157	-0.197	-0.245		0.135	-0.363	0.118	-0.626	-0.25	0.031	0.039
GENE3758X	AGI_HUM1_OLIGO_A_32_P175739	858621 || HK2 || Hexokinase 2 || Hs.406266 || NM_000189 ||	1	-0.712	-0.635	-0.083	-0.136	0.22	0.244	0.033	-0.296	0.048	0.306	0.23	0.24	0.062	0.335	0.039	0.464	1.104	-0.14	0.506	0.87	0.03	0.322	-0.041	-0.333	0.172	-0.16	0.451	-0.211	0.191	0.642	0.028	-0.091	-0.164	-0.495	-0.027	-0.881	-0.223	-0.277	-0.285	-0.032	-0.455	-0.795	-0.16	-0.543	0.072	-0.025
GENE1502X	AGI_HUM1_OLIGO_A_23_P402751	864195 || || || || NM_173705 ||	1	-0.074	-0.106	0.114	-0.09	0.232	0.053	-0.041	0.488	0.169	0.74	0.4	0.052	-0.02	0.14	0.569	0.51	0.543	0.11	0.468	-0.309	-0.242	-0.17	1.001	-0.495	-0.095	-0.063	-0.079	-0.04	0.065	0.271	0.664	0.665	-0.835	-0.474	-0.158	-0.558	-0.331	-0.327	-0.896	0.028	-0.284	-0.13	-0.049	0.06	-0.202	-0.139
GENE237X	AGI_HUM1_OLIGO_A_23_P122650	689283 || || || || AL135903 ||	1	-0.193	0.023	-0.237	-0.143	-0.017	-0.186	-0.076	-0.375	0.365	0.072	0.108	-0.029	0.165	0.347	-0.19	1.678	1.573	0.108	0.65	-0.003	0.15	-0.204	0.133	-0.543	-0.469	0	-0.301	-0.35	-0.375	-0.005	0.149	0.025	-0.55	-0.295	-0.313	-0.577	-0.477	0.023	-0.115	0.339	-0.071	-0.158	-0.779	0.195	-0.089	-0.03
GENE2243X	AGI_HUM1_OLIGO_A_24_P109661	865225 || || || || ENST00000312876 ||	1	-0.272	0.162	-0.029	0.145	0.095	0.126	0.128	0.058	0.108	0.22	0.299	0.625	0.338	0.509	0.136	0.453	1.604	0.373	0.987	0.46	0.467	-0.091	0.274	-0.354	-0.299	-0.252	-0.416	-0.345	-0.378	0.114	0.018	0	-0.625	-0.221	-0.294	-0.725	-0.373	-0.064	-0.487	0.265	0.032	-0.214	-1.102	0.111	-0.218	-0.098
GENE1894X	AGI_HUM1_OLIGO_A_23_P66798	695836 || KRT19 || Keratin 19 || Hs.514167 || NM_002276 ||	1	-0.362	-0.274	0.015	0.062	-0.176	-0.195	-0.303	-0.325	-0.039	0.176	0.305	-0.14	-0.119	0.609	-0.64	0.312	0.505	-0.382	0.124	0.224	0.247	-0.696	-0.123	-0.881	-0.107	-0.23	-0.092	-0.525	-0.141	0.271	0.167	0.339	-0.866	0.326	-0.184	-0.414	-0.134	0.17	-0.443	0.642	0.351	0.2	-1.112	0.05	-0.307	0.06
GENE1681X	AGI_HUM1_OLIGO_A_23_P4714	695303 || MIA || Melanoma inhibitory activity || Hs.279651 || NM_006533 ||	1	-0.402	-0.337	-0.509	-0.708	0.045	-0.363	0.226	-0.032	-0.009	0.183	1.427	0.08	-0.078	0.355	0.207	0.339	0.297	0.01	0.57	0.324	0.624	-0.1	0.831	-0.554	-0.319	-1.028	-0.388	-0.688	0.062	-0.136	0.134	-0.141	-0.237	0.142	-1.252	-1.059	-1.062	0.288	-0.779	0.144	0.026	-0.212	-0.138	-0.145	-0.339	-0.395
GENE1897X	AGI_HUM1_OLIGO_A_23_P67529	692275 || KCNN4 || Potassium intermediate/small conductance calcium-activated channel, subfamily N, member 4 || Hs.10082 || NM_002250 ||	1	-0.137	-0.119	0.04	-0.117	0.102	-0.006	0.147	-0.064	0.298	0.454	0.28	0.044	-0.069	0.37	-0.582	-0.054	-0.287	0.159	0.317	0.015	0.034	-0.352	0.453	-0.521	-0.355	-0.068	-0.141	-0.246	-0.29	-0.344	0.682	0.179	-0.355	-0.002	-0.28	-0.626	-0.503	0.216	0.087	0.358	0.179	-0.123	-0.295	0	-0.179	-0.558
GENE575X	AGI_HUM1_OLIGO_A_23_P159325	857903 || ANGPTL4 || Angiopoietin-like 4 || Hs.9613 || NM_016109 ||	1	-0.365	-0.263	0.113	-0.046	-0.087	-0.226	0.778	-0.7	-0.365	-0.283	0.183	-0.243	-0.891	-0.707	-0.827	-0.137	0.383	-0.768	-0.408	0.015	0.355	0.057	-0.579	-0.126	0.333	-0.623	0.45	0.02	-0.602	0.788	0.127	0.135	1.258	0.322	0.327	-0.014	0.29	-0.448	-0.659	0.697	0.505	-0.406	0.787	-0.963	-0.515	-0.564
GENE686X	AGI_HUM1_OLIGO_A_23_P170719	690584 || ANGPTL4 || Angiopoietin-like 4 || Hs.9613 || AF202636 ||	1	0.168	0.147	0.628	0.497	0.163	0.265	0.723	0.092	0.32	0.327	0.562	0.28	0.012	-0.058	0.167	0.353	-0.045	-0.105	0.311	0.167	0.138	-0.016	-0.653	-0.101	0.094	0.386	0.194	-0.211	-1.195	0.031	0.013	-0.08	0.717	0.217	-0.238	-0.377	-0.272	-0.246	-0.341	-0.148	0.065	-0.419	0.358	-0.847	-0.213	-0.3
GENE337X	AGI_HUM1_OLIGO_A_23_P134139	694559 || FABP7 || Fatty acid binding protein 7, brain || Hs.26770 || NM_001446 ||	1	0.268	-0.608	0.087	-0.395	-0.324	0.137	0.486	1.755	0.79	2.17	1.472	1.535	0.113	0.567	-0.923	-0.88	-1.046	-1.092	-0.808	0.849	-1.051	0.341	0.423	-0.791	-1.024	-0.845	-0.409	1.889	0.224	1.725	0.485	0.017	1.128	-1.133	-0.182	-0.808	0.1	-1.46	-1.495	1.216	2.044	0.679	-0.712	1.04	-0.869	-1.044
GENE533X	AGI_HUM1_OLIGO_A_23_P154894	863480 || CSTB || Cystatin B (stefin B) || Hs.695 || NM_000100 ||	1	-0.556	-0.329	0.161	0.098	0.247	0.09	0.156	-0.429	-0.24	-0.053	0.338	0.308	-0.502	-0.402	-0.457	-0.294	0.31	-0.327	-0.601	-0.023	-0.463	0.186	0.272	0	-0.138	-0.18	0.476	0.084	-0.192	0.572	0.126	0.169	0.122	0.116	-0.334	-0.111	-0.123	-0.318	-0.093	0.609	0.53	0.043	-0.59	-0.38	0.198	0.221
GENE148X	AGI_HUM1_OLIGO_A_23_P114275	687259 || PGRMC1 || Progesterone receptor membrane component 1 || Hs.90061 || NM_006667 ||	1	0.075	-0.343	0.418	0.189	-0.143	-0.176	0.056	-0.448	-0.051	0.079	0	0.165	-0.009	0.142	-0.009	0.218	0.097	-0.148	-0.176	0.129	-0.236	0.04	-0.134	0.106	-0.425	-0.343	0.534	-0.208	-0.28	0.291	-0.103	0.35	0.363	-0.122	0.038	0.417	0.356	-0.121	-0.263	0.779	0.562	0.265	-0.315	-0.537	-0.178	-0.501
GENE350X	AGI_HUM1_OLIGO_A_23_P134953	682173 || ADFP || Adipose differentiation-related protein || Hs.3416 || NM_001122 ||	1	-0.125	-0.418	0.411	0.161	0.161	-0.023	0.274	-0.306	-0.135	0.128	0.562	0.472	-0.572	-0.434	-0.699	-0.415	-0.022	-0.107	-0.067	0.32	-0.25	0.096	-0.12	0	-0.282	0.123	1.118	0.055	-0.068	0.383	0.309	0.349	0.406	-0.098	-0.162	0.154	0.115	-0.464	-0.534	0.502	0.615	-0.013	-0.213	-0.82	-0.492	-0.429
GENE2083X	AGI_HUM1_OLIGO_A_23_P85742	695056 || CREG1 || Cellular repressor of E1A-stimulated genes 1 || Hs.5710 || NM_003851 ||	1	-0.14	-0.576	0.185	0.052	0.053	-0.234	0.316	-0.335	-0.154	0.228	0.292	0.295	-0.299	-0.188	-0.504	-0.398	0	-0.573	-0.183	0.343	0.009	0.032	-0.503	-0.329	-0.352	-0.177	0.56	0.107	0.127	0.404	0.153	0.149	0.231	0.005	0.15	0.234	0.169	-0.281	-0.155	0.187	0.453	-0.098	-0.545	-0.817	-0.585	-0.804
GENE11X	AGI_HUM1_OLIGO_A_23_P101208	690446 || CYB5 || Cytochrome b-5 || Hs.465413 || NM_001914 ||	1	-0.302	-0.666	0.25	0.086	0.163	0.39	0.33	0.031	0.141	0.421	0.772	0.59	-0.44	0.172	-0.527	0.13	-0.931	-0.824	-0.579	0.577	-0.44	0.35	-0.155	-0.041	-0.533	0	0.785	0.186	-0.48	0.627	0.309	0.222	-0.085	-0.782	0.409	0.249	0.796	-0.55	-0.189	0.689	0.773	-0.055	0.028	-0.578	-0.298	-0.552
GENE549X	AGI_HUM1_OLIGO_A_23_P156497	842508 || ELOVL5 || ELOVL family member 5, elongation of long chain fatty acids (FEN1/Elo2, SUR4/Elo3-like, yeast) || Hs.520189 || NM_021814 ||	1	-0.307	-0.743	0.277	0.661	0.231	0.219	0.675	-0.389	-0.087	0.197	0.623	0.262	-0.238	0.294	-0.235	-0.22	0.17	-0.442	-0.35	0.927	-1.081	0.133	-0.545	-0.526	-0.354	0	1.376	-0.549	-0.649	0.734	0.437	0.527	0.34	-0.426	0.261	-0.52	0.463	0.055	-0.37	0.136	0.146	0.143	-0.651	-0.82	-0.382	-0.465
GENE1509X	AGI_HUM1_OLIGO_A_23_P4041	683649 || PCTP || Phosphatidylcholine transfer protein || Hs.285218 || NM_021213 ||	1	-0.401	-0.507	0.504	0.176	0.212	-0.004	0.658	-0.294	0.059	0.217	1.013	0.826	0.009	0.076	-0.152	-0.012	0.056	-0.112	0.228	0.346	0.435	0.082	-0.401	-0.191	0.092	-0.202	0.909	-0.441	-0.155	0.335	0	0.394	0.176	-0.062	0.012	0.066	0.14	-0.316	-0.372	0.532	0.51	0.177	-0.865	-1.271	-0.819	-0.851
GENE1352X	AGI_HUM1_OLIGO_A_23_P36658	687926 || MGST1 || Microsomal glutathione S-transferase 1 || Hs.389700 || NM_145792 ||	1	-0.846	-1.049	1.028	0.732	0.61	0.482	0.464	-0.087	0.137	0.818	0.914	1.382	-0.373	0.427	-0.777	0.103	0.44	-1.417	-0.495	1.143	-0.31	0.699	-0.745	-1.58	-0.584	-0.523	1.113	-0.751	-0.575	1.185	0.946	0.723	-0.215	-1.185	0.205	-0.504	0.24	-1.117	-1.005	0.385	0.464	-0.605	-0.438	-1.997	-1.27	-1.866
GENE2126X	AGI_HUM1_OLIGO_A_23_P89799	867183 || ACAA2 || Acetyl-Coenzyme A acyltransferase 2 (mitochondrial 3-oxoacyl-Coenzyme A thiolase) || Hs.200136 || NM_006111 ||	1	-0.554	-0.775	0.278	0.146	0.142	0.036	0.408	-0.819	-0.357	0.016	0.456	0.496	-0.393	-0.119	-0.459	-0.399	0.21	-0.607	-0.275	0.295	-0.484	0.049	-0.097	-0.582	0.213	-0.414	0.956	0.043	-0.137	0.554	0.535	0.537	0.112	-0.357	0.136	-0.247	0.387	-0.358	-0.524	0.402	0.315	-0.254	-0.427	-1.254	-0.996	-0.967
GENE984X	AGI_HUM1_OLIGO_A_23_P251095	684251 || PDHA1 || Pyruvate dehydrogenase (lipoamide) alpha 1 || Hs.530331 || NM_000284 ||	1	0.016	-0.431	0.322	0.023	0.041	-0.019	-0.049	-0.708	-0.261	0	0.14	0.51	0.012	0.298	0.18	0.233	0.873	-0.241	0	0.065	-0.123	0.251	-0.023	-0.288	-0.252	-0.061	0.615	-0.163	-0.189	0.473	0.332	0.402	-0.08	-0.501	-0.094	-0.185	0	-0.11	-0.434	0.318	0.259	-0.068	-0.155	-0.327	-0.209	-0.49
GENE1161X	AGI_HUM1_OLIGO_A_23_P31143	684176 || TPD52L1 || Tumor protein D52-like 1 || Hs.201482 || NM_001003395 ||	1	-0.083	-0.327	0.303	0.261	0.327	0.005	-0.051	-0.73	-0.537	-0.161	-0.093	0.192	-0.277	0	-1.29	0.005	0.637	-0.273	0.139	-0.25	-0.186	-0.528	-0.065	-0.559	-0.077	-0.306	0.314	0.48	-0.054	0.545	0.464	0.569	-0.304	-0.24	0.14	0.069	0.205	-0.045	0.193	0.526	0.482	0.074	-0.442	-0.218	0.054	-0.145
GENE893X	AGI_HUM1_OLIGO_A_23_P215051	695068 || ECHDC1 || Enoyl Coenzyme A hydratase domain containing 1 || Hs.486410 || NM_018479 ||	1	-0.062	-0.244	0.351	-0.047	0.32	0.251	0.27	-0.687	-0.245	-0.363	-0.207	0.645	0.21	0.542	-0.712	-0.587	0.512	-0.094	0.039	0	-0.001	0.361	0.363	-0.791	0.102	-0.116	0.285	-0.018	-0.611	0.727	0.545	0.23	0.563	-0.596	0.396	0.069	0.515	-0.177	-0.512	0.567	0.619	-0.034	0.023	-0.344	-0.274	-0.48
GENE2050X	AGI_HUM1_OLIGO_A_23_P82206	849450 || ECHDC1 || Enoyl Coenzyme A hydratase domain containing 1 || Hs.486410 || NM_018479 ||	1	-0.029	-0.301	0.339	0	0.588	0.521	0.249	-0.369	-0.026	0.199	0.185	0.588	-0.211	0.162	-0.65	-0.503	0.305	0.088	0.001	0.49	-0.122	0.118	0.006	-0.604	0.071	-0.307	0.327	-0.042	-0.643	0.871	0.503	0.587	0.31	-0.839	-0.132	-0.348	-0.194	-0.38	-0.833	0.519	0.353	0.1	-0.337	-0.373	-0.117	-0.018
GENE103X	AGI_HUM1_OLIGO_A_23_P110184	691020 || || || || NM_001017369 ||	1	-0.002	-0.198	0.619	0.215	0.045	0.088	0.289	0.028	0.358	0.308	0.34	0.086	0.106	0	0.082	0.018	-0.061	-0.127	-0.12	0.139	0.077	0.158	-0.293	-0.233	-0.121	-0.535	0.628	-0.04	-0.327	0.752	0.107	0.296	0.154	-0.344	-0.343	-0.125	-0.227	-0.366	-0.635	0.473	0.662	0.203	-0.679	-0.553	0.01	-0.532
GENE1956X	AGI_HUM1_OLIGO_A_23_P73096	867154 || INSIG1 || Insulin induced gene 1 || Hs.520819 || NM_005542 ||	1	0.164	-0.061	0.581	0.496	0.296	0.038	0.347	0.137	0.217	0.332	0.677	0.857	0.492	0.357	0.441	0.717	0.228	0.262	0.567	0.656	0.316	0.425	-0.255	-0.387	-0.301	-0.843	0.304	-0.532	-0.602	-0.052	-0.042	0	-0.25	-0.505	-0.189	-0.604	-0.117	-0.764	-1.092	0.385	0.539	0.003	-0.934	-0.526	-0.202	-0.369
GENE2184X	AGI_HUM1_OLIGO_A_23_P96761	862329 || ACADM || Acyl-Coenzyme A dehydrogenase, C-4 to C-12 straight chain || Hs.445040 || NM_000016 ||	1	0.123	-0.278	0.899	0.467	0.309	-0.02	0.293	-0.505	0.084	-0.092	0.169	0.753	0.322	0.405	0.078	0.018	0.111	0.014	0.427	0.54	0.382	0.727	0.055	-0.805	-0.749	-0.409	0.661	-0.559	0.91	-0.007	0.371	0.392	-0.064	-0.823	0.019	-0.459	0.344	-0.39	-1.29	0.003	0.297	-0.377	-0.844	-0.846	-0.769	-1.14
GENE1375X	AGI_HUM1_OLIGO_A_23_P372888	774698 || || || || NM_001024956 ||	1	-0.09	-0.227	0.289	0.219	0.101	0.224	0.119	-0.257	0.207	0.031	0.165	0.911	0	0.19	0.058	-0.176	0.104	-0.057	-0.043	-0.061	-0.526	-0.097	0.172	-0.444	-0.128	-0.22	0.576	0.201	-0.429	0.434	0.319	0.4	0.204	-0.902	0.711	0.266	0.951	-0.462	-1.008	0.755	0.694	0.137	-0.183	-0.262	-0.004	-0.428
GENE2200X	AGI_HUM1_OLIGO_A_23_P98446	691915 || || || || NM_001024956 ||	1	-0.045	-0.303	0.497	0.261	0.381	0.121	0.3	-0.33	0.121	0.184	0.135	0.738	-0.209	0.236	-0.385	-0.563	0.398	0.119	0	0.111	-0.007	0.385	0.335	-0.58	-0.025	-0.301	0.458	-0.153	-0.477	0.318	0.067	0.055	0.376	-1.028	0.622	0.05	0.817	-0.656	-1.025	0.587	0.695	-0.091	-0.228	-0.283	-0.288	-0.764
GENE3208X	AGI_HUM1_OLIGO_A_24_P63522	868649 || HMGCS1 || 3-hydroxy-3-methylglutaryl-Coenzyme A synthase 1 (soluble) || Hs.397729 || NM_002130 ||	1	-0.279	-0.564	0.266	0.108	0.777	0.469	0.45	-0.121	0.561	0.207	0.442	1.842	0.041	0.035	-0.95	-0.249	0	-0.246	-0.387	0.27	-0.432	0.826	0.106	-0.794	-0.887	-0.383	0.488	0.064	-0.964	-0.086	0.633	0.422	-0.207	-1.626	-0.307	-0.416	-0.368	-1.164	-1.482	0.468	0.603	0.11	0.177	0.147	-0.014	-0.24
GENE328X	AGI_HUM1_OLIGO_A_23_P133263	695734 || HMGCS1 || 3-hydroxy-3-methylglutaryl-Coenzyme A synthase 1 (soluble) || Hs.397729 || NM_002130 ||	1	-0.07	-0.196	0.825	0.384	0.368	0.704	-0.62	0.202	0.7	0.603	0.495	0.747					0.168	-0.207	0			1.988	-0.237	-0.439	-0.503	-0.718	0.269	-0.003	-0.399	-0.398	0.493	0.608	-0.21	-1.213	-1.003	-0.658	-0.776	-1.196	-1.161	0.332	0.526	0.199	-0.614	-0.378	-0.078	0.059
GENE1429X	AGI_HUM1_OLIGO_A_23_P383835	773793 || ACAT2 || Acetyl-Coenzyme A acetyltransferase 2 (acetoacetyl Coenzyme A thiolase) || Hs.363137 || NM_005891 ||	1	-0.503	-0.608	0	-0.325	0.494	0.61	-0.692	-0.246	0.366	0.172	0.659	0.346	-0.279	-0.096	-0.486	-0.812	0.905	0.2	0.241	0.278	-0.24	0.127	0.25	-0.46	-0.296	-0.502	0.73	0.164	-0.377	0.424	0.13	0.213	-0.718	-1.39	-0.625	-0.506	-0.537	-1.119	-1.29	0.518	0.44	0.309	-0.3	-0.508	-0.118	-0.501
GENE1048X	AGI_HUM1_OLIGO_A_23_P257111	687231 || FBP1 || Fructose-1,6-bisphosphatase 1 || Hs.494496 || NM_000507 ||	1	-0.775	-0.454	0	-0.1	0.47	0.387	-0.16	-0.145	-0.288	0.237	0.678	-1.1	-0.048	0.089	0.046		0.604	0.091	0.367	0.554		0.189	0.388	-0.47	-0.061	-0.715	0.528	-0.451	-0.401	0.736	0.113	0.345	-0.412	-0.718	-0.73	-1.149	-0.744	-0.646	-1.046	0.841	0.494	-0.063	-0.918	-0.942	-0.225	-0.531
GENE374X	AGI_HUM1_OLIGO_A_23_P137856	691634 || || || || NM_001018017 ||	1	0.213	0.221	0.851	0.877	1.029	0.696	0.606	0.463	0.511	0.691	0.928	0.987	0.414	0.361	0.411	0.267	0.392	0.196	0.176	0.533	0.462	0	-0.059	-0.278	-0.093	-0.406	0.246	-0.003	-1.459	0.159	0.2	0.128	-0.935	-0.722	-1.859	-1.524	-1.618	-0.616	-0.682	0.588	-0.116	0.179	-0.86	-0.451	-0.367	-0.1
GENE1007X	AGI_HUM1_OLIGO_A_23_P25313	685224 || BRI3BP || BRI3 binding protein || Hs.507227 || NM_080626 ||	1	-0.607	-0.118	-0.173	0.271	0.699	0.497	0.602	-0.043	-0.048	-0.243	0.727	1.7	-0.071	0.136	-0.644	-0.726	0.549	-0.028	0.149	0.239	-0.685	-0.021	0.381	-0.07	-0.145	-0.216	0.558	-0.359	-0.478	0.57	0.098	0.378	-0.276	-0.519	-0.792	-0.894	-1.306	-0.282	-0.469	0.452	-0.016	0.237	-0.609	-0.498	-0.468	0.673
GENE93X	AGI_HUM1_OLIGO_A_23_P109201	685459 || C20orf3 || Chromosome 20 open reading frame 3 || Hs.472330 || NM_020531 ||	1	-0.281	-0.611	0.77	0.541	0.248	0.246	0.563	-0.158	-0.023	0.394	0.985	0.805	-0.023	0.083	-0.496	0.23	0.452	-1.006	-0.702	0.112	-0.784	-0.044	-0.443	-0.298	-0.412	0.004	1.112	-0.08	-0.544	0.803	0.323	0.772	0.29	-0.3	-0.16	-0.709	-0.155	-0.382	-0.336	0.917	0.583	0.184	-0.489	-0.989	-0.318	-0.774
GENE39X	AGI_HUM1_OLIGO_A_23_P103476	696734 || TERE1 || Transitional epithelia response protein || Hs.522933 || NM_013319 ||	1	-0.403	-0.356	0.008	0.31	0.724	0.589	0.417	0.022	0.087	0.305	1.041	0.744	-0.072	0.07	-0.192	0.161	-0.008	-0.464	-0.316	0.602	-0.394	-0.048	-0.048	-0.065	-0.371	-0.395	1.081	-0.8	-0.753	0.199	0.373	0.335	0.466	-0.364	-0.801	-0.786	-0.716	-0.617	-0.813	0.601	0.809	0.113	-0.399	-0.469	-0.428	-0.632
GENE1313X	AGI_HUM1_OLIGO_A_23_P356466	861445 || AGPAT3 || 1-acylglycerol-3-phosphate O-acyltransferase 3 || Hs.248785 || AL832919 ||	1	-0.313	-0.554	0.306	0.747	0.446	0.495	0.494	0.086	-0.051	0.275	0.94	1.18	-0.118	0.12	-0.335	-0.117	-0.398	-0.188	-0.27	0.185	-1.017	-0.247	-0.142	0.077	-0.233	0.107	0.92	-0.007	-0.475	0.616	0.289	0.401	0.209	0	-0.679	-0.292	-0.367	-0.029	-0.283	0.331	0.524	0.391	-0.715	-0.648	-0.292	-0.35
GENE1158X	AGI_HUM1_OLIGO_A_23_P3111	697114 || ZAP128 || Peroxisomal long-chain acyl-coA thioesterase || Hs.446685 || NM_006821 ||	1	-0.139	-0.161	0.6	0.825	0.713	0.694	0.597	0.007	0.404	0.118	1.246	1.039	-0.07	0.333	-0.031	0.478	0.371	-0.699	-0.273	0.405	-0.311	-0.199	-0.384	-0.379	-0.291	-0.193	0.936	-0.423	-0.485	0.576	0.617	0.392	-0.396	-0.394	0.016	-0.639	0.052	-0.273	-0.362	0.22	0.445	0.082	-0.433	-0.542	-0.683	-0.705
GENE2373X	AGI_HUM1_OLIGO_A_24_P161036	847552 || || || || NM_001037161 ||	1	-0.167	-0.216	0.819	0.662	0.717	0.641	0.664	-0.219	0.271	0.221	1.28	0.95		0.302	-0.117	0.337	0.139	-0.497	-0.238	0.442	-0.33	-0.118	-0.428	-0.369	-0.313	-0.07	0.978	-0.357	-0.303	0.636	0.512	0.664	-0.378	-0.655	-0.079	-0.641	-0.105	-0.386	-0.472	0.429	0.298	0.116	-0.34	-0.532	-0.655	-0.765
GENE2256X	AGI_HUM1_OLIGO_A_24_P114183	855629 || FDPS || Farnesyl diphosphate synthase (farnesyl pyrophosphate synthetase, dimethylallyltranstransferase, geranyltranstransferase) || Hs.335918 || NM_002004 ||	1	-0.184	-0.207	0.242	0.335	0.405	0.455	0.426	0.47	0.467	0.676	1.424	1.362	-0.223	-0.122	-0.287	0.225	0.563	-0.338	-0.076	0.668	-0.6	0.162	-0.639	0.178	-0.046	0.165	0.557	0.351	-0.4	0.634	0.101	0.471	0.244	-0.164	-0.391	-0.305	-0.469	-0.318	-0.508	0.703	0.566	0.458	-0.382	-0.744	0	-0.064
GENE1913X	AGI_HUM1_OLIGO_A_23_P69339	851419 || ACAA1 || Acetyl-Coenzyme A acyltransferase 1 (peroxisomal 3-oxoacyl-Coenzyme A thiolase) || Hs.166160 || NM_001607 ||	1	-0.111	-0.188	0.117	0.458	0.123	0.428	0.355	-0.188	0.067	-0.151	0.667	0.619	-0.01	0.38	-0.154	-0.025	0.106	-0.202	-0.26	0.422	-0.31	-0.016	-0.171	0.076	-0.042	0.393	0.799	-0.176	-0.087	-0.029	0.382	0.683	0.186	-0.002	-0.15	-0.098	0.09	-0.117	0	0.281	0.166	0.217	-0.351	-0.336	-0.036	-0.178
GENE235X	AGI_HUM1_OLIGO_A_23_P122443	864981 || HIST1H1C || Histone 1, H1c || Hs.7644 || NM_005319 ||	1	-0.635	-0.86	0.615	0.312	0.689	0.521	0.317	0.164	0	0.633	0.845	1.213	0.196	0.532	0.103	0.069	1.599	-0.505	0.226	1.183	0.129	0.141	0.08	-0.486	-0.166	-0.977	0.349	-0.619	-0.108	0.298	0.458	0.126	-0.231	-0.254	-0.611	-0.956	-0.371	-0.79	-1.07	-0.192	-0.249	-0.42	-0.838	-1.245	-0.942	-1.008
GENE689X	AGI_HUM1_OLIGO_A_23_P171077	692163 || EBP || Emopamil binding protein (sterol isomerase) || Hs.522636 || NM_006579 ||	1	-0.201	-0.371	-0.023	-0.022	0.422	0.583	0.201	0.114	0.433	0.434	0.855	0.879	-0.139	0.301	0	0.162	0.689	-0.2	0.075	0.601	-0.221	0.296	0.083	-0.024	-0.242	-0.399	0.211	-0.287	-0.154	-0.025	0.272	0.319	-0.34	-0.514	-0.51	-0.389	-0.724	-0.977	-0.453	0.408	0.033	0.042	-0.183	-0.294	-0.193	-0.355
GENE728X	AGI_HUM1_OLIGO_A_23_P20022	690976 || HIG2 || Hypoxia-inducible protein 2 || Hs.521171 || NM_013332 ||	1	-0.561	-1.007	0.065	-0.119	1.105	1.13	0.943	0.481	0.222	0.593	0.657	1.388	-0.057	0.567	-0.009	0.341	0.276	-0.155	0	0.616	0.209	0.404	-0.118	-0.55	-0.757	-0.835	0.238	-0.62	-0.567	0.151	0.492	0.196	-0.387	-0.604	-0.382	-0.693	-0.449	-1.431	-0.762	0.495	0.454	-0.403	-0.383	-0.902	-0.712	-1.087
GENE1044X	AGI_HUM1_OLIGO_A_23_P25684	850386 || RDH11 || DKFZP564M1462 protein || Hs.226007 || NM_016026 ||	1	-0.543	-0.51	0.121	-0.148	0.259	0.331	0.289	-0.144	0.19	0.236	0.791	0.852	-0.115	0.017	0.159	-0.264	0.391	-0.076	0.276	0.317	-0.184	0.212	0.397	-0.438	-0.399	-0.634	0.368	-0.298	-0.288	0.1	0.393	0	-0.137	-0.414	0.259	-0.29	0.096	-0.504	-0.437	0.332	0.531	-0.123	-0.143	-0.293	-0.551	-0.654
GENE1160X	AGI_HUM1_OLIGO_A_23_P31135	691319 || || || || NM_001008897 ||	1	-0.155	-0.46	0.626	0.259	0.666	0.832	0.158	0.215	0.601	0.488	1.211	1.001	-0.255	0	-0.495	-0.275	0.756	-0.177	0.009	0.068	-0.206	0.199	-0.006	-0.018	-0.056	-0.372	0.735	-0.139	-0.224	0.119	0.235	0.19	-0.244	-1.053	-0.511	-0.25	-0.349	-0.916	-1.005	0.488	0.652	0.134	-0.145	-0.589	-0.332	-0.477
GENE2134X	AGI_HUM1_OLIGO_A_23_P91140	865520 || PECR || Peroxisomal trans-2-enoyl-CoA reductase || Hs.281680 || NM_018441 ||	1	-0.2045	-0.1895	0.1705	0.2455	0.2875	0.4555	0.4985	0.3905	-0.2545	0.0415	0.4825	0.4455	-0.1135	-0.0165	-0.2785	-0.2885	0.2945	-0.2855	0.2715	0.2625		-0.0895	0.1475	-0.3625	-0.2195	-0.4375	0.9445	-0.5605		0.6405	0.2575	0.5295	-0.3985	-1.0515	-0.3045	-0.8185	0.0805	-0.7245		0.3545	0.3145	-0.0535			-0.8295	-0.6585
GENE942X	AGI_HUM1_OLIGO_A_23_P22027	694775 || INSIG1 || Insulin induced gene 1 || Hs.520819 || NM_198337 ||	1	-0.3235	-0.2415	0.5665	0.4505	0.5885	0.4825	0.5685	0.4575	0.5815	0.6375	1.4315	1.1715	-0.0425	0.0855	0.0445	0.0485	0.2345	-0.1485	-0.0495	0.5515	-0.1725	0.1825	0.0705	-0.9165	-0.6505	-0.6205	0.9505	-0.7165	-1.4335	0.3265	0.0425	0.1715	-0.6105	-0.9655	-1.1335	-1.0865	-1.0685	-1.3695	-1.6815	0.6415	0.5885	0.2435	-1.0835	-0.8885	-0.4655	-0.4365
GENE765X	AGI_HUM1_OLIGO_A_23_P203419	685433 || FADS1 || Fatty acid desaturase 1 || Hs.503546 || NM_013402 ||	1	-0.448	-0.202	1.192	0.968	1.191	1.195	0.906	0.516	1.39	1.179	1.685	2.102	0.474	0.684	-0.476	-0.188	0.842	-0.343	0	1.099	-0.893	0.206	0.061	-1.167	-1.279	-0.13	1.624	-0.714	-1.85	0.74	0.509	0.564	-1.483	-1.847	-2.079	-2.64	-2.111	-1.816	-1.898	0.59	0.252	0.289	-1.861	-1.814	-1.404	-1.336
GENE2464X	AGI_HUM1_OLIGO_A_24_P192994	859668 || FADS1 || Fatty acid desaturase 1 || Hs.503546 || NM_013402 ||	1	0.02	-0.215	0.812	0.723	0.618	0.742	0.467	0.365	0.579	0.425	1.182	1.734	0.295	0.281	-0.128	0	0.187	-0.685	-0.541	0.73	-0.475	0.071	-0.166	-0.72	-0.54	-0.198	1.494	-0.821	-1.416	0.548	0.253	0.411	-1.1	-0.802	-1.346	-1.568	-0.843	-1.088	-1.699	0.66	0.686	0.178	-1.206	-1.404	-0.862	-0.792
GENE1384X	AGI_HUM1_OLIGO_A_23_P374844	772865 || GAL || Galanin || Hs.278959 || NM_015973 ||	1	-0.088	0.003	1.237	1.27	1.332	1.255	0.917	0.919	0.979	1.075	1.431	2.34	0.425	0.892	-0.211	-0.094	-0.231	-0.869	-0.601	1.142	-0.377	0.515	-0.352	-0.851	-0.418	-0.049	1.504	-0.244	-1.143	0.955	0.697	0.578	0.279	-0.462	-0.936	-1.424	-1.311	-1.022	-1.121	0.527	0.633	0.312	-1.435	-1.249	-0.952	-0.886
GENE2201X	AGI_HUM1_OLIGO_A_23_P98580	866275 || FADS2 || Fatty acid desaturase 2 || Hs.502745 || NM_004265 ||	1	-0.232	-0.218	2	1.739	1.736	1.879	1.569	1.044	1.505	1.966	2.528	2.446	0.659	0.62	-0.629	0.351	-0.827	-1.239	-1.316	1.189	-0.719	-0.047	0.162	-1.242	-1.354	-0.103	2.006	-0.127	-2.023	1.192	1.329	1.034	-0.156	-1.701	-2.03	-2.459	-2.074	-1.622	-2.326	1.018	1.121	0.606	-1.783	-2.152	-2.636	-2.749
GENE1671X	AGI_HUM1_OLIGO_A_23_P4649	697313 || APOC1 || Apolipoprotein C-I || Hs.110675 || NM_001645 ||	1	-0.758	-0.727	0.246	0.618	1.327	1.382	0.87	1.003	0.15	1.041	1.41	1.254	-0.093	0.41	-0.568	-0.146	1.001	-0.237	0.328	1.546	0	0.044	0.458	-1.323	-1.507	-0.488	1.256	0.195	-1.274	1.216	-0.321	0.065	-0.344	-0.698	-1.44	-1.508	-1.476	-1.844	-1.746	1.047	1.156	0.65	-1.818	-1.866	-1.07	-1.173
GENE2242X	AGI_HUM1_OLIGO_A_24_P109214	864888 || APOC1 || Apolipoprotein C-I || Hs.110675 || NM_001645 ||	1	-1.087	-1.255	0.09	0.17	1.306	1.188	0.521	0.582	0	1.024	1.476	0.904	-0.174	0.356	0.425	-0.77	1.048	-0.067	0.542	1.514	0.071	0.225	0.686	-1.532	-1.653	-0.652	1.046	0.024	-1.31	1.266	-0.151	-0.103	-0.674	-0.991	-0.845	-1.856	-1.911	-2.356	-1.772	1.075	1.177	0.38	-1.941	-1.836	-1.198	-1.331
GENE2452X	AGI_HUM1_OLIGO_A_24_P190168	850994 || MAC30 || Hypothetical protein MAC30 || Hs.199695 || NM_014573 ||	1	0.091	-0.004	0.255	0.348	0.537	0.437	0.631	0.238	0.453	0.585	1.246	0.951	0.382	0.418	0.489	0.219	0.501	0.2	0.642	0.568	0.313	0.254	0.103	-0.144	-0.307	-0.388	0.469	-0.371	-0.626	-0.089	-0.154	-0.028	-0.543	-1.028	-0.886	-0.908	-0.955	-0.987	-0.797	0.219	0.188	0.01	-0.857	-0.719	-0.429	-0.484
GENE3238X	AGI_HUM1_OLIGO_A_24_P67268	860525 || || || || ENST00000326693 ||	1	0.021	-0.058	0.328	0.297	0.549	0.209	0.241	0.267	0.296	0.556	1.232	0.877	-0.155	-0.053	-0.026	-0.023	0.347	0.072	0.273	0.357	0.138	0.241	-0.049	-0.144	-0.041	-0.279	0.313	0	-0.616	0.162	-0.257	0.132	0.013	-0.515	-0.686	-0.665	-1.009	-0.817	-0.921	0.395	0.469	0.086	-0.527	-0.652	-0.331	-0.057
GENE1701X	AGI_HUM1_OLIGO_A_23_P49448	688063 || FA2H || Fatty acid 2-hydroxylase || Hs.461329 || NM_024306 ||	1	-0.669	-0.768	0.496	0.243	0.929	1.077	0.884	0.109	0.978	0.467	2.013	0.833	0.232	0.387	-0.255	0.13	-0.837	-0.834	-0.36	-0.14	0.075	0.424	-0.413	-0.976	-0.513	-0.595	1.628	-0.436	-0.631	0.32	0.829	0.523	1.457	-0.528	-1.417	-1.424	-1.714	-0.928	-1.291	0.65	0.985	0.095	-1.742	-0.94	-1.243	-1.276
GENE2533X	AGI_HUM1_OLIGO_A_24_P216654	855882 || SOAT1 || Sterol O-acyltransferase (acyl-Coenzyme A: cholesterol acyltransferase) 1 || Hs.496383 || NM_003101 ||	1	-0.292	-0.619	0.727	0.46	0.495	0.564	0.949	-0.045	0.118	0.694	1.034	1.405	0.058	0.401	-0.018	-0.106	0	-0.413	-0.073	0.209		0.129	-0.098	-0.958	-0.506	-0.404	1.297	-0.73	-1.418	0.312	0.836	0.63	0.463	-0.409	-1.482	-1.66	-1.4	-1.567	-1.678	0.657	0.887	0.173		-0.967	-0.874	-1.625
GENE3557X	AGI_HUM1_OLIGO_A_32_P103131	862181 || || || || THC1448222 ||	1	-0.326	-0.461	0.065	0.132	0.26	0.269	0.324	-0.177	0.056	0	0.413	0.528	0.259	0.326	0.135	0.237	0.095	-0.248	0.215	0.121	0.048	0.105	0.127	-0.517	-0.166	-0.144	1.003	-0.602	-0.819	0.094	0.258	0.252	0.13	-0.056	-0.336	-0.439	-0.278	-0.437	-0.657	0.384	0.624	-0.022	-0.751	-0.832	-0.444	-0.879
GENE553X	AGI_HUM1_OLIGO_A_23_P156826	682538 || C6orf105 || Chromosome 6 open reading frame 105 || Hs.126409 || NM_032744 ||	1	-0.115	-0.223	-0.077	-0.044	0.514	0.721	0.615	0.062	0.096	0.03	0.332	0.71	0.262	0.393	0.315	0.152	-0.36	-0.446	-0.248	-0.051	-0.399	0.551	-0.475	-0.335	-0.26	0.27	0.932	0.232	-0.61	0.538	0.123	0.218	0.346	-0.655	-0.078	0.119	-0.533	-0.233	0.312	0.543	0.793	0	-0.122	-0.432	-0.066	-0.153
GENE18X	AGI_HUM1_OLIGO_A_23_P10182	694388 || ACOX2 || Acyl-Coenzyme A oxidase 2, branched chain || Hs.444959 || NM_003500 ||	1	0	0.039	0.503	0.572	0.458	0.519	0.022	-0.107	-0.254	0.174	0.498	0.319	-0.321	-0.184	-0.243	-0.046	-0.211	-0.4	-0.376	-0.017	-0.215	-0.022	-0.416	-0.322	-0.338	0.361	1.365	0.208	-0.189	0.797	0.646	0.719	-0.217	-0.212	0.27	0.082	0.534	-0.284	0.043	0.723	1.067	0.314	-0.504	-0.255	-0.311	-0.638
GENE482X	AGI_HUM1_OLIGO_A_23_P149858	687853 || ELOVL3 || Elongation of very long chain fatty acids (FEN1/Elo2, SUR4/Elo3, yeast)-like 3 || Hs.302130 || NM_152310 ||	1	-0.225	-0.31	0.802	0.266	0.457	1.243	0.345	0.315	0.57	0.984	1.118	0.817	-0.079	0.337	-0.499	-0.332	-0.612	-0.58	-0.195	0.167	-0.321	0	-0.479	-0.128	-0.271	0.32	2.951	0.828	-0.528	1.231	0.933	0.554	0.961	-0.169	-0.311	-0.381	-0.548	-0.643	-0.567	1.037	2.008	0.085	-0.639	-0.65	-0.641	-0.674
GENE1576X	AGI_HUM1_OLIGO_A_23_P421032	856265 || SEC14L4 || SEC14-like 4 (S. cerevisiae) || Hs.517541 || NM_174977 ||	1	-0.233	-0.215	-0.037	0.496	0.548	0.93	0.567	0.169	0.017	0.181	0.387	0.18	-0.273	-0.216	-0.148		-0.463	-0.362	-0.261	-0.107		-0.182	-0.157	-0.327	-0.098	0.247	0.864	0.372	-0.496	0.764	0.391	0.617	0.457	-0.428	0.082	-0.377		-0.465	-0.063	0.68	0.795	0.285			-0.167	-0.298
GENE373X	AGI_HUM1_OLIGO_A_23_P137665	857681 || CHI3L1 || Chitinase 3-like 1 (cartilage glycoprotein-39) || Hs.382202 || NM_001276 ||	1	-0.396	-0.406	0.176	0.545	0.322	0.318	0.767	0.574	0.186	0.611	0.589	1.305	-0.66	-0.801	-1.093	-0.746	-0.724	-0.838	-1.108	-0.18		-0.416	-0.194	-0.157	0.211	0.698	1.402	0.845	-0.349	0.711	0.94	0.478	-0.169	-0.014	-0.592	-0.069	-0.576	-0.708	-0.556	-0.062	0.541	0.217	-0.204	-0.846	-0.488	-0.506
GENE1831X	AGI_HUM1_OLIGO_A_23_P60627	691942 || ALOX15B || Arachidonate 15-lipoxygenase, second type || Hs.111256 || NM_001141 ||	1	-0.318	-0.3	1.164	1.591	0.647	1.102	1.162	0.578	0.516	1.374	0.944	1.366	-0.593	-0.278	-1.156	-0.591	-1.216	-1.016	-1.242	0.688	-0.97	-0.532	-0.087	-0.417	-0.716	0.499	2.231	0.586	-0.355	-0.135	1.567	0.928	-0.246	-1.27	-1.375	-0.977	-1.378	-0.837	-0.846	1.331	1.595	-0.053	-0.729	-0.317	-1.047	-0.949
GENE976X	AGI_HUM1_OLIGO_A_23_P250294	687450 || ABHD5 || Abhydrolase domain containing 5 || Hs.19385 || NM_016006 ||	1	-0.566	-0.777	0.074	-0.258	0.366	0.304	0.487	-0.113	0.399	0.633	0.952	0.749	-0.436	0.03	-0.949	-0.402	-0.638	-0.48	-0.7	0.492	-0.643	0.532	-0.798	-0.177	0.005	-0.255	0.539	0.068	0.302	0.709	0.646	0	0.11	-0.299	-0.669	-0.313	-0.571	-0.627	-0.479	0.607	0.843	-0.085	0.039	-0.797	-0.634	-1.078
GENE3910X	AGI_HUM1_OLIGO_A_32_P234518	856844 || DGAT2L3 || Diacylglycerol O-acyltransferase 2-like 3 || Hs.407641 || BC039181 ||	1	-0.39	-0.35	0.105	0.376	0.598	0.764	0.8	-0.132	0.344	0.264	1.126	0.899		-0.303	-0.604	-0.749	-0.439	-0.273	-0.483	0.31		0.091	-0.471	-0.39	-0.166			-0.255	-0.413	0.725	0.75	0.096	0.53	-0.223	-0.29	-0.496	0.101	-0.26	-0.385	0.046	0.502	0.116	-0.349		-0.502	-0.355
GENE2188X	AGI_HUM1_OLIGO_A_23_P97173	694997 || HSD3B1 || Hydroxy-delta-5-steroid dehydrogenase, 3 beta- and steroid delta-isomerase 1 || Hs.364941 || NM_000862 ||	1	-0.283	-0.432	0.182	0.088	-0.05	-0.052	0.005	-0.34	0.614	0.195	0.998	0.237		0.052	-0.065	-0.001	-0.458	-0.226	-0.054	0.173		-0.087	-0.204	-0.244	-0.158	-0.166	1.045			0.385	1.339	0.794	0.639	-0.533	-0.45	-0.066	-0.426	-0.093	-0.101	0.792	1.192	-0.006			-0.502	-0.508
GENE2873X	AGI_HUM1_OLIGO_A_24_P350397	866898 || LOC128102 || 3-beta-hydroxysteroid dehydrogenase, tissue-type heart || Hs.170385 || AF252254 ||	1	-0.161	-0.128	0.066	0.23	-0.268	0.014	-0.053	-0.115	0.312	-0.021	1.102	0.182	-0.141	-0.144	0.07	-0.28	-0.06	-0.255	-0.145	0.002	-0.258	-0.056	0.07	-0.001	-0.085	-0.041		0.231	-0.009	0.981	1.068	1.003	0.742	-0.091	0.026	0.258	0.352	-0.046	-0.385	0.84	1.853	0.001	-0.085	-0.324	-0.33	-0.258
GENE2738X	AGI_HUM1_OLIGO_A_24_P297078	859071 || C20orf3 || Chromosome 20 open reading frame 3 || Hs.472330 || NM_020531 ||	1	0.007	-0.047	0.813	0.559	0.278	0.189	0.591	0.023	0.203	0.129	0.639	-0.024	-0.025	0.198	-0.435	-0.123	-0.016	-0.079	-0.11	0.03	-0.214	-0.273	-0.119	-0.07	-0.23	0.263	1.476	0.133	-0.621	0.472	0.351	0.464	0.931	-0.161	-0.133	-0.704	-0.257	-0.276	-0.204	0.717	0.425	0.253	-0.519	-0.889	-0.056	0.28
GENE2362X	AGI_HUM1_OLIGO_A_24_P156295	846053 || ACAS2 || Acetyl-Coenzyme A synthetase 2 (ADP forming) || Hs.517034 || NM_018677 ||	1	-0.07	-0.086	0.13	0.207	0.32	0.199	0.472	0.119	0.115	-0.071	0.376	-0.468	0.103	0.315		0.079	-0.02	-0.135	-0.166	0.948		-0.091	0.075	0.225	0.131	-0.776	0.253	-0.572	-0.425	0.146	0.134	-0.277	-0.617	-0.752	-0.069	-0.041	-0.204	-0.645	-0.39	0.287	0.199	0.636	-0.503	-0.43	-0.237	-0.335
GENE3364X	AGI_HUM1_OLIGO_A_24_P834646	862494 || || || || XM_066636 ||	1	0.005	0.164	0.076	0.219		-0.05		-0.009	0.021	0.109	0.513	0.621		-0.559			0.23	0.096	0	0.388			-0.247	-0.036	-0.02	0.022	-0.132	-0.013	-0.774	1.149	-0.044	0.346	-0.475	-0.441	-1.093	-0.779	-1.089	-0.367	-0.588	0.218	0.309	0.252	-0.428		0.058	0.095
GENE2001X	AGI_HUM1_OLIGO_A_23_P77103	691755 || SORD || Sorbitol dehydrogenase || Hs.878 || NM_003104 ||	1	-0.137	0.1	0.337	0.32	0.211	0.416	-0.082	0.026	0.094	0.19	0.013	0.405	0.356	0.138	-0.332	-0.004	-0.263	-0.079	0.065	0.174	-0.217	-0.281	-0.29	-0.358	-0.596	-0.287	0.213	-0.175	-0.402	0.026	0.141	0.208	-0.621	-0.489	-1.052	-0.748	-0.586	-0.573	0.495	0.155	-0.122	-0.285	-0.052	-0.284	-0.335	-0.647
GENE4124X	AGI_HUM1_OLIGO_A_32_P89691	846398 || SORD || Sorbitol dehydrogenase || Hs.878 || NM_003104 ||	1	-0.124	0.083	0.264	0.574	0.095	0.339	-0.209	0.005	-0.005	0.257	0	0.413	-0.3	-0.022	-0.798	-0.835	-0.015	0.181	-0.008	0.187	-0.819	-0.153	-0.103	-0.118	-0.532	-0.188	0.368	-0.09	-0.191	0.275	0.234	0.706	-0.699	-0.495	-0.802	-0.743	-0.674	-0.862	0.482	0.388	0.091	-0.146	0.405	-0.115	-0.513	-0.653
GENE1649X	AGI_HUM1_OLIGO_A_23_P44724	691158 || CSRP2 || Cysteine and glycine-rich protein 2 || Hs.530904 || NM_001321 ||	1	-0.104	-0.439	0.697	0.74	0.505	0.407	0.289	-0.313	-0.047	0.15	0.545	0.723	0.107	0.224	0.098	0.505	1.106	-0.25	0.099	0.425	-0.377	0.255	0.308	0.098	0.836	-0.452	0.159	-0.568	-0.02	-0.053	0.218	0.386	0.054	0.265	0.613	-0.288	0.886	-0.033	0.286	0.274	0.144	-0.016	-0.383	-0.858	-0.051	-0.185
GENE2155X	AGI_HUM1_OLIGO_A_23_P93217	681362 || SLC22A7 || Solute carrier family 22 (organic anion transporter), member 7 || Hs.485438 || NM_153320 ||	1	0.052	-0.054	0.083	-0.03	0.176	0.133	0.172	0.164	0.192	0.406	0.013	-0.029	0.121	0.043	0.176	-1.563	-0.117	0.232	0.389	0.152	0.719	0.023	-0.181	0.025	-0.076	-0.444	-0.316	-0.344	0	-0.198	0.008	-0.251	-0.195	-0.069	-0.358	-0.064	-0.226	-0.14	0.073	-0.25	-0.761	-0.487	-0.127	-0.193	-0.311	-0.26
GENE1887X	AGI_HUM1_OLIGO_A_23_P65609	683255 || GTF2A1 || General transcription factor IIA, 1, 19/37kDa || Hs.510068 || NM_015859 ||	1	-0.126	0	-0.127	0.244	0.167	0.093	0.109	-0.09	-0.133	-0.217	-0.085	0.483	-0.173	0.171	-0.007	-0.05	-0.005	-0.175	0.128	-0.077	0.148	0	-0.033	-0.297	0.098	0.17		0.1	0.261	-0.089	-0.077	0.183	0.157	0.097	0.567	-0.178	0.054	0.023	0.439	0.048	-0.476	0	-0.053	-0.217	-0.001	-0.173
GENE3894X	AGI_HUM1_OLIGO_A_32_P228037	845047 || || || || THC1533394 ||	1	-0.1655	-0.0535	0.0725	-0.1725		-0.0415	0.0485	-0.1125	-0.4785	-0.0115	0.0245	0.1715	0.0375	0.0765	-0.1775		0.0375	0.0135	0.1305	0.4105			0.2215	-0.0325	-0.1275	0.4445				0.1805		0.0525	-0.4685	-0.0625	0.5545	0.1335	1.0075	-0.1745	-0.1775	0.0565	0.0305	-0.0055		-0.2155	-0.1715	-0.0555
GENE1416X	AGI_HUM1_OLIGO_A_23_P381368	771922 || HOXD10 || Homeo box D10 || Hs.123070 || NM_002148 ||	1	-0.0475	-0.0435	0.4655	0.4865	0.0335	0.0805	-0.4445	-0.1345	0.2475	0.3935	0.3665	-0.6265		-0.0155	0.2045	-0.2495	-0.1855	-0.0935	-0.0045	-0.1075	0.2815	0.1585	-0.1625	-0.2305	0.0025				0.9625	-0.3835	0.0655	-0.1355	0.2205	0.3905	1.0495	0.0275	-0.3135	-0.1485	-0.3985	-0.0975	0.3255	-0.0955	-0.0325	-1.6005	-0.0265	-0.4395
GENE563X	AGI_HUM1_OLIGO_A_23_P157809	687249 || LTB4DH || Leukotriene B4 12-hydroxydehydrogenase || Hs.546348 || NM_012212 ||	1	0.025	-0.056	0.906	0.632	-0.027	-0.107	-0.039	-0.252	0.033	0.051	-0.083	0.117	-0.192	-0.059	-0.32	-0.073	0.173	-0.227	-0.326	0.01	-0.216	-0.2	-0.136	0.045	0.172	-0.477	0.008	0.332	-0.465	0.356	0.313	0.573	0.224	0.336	0.56	0.613	0.641	-0.184	-1.441	0.22	0.255	0.03	0.374	-0.328	-0.047	-0.139
GENE2772X	AGI_HUM1_OLIGO_A_24_P314159	842991 || APP || Amyloid beta (A4) precursor protein (protease nexin-II, Alzheimer disease) || Hs.434980 || NM_000484 ||	1	0.5295	0.2785	0.5305	0.8405		0.0515		0.1355	0.1815	0.4155	0.1535	-0.3045	-0.2775	-0.2165			-0.8805	-0.3925	-0.7655	-0.3125		-0.0605	-0.3925	0.0035	-0.2685	-0.3695	-0.6875	-0.3735	0.1445	-0.9625	0.9115	0.5975	0.2735	0.3375	-0.1895	0.3255	0.1305	0.6065	-0.6365	0.0485	0.0045	0.0915			-0.4165	-0.7905
GENE387X	AGI_HUM1_OLIGO_A_23_P139500	688508 || BHLHB3 || Basic helix-loop-helix domain containing, class B, 3 || Hs.177841 || NM_030762 ||	1	-0.1685	-0.3315	-0.0005	-0.2185	0.0355	-0.1095	-0.6225	-0.4155	-0.1945	0.4715	0.0205	-0.1555	-0.1635	0.1375	-0.0015	-0.0005	-0.3375	-0.2555	0.1245	0.5615	0.1315		-0.1835	-0.2885	0.1005	-0.5145	0.3585	-0.1185	0.2245	0.1355	1.1035	0.8705	-0.0405	0.2945	0.0605	-0.1345	0.8605	0.3445	-0.9995	0.0005	0.3265	-0.2605	0.2815	0.2225	-0.6595	-0.5585
GENE3048X	AGI_HUM1_OLIGO_A_24_P417407	855125 || ROPN1 || Ropporin, rhophilin associated protein 1 || Hs.458304 || BC015413 ||	1	-0.188	-0.2	-0.068	0.086	0.138	0.24		0.611	-0.283	0.175	0.216	-0.225	-0.218	0.067	1.296		-0.568	-0.598	-0.264	-0.234		-0.165	0.266	-0.681	-0.239	-0.43	-0.227	-0.339	0.35	0.37	0.983	0.384	-0.132	0.273	0.3	0.495	0.751	0.038	-0.623	0.478	1.298	0.005		-0.215	-0.348	-0.677
GENE1964X	AGI_HUM1_OLIGO_A_23_P73972	694626 || GPX7 || Glutathione peroxidase 7 || Hs.43728 || NM_015696 ||	1	-0.468	-0.707	-0.901	-0.853	0.654	0.577	0.275	-0.373	-0.169	0.045	0.297	0.012	0.111	0.295	0.024	-0.359	0.344	0.134	0.168	0.188	-0.507	0.102	0.167	0.119	0.488	0.257	0.289	0.71	-0.286	0.769	-0.276	0.104	0.331	0.811	-0.005	-0.082	0.403	0.26	0.25	0.713	0.81	0.603	-0.904	-0.448	-0.244	-0.465
GENE2737X	AGI_HUM1_OLIGO_A_24_P296808	854193 || FLJ10781 || Hypothetical protein FLJ10781 || Hs.8395 || NM_018215 ||	1	-0.5115	-0.9915	-0.5225	-0.4825	0.4405	0.5815	0.4055	-0.1365	-0.5735	0.3855	-0.2065	0.0215	-0.2615	-0.1335	-0.1525	-0.0335	0.8325	0.4985	0.3935	-0.0775	0.2125	-0.0215	0.1945	0.3015	0.4205	-1.4125	-1.0635	0.4865	0.5155	0.8045	-0.7585	-0.5885	0.4075	0.6845	0.8445	-1.0185	-0.3275	0.5835	0.3015	1.5785	1.6085	1.1485		-0.6405	-0.8215	-0.9915
GENE3648X	AGI_HUM1_OLIGO_A_32_P135890	857782 || || || || NM_001013680 ||	1	-0.1065	-0.0275	0.2165	0.0735	0.0245	-0.0165	-0.2405	-0.1485	0.4415	-0.0415	0.5595	-0.2025	-0.1035	-0.0515	-0.0475	-0.3055	-0.0535	0.0755	-0.2265	-0.2495	-0.1595	0.3515	0.3715	-0.4805		0.1785	0.3985	0.5585	0.4585	1.0545	-0.9485	-0.3995	-1.3555	-0.6285	0.4995	0.1275	0.5125	0.1195	-0.9965	0.7495	1.0915	0.3305	-0.4935	-0.3445	-0.4375	-0.2695
GENE3451X	AGI_HUM1_OLIGO_A_24_P922631	855498 || || Hypothetical gene LOC133874 || Hs.511815 || U31733 ||	1	0.094	0.074	0.148	0.197	0.003	0.131	0.012	0.106	0.095	0.053	0.197	0.084	0.166	0.146	-0.223	-0.538	0.353	0.169	-0.307	0.164	-0.406	-0.115	0.658	-0.005	0.012	-0.001	-0.055	-0.116	-0.008	-0.177	-1.485	-1.024	-0.338	-0.055	-0.068	-0.194	-0.127	-0.122	-0.489	-0.179	-0.004	-0.177	-0.157	-0.001	0.02	0.101
GENE3887X	AGI_HUM1_OLIGO_A_32_P225768	846964 || || || || BG436185 ||	1	-0.195	-0.031	-0.893	-0.114	0.064	0	0.073	-0.36	-0.319	-0.864	0.062	0.389	-0.006	0.23	-0.577	-0.889	0.498	0.047	-0.502	0.25	-1.33	-0.091	1.309	0.199	0.346	-0.003	0.035	0.205	0.267	0.521	-1.211	-1.032	-0.326	0.078	-0.001	-0.246	-0.021	0.026	-0.502	-0.084	-0.017	0.059	-0.041	0.089	-0.343	0.041
GENE244X	AGI_HUM1_OLIGO_A_23_P123608	850972 || JAK2 || Janus kinase 2 (a protein tyrosine kinase) || Hs.434374 || NM_004972 ||	1	-0.324	0.171	-0.594	0.364	-0.195	-0.115	-0.055	-0.017	-0.85	-1.249	-0.807	0.1	-0.228	-0.065		-0.055	-0.203	-0.159	2.152	-0.469		-0.029	0.052	-0.098	-0.006	0.279	0.506	0.478	-0.183	0.214	0	-0.156	0.816	-0.048	0.268	0.711	0.72	0.293	0.505	-0.792	0.216	0.16	0.369	0.012	-0.006	0.074
GENE1255X	AGI_HUM1_OLIGO_A_23_P339601	862065 || ZNF578 || Zinc finger protein 578 || Hs.502318 || NM_152472 ||	1	0.168	0.234	0.252	0.031	0.082	0.005	0.386	0.049	0.146	0.152	0.154	0.214	0.231	0.273	-1.267		-0.002	0.261	2.43	0.295	0.342	0.361	-0.073	-0.21	-0.272	0.017	-0.015	-0.206	-0.389	-0.29	-0.319	-0.196	0.055	-0.244	0.152	-0.101	0.408	0.283	0.059	-0.069	-0.412	-0.04	0.012	-0.097	0.05	0
GENE3093X	AGI_HUM1_OLIGO_A_24_P492885	863869 || || || || XM_294180 ||	1	-0.004	0.089	0.256	0.1		-0.24		-0.034	0.19	-0.223	0.137	0.397		-0.069	-0.595		0.294	0.004	1.267	-0.125		0.243	0.143	-0.357	-0.738	0.188	-0.077	-0.095	-0.468	0.4	-0.22	-0.274	0.385	-0.719	0.024	0.329	0.371	0.048	-0.299	-0.044	-0.161	0.049	0.155	0.293	-0.083	0.096
GENE1300X	AGI_HUM1_OLIGO_A_23_P351286	771969 || || || || NM_024916 ||	1	-0.522	-0.142	-0.425	-0.292	-0.433	-0.134	-1.09	-0.324	-0.356	-0.272	-0.174	-0.296	-0.367	-0.281	0.003	-0.282	0.031	0.154	1.084	0.035	-0.251	0.008	0.14	0.113	0.006	-0.247		-0.254	0.122	0.844	0.063	-0.051	-0.128	-0.125	0.175	-0.197	-0.211	-0.185	0.136	-0.242	0.101	-0.223	-0.165		-0.199	-0.363
GENE1395X	AGI_HUM1_OLIGO_A_23_P376591	852007 || CLYBL || Citrate lyase beta like || Hs.130690 || NM_138280 ||	1	-0.288	-0.419	-0.267	-0.332	-0.39	-0.179	-0.892	-0.607	-0.237	0.036	-0.044	0.146		-0.337	-0.436	-0.26	-0.249	-0.175	3.112	-0.439	-0.446	-0.301	-0.3	0.137	-0.201	0.061	0.445	-0.003	0.571	0.315	0.039	0.051	0.498	0.421	0.125	0.337	0.23	0.477	0.468		0.498	0.136	-0.099		-0.335	-0.085
GENE1038X	AGI_HUM1_OLIGO_A_23_P256190	689086 || CDC42BPA || CDC42 binding protein kinase alpha (DMPK-like) || Hs.35433 || NM_003607 ||	1	-0.4615	-0.2815	-0.2385	-0.3885	-0.7105	-0.2635	-1.3025	-0.1435	0.0615	-0.0525	0.0805	-0.3355	0.0965	-0.0805	-0.1345	-0.7165	0.2735	0.0985	1.5475	-0.1855	-0.1655	-0.1765	-0.0405	-0.6915	-0.3655	-0.0255	0.0595	-0.4545	-0.0425	0.1535	0.0715	0.1565	0.0545	0.2105	0.0445	-0.0475	0.4285	0.0855	0.2255	0.0715	0.0745	0.0255	-0.0945	0.2665	0.3005	-0.0255
GENE3385X	AGI_HUM1_OLIGO_A_24_P855187	853617 || || || || THC1493624 ||	1	-0.07	-0.302	-0.364	-0.362	-0.297	-0.261	-0.77	-0.387	-0.232	-0.13	-0.485	-0.55	0.176	0.198	0	-1.053	0.494	0.293	1.857	-0.236	-0.173	-0.005	0.346	-0.517	-0.226	-0.301	0.006	0.118	-0.156	0.092	0.038	0.083	0.07	-0.1	0.289	0.241	0.465	-0.044	-0.37	0.305	-0.073	-0.015	0.315	0.3	0.076	0.016
GENE2115X	AGI_HUM1_OLIGO_A_23_P88947	843075 || FLJ12681 || Hypothetical protein FLJ12681 || Hs.71912 || AK025955 ||	1	-0.17	0	-0.205	-0.029	0.001	-0.105	-0.481	0.165	-0.404	0.103	-0.089	-0.115	-0.245	-0.093	-0.406	-0.088	0.063	0.048	1.11	0.016	-0.144	-0.155	-0.152	0.041	-0.023	-0.208	-0.03	-0.339	0.166	0.277	-0.102	-0.072	0.081	0.046	-0.034	-0.251	-0.16	0.06	-0.041	-0.047	-0.124	-0.144	0.041	0.118	-0.147	-0.013
GENE329X	AGI_HUM1_OLIGO_A_23_P133279	682907 || LOC134145 || Hypothetical protein LOC134145 || Hs.481569 || NM_199133 ||	1	-0.0755	-0.3375	-0.3215	0.0755	-0.0165	-0.4945	-0.1005	-0.5825	-0.4255	-0.4115	-0.2885	-0.2455		0.2445		-0.4935	0.4205	0.1155	1.4925				0.2465	0.0435	0.0185	-1.1565	0.0165		-0.1765	0.9545	0.1665	0.0425	-0.3315	-0.4625	0.2465	-0.2325	0.3475	-0.0295	0.1985	0.6725	0.3355	0.4575	0.2365	0.0615	0.1315	-0.4375
GENE3690X	AGI_HUM1_OLIGO_A_32_P151782	853135 || || Transcribed locus, moderately similar to NP_055301.1 neuronal thread protein AD7c-NTP [Homo sapiens] || Hs.531043 || BG033002 ||	1	-0.2385	-0.1785	-0.1505	-0.2155	0.0995	-0.0575	-0.4075	-0.2065	-0.0275	-0.3245	-0.1465	-0.0395	-0.1075	0.0065	-0.2655	-0.1805	0.4655	0.3065	3.0515	0.1315	-0.0765	-0.0455	0.2735	-0.1335	0.0495	-0.3475	-0.4915	-0.2515	-0.4405	0.4575	0.1885	0.2085	-0.4175	-0.4335	0.6605	-0.7155	-0.7875	-0.4245	-0.1575	0.4365	0.0085	0.0285	0.0185	-0.0255	0.3485	-1.3315
GENE894X	AGI_HUM1_OLIGO_A_23_P215060	693065 || || || || NM_001018111 ||	1	0.034	-0.136	-0.233	-0.411	-0.817	-0.916	-0.32	-0.639	-0.426	-0.475	-0.065	-0.345	0.376	0.428	0.153	0.471	1.123	-0.203	0.235	0.245	0.179	0.327	-0.012	-0.104	-0.238	0.14	0.018	-0.902	-0.291	-0.764	0.07	-0.176	0.347	0.461	0.758	0.221	0.731	0.461	0.158	0.43	0.414	0.046	0.159	0.48	0.103	-0.061
GENE68X	AGI_HUM1_OLIGO_A_23_P106844	687009 || MT2A || Metallothionein 2A || Hs.418241 || NM_005953 ||	1	0.188	0.332	-0.152	-0.079	-0.211	-0.482	0.133	-0.165	-0.403	-0.382	-0.567	0.042	-0.033	-0.244	0.622	0.645	0.596	-0.331	-0.411	-0.234	-0.127	0.094	0.183	0.212	0.063	0.481	0.209	-0.486	-0.307	-0.599	-0.689	-0.468	1.311	1.582	0.061	0.313	0.114	0.358	0.225	0.602	0.393	0.554	-0.193	-0.011	0.553	0.201
GENE996X	AGI_HUM1_OLIGO_A_23_P252413	688115 || MT2A || Metallothionein 2A || Hs.418241 || BC007034 ||	1	0.168	0.239	-0.411	-0.267	-0.249	-0.557	0.313	-0.304	-0.592	-0.417	-0.705	-0.077	0.013	-0.208	0.566	0.614	0.755	-0.26	-0.422	-0.374	0.08	0.146	0.26	0.059	-0.085	0.269	0.02	-0.725	-0.205	-0.804	-0.625	-0.585	1.101	1.655	0	-0.025	0.153	0.058	0.04	0.591	0.419	0.368	-0.003	0.054	0.432	0.032
GENE1125X	AGI_HUM1_OLIGO_A_23_P303242	773423 || MT1X || Metallothionein 1X || Hs.374950 || NM_005952 ||	1	0.02	0.107	-0.234	-0.352	-0.156	-0.132	0.117	0.065	-0.07	0.036	-0.325	0.227	-0.055	-0.026	0.646	0.46	0.454	-0.091	-0.29	0.254	0.147	-0.17	0.325	-0.028	-0.297	0.365	0	0.06	-0.542	-0.232	0.056	-0.257	0.531	1.217	-0.019	-0.036	-0.193	-0.436	-0.099	0.28	0.118	0.144	0.432	-0.057	0.592	0.154
GENE1549X	AGI_HUM1_OLIGO_A_23_P414343	773500 || MT1J || Metallothionein 1J || Hs.333727 || NM_175622 ||	1	0.119	0.065	-0.299	-0.339	-0.155	-0.188	0.106	-0.04	0.015	-0.282	-0.226	-0.033	-0.062	-0.08	0.464	0.313	0.497	-0.081	-0.421	0.076	0.098	-0.05	0.31	0.062	-0.272	0.484	0.005	-0.235	-0.398	-0.375	0.043	-0.356	0.647	1.289	-0.122	-0.159	-0.088	-0.316	-0.162	0.075	0.077	0.185	0.42	0.002	0.382	0.169
GENE2278X	AGI_HUM1_OLIGO_A_24_P125096	858157 || MT1X || Metallothionein 1X || Hs.374950 || NM_005952 ||	1	0.138	0.218	-0.239	-0.305	-0.189	-0.08	0.126	0.215	0.133	-0.015	-0.123	0.274	0.081	0.08	0.777	0.557	0.532	0.067	0.009	0.412	0.087	-0.028	0.322	0.1	-0.208	0.501	-0.02	-0.112	-0.489	-0.331	-0.113	-0.398	0.657	1.179	-0.05	-0.005	-0.129	-0.31	-0.207	0.238	0.045	0.278	0.255	0.085	0.468	0.211
GENE800X	AGI_HUM1_OLIGO_A_23_P206724	695723 || MT1E || Metallothionein 1E (functional) || Hs.534330 || NM_175617 ||	1	0.281	0.322	-0.204	-0.178	-0.296	-0.135	0.071	-0.497	-0.102	-0.613	-0.326	0.16	-0.236	-0.195	0.202	0.165	0.354	-0.29	-0.482	-0.389	0.224	-0.293	0.467	0.167	-0.24	0.489	0.013	0.151	-0.191	-0.154	0.132	0.038	0.556	1.037	-0.069	-0.03	-0.112	-0.425	-0.164	0.068	0.041	0.101	0.529	-0.179	0.463	0.236
GENE1604X	AGI_HUM1_OLIGO_A_23_P427703	868706 || MT1L || Metallothionein 1L || Hs.458273 || X97261 ||	1	0.369	0.2	-0.414	-0.191	-0.334	-0.294	0.146	-0.27	-0.335	-0.491	-0.421	0.302	-0.256	-0.121	0.243	0.199	0.493	-0.239	-0.491	-0.186	0.016	-0.304	0.408	0.189	-0.231	0.312	0.122	-0.168	-0.146	-0.28	-0.066	-0.059	0.835	1.493	0.045	0.129	0.189	-0.175	0.065	0.406	0.241	0.228	0.216	-0.225	0.395	0.161
GENE1891X	AGI_HUM1_OLIGO_A_23_P66241	862855 || MT1K || Metallothionein 1K || Hs.188518 || NM_176870 ||	1	0.0705	0.0805	-0.3945	-0.3385	-0.2225	-0.2075	-0.2125	-0.7335	-0.3215	-0.6045	-0.5275	-0.0805	-0.3205	-0.1875	-0.2755	-0.2905	0.2055	-0.4555	-0.6615	-0.2155	-0.0085	-0.1055	0.5695	0.1305	-0.2055	0.5545	0.3225	0.3015	-0.0645	-0.1095	0.3755	0.3015	0.4015	0.6215	0.0365	0.1495	-0.1595	-0.3635	-0.2035	-0.0965	-0.0165	0.0325	0.6815	-0.1265	0.3205	0.1615
GENE195X	AGI_HUM1_OLIGO_A_23_P118392	688198 || RASD1 || RAS, dexamethasone-induced 1 || Hs.25829 || NM_016084 ||	1	-0.122	-0.197	0.161	-0.035	-0.094	-0.038	-0.428	-0.764	-0.733	-0.078	-0.227	-0.682	-0.26	0.02	-0.581	0.261	0.535	-0.877	-0.523	-0.605	-0.427	0	-0.87	-0.43	-0.169	0.043	0.272	-0.486	-0.104	0.142	0.574	0.145	1.074	-0.316	0.496	0.385	0.607	0.035	-0.563	0.426	0.107	-0.706	0.496	-0.073	-0.333	-0.395
GENE91X	AGI_HUM1_OLIGO_A_23_P108842	696845 || DUSP2 || Dual specificity phosphatase 2 || Hs.1183 || NM_004418 ||	1	-0.458	-0.367	-0.261	-0.271	0.139	0.11	-0.231	-0.168	-0.244	0.089	-0.073	-0.637	-0.291	0.045	-0.018	-0.501	-0.146	0	-0.278	0.228	-0.222	-0.152	-0.078	-0.098	0.179	-0.339	-0.083	-0.019	0.317	0.007	0.076	-0.282	1.658	-0.358	-0.352	-0.165	-0.617	-0.074	-0.305	-0.248	0.066	-0.229	0.027	0.096	0.048	0.15
GENE1218X	AGI_HUM1_OLIGO_A_23_P326160	772242 || FLJ23231 || Hypothetical protein FLJ23231 || Hs.471918 || NM_025079 ||	1	-0.17	-0.287	-0.286	-0.28	0.058	0.079	0.326	-0.39	-0.138	-0.133	-0.106	-0.605	-0.529	-0.267	-0.367	-0.414	-0.2	-0.048	-0.589	-0.199	-0.622	-0.44	-0.135	-0.204	0.094	0.207	0.061	0.012	-0.024	0.155	0.272	0.039	1.535	-0.247	-0.588	-0.24	-0.487	0.004	-0.113	-0.27	-0.407	-0.104	-0.159	0.032	0.041	-0.146
GENE2028X	AGI_HUM1_OLIGO_A_23_P79518	692342 || IL1B || Interleukin 1, beta || Hs.126256 || NM_000576 ||	1	-0.3645	-0.4035	-0.3295	-0.4285	-0.0785	-0.1725	-0.1325	-0.1255	-0.2115	-0.1065	0.1455	-0.4915	-0.3775	0.0365	-0.4465	-0.3465	0.2335	-0.0315	-0.2585	0.0215	-0.2225	-0.1185	-0.1075	-0.2725	0.2475	-0.2885	0.4135	-0.0165	0.0175	1.1405	0.1925	-0.0285	1.3045	0.0335	0.0625	-0.0905	0.0995	0.5015	-0.2815	-0.2235	-0.0115	0.0695	-0.0775	0.1455	-0.0635	-0.0035
GENE22X	AGI_HUM1_OLIGO_A_23_P102000	683236 || || || || NM_001008540 ||	1	0.239	-0.015	0.285	-0.601	0.089	-0.93	0.337	-0.133	-0.022	-0.029	0.161	-0.172	0.058	0.061	0.077	-0.246	1.611	0.355	0.38	0.393	0.177	-0.134	0.688	-0.221	0.737	-0.527	-0.468	-0.856	-0.139	-0.038	-0.955	-1.037	1.993	0.754	0.451	-0.064	0.673	0.388	-0.123	0.308	0.383	0.274	0.039	-0.389	0.146	-0.154
GENE720X	AGI_HUM1_OLIGO_A_23_P19673	687774 || SGK || Serum/glucocorticoid regulated kinase || Hs.296323 || NM_005627 ||	1	-0.257	-0.223	0.117	-0.136	0.212	0.049	0.514	-0.258	-0.029	0.216	0.194	0.442	-0.045	0.34	-0.127	-0.147	0.771	0.15	0.306	0.049	0.52	-0.068	0.044	-0.162	0.133	-0.389	-0.373	-0.536	-0.18	-0.198	0.478	0.28	0.969	0.387	-0.579	-0.381	-0.636	-0.284	-0.173	0.239	0.15	-0.05	-0.384	-0.026	-0.291	-0.321
GENE907X	AGI_HUM1_OLIGO_A_23_P215956	688182 || MYC || V-myc myelocytomatosis viral oncogene homolog (avian) || Hs.202453 || NM_002467 ||	1	-0.605	-0.626	-0.053	-0.171	0.352	0.071	0.248	-0.07	-0.273	0.352	0.221	0.034	-0.087	0.875	0.558	0.25	1.851	0.355	0.067	0.406	0.032	0.272	0.989	0.37	0.924	-0.578	-0.064	-0.57	0.425	-0.465	-0.159	-0.412	1.979	0.861	-0.417	0.194	-0.248	-0.133	-0.112	0.052	-0.076	-0.005	-0.156	0.119	-0.189	-0.498
GENE897X	AGI_HUM1_OLIGO_A_23_P215634	689798 || IGFBP3 || Insulin-like growth factor binding protein 3 || Hs.450230 || NM_000598 ||	1	-0.459	-0.454	-0.601	-0.411	-0.263	-0.581	0.867	-1.172	-0.466	0.033	-0.296	0.206	0.266	0.372	-0.152	0.501	1.956	-0.022	0.397	0.463	0.195	-0.247	0.031	-0.038	0.589	0.201	0.414	-0.415	0.3	-0.048	0.058	0.057	0.918	1.636	-0.375	-0.51	-0.353	-0.473	-0.235	1.411	1.194	0.391	-0.184	-0.079	-0.183	-0.439
GENE63X	AGI_HUM1_OLIGO_A_23_P106194	846205 || FOS || V-fos FBJ murine osteosarcoma viral oncogene homolog || Hs.25647 || NM_005252 ||	1	-0.015	-0.068	-0.057	0.036	-0.301	-0.759	-0.438	0.153	0.893	-0.513	-0.193	-0.469	0.054	3.103	-0.017	-0.234	0.244	0.624	-0.064	1.586	0.738	0.634	0.673	1.012	0.503	-0.6	0.664	-0.692	-0.052	-0.119	-0.643	-0.16	4.398	-0.112	0.129	1.742	-0.01	1.455	0.416	0.01	-0.214	1.404	0.309	1.138	-0.372	-0.151
GENE113X	AGI_HUM1_OLIGO_A_23_P110712	695324 || DUSP1 || Dual specificity phosphatase 1 || Hs.171695 || NM_004417 ||	1	-0.405	-0.079	-0.754	-0.629	-0.343	-0.507	-0.56	-0.134	0.049	-0.68	-0.519	-0.591	-0.175	2.031	-0.321	-0.463	0.657	0.221	-0.663	1.141	0.385	0.54	1.19	1.201	0.77	-1.221	0.371	-0.568	0.296	-0.587	0.442	0.018	3.275	0	0.419	1.397	0.613	1.235	0.647	-0.211	-0.268	0.426	0.649	1.065	-0.376	-0.664
GENE881X	AGI_HUM1_OLIGO_A_23_P214080	696118 || EGR1 || Early growth response 1 || Hs.326035 || NM_001964 ||	1	-0.725	-0.905	-0.618	-0.778	-0.177	-0.023	0.087	-0.339	-0.1	0.404	-0.357	-0.557	-0.13	1.925	-0.047	0.145	0.452	0.457	-0.308	1.404	-0.111	0.152	-0.557	0.155	-0.175	-0.33	0.422	-1.137	0.528	-0.579	-0.225	-0.361	3.405	0	0.418	0.472	0.419	0.59	0.038	0.153	0.246	0.422	-0.487	0.061	-0.515	-0.786
GENE284X	AGI_HUM1_OLIGO_A_23_P128230	685101 || NR4A1 || Nuclear receptor subfamily 4, group A, member 1 || Hs.524430 || NM_002135 ||	1	-0.265	-0.245	-0.005	-0.511	-0.056	-0.527	-0.214	-0.331	0.274	0.046	0.264	-0.805	0.548	1.245	0.237	0.327	0.263	0.333	0.445	0.712	0.061	0.057	0	-0.084	-0.057	-0.398	-0.256	-0.636	0.115	-0.398	1.613	1.401	3.075	0.124	-0.18	0.006	-0.277	-0.039	-0.554	0.146	-0.063	0.197	-0.397	-0.059	-0.325	-0.718
GENE1289X	AGI_HUM1_OLIGO_A_23_P34915	687845 || ATF3 || Activating transcription factor 3 || Hs.460 || NM_004024 ||	1	0.228	0.121	-0.029	0.008	0.011	-0.075	0.133	0.011	0.169	-0.16	-0.104	0.186	0.46	0.956	0.376	0.26	0.294	0.561	0.503	0.799	0.354	0.089	0.325	0.489	-0.164	-0.442	-0.062	-0.504	-0.466	-0.429	0.044	0.063	3.136	0.608	-0.157	0.322	0.03	0.331	-0.294	0.098	0	0.488	-0.192	-0.118	-0.121	-0.519
GENE1667X	AGI_HUM1_OLIGO_A_23_P46426	847526 || CYR61 || Cysteine-rich, angiogenic inducer, 61 || Hs.8867 || NM_001554 ||	1	0.088	-0.019	-0.088	-0.337	-0.386	-0.596	0.682	-0.316	0.811	0.603	-0.04	0.011	0.013	1.919	0.022	-0.199	1.309	0.43	0.272	1.225	0.402	1.296	-0.424	0.709	0.709	-0.475	0.067	-0.513	-0.349	-0.169	1.006	0.455	3.885	1.939	0.032	-0.075	0.32	0.204	-0.424	0.624	0.553	0.757	0.194	0	-0.779	-0.973
GENE1668X	AGI_HUM1_OLIGO_A_23_P46429	685354 || CYR61 || Cysteine-rich, angiogenic inducer, 61 || Hs.8867 || NM_001554 ||	1	0.061	0.016	0.045	-0.019	-0.38	-0.034	0.691	0.028	0.545	0.451	-0.304	0.344	0.358	1.578	0.387	0.322	0.914	0.144	0.421	1.023	0.18	0.908	-0.458	0.462	0.442	-0.319	-0.2	-0.432	-0.54	-0.458	0.643	0.152	3.234	1.462	0.028	-0.237	0	0.196	-0.275	0.055	0.401	0.44	0.152	-0.187	-0.396	-0.452
GENE2927X	AGI_HUM1_OLIGO_A_24_P370946	858050 || CYR61 || Cysteine-rich, angiogenic inducer, 61 || Hs.8867 || NM_001554 ||	1	0.0905	0.1165	0.0245	-0.1225	-0.1065	-0.2135	0.5005	-0.1035	0.7165	0.2765	-0.4365	-0.1745	-0.2935	0.6145	-0.1635	-0.4815	0.3845	0.3475	-0.0025	0.6315	-0.1165	0.2665	-0.0245	0.2475	0.4305	-0.0305	-0.1555	-0.5025	-0.6125	0.3755	1.0785	0.2965	3.1855	0.9725	-0.2315	-0.4635	-0.5545	-0.0795	-0.5765	0.2865	0.0125	0.4105	0.5135	0.0145	-0.1845	-0.1435
GENE2881X	AGI_HUM1_OLIGO_A_24_P355267	860895 || || || || NM_001006642 ||	1	-0.317	-0.628	0.088	-0.501	-0.259	-0.163	-0.239	-0.645	0.146	0.2	-0.236	0.089	-0.131	0.537	-0.498	-0.374	0.071	0.096	-0.269	0.209	-0.161	0.199	0	0	0.504	-0.467	-0.126	-0.391	0.181	-0.117	0.782	0.115	1.775	0.279	-0.059	0.128	-0.216	0.114	-0.23	-0.109	-0.165	0.234	0.6	0.291	0.082	-0.256
GENE319X	AGI_HUM1_OLIGO_A_23_P132121	685190 || SNF1LK || SNF1-like kinase || Hs.282113 || NM_173354 ||	1	-0.038	-0.033	-0.56	-0.294	-0.32	-0.17	-0.294	-0.019	-0.068	-0.408	-0.536	-0.095	-0.028	0.165	-0.282	-0.195	0.071	-0.336	-0.064	0.074	-0.232	0.141	-0.364	0.355	-0.185	0.302	-0.008	0.34	0.165	-0.212	0.266	0.121	1.4	0.177	-0.007	0.354	0.044	-0.019	0.047	0.092	-0.109	0.115	0.356	0.325	0.26	0.226
GENE1466X	AGI_HUM1_OLIGO_A_23_P39237	687532 || ZFP36 || Zinc finger protein 36, C3H type, homolog (mouse) || Hs.534052 || NM_003407 ||	1	-0.228	-0.226	-0.404	-0.238	-0.789	-0.272	0.044	-0.409	-0.386	-0.324	-0.282	-0.512	-0.58	0.345	-0.774	-0.842	-0.788	-0.314	-0.89	-0.037	-0.197	-0.547	-0.695	0.495	0.422	0.319	0.616	0.185	0.297	0.254	0.118	-0.002	2.371	0.592	0.044	0.489	0.293	0.225	0.114	0.022	0.204	0.1	0.044	0.064	-0.171	-0.185
GENE2590X	AGI_HUM1_OLIGO_A_24_P239606	860245 || GADD45B || Growth arrest and DNA-damage-inducible, beta || Hs.110571 || NM_015675 ||	1	-0.117	-0.422	-0.003	-0.073	0.002	-0.192	0.901	-0.001	-0.137	0.255	-0.054	0.07	-0.067	0.356	-0.153	0.019	-0.119	-0.434	-0.27	-0.047	0.009	-0.081	0.046	0.546	0.501	-0.019	0.199	0.161	-0.023	-0.187	0.266	0.027	2	1.545	-0.091	0.035	0.018	0.063	-0.141	0.648	0.508	-0.092	-0.093	-0.081	-0.325	0.121
GENE1197X	AGI_HUM1_OLIGO_A_23_P320578	775192 || RGS16 || Regulator of G-protein signalling 16 || Hs.413297 || NM_002928 ||	1	0.04	-0.045	-0.119	0.016	0.024	-0.343	0.141	-0.082	-0.028	-0.2	0.076	-0.116	0.098	0.33	-0.09	-0.172	0.362	0.12	0.239	0.222	-0.224	0	0.131	0.391	0.438	0.196	-0.005	-0.084	0.143	-0.186	-0.149	-0.156	2.033	1.111	0.413	0.101	0.419	0.586	0.403	0.177	0.273	0.256	-0.071	-0.089	-0.143	-0.151
GENE804X	AGI_HUM1_OLIGO_A_23_P207058	686177 || SOCS3 || Suppressor of cytokine signaling 3 || Hs.527973 || NM_003955 ||	1	0.366	0.355	0.394	0.37	0.252	0.26	0.666	0.105	0.256	0.024	0.342	-0.942	0.576	1.309	0.445	0.396	0.322	0.337	0.554	0.686	0.834	0.214	-0.005	0.809	0.658	-0.154	-0.111	-0.805	-0.351	-0.068	-0.401	-0.238	3.505	1.946	-0.031	0.033	0.037	0.458	-0.015	0.163	0.074	0.177	-0.66	-0.415	-0.48	-0.265
GENE2187X	AGI_HUM1_OLIGO_A_23_P97141	694200 || RGS1 || Regulator of G-protein signalling 1 || Hs.75256 || NM_002922 ||	1	0.187	-0.288	0.294	-0.145	-0.132	0.181	-0.098	-0.072	0.159	-0.003	0.104	-0.035	0.365	0.42	0.487	0.585	0.045	0.017	0.314	0.197		0.313	0.344	0.002	0.22	0.124	0.367	-0.04	-0.109	-0.132	-0.239	-0.264	4.074	0.12	0.208	0.783	0.652	0.803	0.695	0.022	0.325	0.106	-0.158	-0.196	-0.068	-0.029
GENE1691X	AGI_HUM1_OLIGO_A_23_P4821	688327 || JUNB || Jun B proto-oncogene || Hs.25292 || NM_002229 ||	1	-0.066	-0.036	0.171	0.288	-0.12	-0.078	0.031	-0.041	0.295	0.087	-0.188	0	0.135	0.36	-0.016	0.345	0.91	-0.032	0.282	-0.003	-0.077	-0.199	0.045	0.371	0.183	0.384	0.364	0.32	0.371	0.105	-0.029	-0.277	2.027	0.199	0.095	0.561	0.028	0.282	0.501	-0.276	0.031	-0.12	-0.083	-0.178	-0.368	-0.21
GENE1848X	AGI_HUM1_OLIGO_A_23_P62901	691349 || BTG2 || BTG family, member 2 || Hs.519162 || NM_006763 ||	1	0.045	0.09	0.052	-0.036	-0.155	0.019	-0.201	-0.174	-0.063	-0.036	-0.213	-0.386	0.007	-0.06	-0.049	-0.078	0.498	-0.197	-0.04	-0.071	-0.103	-0.184	-0.002	0.131	0.018	0.371	0.518	0.451	0.179	0.135	-0.086	0	1.726	0.064	0.38	0.561	0.51	0.002	0.462	-0.001	0.217	-0.055	-0.053	-0.014	-0.197	-0.114
GENE521X	AGI_HUM1_OLIGO_A_23_P153905	689456 || IER2 || Immediate early response 2 || Hs.501629 || NM_004907 ||	1	-0.19	-0.393	0.057	-0.149	-0.14	-0.24	-0.276	0.04	-0.075	0.086	-0.249	-0.428	0.084	0.508	0.203	0.129	1.107	0.002	-0.388	0.242	-0.733	-0.146	-0.49	0.221	0.55	0.074	0	-0.151	0.488	-0.092	-0.507	-0.153	2.195	0.167	0.387	0.462	0.343	0.56	0.28	-0.076	-0.324	0.01	-0.346	-0.084	0.085	-0.121
GENE3958X	AGI_HUM1_OLIGO_A_32_P36235	868612 || IER2 || Immediate early response 2 || Hs.501629 || NM_004907 ||	1	-0.097	-0.203	0.258	-0.089	-0.08	-0.121	-0.238	0.117	0.161	0.108	-0.084	-0.289	0.275	0.621	0.377	0.318	0.624	0.148	-0.34	0	-0.181	-0.157	-0.285	0.204	0.493	0.015	-0.052	-0.213	0.536	-0.038	-0.489	-0.281	1.904	0.304	0.53	0.374	0.375	0.403	0.108	-0.456	-0.322	-0.052	-0.254	0.132	-0.259	0.061
GENE1612X	AGI_HUM1_OLIGO_A_23_P429998	772303 || FOSB || FBJ murine osteosarcoma viral oncogene homolog B || Hs.75678 || NM_006732 ||	1	-0.018	0.031	0.223	-0.031	-0.195	0.005	0.126	-0.018	0.02	0.042	0.054	0.116	-0.078	1.123	0.046	0.379	0.159	0.213	0.296	0.785	0	0.064	0.047	0.154	-0.107	0.06	-0.069	-0.11	-0.003	-0.484	-0.242	0.005	1.405	-0.169	-0.271	0.032	0.029	-0.014	0.128	-0.041	-0.089	-0.028	-0.146	0.17	-0.019	-0.066
GENE505X	AGI_HUM1_OLIGO_A_23_P152235	847230 || IRX3 || Iroquois homeobox protein 3 || Hs.499205 || NM_024336 ||	1	0.061	-0.59	-0.395	-0.323	0.035	0.096	0.255	-0.173	-0.303	0.052	0	0.431	-0.824	-0.444	-0.897	-0.562	-0.718	-0.171	-0.862	-0.315	-0.138	-0.094	0.141	-0.072	-0.243	-0.354	0.013	-0.074	0.034	-0.462	0.28	-0.193	0.051	-0.391	-0.939	-0.014	-0.859	-0.011	0.398	0.171	0.318	0.409	-0.301	0.196	-0.178	-0.611
GENE1187X	AGI_HUM1_OLIGO_A_23_P31810	695015 || CEBPD || CCAAT/enhancer binding protein (C/EBP), delta || Hs.440829 || NM_005195 ||	1	-0.776	-0.513	-0.665	-0.422	-0.045	-0.173	0.574	-0.863	-0.579	-0.566	-0.43	0.008	-0.215	0.296	-0.543	-0.975	0.672	-0.363	-0.945	-0.258	-0.216	-0.06	0.097	-0.087	0.473	0.206	0.146	0.282	-0.286	-0.593	-0.047	-0.059	0.994	0.647	-0.444	0	-0.575	-0.49	-0.247	0.576	0.232	0.028	-0.071	-0.032	0.321	0.078
GENE120X	AGI_HUM1_OLIGO_A_23_P111206	688532 || FKBP5 || FK506 binding protein 5 || Hs.407190 || NM_004117 ||	1	0.1355	0.0025	-0.0755	-0.1975	-0.3645	-0.2545	-1.0175	-0.4825	-0.0675	-0.2945	-0.3125	-0.5555	0.0475	-0.0375	-0.0945	-0.3645	-0.1335	-0.2555	-0.2595	0.2635		-0.1925	-0.2995	-0.0005	0.3125	-0.0475	-0.2255	0.0265	-0.1695	1.4085	-0.1605	-0.0495	0.4275	0.3045	-0.0105	0.2275	0.3315	-0.6665	0.0005	0.0805	0.4465	0.4925	0.2065	0.1655	-0.0445	0.2585
GENE661X	AGI_HUM1_OLIGO_A_23_P167256	687851 || || || || AC093783 ||	1	-0.215	-0.293	0.076	-0.174	0.051	-0.035	-0.22	-0.191	-0.027	-0.002	-0.208	0.212	0	0.204	-0.305	-0.12	0.478	0.128	0.12	-0.153	-0.01	0.185	0.615	-0.534	-0.392	0.13	0.323	-0.141	-0.206	0.083	-0.062	-0.125	0.308	-0.258	0.548	0.26	0.721	-0.1	-0.273	0.56	0.585	0.291	0.324	0.274	-0.12	-0.377
GENE2598X	AGI_HUM1_OLIGO_A_24_P243749	864857 || PDK4 || Pyruvate dehydrogenase kinase, isoenzyme 4 || Hs.8364 || NM_002612 ||	1	-0.15	-0.121	-0.089	-0.203	-0.185	-0.303	0.297	-0.307	-0.244	-0.183	-0.301	-0.071	0.098	0.073	-0.068	-0.035	0.578	-0.18	0.192	-0.14	0.179	0.209	0.297	-0.111	0.04	-0.233	0.054	-0.048	-0.301	-0.284	0	-0.164	0.513	-0.149	1.059	1.118	1.22	0.13	-0.187	0.827	1.328	0.071	0.758	-0.11	-0.376	-0.202
GENE60X	AGI_HUM1_OLIGO_A_23_P106002	689680 || NFKBIA || Nuclear factor of kappa light polypeptide gene enhancer in B-cells inhibitor, alpha || Hs.81328 || NM_020529 ||	1	-0.112	-0.504	-0.601	-0.459	-0.394	-0.321	0.156	-0.162	-0.111	-0.408	-0.484	0.155	0.008	0.099	0.036	0.309	0.19	-0.221	-0.214	0	0.091	0.248	0.328	0.542	-0.145	0.194	-0.04	0.418	0.084	-0.081	-0.01	-0.074	1.016	0.394	0.376	0.608	0.573	0.192	0.007	0.055	0.496	0.203	0.252	0.133	-0.351	-0.286
GENE1057X	AGI_HUM1_OLIGO_A_23_P257924	680929 || ETS2 || V-ets erythroblastosis virus E26 oncogene homolog 2 (avian) || Hs.517296 || NM_005239 ||	1	0.001	-0.135	-0.462	-0.488	-0.309	-0.133	-0.063	-0.237	0.089	-0.166	-0.635	0.303	0.048	0.048	-0.206	0.472	0.532	-0.327	-0.7	-0.245	0.412	0.141	0.03	0.275	-0.239	0.154	-0.322	0.476	0.18	-0.046	0.037	-0.402	1.462	0.869	-0.033	0.217	0.028	-0.095	0.157	0.124	0.325	0	0.551	0.516	-0.101	-0.341
GENE440X	AGI_HUM1_OLIGO_A_23_P145024	685113 || ADRB2 || Adrenergic, beta-2-, receptor, surface || Hs.2551 || NM_000024 ||	1	-0.348	-0.475	-0.328	-0.456	-0.08	0.072	-0.371	-0.354	-0.188	-0.004	-0.258	-0.419	-0.238	0.317	-0.274	-0.086	0.11	-0.083	-0.389	-0.062	-0.075	0.093	-0.062	0.388	0.459	0.485	0.668	0.134	0.555	0.038	-0.045	-0.179	1.52	0.419	-0.003	0.474	0.194	0.079	0.256	-0.145	0.417	0.142	-0.122	0.284	-0.489	-0.211
GENE2950X	AGI_HUM1_OLIGO_A_24_P38081	857670 || FKBP5 || FK506 binding protein 5 || Hs.407190 || NM_004117 ||	1	0.0995	-0.1035	-0.0925	-0.2365	-0.4305	-0.0905	0.0365	-0.1675	0.0615	-0.2965	-0.0945	-0.1505	-0.1445	-0.0225	-0.3495	0.0055	0.1045	-0.3355	-0.5875	-0.2165		-0.1025	-0.0575	0.5425	0.1455	0.6445	0.3755	0.5115	-0.3325	-0.3145	-0.2445	-0.0915	0.5925	0.5625	-0.0815	0.6015	0.2685	-0.0105	-0.0015	0.2725	0.9995	0.6275	0.0845	0.0785	0.1795	0.1105
GENE1800X	AGI_HUM1_OLIGO_A_23_P57856	684670 || BCL6 || B-cell CLL/lymphoma 6 (zinc finger protein 51) || Hs.478588 || NM_138931 ||	1	-0.622	-0.809	-0.766	-1.001	-0.501	-0.537	0.071	-0.098	-0.475	0.006	-0.471	-0.087	-0.754	-0.55	-1.184	-0.8	-1.422	-0.297	-1.579	-0.753		-0.691	-0.006	0.076	-0.18	-0.451	0.017	-0.097	0.149	-0.922	0.323	0.229	0.626	0.373	0.269	1.116	0.806	0.291	-0.181	0.475	0.706	0.071	0.508	0.269	-0.038	-0.519
GENE1555X	AGI_HUM1_OLIGO_A_23_P415401	771795 || KLF9 || Kruppel-like factor 9 || Hs.150557 || NM_001206 ||	1	0.38	0.162	-0.098	-0.343	-0.676	-0.853	-0.669	-0.807	-0.425	-0.518	-0.615	-0.098	-0.1	-0.033	-0.847	-0.656	-0.684	-0.437	-1.033	-0.518	0.15	-0.161	-0.524	0.179	-0.377	0	0.398	0.264	-0.08	0.533	0.544	0.406	1.133	0.897	0.864	1.017	1.082	-0.056	-0.312	0.932	1.312	0.377	0.931	0.016	0.283	-0.132
GENE2160X	AGI_HUM1_OLIGO_A_23_P93562	682211 || SESN1 || Sestrin 1 || Hs.59554 || NM_014454 ||	1	0.129	0.189	0.049	-0.142	-0.171	-0.305	0.276	-0.294	-0.283	-0.47	-0.358	0		-0.206	-0.18	-0.327	-0.345	-0.133	-0.144	-0.232		-0.291	-0.09	0.049	-0.273	0.133	0.13	0.494	-0.176	0.01	-0.057	-0.206	0.712	0.141	0.681	1.041	0.802	0.304	0.143	0.652	0.718	0.107	0.373	-0.131	-0.235	-0.323
GENE3133X	AGI_HUM1_OLIGO_A_24_P53976	868079 || || || || NM_001033044 ||	1	-0.556	-0.627	-0.1	-0.592	-0.109	-0.427	0.664	-0.748	-0.129	-0.026	0.437	-0.395	-0.406	-0.247	-0.466	0.181	-0.25	-0.458	-0.466	0.088	-0.391	-0.301	-0.472	0.209	-0.225	0.113	0.522	-0.053	0.023	0.255	-0.038	-0.036	0.718	0.851	0.601	0.774	0.65	0.133	-0.047	0.937	0.876	0.455	0.34	-0.46	0.048	0.031
GENE2773X	AGI_HUM1_OLIGO_A_24_P314179	857676 || ETS2 || V-ets erythroblastosis virus E26 oncogene homolog 2 (avian) || Hs.517296 || NM_005239 ||	1	-0.029	-0.072	-0.418	-0.255		-0.627		-0.421	-0.009	-0.799	-0.799	-0.597					-0.961	-0.745	-1.762				-0.449	0.765	0.248	0.357	0.053	0.053	-0.207	-0.156	0.233	0	0.843	1.083	-0.295	0.288	0.116	0.106	-0.099	0.226	0.453	0.163	0.636		0.22	0.208
GENE1208X	AGI_HUM1_OLIGO_A_23_P323743	775297 || C15orf20 || Chromosome 15 open reading frame 20 || Hs.112160 || NM_025049 ||	1	-0.35	-0.231	-0.23	-0.422	0.102	-0.104	-0.323	0.06	-0.232	0.039	0.043	0.263	-0.089	-0.123	0.033	0.035	-0.145	-0.118	-0.279	-0.067	-0.165	-0.202	-0.109	0.166	-0.177	-1.187	0.201	-0.028	-0.094	-0.587	-0.029	0.081	1.114	0.295	0.381	0.128	-0.332	-0.006	0.08	-0.025	0.699	0	-0.043	-0.337	0.063	0.164
GENE4078X	AGI_HUM1_OLIGO_A_32_P76720	845669 || TU12B1-TY || TU12B1-TY protein || Hs.48428 || NM_016575 ||	1	0.248	0.253	-1.177	-0.127		0.122		-0.001	0.152	0.058	-0.094	0.374	0.412	0.031	0.378	0.198	0.149	-0.195	-0.002	-0.095		-0.281	0.41	-0.138	-0.311						-0.017	-0.175	1.782	0.04	0.843	-0.319	-0.304	-0.113	0.314	0.094	-0.388	-0.243	-0.117	0.066	0.328	-0.026
GENE1225X	AGI_HUM1_OLIGO_A_23_P329198	775040 || FLJ22833 || Hypothetical protein FLJ22833 || Hs.118183 || NM_022837 ||	1	-0.084	-0.27	0.343	-0.106	0.216	-0.179	-0.146	-0.315	0.024	0.189	0.332	-0.077	-1.026	0.155	0.143	0.169	0.494	0.213	0.203	0.016	0.395	0.08	0.333	-0.163	0.401	-0.305	0.052	-0.586	-0.041	0.151	-0.092	-0.089	1.105	0.352	0.144	-0.317	0.317	0.261	-0.271	0.178	0.284	-0.078	-0.211	-0.457	-0.049	-0.002
GENE3209X	AGI_HUM1_OLIGO_A_24_P637651	847365 || || || || THC1496865 ||	1	-0.1095	-0.5645	-0.4055	-0.5545		-0.5655		-0.5285	0.1535	0.6415	0.4865	-1.2005		0.2695	0.5515		0.3715	0.4355	0.4225	-0.2025		0.3515	0.3065	-0.0015	0.5065	-1.0315	0.0755	-0.2155	0.0535	0.1175	-0.1445	-0.0055	1.5205	0.6445	0.3195	0.3575	0.4355	0.3645	-0.0505	-0.4135	0.3245	-0.2165	-0.0635		0.0505	-0.5035
GENE3112X	AGI_HUM1_OLIGO_A_24_P51127	855111 || PRKWNK1 || Protein kinase, lysine deficient 1 || Hs.504432 || BC071959 ||	1	-0.147	-0.002	0.026	-0.038	-0.047	-0.133	-1.163	-0.121	-0.015	0.135	-0.018	-0.082	0.005	-0.033	0.026	-0.036	-0.037	0.21	0.142	0.016	0.163	0.187	-0.044	0.336	0.092	0.027	0.012	-0.067	0.283	0	-0.096	0.274	1.114	0.03	-0.222	0.188	0.356	-0.142	-0.356	-0.178	0.177	-0.086	0.034	0.281	-0.454	-0.088
GENE1483X	AGI_HUM1_OLIGO_A_23_P398566	773668 || NR4A3 || Nuclear receptor subfamily 4, group A, member 3 || Hs.279522 || NM_173198 ||	1	0.037	-0.894	-0.193	0	-1.298	-0.323		-0.265	-0.231	-0.241	-0.051	-1.425	-0.175	0.077	0.27	-0.513	0.262	-0.015	-0.044	0.251	-0.165	-0.088	0.246	0.056	0.24		-0.102		0.083	0.937	0.34	0.342	2.611	1.706	1.024	-0.1	0.49	0.312		0.25	0.711	0.28		0.111	-0.045	-0.288
GENE4138X	AGI_HUM1_OLIGO_A_32_P9543	867246 || APOBEC3A || Apolipoprotein B mRNA editing enzyme, catalytic polypeptide-like 3A || Hs.348983 || NM_145699 ||	1	-0.033	-0.108	-0.21	-0.317	-0.261	-0.135	-1.061	-0.342	-0.121	-0.244	-0.09	-0.305					-0.187	0.05	-0.153	-0.039	-0.219	-0.161	-0.11	0.074	-0.067				0.234	0.252	-0.006	0.013	1.361	0.083	-0.133	0.139	0.079	0.05	-0.127	0.121	0.018	-0.02			0.11	0.067
GENE3530X	AGI_HUM1_OLIGO_A_24_P943283	868330 || || || || AL139136 ||	1	-0.2045	0.0645	0.0045	-0.0745	-0.7535	-0.1495		-0.3095	0.0485	-0.0315	-0.0915	-0.8505	0.1735	-0.0235			-0.0535	0.1465	-0.0155	-0.0495		0.4005	-0.0505	-0.3615	0.0145	-1.3235			0.4265	0.3085	-0.0905	-0.1735	1.2875	-0.2435	0.5445	-0.2155	-0.0975	0.0265	-0.1855	0.2595	-0.0075	0.2615			0.0485	0.1225
GENE622X	AGI_HUM1_OLIGO_A_23_P163440	690220 || RKHD3 || Ring finger and KH domain containing 3 || Hs.104744 || NM_032246 ||	1	-0.279	-0.043	-0.139	0.132	0.083	0.044	-0.254	-0.153	-1.072	-0.72	-0.677	0.112	-0.497	-0.21	-0.201	0.444	0.319	0.361	-0.196	0		-0.063	0.341	0.145	0.071	-0.223	0.553	-0.239	0.141	0.426	0.662	0.174	0.05	0.104	0.699	0.649	1.159	-0.003	-0.182	0.382	0.306	-0.069	-0.098	-0.029	-0.069	-0.359
GENE1040X	AGI_HUM1_OLIGO_A_23_P256334	855895 || PELO || Integrin, alpha 1 || Hs.519304 || NM_181501 ||	1	-0.167	-0.205	-0.236	-0.08		-0.225		-0.526	-0.303	-0.138	0.094	-0.009				-0.277	0.447	0.161	0.064	-0.064		0.115	0.276	0.055	0.346	-0.077	0.39	-0.152	0.2	1.131	0.33	0.009	0.177	-0.01	1.292	-0.341	1.227	0.147	0.224	-0.047	-0.485	0.093	0.272		-0.068	0.101
GENE2975X	AGI_HUM1_OLIGO_A_24_P390096	854976 || HRB2 || HIV-1 rev binding protein 2 || Hs.269857 || NM_007043 ||	1	-0.269	-0.052	-0.345	-0.284	-0.058	-0.361	-0.736	-0.602	-0.388	-0.307	-0.246	-0.466	-0.075	0.243	-0.341	-0.309	0.438	0.218	0.218	-0.236	0	0.041	0.425	-0.562	-0.201	0.694	0.975	0.538	-0.283	0.958	0.286	0.471	1.513	1.26	1.178	1.151	1.377	0.974	0.035	-0.351	-0.887	-0.324	0.625	0.361	0.317	0.206
GENE604X	AGI_HUM1_OLIGO_A_23_P162047	682637 || || || || NM_001018057 ||	1	-0.242	-0.35	-0.543	-0.517	-0.288	-0.02	-0.289	-0.317	-0.493	0.259	-0.191	-0.356	-0.517	-0.1	-0.064	0.191	0.272	-0.1	-0.354	-0.13	-0.539	-0.773	-0.088	0.217	0.04	0.078	0.266	0.192	1.104	0.93	0.29	0.236	0.091	0.717	1.084	-0.164	1.264	0.7	0.924	0.137	0.159	-0.19	-0.237	-0.298	0	-0.172
GENE1302X	AGI_HUM1_OLIGO_A_23_P352484	775412 || DOK5L || Docking protein 5-like || Hs.278285 || NM_152721 ||	1	-0.4505	-0.8765	-0.8635	-0.6235	-0.4035	-0.2615	-0.7125	-1.2025	-0.9155	-0.3635	-0.6875	-0.6165	-0.3465	-0.5045	-0.6315	-0.3375	0.0745	-0.2955	-0.3765	-0.7425		-0.1565	-0.0835	-0.1765	0.5575	0.0045	0.2275	0.0425	0.8225	1.1485	0.3845	0.8025	-0.0965	-0.1495	1.0845	0.1125	1.2865	0.9855	0.5515	0.4815	0.4305	0.2045	-0.2615	0.0025	0.0975	0.1865
GENE1154X	AGI_HUM1_OLIGO_A_23_P31064	685879 || MOXD1 || Monooxygenase, DBH-like 1 || Hs.6909 || NM_015529 ||	1	-0.005	-0.111	-0.33	-0.491	0.043	-0.098	-0.32	-0.325	-0.498	0.025	-0.086	-0.081	-0.454	-0.051	-0.225	-0.322	0.644	0.364	-0.339	-0.06	-0.169	-0.104	0.549	0.584	0.013	0.161	0.54	0.565	0.837	0.244	-0.325	-0.058	0.463	0.704	0.466	-0.321	0.783	0.859	1.379	0.018	-0.049	0.117	-0.057	-0.381	0.325	0
GENE3828X	AGI_HUM1_OLIGO_A_32_P204980	858638 || FBXO39 || F-box protein 39 || Hs.368364 || NM_153230 ||	1	-0.065	-0.149	-0.366	-0.192	-0.061	-0.111	-0.266	-0.215	-0.175	-0.202	-0.145	-0.185		-0.097	-0.125	0.218	-0.254	-0.036	0.001	0.062	-0.11	-0.081	0.002	0.304	0.036	0.48		-0.1	0.518	0.364		-0.058	-0.127	0.241	0.032	0.079	2.271	0.116	0.293	0.074	0.003	-0.233	-0.147	0.206	-0.064	0.119
GENE377X	AGI_HUM1_OLIGO_A_23_P138168	683384 || CNN3 || Calponin 3, acidic || Hs.483454 || NM_001839 ||	1	-0.11	-0.504	0.083	-0.011	-0.001	-0.124	0.338	-0.597	-0.184	0.384	0.155	-0.503	-0.196	0.622	-0.333	-0.141	-0.183	0.1	-0.087	-0.749	0.104	0.093	0	-0.473	-0.174	-0.933	0.071	-0.456	0.071	0.605	0.515	0.778	-0.142	0.528	1.065	0.144	0.781	0.538	-0.331	0.926	0.821	0.103	-0.177	-0.101	-0.006	0.064
GENE2043X	AGI_HUM1_OLIGO_A_23_P81247	690033 || NDFIP1 || Nedd4 family interacting protein 1 || Hs.9788 || NM_030571 ||	1	0.029	-0.232	0.332	-0.081	0.003	-0.239	-0.406	-0.542	-0.282	0.052	-0.113	-0.295	0.044	-0.057	-0.028	-0.07	-0.24	-0.188	0.013	-0.124	0.291	-0.415	-0.596	-0.229	-0.23	-0.081	0.568	-0.245	0.258	0.48	1.348	1.83	0.227	0.291	0.553	0.73	0.832	0.155	0.068	0.458	0.717	-0.234	-0.116	-0.344	-0.155	-0.348
GENE428X	AGI_HUM1_OLIGO_A_23_P143964	850655 || SH3BP5 || SH3-domain binding protein 5 (BTK-associated) || Hs.257761 || NM_004844 ||	1	-0.144	-0.279	0.18	0.039	-0.035	-0.027	-0.02	-0.249	-0.324	0	-0.102	-0.153	0.024	0.054	-0.194	0.284	0.503	-0.342	-0.059	-0.375	0.072	0.159	-0.321	-0.252	0.019	-0.034	0.46	-0.202	0.286	1.022	0.332	0.168	0.266	0.253	0.745	0.637	1.008	0.494	0.105	0.301	0.439	-0.021	-0.155	-0.243	-0.351	-0.407
GENE1610X	AGI_HUM1_OLIGO_A_23_P42975	689059 || PRKAR2B || Protein kinase, cAMP-dependent, regulatory, type II, beta || Hs.433068 || NM_002736 ||	1	-0.255	-0.318	-0.079	0.023	-0.443	-0.441	0.132	-0.515	-0.432	0.002	-0.171	-0.397	-0.114	0.007	-0.259	-0.203	0.072	-0.252	-0.196	-0.033		0.082	0.056	-0.368	-0.206	-0.156	0.956	-0.25	-0.148	1.15	0.242	0.182	0.307	-0.383	1.322	0.519	1.496	0.006	0.134	0.819	0.443	0.07	0.448	-0.124	0.077	-0.379
GENE1918X	AGI_HUM1_OLIGO_A_23_P69699	697514 || NPY1R || Neuropeptide Y receptor Y1 || Hs.519057 || NM_000909 ||	1	-0.633	-0.449	-0.35	-0.246		0.126		-0.257	-0.359	-0.097	0.022	0.037	-0.213	0.126			-0.062	-0.187	-0.282	-0.518		-0.315	0.124	-0.425	-0.522	0.077	0.588	-0.374	0.179	0.411	0.605	0.314	-0.585	-0.72	0.714	0.518	1.109	0.634	0.275	0.385	0.398	-0.046	0.614	-0.259	-0.172	-0.378
GENE707X	AGI_HUM1_OLIGO_A_23_P18604	695233 || LAP3 || Leucine aminopeptidase 3 || Hs.479264 || NM_015907 ||	1	-0.173	-0.498	-0.347	-0.482	0.611	0.627	0.568	-0.415	-0.314	0.119	0.042	-0.037	-0.368	0.158	-1.254	-0.117	0.414	0.143	0.088	-0.158	-0.197	0.577	1.204	0.012	0.265	-0.318	0.157	-0.071	0.15	0.103	-0.094	-0.148	1.139	1.018	0.321	0.115	0.497	0.493	0.024	0.36	0.596	-0.043	0.046	0	-0.096	-0.153
GENE658X	AGI_HUM1_OLIGO_A_23_P166848	859962 || LTF || Lactotransferrin || Hs.529517 || NM_002343 ||	1	-0.274	-0.528	0.106	0.002	-0.018	0.268	0.358	-0.324	0.156	0.706	0.345	-0.341	-0.076	0.371	-0.18		-0.339	-0.351	-0.002	-0.141		-0.478	-0.02	-0.243	0.552	-0.281			0.253	0.476	0.336	-0.158	0.403	2.653	0.03		0.415	0.508	0.711	1.889	2.603	0.181			-0.558	-0.483
GENE29X	AGI_HUM1_OLIGO_A_23_P102391	696661 || SLC40A1 || Solute carrier family 40 (iron-regulated transporter), member 1 || Hs.529285 || NM_014585 ||	1	-0.82	-0.864	-0.207	-0.29	-0.342	-0.09		-1.042	-0.841	-0.247	-0.053	0.605					-0.402	-0.577				-0.544	0.71	-0.4	0.037	-0.107	0.627	-0.588	0.456	0.817	0.489	-0.084	1	1.188	0.995		1.537	0.618	0.223	0.658	1.215	-0.1	0.029		-0.098	-0.118
GENE12X	AGI_HUM1_OLIGO_A_23_P10121	690138 || SFRP1 || Secreted frizzled-related protein 1 || Hs.213424 || NM_003012 ||	1	-0.085	-0.445	0.004	0.035	-0.486	-0.359	-0.122	-0.72	-0.273	-0.03	-0.227	0	-0.654	0.15	-0.958	0.228	-0.413	-0.815	0.423	-0.121	-0.129	-0.57	1.193	-0.675	-0.453	-0.165	0.282	-0.028	0.281	0.311	0.277	0.521	0.191	0.475	0.806	0.167	0.757	0.774	0.268	1.065	1.328	0.222	-0.661	-0.485	-0.233	-0.229
GENE2955X	AGI_HUM1_OLIGO_A_24_P38276	851142 || FZD1 || Frizzled homolog 1 (Drosophila) || Hs.94234 || NM_003505 ||	1	-0.408	-0.625	-0.522	-0.531	-0.174	-0.161	0.076	-0.552	-0.344	0.223	-0.121	-0.371	-0.72	0.179	-0.485	-0.034	-1.354	-0.633	-0.293	-0.55	-0.447	-0.383	0.562	-0.172	-0.393	-0.165	0.288	-0.087	0.466	0.345	0.612	0.434	0.486	1.201	0.38	0.508	0.871	0.189	0.261	0.828	0.985	-0.089	-0.094	0.247	0.085	-0.203
GENE3813X	AGI_HUM1_OLIGO_A_32_P200970	856131 || CNN3 || Calponin 3, acidic || Hs.483454 || NM_001839 ||	1	-0.461	-0.453	-0.59	-0.187	0.177	0.029	-0.235	-0.565	-0.251	0.009	0.024	-0.448	0.02	0.436	0.681	0.528	0.306	-0.229	0	-0.282	-0.057	0.268	0.22	0.305	0.534	0.029	0.744	-0.228	0.305	0.249	-0.044	0.156	1.502	1.741	0.711	0.211	1.328	0.382	1.444	0.783	0.394	-0.031	0.349	-0.154	-0.088	-0.719
GENE366X	AGI_HUM1_OLIGO_A_23_P137016	694071 || SAT || Spermidine/spermine N1-acetyltransferase || Hs.28491 || NM_002970 ||	1	0.036	-0.234	-0.09	-0.084	-0.217	-0.201	-0.185	-0.023	-0.542	-0.011	-0.324	-0.428	0.062	0.382	0.202	0.375	0.571	-0.277	0.096	-0.211	0.065	-0.306	0.46	-0.032	0.016	0.164	0.114	-0.227	0.778	0.105	0.207	0.108	1.136	0.958	0.794	0.473	1.098	0.466	-0.118	0	0.352	-0.125	-0.403	-0.265	-0.422	-0.633
GENE1409X	AGI_HUM1_OLIGO_A_23_P378722	851184 || SAT || Spermidine/spermine N1-acetyltransferase || Hs.28491 || NM_002970 ||	1	0.264	-0.261	0.177	-0.047	-0.221	-0.447	-0.176	-0.168	-0.384	0.15	-0.286	0	-0.31	-0.062	-0.304	0.136	0.842	-0.143	0.386	0.16	0.304	-0.053	0.356	-0.209	-0.156	0.067	0.222	-0.347	0.503	0.093	0.391	0.184	1.004	0.766	0.696	0.461	0.92	0.184	-0.537	0.371	0.385	-0.073	-0.281	-0.417	-0.563	-0.855
GENE1547X	AGI_HUM1_OLIGO_A_23_P414273	773082 || NID67 || Putative small membrane protein NID67 || Hs.29444 || NM_032947 ||	1	0.289	-0.113	0.284	-0.109	-0.188	-0.427	-0.181	-0.469	-0.379	0.048	0	-1.066	0.162	0.164	0.244	0.099	0.261	-0.077	0.056	0.463	0.184	-0.071	-0.225	-0.28	0.237	-0.741	0.073	-0.498	0.175	0.453	-0.035	0.196	0.732	0.563	1.097	0.222	1.121	-0.148	-0.02	0.276	0.213	-0.374	0.208	-0.64	-0.327	-0.447
GENE726X	AGI_HUM1_OLIGO_A_23_P200199	692782 || TLP19 || Endoplasmic reticulum thioredoxin superfamily member, 18 kDa || Hs.476033 || NM_015913 ||	1	0.061	-0.062	-0.06	0.036	-0.002	-0.269	0.003	-0.046	-0.492	-0.356	-0.091	0.123	-0.212	-0.055	-0.215	0.11	0.476	0.065	0.332	-1.003		0.204	0.167	0.127	-0.053	-0.239	0.22	-0.181	-0.207	0.129	-0.007	-0.081	0.172	0.47	0.243	0.351	0.422	0.06	-0.054	0.152	0.87	0.093	-0.09	-0.08	0.029	-0.048
GENE2583X	AGI_HUM1_OLIGO_A_24_P238186	869159 || || || || ENST00000312966 ||	1	-0.049	-0.251	-0.297	-0.436	-0.141	0.055	-0.094	-0.078	-0.243	0.094	-0.134	-0.104	-0.207	0.044	-0.061	-0.152	-0.253	-0.003	0.044	0.255	0.205	0.14	0.175	0.04	0.074	-0.12	0.048	0.149	0.066	0.112	0.057	0	0.524	0.347	0.62	0.715	0.791	-0.072	0.215	0.142	0.567	0.037	-0.019	-0.143	-0.254	-0.364
GENE2887X	AGI_HUM1_OLIGO_A_24_P357933	854330 || || || || ENST00000308383 ||	1	0.492	0.072	0.083	-0.015		-0.337		-0.284	-0.356	-0.044	0.035	0.118	-0.109	-0.138		-0.145	-0.066	-0.117	-0.099	-0.061		0.147	0.235	0.287	0.068	-0.216	0.15	0.068	0.192	0.149	0.145	0.09	0.504	0.52	0.593	0.9	0.935	0.016	0.015	0.606	0.917	0.326	0.354	-0.124	-0.101	0.082
GENE158X	AGI_HUM1_OLIGO_A_23_P114947	684764 || RGS2 || Regulator of G-protein signalling 2, 24kDa || Hs.78944 || NM_002923 ||	1	-0.0125	-0.2965	-0.4665	-0.4215	-0.4195	-0.4095	-0.5095	-0.4075	-0.0505	-0.3035		-0.3625	-0.1655	0.0085	-0.4675	-0.1875	-0.0685	0.3385	-0.1625	0.1215	0.0045	-0.2785	0.6155	0.2865	-0.4155	-0.1505	0.2875	0.0505	0.0685	0.0515	0.4505	0.3735	2.4075	-0.3775	0.5545	0.8575	0.9295	0.7715	0.1575	-0.1985	0.1655	0.0525	-0.0725	0.4415	-0.2835	-0.6275
GENE421X	AGI_HUM1_OLIGO_A_23_P142849	692662 || ARHE || Ras homolog gene family, member E || Hs.6838 || NM_005168 ||	1	0.03	-0.07	0.15	-0.02	-0.19	-0.19	-0.25	-0.26	-0.1	-0.16	-0.25	0.03	-0.04	0.05	-0.07	-0.09	0.7	0.12	0.02	-0.15	0.11	0.37	0.1	0.02	-0.04	0.01	0.04	0.02	-0.01	-0.07	0.19	0.09	1.54	-0.01	0	0.3	0.06	0.07	0.07	-0.03	0.08	0.01	0.12	0.1	-0.15	-0.28
GENE2274X	AGI_HUM1_OLIGO_A_24_P12435	845675 || NCOA7 || Nuclear receptor coactivator 7 || Hs.171426 || NM_181782 ||	1	-0.345	-0.163	-0.106	-0.29	-0.074	-0.295	0.052	-0.423	-0.117	-0.123	-0.019	0	-0.221	0.098	-0.115	-0.292	0.385	0.204	0.297	-0.086	0.038	0.351	0.46	-0.073	-0.032	0.366	0.412	0.012	0.038	0.16	0.212	0.199	1.019	0.286	0.539	0.351	0.651	0.438	0.536	0.131	0.032	0.05	-0.065	-0.108	-0.052	-0.273
GENE449X	AGI_HUM1_OLIGO_A_23_P145761	856353 || || || || NM_001037164 ||	1	-0.187	-0.394	-0.275	-0.265	-0.342	-0.236	-0.189	-0.551	-0.469	-0.261	-0.538	0.096	-0.536	-0.163		-0.583	0.062	0.003	-0.491	-0.455		-0.105	0.325	-0.005	-0.26	0.12	0.147	0	0.084	-0.541	-0.426	-0.52	0.816	-0.535	0.49	0.729	0.685	0.335	0.021	0.327	0.241	-0.503	0.138	0.069	-0.195	-0.6
GENE667X	AGI_HUM1_OLIGO_A_23_P16817	683615 || CLK1 || CDC-like kinase 1 || Hs.433732 || NM_004071 ||	1	0.097	0.03	0.294	0.204	-0.273	-0.606	-0.708	-0.318	-0.5	-0.582	-0.97	-0.411	-0.736	-0.738	-1.322	-0.936	0.054	0.081	-0.268	-0.327	-1.042	-0.5	0.243	-0.689	-0.521	0.637	0.258	0.026	-0.414	0.102	-0.238	-0.162	1.543	-0.67	0.903	1.169	1.361	0.384	0.162	0.272	0.079	0	0.573	0.324	-0.477	-0.613
GENE2640X	AGI_HUM1_OLIGO_A_24_P257151	842510 || CLK1 || CDC-like kinase 1 || Hs.433732 || NM_004071 ||	1	0.302	0.006	0.284	0.239		-0.358	0.154	-0.037	-0.151	-0.143	0.023	0.271					0.119	0.058	0.092	0.042			0	-0.367	-0.226	0.435	0.216	-0.028	-0.556	-0.534	-0.338	0.192	1.241	-0.973	0.99	0.851	1.132	0.188	-0.508	-0.142	-0.288	-0.062	-0.135	-0.033	-0.15	-0.274
GENE1244X	AGI_HUM1_OLIGO_A_23_P335039	866418 || KIAA1982 || KIAA1982 protein || Hs.428360 || NM_133474 ||	1	0.383	0.092	-0.073	-0.262	-0.111	-0.299	-0.596	-0.371	0.198	-0.591	-0.602	-0.152	0.122	0.184	0.54	-0.312	0.514	0.306	0.123	-0.233	-0.24	0.401	1.138	-0.488	-0.48	0.329	-0.567	0.151	1.569	-0.371	-0.013	-0.337	1.44	-0.691	0.566	0.584	0.639	-0.051	0.005	-0.089	-0.154	0.153	0.549	0.98	0.023	-0.181
GENE2735X	AGI_HUM1_OLIGO_A_24_P295963	855004 || SLC38A2 || Solute carrier family 38, member 2 || Hs.221847 || NM_018976 ||	1	-0.274	-0.385	-0.612	-0.512	-0.412	-0.509	-0.31	0.268	0.099	0.003	-0.436	0.325	0.135	0.002	-0.135	0.011	0.334	-0.007	0.122	-0.422	0.278	0.274	0.73	-0.163	-0.283	0.08	-0.086	-0.077	-0.347	-0.52	0	-0.406	0.693	-0.372	0.471	0.532	0.412	0.359	0.245	-0.423	-0.235	-0.118	0.364	0.445	-0.328	-0.512
GENE3434X	AGI_HUM1_OLIGO_A_24_P918266	842733 || SMILE || SMILE protein || Hs.331268 || AK023165 ||	1	-0.336	-0.422	-0.164	-0.053	-0.101	-0.113	-0.429	0.104	-0.064	0.027	-0.45	0.044	-0.145	0.005	-0.658	-0.457	-0.371	0.205	-0.504	-0.259	-0.517	0.241	0.396	-0.226	0.072	-0.292	-0.187	0.067	-0.056	0	0.238	-0.103	0.695	-0.225	0.381	0.717	0.416	0.04	0.146	0.032	-0.108	0.069	0.653	0.847	-0.103	-0.403
GENE221X	AGI_HUM1_OLIGO_A_23_P121250	685467 || EIF4A2 || Eukaryotic translation initiation factor 4A, isoform 2 || Hs.478553 || NM_001967 ||	1	0.144	0.037	-0.011	-0.428	-0.703	-1.217	0.081	-0.516	0.408	-0.858	-0.098	0.725	0.491	0.66	-0.561	0.188	0.088	-0.171	0.655	-0.214	0.563	1.106	0.9	0	-1.295	0.522	0.135	-0.081	-1	-0.424	-0.516	-0.693	0.705	-0.532	0.874	0.489	0.939	0.658	0.334	0.459	0.728	-0.373	0.537	0.091	-0.298	-0.433
GENE3599X	AGI_HUM1_OLIGO_A_32_P114284	844069 || || || || THC1485662 ||	1	0.124	-0.007	0.038	0	-0.108	-0.374	-0.096	-0.017	0.183	-0.39	-0.542	0.356		0.02			-0.233	0.16	-0.168	-0.303		0.064	0.295	0.145	-0.449	0.26	-0.169	0.174	-0.533	-0.072	-0.226	-0.301	0.6	-0.249	-0.251	0.491	-0.287	0.22	0.746	0.162	0.086	0.056	0.131	-0.083	0.008	-0.205
GENE1017X	AGI_HUM1_OLIGO_A_23_P254512	697526 || EFNA1 || Ephrin-A1 || Hs.516664 || NM_182685 ||	1	0.458	0.196	-0.551	-0.474	-0.266	-0.484	-0.247	0.075	-0.136	-0.337	-0.683	0.213	-0.108	-0.536	0.067	0.552	0.056	-0.402	-0.006	-0.414	0.129	-0.288	0.133	0.207	-0.644	0.436	-0.165	0.273	-0.256	-0.248	-0.313	-0.241	0.658	-0.056	0.293	0.551	0.502	0.108	0.355	-0.324	-0.315	-0.324	0.304	0.418	0.112	-0.137
GENE698X	AGI_HUM1_OLIGO_A_23_P17998	689997 || HES1 || Hairy and enhancer of split 1, (Drosophila) || Hs.250666 || NM_005524 ||	1	-0.1445	-0.1875	-0.5235	-0.2965	-0.2195	-0.1705	-0.4445	0.0675	-0.0255	0.0575	-0.1395	-0.0415	-0.3045	-0.0665	-0.0375	0.2405	-0.4785	0.0485	0.0665	-0.3175	-0.0515	-0.3705	1.3625	0.4745	-0.3585	0.6125	0.1695	0.4635	0.1585	-0.0965	0.1325	0.2025	1.4935	-0.1315	0.3625	0.4995	0.4445	0.2275	0.1075	-0.1975	-0.0345	-0.0915	0.0745	0.2745	-0.0685	-0.2765
GENE3515X	AGI_HUM1_OLIGO_A_24_P938293	858170 || HES1 || Hairy and enhancer of split 1, (Drosophila) || Hs.250666 || NM_005524 ||	1	-0.269	-0.408	-1.1	-0.71	-0.233	-0.564	-0.92	-0.231	-0.311	-0.012	-0.445	-0.131	-0.4	0.086	-0.378	-0.029	0.132	-0.272	-0.285	-0.383	-0.656	-0.283	0.362	0.462	-0.342	0.065	0.008	0.51	0.136	0.037	-0.073	-0.01	1.353	-0.121	0.155	0.496	0.478	-0.059	0.137	-0.189	-0.055	-0.219	0.401	0.772	0.028	-0.348
GENE1174X	AGI_HUM1_OLIGO_A_23_P314202	774032 || PAPD4 || PAP associated domain containing 4 || Hs.418198 || NM_173797 ||	1	-0.0865	-0.3955	-0.0955	-0.3385		-0.5485		-0.4325	-0.4085	-0.2035	-0.2265	0.3695	-0.2405	-0.1985			0.0025	-0.2185	-0.1535	-0.1355		-0.2705	-0.0395	0.0285	0.2365	0.0525	0.1135	0.0725	-0.4535	0.1985	0.1105	0.0265	0.2535	0.2385	0.4545	0.5215	0.6365	0.2435	-0.3725	-0.0025	0.0905	0.3415	0.0135		-0.0745	-0.1115
GENE2664X	AGI_HUM1_OLIGO_A_24_P268786	861992 || MYNN || Myoneurin || Hs.507025 || NM_018657 ||	1	-0.172	-0.02	-0.311	-0.242	0.163	-0.342	-0.611	-0.279	-0.68	-0.561	-0.685	0.491		-0.087	-0.357	-0.506	0.342	-0.012	0.141	0.098	-1.098	0.021	0.275	0.014	0.187	0.139	0.082	0.161	-0.607	-0.022	0	-0.214	0.654	-0.321	-1.171	0.484	0.776	0.114	-0.083	0.162	0.056	0.231	-0.043	0.049	-0.029	-0.215
GENE761X	AGI_HUM1_OLIGO_A_23_P203137	855604 || UBE4A || Ubiquitination factor E4A (UFD2 homolog, yeast) || Hs.75275 || NM_004788 ||	1	-0.078	-0.296	-0.007	-0.26	-0.133	-0.31	-0.726	-0.404	-0.019	0.2	0.449	0.294	-0.336	-0.323	-1.201	-1.056	0.151	0.029	-0.118	-0.201	-0.364	-0.035	0.201	0.03	-0.252	-0.086	0.218	0.298	0.023	0.109	-0.085	0.085	-0.205	-0.05	0.095	-0.201	0.007	-0.08	-0.225	0.057	-0.061	0.189	0.104	-0.024	0.147	-0.201
GENE537X	AGI_HUM1_OLIGO_A_23_P155288	690588 || GFM1 || G elongation factor, mitochondrial 1 || Hs.518355 || NM_024996 ||	1	-0.473	-0.411	-0.384	-0.43	-0.232	-0.47	-0.585	-0.294	-0.116	-0.072	-0.083	-0.484	-0.273	-0.241	-0.245	-0.45	0.599	0.239	-0.264	0.106	-0.111	0.125	1.062	0.197	0.02	-0.678	0.232	0.043	0.379	0.273	-0.079	-0.162	0.443	0.079	0.02	0.06	0.331	0.326	-0.076	0.189	0.257	-0.061	0.191	0.021	0.22	-0.225
GENE547X	AGI_HUM1_OLIGO_A_23_P156156	687072 || ZCCHC9 || Zinc finger, CCHC domain containing 9 || Hs.15536 || NM_032280 ||	1	0.076	-0.232	0.248	-0.318	-0.186	-0.235	-0.896	-0.222	-0.262	-0.106	-0.129	-0.486	-0.215	-0.164	-0.59	-1.232	0.647	0.497	0.029	-0.279	-0.085	0.3	0.549	-0.36	-0.084	-0.088	0.208	0.202	0.3	0.118	0.255	0.035	0.183	-0.273	0.124	0.22	0.571	-0.044	-0.371	0.192	0.227	0.127	0.299	0.163	-0.036	-0.329
GENE952X	AGI_HUM1_OLIGO_A_23_P22671	681293 || SYBL1 || Synaptobrevin-like 1 || Hs.24167 || NM_005638 ||	1	-0.065	-0.315	0.119	-0.199	-0.136	-0.228	-0.642	-0.193	-0.268	0.066	-0.236	-0.388	-0.271	-0.062	-0.642	-1.221	0.281	0.174	-0.088	-0.219	-0.416	0.119	0.237	-0.057	0.031	-0.172	0.07	0.065	0.261	0.162	0.082	0.152	0.182	0.127	0.495	0.414	0.719	-0.069	-0.175	0.047	0.453	-0.238	0.322	0.101	-0.26	-0.288
GENE275X	AGI_HUM1_OLIGO_A_23_P127233	692350 || SMNDC1 || Survival motor neuron domain containing 1 || Hs.79968 || NM_005871 ||	1	-0.074	-0.208	0.253	-0.34	-0.51	-0.82	-0.754	-0.648	-0.373	-0.262	-0.599	-0.222	-0.688	-0.435	-0.634	-1.12	0.551	0.086	0.157	-0.205	-0.537	0.121	0.105	0.008	0.294	-0.106	0.415	-0.058	0.144	0.147	0.052	-0.134	0.514	0.037	0.404	0.539	0.383	0.168	0.1	-0.086	0.012	0.134	-0.022	-0.328	-0.044	0.062
GENE3528X	AGI_HUM1_OLIGO_A_24_P943193	867177 || KIAA0436 || Putative prolyl oligopeptidase || Hs.110 || AB007896 ||	1	0	-0.262	0.28	-0.203	-0.614	-1.103	-0.784	-0.731	-0.083	-0.367	-0.122	-0.561	-0.322	-0.085	-0.568	-1.613	0.276	-0.035	-0.114	-0.132	0.006	0.29	0.303	0.021	-0.207	-0.106	0.454	0.176	-0.01	0.484	0.001	0.131	0.055	-0.022	0.041	-0.114	0.2	0.213	0.085	0.336	0.458	0.071	0.157	-0.274	0.046	-0.195
GENE657X	AGI_HUM1_OLIGO_A_23_P166640	685438 || ARL6IP5 || ADP-ribosylation-like factor 6 interacting protein 5 || Hs.518060 || NM_006407 ||	1	-0.166	-0.428	0.024	-0.497	-0.15	-0.427	-0.669	-0.684	-0.072	0.133	0.594	-1.296	-0.91	-0.196	-1.333	-1.121	0.051	-0.296	-0.774	-0.428	-0.661	-0.031	0.569	-0.538	-0.424	0.029	0.556	0.086	0.137	0.433	0.694	0.37	0.31	0.354	0.465	0.305	0.649	-0.084	-0.249	0.362	0.611	-0.202	0.563	0.045	-0.112	-0.642
GENE3508X	AGI_HUM1_OLIGO_A_24_P937095	848394 || SLC30A1 || Solute carrier family 30 (zinc transporter), member 1 || Hs.519469 || U68494 ||	1	-0.085	-0.385	-0.015	-0.153	-0.05	0.008	-0.392	-0.607	-0.055	-0.085	-0.217	-0.273	-0.298	-0.044	-0.503	-0.628	0.096	-0.047	-0.184	-0.137	-0.451	0.071	-0.168	-0.433	0.084	-0.059	0	0.751	0.566	-0.162	1.004	0.143	0.241	-0.169	0.391	0.371	0.394	-0.545	-0.587	0.1	0.213	-0.198	0.573	0.298	-0.345	-0.195
GENE1470X	AGI_HUM1_OLIGO_A_23_P393425	864124 || PAPD4 || PAP associated domain containing 4 || Hs.418198 || NM_173797 ||	1	-0.018	-0.064	0.1	-0.223	-0.321	-0.515	-0.308	-0.134	-0.26	-0.063	-0.207	-0.166	-0.504	1.212	-0.396	-0.904	0.218	-0.056	-0.173	-0.011	-0.682	0.103	0.492	-0.261	-0.248	0.257	0.292	0.085	-0.217	0.289	0.233	0.044	0.307	-0.12	0.404	0.348	0.491	-0.025	-0.021	-0.015	0.1	0.008	0.284	0.131	-0.202	-0.394
GENE2568X	AGI_HUM1_OLIGO_A_24_P231513	855088 || ACTR3 || ARP3 actin-related protein 3 homolog (yeast) || Hs.433512 || NM_005721 ||	1	0.066	-0.174	0.066	-0.042	-0.278	-0.545	0	-0.414	-0.127	-0.134	-0.47	0.303	-0.157	0.173	-0.77	-0.539	0.272	0.316	-0.139	-0.156	-0.14	0.464	0.639	0.021	-0.335	-0.274	0.068	-0.19	-0.167	0.042	0.149	-0.321	0.581	0.095	-0.109	0.105	0.083	0.004	-0.334	0.021	0.367	-0.116	0.768	0.11	-0.414	-0.471
GENE671X	AGI_HUM1_OLIGO_A_23_P168828	682294 || || || || NM_001032282 ||	1	-0.173	-0.066	-0.212	-0.35	-0.567	-0.486	-1.138	-0.077	0.295	-0.01	-0.078	-0.907	-0.355	-0.272	-0.388	-0.263	-0.162	-0.313	-0.591	-0.226	-0.576	-0.028	0.141	0.538	-0.124	0.617	0.278	0.792	-0.097	-0.129	0.398	-0.076	1.128	0.77	0.547	0.914	0.876	0.389	-0.059	0.049	0.282	0	0.637	0.636	0.294	-0.067
GENE845X	AGI_HUM1_OLIGO_A_23_P211126	682158 || DYRK1A || Dual-specificity tyrosine-(Y)-phosphorylation regulated kinase 1A || Hs.368240 || NM_130436 ||	1	-0.4485	-0.4415	-0.3045	-0.8385	-0.5955	-0.6945	-1.1225	-0.3115	-0.0275	0.0255	0.0185	-0.2055	-0.4115	-0.0775		-0.3075	-0.0175	0.0175	-0.1965	-0.0595	-0.1955	0.1895	0.2525	-0.0365	-0.0955	0.1765	0.3435	0.4145	0.3205	0.1835	0.1985	0.0565	0.3635	0.1915	0.1705	0.2775	0.1195	0.1985	-0.1395	-0.1105	0.0695	0.0495	0.3875	0.2865	-0.1405	-0.3665
GENE468X	AGI_HUM1_OLIGO_A_23_P148345	684499 || RNF128 || Ring finger protein 128 || Hs.496542 || NM_194463 ||	1	-0.0525	-0.5485	-0.2745	-0.3185	-1.0455	-0.5805	-1.0445	-0.7015	-0.5375	-0.3875	-0.3755	0.0465		-0.4635	-1.0315	-1.5185	-0.3365	-0.1735	-0.3345	-0.6215		-0.2045	0.3045	-0.2875	-1.1695		0.0385	0.6805	0.1615	0.7185	0.5405	0.6375	0.4065	-0.5225	0.2665	0.3905	0.1045	-0.1465	0.1115	0.2075	0.3605	0.3345	0.2525	0.5975	-0.0395	-0.1105
GENE1948X	AGI_HUM1_OLIGO_A_23_P72117	683223 || SMPDL3A || Sphingomyelin phosphodiesterase, acid-like 3A || Hs.486357 || NM_006714 ||	1	-0.016	-0.298	-0.501	-0.465	-0.859	-0.467	-0.499	-0.012	0.073	-0.314	-0.631	0.256	-0.457	-0.606		-0.565	-1.191	-0.584	-1.157	-1.087		-0.136	0.041	0	-0.752	0.104	0.482	0.588	-0.354	0.488	0.315	0.198	0.411	-0.237	-0.084	0.05	0.03	-0.141	0.496	0.357	0.489	0.159	0.41	0.626	0.104	-0.261
GENE919X	AGI_HUM1_OLIGO_A_23_P216984	864377 || RAB14 || RAB14, member RAS oncogene family || Hs.371563 || NM_016322 ||	1	-0.082	-0.432	-0.158	-0.447	-0.673	-0.611	-0.538	-0.405	0	0.016	-0.142	-0.137	-0.624	-0.367	-1.038	-0.795	-0.135	-0.155	-0.39	-0.035	-0.774	-0.128	0.168	0.04	-0.19	-0.358	0.155	0.264	0.184	0.456	0.309	0.134	0.231	0.347	0.175	0.416	0.365	0.136	-0.123	0.095	0.301	-0.029	0.487	-0.163	0.007	-0.234
GENE1233X	AGI_HUM1_OLIGO_A_23_P331928	846064 || CD109 || CD109 antigen (Gov platelet alloantigens) || Hs.399891 || AK095888 ||	1	-0.125	-0.465	-0.424	-0.641	-0.52	-0.543	-0.673	-0.699	-0.351	0.026	-0.465	-0.306	-0.485	-0.477	-1.036	-0.516	0.261	-0.282	-0.557	-0.496	-0.524	0.077	0.157	-0.297	-0.166	-0.28	0.226	0	0.292	0.215	0.269	0.176	0.181	0.138	0.312	0.431	0.408	-0.113	0.205	0.164	0.227	-0.1	0.031	-0.366	-0.047	-0.417
GENE279X	AGI_HUM1_OLIGO_A_23_P127642	689238 || ARHGEF12 || Rho guanine nucleotide exchange factor (GEF) 12 || Hs.24598 || NM_015313 ||	1	-0.101	-0.138	-0.369	-0.463	-0.738	-0.606	-0.975	-0.344	-0.474	-0.223	-0.656	-0.674	-0.687	-0.73	-1.005	-0.397	-0.052	-0.324	-0.734	-0.705	-0.622	-0.587	0.235	0.371	-0.381	0.182	0.154	0.552	0.823	0.266	0.131	0.048	0.283	0.129	0.455	0.599	0.55	0.154	-0.088	-0.224	0.287	-0.059	0.296	0.242	-0.089	-0.074
GENE3037X	AGI_HUM1_OLIGO_A_24_P414376	868421 || || || || I_957104 ||	1	0.242	-0.317	0.048	-0.408		-0.832	-1.126	-0.426	-0.168	-0.122	-0.698	-0.306	-0.87	-0.898	-1.122	-0.846	0.075	-0.58	-0.92	-1.011		-0.45	-0.296	-0.064	-0.061	0.118	0.329	0.389	0.379	0.222	0.412	0.026	0.409	-0.178	0.61	0.858	0.552	-0.059	0.118	0.007	0.083	-0.062	0.493	-0.015	-0.05	-0.327
GENE979X	AGI_HUM1_OLIGO_A_23_P250607	695833 || PLS3 || Plastin 3 (T isoform) || Hs.496622 || NM_005032 ||	1	-0.368	-0.547	-0.442	-0.83	-0.35	-0.296	-0.681	-0.354	-0.027	-0.297	-0.62	-0.317	-0.298	-0.261	-0.558	-0.401	-0.096	0.08	-0.315	-0.345	-0.319	0.359	0.249	-0.136	-0.182	0	0.23	0.326	0.059	0.261	0.592	0.171	0.33	-0.028	0.617	0.707	0.718	0.314	0.134	-0.044	0.186	-0.109	0.744	0.276	0.058	-0.142
GENE974X	AGI_HUM1_OLIGO_A_23_P25003	684575 || RSN || Restin (Reed-Steinberg cell-expressed intermediate filament-associated protein) || Hs.524809 || NM_198240 ||	1	0.158	0.094	-0.195	-0.512	-0.513	-0.386	-0.691	-0.45	0.039	-0.541	-0.881	-0.345	-0.362	-0.643	-0.707	0.023	-0.084	-0.144	-0.819	-0.504	-0.519	-0.052	-0.018	-0.089	-0.43	0.282	0.07	0.513	-0.085	0.357	0.354	0.021	0.197	-0.618	0.15	0.35	0.223	0.223	0.342	0	-0.074	0.129	0.509	0.348	0.453	0.194
GENE2671X	AGI_HUM1_OLIGO_A_24_P269814	859740 || PLEKHA1 || Pleckstrin homology domain containing, family A (phosphoinositide binding specific) member 1 || Hs.287830 || NM_001001974 ||	1	-0.233	-0.273	-0.187	-0.611	-0.123	-0.226	-0.738	0	-0.049	-0.136	-0.805	-0.242	-0.557	-0.508	-1.056	-0.761	-0.07	-0.096	-1.21	-0.72	-0.669	-0.078	0.245	-0.096	0.262	0.417	0.483	0.746	0.464	0.355	0.391	0.164	0.402	-0.266	0.389	0.657	0.475	0.243	0.655	0.051	-0.106	-0.003	0.59	0.416	0.239	0.213
GENE844X	AGI_HUM1_OLIGO_A_23_P211047	682531 || BACH1 || BTB and CNC homology 1, basic leucine zipper transcription factor 1 || Hs.154276 || NM_001186 ||	1	0.144	-0.08	-0.21	-0.527	-0.672	-0.659	-1.175	-0.42	-0.17	-0.198	-0.489	0.019	-0.719	-0.64	-0.421	-0.9	-0.088	-0.137	-0.409	-0.637	-0.628	0.038	-0.048	-0.131	-0.286	0.466	0.223	0.734	0.083	0.16	0.025	-0.106	0.545	0.034	0.141	0.46	0.425	-0.1	0.143	0.293	0	0.028	0.644	0.275	0.408	0.047
GENE3441X	AGI_HUM1_OLIGO_A_24_P920319	852035 || LOC58486 || Transposon-derived Buster1 transposase-like protein gene || Hs.25726 || NM_021211 ||	1	0.1845	-0.2565	-0.2745	-0.5555	-0.4085	-0.7425	-0.9175	-0.5805	-0.2195	-0.4935	-0.5745	-0.1465	-0.9055	-0.5295	-1.1035	-1.1285	0.1795	0.0935	-0.2455	-0.7755	-0.6255	-0.0445	0.4725	-0.3555	-0.2445	0.4265	0.1995	0.1875	0.0185	0.2175	0.0735	0.0925	0.4995	-0.1585	0.2295	0.4005	0.4605	0.0125	0.1305	0.1845	0.2885	-0.0255	0.5695	0.1185	0.0715	-0.1345
GENE2456X	AGI_HUM1_OLIGO_A_24_P191417	856150 || NAB1 || NGFI-A binding protein 1 (EGR1 binding protein 1) || Hs.107474 || NM_005966 ||	1	0.129	-0.083	-0.13	-0.34	-0.74	-0.27	-0.5	-0.328	-0.061	-0.236	-0.328	-0.453	-0.153	-0.186	-0.736	-0.525	0.075	0.26	-0.193	-0.348	-0.619	-0.303	0.85	0.303	-0.19	0.56	0.626	0.417	0.205	0.034	0.186	-0.329	0.839	-0.031	0.465	0.646	0.641	0.412	0.198	-0.142	0.165	0.18	0.849	0.477	-0.405	-0.371
GENE756X	AGI_HUM1_OLIGO_A_23_P20275	684202 || PLEKHF2 || Pleckstrin homology domain containing, family F (with FYVE domain) member 2 || Hs.29724 || NM_024613 ||	1	0.646	0.224	0.357	-0.274	-0.219	-0.534	-0.413	-0.299	0.178	-0.13	-0.253	-0.212	-0.375	-0.146	-0.529	-0.189	-0.24	-0.43	-0.483	-0.137	-0.322	0.208	0.129	0.075	0.119	0.218	0.182	0.589	0.219	-0.089	0.392	0.08	0.464	-0.236	0.427	0.718	0.481	0.129	-0.052	0.034	0.082	0.128	0.564	0.396	0.146	-0.157
GENE1768X	AGI_HUM1_OLIGO_A_23_P54556	696265 || MKL2 || MKL/myocardin-like 2 || Hs.49143 || NM_014048 ||	1	0.334	-0.33	0.143	-0.46	-0.275	-0.425	-0.316	-0.28	0.177	0.064	-0.027	0	-0.012	-0.204	-0.498	-0.104	-0.391	-0.091	-0.404	-0.291	-0.216	0.167	-0.015	0.103	-0.124	0.187	0.318	0.032	0.252	-0.031	0.013	-0.217	0.246	0.294	0.363	0.42	0.336	0.101	-0.027	0.032	0.041	-0.183	0.225	0.011	0.069	-0.338
GENE2281X	AGI_HUM1_OLIGO_A_24_P126060	858612 || DDX3X || DEAD (Asp-Glu-Ala-Asp) box polypeptide 3, X-linked || Hs.380774 || NM_001356 ||	1	-0.228	-0.454	0.115	-0.534	-0.506	-0.838	-0.702	-0.325	0.357	0.31	0.039	-0.139	-0.312	-0.429	-0.758	-0.564	-0.373	-0.287	-0.509	-0.063	-0.431	0.195	-0.233	0.077	-0.111	0.018	0.083	0.376	0.542	0.195	0.432	0.087	0.555	-0.021	0.197	0.283	0.019	0.167	-0.269	-0.209	0.218	0	0.653	-0.255	0.075	-0.044
GENE1762X	AGI_HUM1_OLIGO_A_23_P53891	685094 || KLF5 || Kruppel-like factor 5 (intestinal) || Hs.508234 || NM_001730 ||	1	0.082	-0.268	-0.57	-0.939	-1.448	-0.846	-1.244	-0.136	0.389	-0.263	-1.044	-2.178	-0.801	-0.698	-1.133	-0.206	-0.586	-0.507	-0.665	-0.38	-0.243	0.542	0.243	0.36	-0.389	0.448	0.349	1.121	0.404	0	0.533	0.002	0.051	-0.447	-0.056	0.867	0.055	-0.044	0.218	-0.159	0.152	-0.157	0.656	0.166	0.154	-0.177
GENE2966X	AGI_HUM1_OLIGO_A_24_P387839	852226 || DEGS || Degenerative spermatocyte homolog, lipid desaturase (Drosophila) || Hs.299878 || NM_003676 ||	1	0.29	-0.343	-0.075	-0.821	-0.708	-0.551	-0.573	0.051	0.703	0.502	-1.708	-0.571	-0.77	-0.529	-1.142	-0.245	-0.37	-0.083	-0.176	0.412	-0.751	0.58	-0.582	0.688	-0.055	0.437	0.607	1.079	0.239	0.153	0.398	-0.092	0.084	-0.32	-0.178	0.701	-0.045	0.225	0.282	-0.111	-0.118	-0.4	0.786	0.054	0.227	0.54
GENE1435X	AGI_HUM1_OLIGO_A_23_P385427	867416 || || || || ENST00000307715 ||	1	0.076	0.073	-0.323	-0.263	-1.458	-0.617	-1.14	-0.326	0.054	-0.441	-0.418	0.199	-0.236	-0.387	-1.167	-0.714	0.275	0.168	-0.287	-0.576	-0.544	-0.028	0.405	-0.572	-0.573	0.584	0.17	0.299	-0.328	0.273	-0.072	0.059	0.302	-0.814	0.018	0.296	0.277	-0.099	-0.251	0.148	-0.109	0.042	0.456	0.587	0.234	-0.023
GENE2507X	AGI_HUM1_OLIGO_A_24_P20996	850807 || || CDNA: FLJ23262 fis, clone COL05922 || Hs.375744 || BC043173 ||	1	-0.07	-0.161	-0.178	-0.317	-1.389	-0.329	-1.403	-0.448	-0.033	-0.243	-0.346	-0.323		-0.347			0.043	-0.148	-0.191		-0.317	-0.111	0.353	-0.331	-0.029	0.087	0.523	0.604	-0.143	0.225	0.439	0	0.249	-0.089	0.312	0.593	0.326	0.086	-0.037	-0.248	0.075	-0.003	0.152	0.664	-0.004	-0.15
GENE1763X	AGI_HUM1_OLIGO_A_23_P54116	845081 || DAAM1 || Dishevelled associated activator of morphogenesis 1 || Hs.19156 || NM_014992 ||	1	0.4245	0.1365	-0.3085	-0.3545	-0.4315	-0.1215	-0.4955	-0.1345	0.2315	-0.3605	-0.6375	0.0045	-0.0855	-0.2545	-0.4305	-0.2785	-0.7915	-0.1035	-0.4035	-0.8505		0.1365	0.6095	-0.2615	-0.4815	0.3455	-0.1775	0.5115	-0.3395	0.0065	0.3965	-0.6335	0.8635	-0.2955	0.1975	0.5285	0.7745	-0.1255	0.0695	-0.4285	-0.2495	-0.1885	0.9685	1.1635	-0.0535	-0.1635
GENE677X	AGI_HUM1_OLIGO_A_23_P169838	851676 || UNC84A || Unc-84 homolog A (C. elegans) || Hs.438072 || NM_025154 ||	1	0.254	0.015	-0.293	-0.233	-0.303	-0.412	-0.312	-0.304	-0.097	-0.161	-0.126	-0.104	-0.261	-0.246	-0.284	0.028	-0.165	-0.186	-0.281	0.049	-1.011	0.097	0.186	0.014	-0.586	0.292	0.138	0.223	0.021	-0.248	-0.112	-0.235	0.088	-0.045	0.137	0.313	0.294	0.191	0.045	-0.038	-0.243	0.022	0.362	0.37	-0.16	-0.287
GENE3148X	AGI_HUM1_OLIGO_A_24_P56310	853893 || TNFRSF19 || Tumor necrosis factor receptor superfamily, member 19 || Hs.149168 || NM_148957 ||	1	0.128	-0.058	-0.96	-0.909	-1.051	-0.802	-0.914	0.052	0.147	-0.594	-0.923	-0.346	-0.456	-0.54	-0.829	-0.227	-1.124	-0.31	-1.009	-0.402		0.037	0.362	0.628	-1.114	0.246	0.007	0.718	-0.066	0.063	-0.138	-0.455	0.547	-0.341	0.2	0.882	0.576	-0.067	-0.109	-0.131	-0.347	0.194	0.782	0.305	0.643	0.586
GENE1711X	AGI_HUM1_OLIGO_A_23_P500130	772394 || ANKRD15 || Ankyrin repeat domain 15 || Hs.493272 || NM_015158 ||	1	-0.442	-0.578	-0.081	-0.371	-0.827	-0.452	-0.468	-0.482	-0.024	-0.181	-0.025	-0.249	-0.504	-0.423	-0.29	0.166	0.267	-0.326	-0.573	0	-0.201	0.005	-0.292	-0.03	-0.211	-0.436	0.461	0.172	0.208	0.463	0.295	0.292	0.064	-0.195	0.056	0.062	0.204	0.114	1.067	0.294	0.198	-0.095	0.381	-0.089	-0.037	-0.19
GENE2392X	AGI_HUM1_OLIGO_A_24_P166794	852502 || || || || I_929897 ||	1	-0.154	-0.489	-0.349	-0.638		-0.554	-0.881	-0.535	-0.305	-0.093	-0.254	-1.459	-0.904	-0.662		-0.936	-0.25	-0.342	-0.611	-0.366	-0.701	-0.127	-0.097	0.02	-0.168	-0.224	0.062	0.092	0.341	0.44	0.649	-0.07	0	0.076	-0.186	0.115	-0.003	-0.07	0.112	0.046	0.273	-0.051	0.424	0.366	-0.034	-0.348
GENE2795X	AGI_HUM1_OLIGO_A_24_P322025	846343 || CREBBP || CREB binding protein (Rubinstein-Taybi syndrome) || Hs.459759 || NM_004380 ||	1	-0.2125	-0.3485	-0.4125	-0.2305		-0.4145	-1.3345	-0.5475	-0.3285	-0.3655	-0.2255	-0.4055		-0.7435			-0.1875	-0.2565	-0.5345	-0.5445		-0.2795	0.0595	0.1725	-0.1735	-0.0925	0.0945	0.3275	0.2895	0.3955	0.4325	0.1475	-0.0895	-0.0645	-0.0555	-0.0035	-0.0355	-0.0615	0.1005	0.0015	0.0125	0.0165	0.5205	0.4405	0.0465	-0.3355
GENE2900X	AGI_HUM1_OLIGO_A_24_P362540	852214 || DDEF2 || Development and differentiation enhancing factor 2 || Hs.467662 || NM_003887 ||	1	-0.367	-0.614	-0.893	-0.654	-0.47	-0.611	-0.862	-0.173	-0.322	0.094	-0.568	-1.013	-0.446	-0.367	-0.622	-0.566	-0.448	-0.073	-0.731	-0.264	-0.574	-0.222	0.472	0.425	-0.494	0.29	0.237	0.299	0.085	0.583	0.01	-0.11	-0.312	-0.216	-0.095	-0.095	-0.13	0.542	0.15	-0.068	0.075	0.111	0.65	0.609	-0.092	-0.089
GENE398X	AGI_HUM1_OLIGO_A_23_P14026	693800 || CREBL2 || CAMP responsive element binding protein-like 2 || Hs.13313 || NM_001310 ||	1	-0.253	-0.277	-0.511	-0.291	-0.028	-0.456	-1.134	-0.38	-0.314	-0.171	-0.345	-0.474		-0.16	-0.754	-1.196	0.052	0.144	-0.226	-0.608		-0.028	0.375	-0.072	0.03	0.032	0.33	0.003	0.06	0.562	-0.07	0.168	0.161	-0.009	0.406	0.268	0.224	0.227	0.03	0.583	0.144	-0.076	-0.088	-0.003	0.263	0.092
GENE276X	AGI_HUM1_OLIGO_A_23_P127279	855058 || FAM35A || Family with sequence similarity 35, member A || Hs.500419 || NM_019054 ||	1	-0.153	-0.274	-0.709	-0.58	-0.491	-0.459	-1.021	-0.628	-0.733	-1.518	-1.104	-0.071	-0.583	-0.218	-0.943	-1.54	0.27	0.216	-0.213	-0.308	-0.789	0.003	0.26	-0.243	-0.271	0.434	0.035	0.033	-0.176	0.316	-0.08	0.172	0.304	-0.227	0.424	0.292	0.476	0.038	-0.512	-0.091	-0.085	0.062	0.473	0.376	0.196	0.023
GENE1637X	AGI_HUM1_OLIGO_A_23_P436476	847886 || KIAA0117 || KIAA0117 protein || Hs.535224 || NM_015014 ||	1	-0.024	-0.257	-0.327	-0.653	-0.041	-0.305	-1.237	-0.748	-0.177	-0.566	-0.695	-0.499	-0.469	-0.253	-0.373	-1.17	0.554	0.18	0.025	-0.156	-0.491	0.247	0.607	-0.163	0.012	0.198	0.309	0.505	-0.09	0.529	-0.024	0.485	0.279	-0.257	0.219	0.466	0.54	0.055	-0.083	0.477	0.194	0.355	0.434	0.332	0.472	0.151
GENE1219X	AGI_HUM1_OLIGO_A_23_P326760	773572 || MYRIP || Myosin VIIA and Rab interacting protein || Hs.371395 || NM_015460 ||	1	-0.4555	-0.5285	-0.8365	-0.5385	-0.8425	-0.5095	-1.0605	-0.7545	-0.5945	-0.5685	-0.5435	-0.9135	-1.0385	-0.6635	-1.8615	-1.5565	-0.3945	-0.6305	-0.8655	-0.5035	-1.1125	-0.5455	0.0785	0.1335	-0.2315	0.7175		1.1995	0.7875	0.5245	0.0665	0.0375	0.8595	0.5285	0.5755	1.3325	1.3315	0.4145	0.6455	-0.0455	0.6195	-0.1215	0.1785	0.1895	0.2245	0.3125
GENE855X	AGI_HUM1_OLIGO_A_23_P211840	685024 || UBE1C || Ubiquitin-activating enzyme E1C (UBA3 homolog, yeast) || Hs.154320 || NM_003968 ||	1	-0.0995	-0.3405	-0.3875	-0.7145	-0.6675	-0.6645	-1.1905	-0.5405	-0.2835	-0.3785	-1.1635	0.2095	-0.6825	-0.6565	-0.6205	-1.2745	0.0505	-0.0305	-0.1855	-0.7775	-0.7785	-0.0155	0.0465	-0.0975	-0.1515	0.2235	0.6495	0.5185	0.2635	0.5195	0.0595	0.3605	0.2695	0.1015	0.7705	0.5435	0.3385	0.2145	-0.1295	-0.5505	0.5055	0.0885	0.4455	-0.0745	0.1795	0.2425
GENE2232X	AGI_HUM1_OLIGO_A_24_P106057	848310 || PCYT1A || Phosphate cytidylyltransferase 1, choline, alpha isoform || Hs.435767 || BC042043 ||	1	-0.207	-0.391	-0.19	-0.099	-0.768	-0.842	-1.492	-0.586	-0.307	-0.283	-0.357	0.736	-0.66	-0.808	-1.03	-1.086	-0.187	-0.424	-0.761	-0.65	-0.935	-0.37	-0.214	0.334	-0.076	0.483	0.502	0.509	0.347	0.553	0.122	-0.041	0.156	-0.124	0.064	0.474	0.026	0.192	0.247	0.156	0.288	0.195	0.195	-0.061	-0.232	-0.01
GENE470X	AGI_HUM1_OLIGO_A_23_P148584	693675 || DOCK11 || Dedicator of cytokinesis 11 || Hs.368203 || NM_144658 ||	1	-0.4595	-0.3755	-0.1685	-0.0425	-1.2095	-1.1075	-1.4975	-1.0785	-1.0535	-0.6085	-0.8115	-1.1315		-1.0495	-1.0405		0.4905	-0.3005	-0.8435	-0.9285		-0.3985	0.1435	0.0995	0.1175	-0.6945	0.5515	-0.0875	0.1425	0.4795	0.0335	0.1805	0.8495	0.2095	0.9985	1.1715	1.3075	0.5975	0.4555	0.4385	0.6625	0.1635	0.3195	-0.0455	-0.1485	-0.2675
GENE2525X	AGI_HUM1_OLIGO_A_24_P214754	850489 || || || || NM_001018076 ||	1	-0.335	-0.535	-0.306	-0.264	-0.592	-0.808	-1.056	-0.713	-0.421	-0.006	-0.552	-1.231	-0.662	-1.501		-0.856	-0.341	-0.385	-0.751	-0.649		0	-0.064	0.077	0.005	-0.318	0.652	0.212	0.454	0.627	0.341	0.412	0.405	0.23	0.569	0.764	0.719	0.478	0.054	0.009	0.347	0.168	0.31	-0.075	-0.159	-0.171
GENE1561X	AGI_HUM1_OLIGO_A_23_P416608	852906 || LAMP2 || Lysosomal-associated membrane protein 2 || Hs.496684 || NM_013995 ||	1	-0.084	-0.342	-0.107	-0.27	-0.395	-0.497	-0.82	-0.534	-0.287	-0.397	-0.487	-0.732	-0.454	-0.431	-1.079	-1.119	-0.301	-0.36	-0.571	-0.651	-0.634	-0.42	0.218	0.266	-0.1	-0.159	0.297	0.295	0.149	0.276	-0.097	0.061	0.272	0.116	0.16	0.497	0.633	0.448	0.066	0.068	0.361	0.101	0.107	0.365	0.206	-0.058
GENE874X	AGI_HUM1_OLIGO_A_23_P213518	683758 || CAST || Calpastatin || Hs.440961 || NM_173060 ||	1	0.032	-0.386	-0.538	-0.581	-0.65	-0.661	-0.853	-1.085	-0.356	-0.096	-0.552	-0.911	-0.815	-0.832	-0.959	-0.495	-0.28	-0.593	-1.085	-0.5	-0.728	-0.341	-0.411	-0.079	-0.261	0.188	0.379	0.301	0.347	0.184	0.226	0.115	0.122	-0.03	0.43	0.513	0.482	0.294	0.387	-0.093	0.022	0.107	0.163	0.146	0.088	-0.188
GENE2439X	AGI_HUM1_OLIGO_A_24_P185854	851764 || DMD || Dystrophin (muscular dystrophy, Duchenne and Becker types) || Hs.495912 || NM_004016 ||	1	-0.065	-0.272	-0.388	-0.735		-0.999	-1	-1.228	-0.581	-0.659	-0.928	-0.654		-0.816	-1.063		-0.679	-0.415				-0.257	-0.011	0.101	-0.36	-0.521	0.606	0.096	-0.084	0.326	0.389	0.225	0.513	0.056	0.481	0.381	0.651	0.675	0.338	0.454	0.695	0.156	0.637		-0.138	-0.077
GENE1312X	AGI_HUM1_OLIGO_A_23_P356088	850399 || TMEM23 || Transmembrane protein 23 || Hs.386215 || NM_147156 ||	1	-0.3295	-0.5565	-0.2375	-0.4555	-0.5975	-0.6295	-0.9535	-0.6475	-0.2605	-0.5005	-0.7205	-1.3305	-0.5655	-0.2165	-0.5715	-1.1935	-0.2605	-0.2945	-0.5635	-0.4845		0.0045	0.3865	0.0705	0.0475		0.4915	0.1695	0.1285	0.5595	0.6625	0.3545	0.6965	-0.0465	0.1285	0.8445	0.3525	0.6375	0.4545	0.2495	0.3575	0.1135	0.3625	-0.0045	0.1695	-0.2415
GENE3943X	AGI_HUM1_OLIGO_A_32_P33913	868746 || || || || I_3553731 ||	1	-0.206	-0.336	-0.501	-0.437	-1.039	-1.118	-1.709	-0.994	-0.383	-1.176	-0.95	-0.882	-0.423	-0.705	-1.034	-1.165	-0.012	-0.408	-0.84	-0.879	-1.066	-0.534	-0.053	0.004	0.014	0.227	0.315	0.753	0.358	0.484	0.49	0.198	0.088	0	0.433	0.724	0.45	0.319	0.505	0.064	0.15	0.209	0.667	0.393	-0.373	-0.22
GENE272X	AGI_HUM1_OLIGO_A_23_P127117	686999 || CCDC6 || Coiled-coil domain containing 6 || Hs.327068 || S72869 ||	1	-0.254	-0.511	-0.437	-0.42	-0.369	-0.591	-1.22	-0.775	-0.792	-0.436	-0.542	-0.606	-1.313	-0.794	-0.893	-1.024	-0.136	-0.195	-0.784	-0.665	-1.312	-0.453	-0.172	0.033	0.108	-0.101	0.239	-0.062	0.21	0.364	0.545	0.307	0.057	0.049	0.238	0.284	0.535	0.181	0.014	-0.111	0.17	0.044	0.434	0.138	0.226	-0.115
GENE2708X	AGI_HUM1_OLIGO_A_24_P287473	847065 || SAV1 || Salvador homolog 1 (Drosophila) || Hs.257341 || NM_021818 ||	1	-0.358	-0.766	-0.775	-0.83	-0.907	-1.231	-1.124	-1.099	-1.081	-0.765	-1.012	-0.783	-0.909	-0.591	-1.283	-1.311	-0.64	-0.873	-1.158	-0.789	-1.656	-0.477	-0.097	-0.649	-0.06	0.319	0.466	0.246	0.347	0.785	0.623	0.372	0.304	0.167	0.388	0.727	0.846	0.2	0.287	0.314	0.529	0	0.262	-0.057	-0.263	-0.554
GENE3534X	AGI_HUM1_OLIGO_A_24_P94722	853922 || TMEM34 || Transmembrane protein 34 || Hs.203896 || NM_018241 ||	1	-0.62	-0.86	-0.589	-0.696	-0.524	-0.683	-1.155	-0.699	-0.925	-0.521	-0.694	-1.174	-1.017	-1.383		-1.545	-0.372	-0.415	-0.675	-0.873	-1.2	-0.637	-0.128	0.221	-0.138	0.167	0.671	0.272	0.29	0.386	-0.154	0.279	0.099	-0.098	0.169	0.527	0.391	0.323	0.54	0.35	0.164	0.041	-0.144	0.006	-0.021	-0.231
GENE1246X	AGI_HUM1_OLIGO_A_23_P335848	858192 || GIT2 || G protein-coupled receptor kinase interactor 2 || Hs.434996 || NM_057170 ||	1	-0.29	-0.503	-0.158	-0.263	-0.397	-0.618	-0.461	-0.508	-0.468	-0.243	0.003	-0.384	-0.635	-0.643	-1.118	-1.002	0.076	-0.035	-0.613	-0.436	-0.714	-0.283	0.069	0.123	0	0.264	0.668	-0.083	0.424	0.325	-0.092	0.156	0.336	0.551	0.067	0.29	0.6	0.53	0.631		0.316	0.004	-0.155	-0.263	0.049	-0.228
GENE3316X	AGI_HUM1_OLIGO_A_24_P778741	860374 || || CDNA FLJ30652 fis, clone DFNES2000011 || Hs.5724 || AK055214 ||	1	0.07	-0.105	-0.161	-0.011	-0.712	-0.93	-0.767	-0.607	-0.629	-0.133	-0.508	-0.29	-0.56	-0.751	-0.687	-0.76	0.08	-0.121	-0.508	-0.471	-1.175	-0.264	0	0.306	-0.055	0.5	0.473	0.051	0.22	0.09	-0.021	-0.121	0.633	0.255	0.635	0.558	0.818	0.792	0.624	0.333	0.481	0.496	0.496	0.396	-0.066	-0.128
GENE3400X	AGI_HUM1_OLIGO_A_24_P876522	868021 || LOC493869 || Similar to RIKEN cDNA 2310016C16 || Hs.289044 || AK022110 ||	1	-0.388	-0.423	-0.546	-0.509	-0.297	-0.309	-0.933	-0.815	-0.499	-0.293	-0.752	-1.061	-0.358	-0.213	-0.839	-1.093	0.258	-0.11	-0.206	-1.476	-0.698	-0.582	0.111	-0.206	0	0.512	0.365	0.05	0.126	0.521	0.414	0.227	0.915	0.761	0.982	0.476	0.946	0.454	0.373	0.397	0.387	0.057	0.416	0.028	-0.039	-0.21
GENE908X	AGI_HUM1_OLIGO_A_23_P216023	684305 || ANGPT1 || Angiopoietin 1 || Hs.369675 || NM_001146 ||	1	-0.273	-0.34	0	0.092	-0.389	-0.532	-0.53	-0.434	-0.254	-0.32	-0.362	-1.316	-0.413	-0.101	-0.92	-0.571	0.162	0.155	-0.324	-0.552	-0.442	-0.155	0.061	-0.454	0.202	-0.398	0.517	-0.331	-0.037	0.19	0.584	0.291	0.061	0.252	0.794	-0.073	0.987	-0.165		-0.15	0.18	-0.127	0.293	-0.17	-0.168	-0.262
GENE2477X	AGI_HUM1_OLIGO_A_24_P19752	843186 || PEX19 || Peroxisomal biogenesis factor 19 || Hs.517232 || NM_002857 ||	1	-0.6455	-0.5885	-0.3775	-0.3275	-0.4355	-0.4715	-0.1215	-0.5035	-0.5675	-0.1045	-0.1475	-0.8285	-0.7585	-0.4235	-1.2475	-0.7905	0.1195	-0.3635	-0.3875			-0.1625	-0.1125	0.2205	-0.3655	-0.3965	0.5595	0.0885	0.4595	0.4035	0.4025	0.4275	0.1175	-0.0305	0.6645	0.1535	0.6405	-0.2345	-0.4035	0.3035	0.3065	-0.1355	0.4675	0.0005	-0.0575	-0.2205
GENE933X	AGI_HUM1_OLIGO_A_23_P218731	855748 || CRYZL1 || Crystallin, zeta (quinone reductase)-like 1 || Hs.352671 || NM_145858 ||	1	-0.588	-0.111	-0.484	-0.642		-0.516		-0.454		-0.317	-0.126	-0.335		-0.184			0.079	0.086	-0.043	-0.208		-0.376	-0.066	-0.112	-0.176	-0.02	0.389	-0.062	0.309	1.044	0.274	0.236	0.147	0.083	1.064	0.531	0.634	0.02	-0.356	-0.021	0.315	0.028	0.088	-0.167	0.09	-0.011
GENE2606X	AGI_HUM1_OLIGO_A_24_P247106	848392 || AK3L1 || Adenylate kinase 3 like 1 || Hs.493362 || NM_016282 ||	1	-0.4365	-0.2365	-0.2755	-0.3755	-1.1985	-0.5235		-0.4665	-0.2265	-0.1635	-0.1685	-0.5325					-0.1955	-0.2425	-0.3275	-0.2615			-0.0465	-0.3005	-0.0055	-0.0445	0.3705	0.3365	0.4095	0.7855	0.1105	0.1905	0.0415	-0.0415	0.7315	0.7735	0.9785	0.2005	-0.1695	0.0395	0.4245	-0.2755	0.5775	0.2215	0.0605	-0.2255
GENE3715X	AGI_HUM1_OLIGO_A_32_P160186	847243 || EIF5 || Eukaryotic translation initiation factor 5 || Hs.433702 || NM_183004 ||	1	-0.316	-0.167	0.017	-0.211	-0.131	-0.201	-1.181	-0.518	-0.197	-0.134	-0.243	-0.77	-1.693	-0.075	-0.332	-0.286	-0.002	-0.241	-0.257	-0.11		-0.28	-0.197	-0.386	0.097	-0.247	0.152	0.382	0.749	0.697	0.469	0.407	0.24	0	0.726	0.749	1.244	0.173	-0.199	0.62	0.969	0.117	0.158	-0.623	0.268	-0.141
GENE259X	AGI_HUM1_OLIGO_A_23_P12572	693491 || CASP7 || Caspase 7, apoptosis-related cysteine protease || Hs.9216 || NM_033339 ||	1	0.1065	-0.1285	-0.1855	-0.2345	-0.6975	-0.4735	-0.0485	-0.1665	-0.1655	-0.1635	-0.3255	-0.1395	0.0345	0.0045	0.1045	0.0935	-0.1085	-0.3055	-0.0925	-0.1615	-0.0455	0.0015	0.1465	-0.0735	0.0255	0.2775	0.4175	0.4145	0.1585	0.0065	0.2265	0.2415	0.9835	0.5165	-0.0205	0.1475	0.3545	1.0095	1.0315	0.3985	0.7865	0.4335	0.2485	-0.2305	-0.2205	-0.4635
GENE759X	AGI_HUM1_OLIGO_A_23_P202978	682686 || CASP1 || Caspase 1, apoptosis-related cysteine protease (interleukin 1, beta, convertase) || Hs.2490 || NM_033293 ||	1	0.245	-0.078	-0.308	-0.239	-0.446	-0.493	-0.31	-0.741	-0.307	-0.677	-0.502	-0.219	-0.309	-0.036	-0.87	-0.402	0.364	-0.313	-0.42	-0.698	-0.406	0.29	0.634	0.287	0.07	0.447	0.388	0.657	0.15	0.277	0.288	-0.134	0.897	0	0.205	0.264	0.315	0.24	0.174	0.611	1.009	0.094	0.651	0.039	0.173	-0.181
GENE2461X	AGI_HUM1_OLIGO_A_24_P192805	848332 || INCA || Inhibitory caspase recruitment domain (CARD) protein || Hs.44102 || NM_001007232 ||	1	-0.0495	-0.2035	-0.4815	-0.3735	-1.3345	-0.6125		-0.2005	-0.3495	-0.5625	-0.5695	-0.3395		-0.2145			-0.1805	-0.5105	-0.6615	-0.5165		-0.0585	0.3275	0.1125	0.0025	0.4305	0.7295	0.2075	-0.0665	0.1245	0.2245	-0.1395	1.0765	0.0725	0.2175	0.1925	0.7815	0.3415	0.2095	0.5125	0.8145	0.1215	0.7525		-0.1015	-0.0585
GENE26X	AGI_HUM1_OLIGO_A_23_P102160	690693 || FLJ32954 || Hypothetical protein FLJ32954 || Hs.532901 || BC024243 ||	1	0.2845	0.2075	0.3205	-0.0895	-0.1485	-0.2705	-0.1295	-0.3835	-0.1965	-0.1775	0.0085	-0.1445	-0.0715	-0.1725	-0.4095	-0.2145	-0.0075	-0.0785	0.0755	-0.4785	-0.0875	0.1715	0.0155	0.0295	-0.0155	0.3565	0.7755	0.6325	0.3415	0.4155	0.0465	0.2615	0.6405	0.1595	0.4185	0.5945	1.0815	0.2165	0.2235	-0.0115	0.5635	-0.3165	-0.0795	-0.0125	-0.0155	-0.1575
GENE2258X	AGI_HUM1_OLIGO_A_24_P114617	865305 || DKFZP564O123 || DKFZP564O123 protein || Hs.476930 || NM_014043 ||	1	0.28	0.021	0.112	-0.119	-0.129	-0.069	-0.077	-0.087	-0.178	-0.097	-0.142	-0.301	-0.456	-0.196	-0.255	-0.042	0.205	-0.056	-0.096	-0.031	-0.393	-0.134	-0.064	-0.184	0.122	0.203	0.41	1.11	0.381	0.46	0.123	0.055	0.759	0.243	0.643	0.604	0.597	0.143	0.113	0.194	0.267	0	0.013	-0.079	-0.016	0.124
GENE396X	AGI_HUM1_OLIGO_A_23_P140069	696294 || FBXL3 || F-box and leucine-rich repeat protein 3 || Hs.508284 || NM_012158 ||	1	0.285	-0.228	-0.092	-0.163	-0.404	-0.22	-0.323	-0.318	0	-0.403	-0.487	-0.252	-0.31	-0.186	-0.258	-0.204	-0.002	-0.23	-0.235	-0.162	-0.642	0.166	0.25	-0.279	-0.24	0.778	0.649	1.215	-0.037	0.498	0.24	0.291	0.802	-0.014	1.025	1.292	1.172	0.177	0.136	0.082	0.653	0.292	0.452	0.431	0.065	-0.065
GENE1108X	AGI_HUM1_OLIGO_A_23_P29378	697623 || RNF13 || Ring finger protein 13 || Hs.12333 || NM_007282 ||	1	0.051	0.035	-0.082	-0.064	-0.236	0.003	-0.244	-0.073	-0.032	-0.097	-0.634	-0.155	-0.419	-0.03	-0.422	-0.423	-0.317	-0.201	-0.212	-0.456	-0.281	-0.082	-0.076	-0.014	-0.239	0.497	0.57	0.72	0.199	0.338	0.454	0.548	0.604	0.216	0.898	1.017	1.05	0.331	-0.054	0.219	0.47	0.111	0.202	0.171	0.202	-0.119
GENE2475X	AGI_HUM1_OLIGO_A_24_P196688	846850 || CARD8 || Caspase recruitment domain family, member 8 || Hs.446146 || BC034564 ||	1	0.0035	0.0315	-0.5675	-0.3855		-0.1205	-0.2565	-0.2365	-0.2805	-0.3765	-0.4615	-0.0245	-0.4115	-0.2015			0.2225	-0.1175	-0.0075	-0.1655		0.0855	0.2995	0.0895	0.1855	0.3265	0.2955	0.4125	-0.0275	0.3845	0.1935	0.3095	1.0485	0.0945	0.9355	0.7625	1.0775	0.4025	0.0505	0.2955	-0.0505	-0.0135	0.2305	0.3925	0.3425	-0.0175
GENE787X	AGI_HUM1_OLIGO_A_23_P20558	867988 || CDC37L1 || Cell division cycle 37 homolog (S. cerevisiae)-like 1 || Hs.493361 || NM_017913 ||	1	0.4125	-0.0825	-0.0145	0.2545	-0.1665	-0.1695	0.0175	0.0695	-0.3935	-0.5785	-0.5035	-0.0025	-0.3325	-0.0135	-0.2235	-0.3685	-0.1645	-0.1995	-0.3895	-0.5075		-0.2355	-0.0155	-0.0225	0.1035	0.3725	0.3845	0.3415	-0.2115	0.2465	0.2255	0.1255	0.8375	-0.0735	0.6845	0.9295	1.2365	0.0025	-0.1305	0.4115	0.6655	0.0405	0.0665	0.3655	0.1285	-0.0325
GENE610X	AGI_HUM1_OLIGO_A_23_P162734	683135 || RNF6 || Ring finger protein (C3H2C3 type) 6 || Hs.136885 || NM_183044 ||	1	0.133	0.006	0.11	-0.155	-0.434	-0.638	-0.331	-0.653	-0.169	-0.476	-0.17	-0.027	-0.195	0.001	-0.225	-0.489	-0.054	0.055	-0.107	-0.219		0.132	0.317	-0.101	0	0.186	0.125	0.318	-0.146	0.148	0.49	0.1	0.809	-0.154	0.509	0.669	0.903	0.137	-0.065	0.075	0.184	-0.089	0.542	0.471	-0.213	-0.09
GENE1293X	AGI_HUM1_OLIGO_A_23_P350045	772071 || C5orf18 || Chromosome 5 open reading frame 18 || Hs.429608 || NM_005669 ||	1	0.464	0.248	0.163	0.015	-0.499	-0.434	-0.734	-0.854	-0.294	-0.819	-0.702	-0.138	-0.143	-0.167	-1.014	-0.54	-0.163	-0.361	-0.427	-0.739	-0.14	0.095	0.126	-0.595	-0.214	0.316	0.348	0.408	0.075	0.078	0.314	0.243	0.717	-0.221	1.04	0.946	1.005	0.339	0.337	0.195	0.403	-0.032	0.345	0.376	-0.186	-0.283
GENE2415X	AGI_HUM1_OLIGO_A_24_P174824	854452 || || || || I_958209 ||	1	0.401	0.162	-0.075	-0.078	-0.589	-0.477	-0.748	-0.684	-0.613	-0.743	-0.982	-0.321	-0.058	-0.123	-0.37	-0.534	0.231	-0.168	-0.328	-0.875	-0.593	-0.059	0.114	-0.241	0.033	0.363	0.008	0.584	-0.056	0.267	0.195	0.368	0.666	-0.148	0.82	1.11	1.068	0.484	0.048	0.406	0.201	0.214	0.625	0.552	0.264	-0.092
GENE2304X	AGI_HUM1_OLIGO_A_24_P133991	857682 || ANKRD12 || Ankyrin repeat domain 12 || Hs.464585 || NM_015208 ||	1	0.759	0.487	-0.179	0.032	-0.429	-0.517	-0.509	-0.319	-0.117	-0.731	-0.767	-0.12	-0.103	0.079	-0.229	-0.232	-0.414	-0.305	-0.422	-0.518	-0.58	-0.227	0.249	-0.186	-0.556	0.578	0	0.69	-0.586	0.005	0.268	0.256	0.928	-0.255	0.747	0.755	1.275	0.633	0.26	0.17	0.436	0.298	0.611	1.157	-0.019	-0.317
GENE1006X	AGI_HUM1_OLIGO_A_23_P253046	682303 || UGP2 || UDP-glucose pyrophosphorylase 2 || Hs.516217 || NM_001001521 ||	1	0.249	-0.192	0.536	-0.047	-0.259	-0.27	-0.213	-0.646	-0.245	-0.192	-0.376	0.16	-0.097	0.283	-0.327	-0.387	0.692	0	-0.174	-0.192	0.049	0.375	0.176	-0.407	-0.03	0.108	0.555	-0.1	-0.173	0.341	0.522	0.5	0.381	-0.084	1.043	0.548	1.166	0.247	0.159	0.414	0.537	-0.039	0.478	-0.057	0.102	-0.422
GENE1221X	AGI_HUM1_OLIGO_A_23_P327022	853356 || HIC || I-mfa domain-containing protein || Hs.546385 || NM_199072 ||	1	0.02	-0.168	0.083	-0.25		-0.568		-0.782	-0.372	-0.226	-0.577	-0.445					0.41	-0.301		-0.626			0.339	-0.261	-0.023	-0.038	0.546	0.119	-0.141	0.738	0.692	0.067	0.474	0.193	1.03	0.732	1.401	0.518	0.218	0.195	0.525	-0.032	0.729	-0.063	-0.266	-0.284
GENE480X	AGI_HUM1_OLIGO_A_23_P149775	684852 || ARHGAP12 || Rho GTPase activating protein 12 || Hs.499264 || NM_018287 ||	1	0.364	0.04	0.242	-0.128	-0.299	-0.718	-0.437	-0.533	-0.345	-0.287	-0.388	0	-0.202	-0.174	-0.678	-0.342	0.097	-0.136	-0.185	-0.483	-0.427	0.306	0.034	-0.282	-0.192	0.147	0.28	0.214	0.362	0.314	0.341	0.273	0.483	-0.253	0.747	1.014	0.981	0.439	0.223	0.264	0.255	0.204	-0.055	-0.181	-0.051	-0.13
GENE1618X	AGI_HUM1_OLIGO_A_23_P43175	684661 || SEPT10 || Septin 10 || Hs.469615 || NM_144710 ||	1	0.6005	0.0365	0.4815	-0.3035	-0.5485	-0.8665	-0.7495	-0.8545	-0.1145	-0.4105	-0.7795	-0.1265	-0.0815	-0.2035	-0.3815	-0.4165	0.3345	-0.2685	-0.3975	-0.6525	0.1225	-0.0095	-0.0755	-0.3125	-0.3495	0.3205	0.3505	0.4315	0.1075	0.3775	0.1935	0.3405	0.6725	-0.0135	0.4525	0.6675	0.6435	0.2825	0.3775	0.3685	0.2025	0.1265	0.1755	-0.0575	0.2645	-0.2345
GENE1033X	AGI_HUM1_OLIGO_A_23_P255785	684835 || NCK1 || NCK adaptor protein 1 || Hs.477693 || NM_006153 ||	1	0.043	-0.259	0.05	-0.12	-0.466	-0.565	-0.381	-0.247	-0.245	-0.435	-0.533	-0.032	-0.069	0.075	-0.136	-0.207	0.35	-0.175	-0.356	-0.276	0.022	0.163	0.189	-0.033	0.091	0.319	0.414	0.278	0.415	0.21	0.243	0.069	0.753	-0.01	0.308	0.953	1.019	0.302	0.207	0.199	0.368	-0.116	0.218	-0.286	-0.047	-0.257
GENE2302X	AGI_HUM1_OLIGO_A_24_P132787	860618 || RAB18 || RAB18, member RAS oncogene family || Hs.406799 || NM_021252 ||	1	-0.004	-0.106	0.104	-0.338	-0.402	-0.417	-0.429	-0.479	-0.167	-0.212	-0.591	-0.055	-0.167	-0.123	-0.519	-0.515	0.19	-0.049	-0.513	-0.344	0.062	0.181	0.307	-0.313	-0.231	-0.039	0.276	0.611	0.277	0.136	0.272	0.079	0.521	-0.031	0.396	0.62	0.657	-0.007	0.199	0.429	0.303	-0.067	0.566	0.158	0.301	0
GENE3147X	AGI_HUM1_OLIGO_A_24_P56252	843344 || PPP1R12A || Protein phosphatase 1, regulatory (inhibitor) subunit 12A || Hs.49582 || AF086032 ||	1	0.606	0.305	0.346	-0.177	-0.608	-0.877	-0.622	-0.715	-0.322	-0.355	-0.78	-0.537	-0.089	-0.238	-0.408	-0.642	0.2	0.069	-0.194	-0.334	0.091	0.084	0.463	-0.512	-0.466	0.088	0.258	0.095	-0.309	0	-0.076	-0.065	0.559	-0.309	0.813	0.528	0.622	0.231	0.537	0.329	0.125	0.107	0.452	0.125	0.149	-0.41
GENE499X	AGI_HUM1_OLIGO_A_23_P151267	687610 || EPLIN || Epithelial protein lost in neoplasm beta || Hs.525419 || NM_016357 ||	1	0.118	0.119	-0.004	-0.285	-0.53	-0.428	-0.521	-0.701	-0.32	-0.329	-0.502	-0.492	-1.095	-0.264	-0.59	-0.508	0.05	-0.387	-0.414	-0.662	-0.346	0.073	0.2	-0.056	0.02	0.259	0.536	-0.049	-0.007	0.155	0.403	0.28	1.073	0.451	0.578	0.455	0.802	0.618	0.43	0.256	0.323	-0.018	0.394	-0.002	-0.217	-0.314
GENE1733X	AGI_HUM1_OLIGO_A_23_P50907	685558 || ITGAV || Integrin, alpha V (vitronectin receptor, alpha polypeptide, antigen CD51) || Hs.436873 || NM_002210 ||	1	0.306	0.071	0.072	-0.364	-0.494	-0.533	-0.296	-0.676	0.162	-0.516	-0.279	-0.085	0.212	0	-0.514	-0.518	-0.329	-0.078	-0.06	-0.361	-0.088	0.377	0.446	-0.233	-0.201	0.346	0.322	0.188	-0.372	-0.012	0.24	-0.09	1.204	0.603	0.823	0.492	1.098	0.371	0.259	0.259	0.425	0.03	0.836	0.409	0	-0.199
GENE2484X	AGI_HUM1_OLIGO_A_24_P202497	859152 || TWSG1 || Twisted gastrulation homolog 1 (Drosophila) || Hs.514685 || NM_020648 ||	1	0.04	-0.248	-0.202	-0.218	-0.235	-0.442	-0.129	-0.771	-0.192	-0.351	-0.397	-0.045	-0.31	0.004	-0.253	-0.784	-0.073	-0.228	-0.339	-0.353	-0.579	-0.18	0.071	-0.171	0.074	0.446	0.617	0.27	0.008	-0.163	0.24	0.52	0.683	0.433	0.543	0.841	1.37	0.273	0.343	0.342	0.633	0.088	0.494	0.205	-0.151	-0.195
GENE102X	AGI_HUM1_OLIGO_A_23_P110122	686672 || CCNG2 || Cyclin G2 || Hs.13291 || NM_004354 ||	1	-0.104	-0.303	-0.271	-0.493	-0.368	-0.263	-0.008	-0.287	-0.323	0.025	-0.202	-0.004	-0.241	-0.143	-0.624	-0.446	-0.432	-0.394	-0.328	-0.254	0.122	-0.119	0.097	-0.257	-0.416	0.168	0.531	0.137	-0.153	0.157	0.481	0.039	0.753	0	0.765	0.789	1.144	0.128	0.529	0.195	0.495	-0.045	0.294	0.022	-0.344	-0.573
GENE3414X	AGI_HUM1_OLIGO_A_24_P90097	857761 || ADD3 || Adducin 3 (gamma) || Hs.501012 || NM_019903 ||	1	0.234	0.037	0.318	-0.147	-0.286	-0.509	-0.073	-0.56	-0.105	-0.297	0.127	-0.255	0.024	-0.004	-0.453	-0.121	-0.19	-0.342	-0.038	-0.193	0.378	0.331	0	-0.425	-0.424	0.167	0.261	0.122	-0.162	0.184	0.554	0.237	0.244	0.356	0.653	0.589	0.881	-0.128	0.023	0.519	0.901	-0.272	0.245	-0.063	-0.356	-0.692
GENE467X	AGI_HUM1_OLIGO_A_23_P148297	694455 || SH3BGRL || SH3 domain binding glutamic acid-rich protein like || Hs.108029 || NM_003022 ||	1	0.319	-0.117	0.14	-0.098	-0.622	-0.617	-0.513	-0.585	-0.463	-0.22	-0.385	-0.59	-0.716	-0.372	-0.611	-0.408	-0.253	-0.457	-0.516	-0.659	-0.523	-0.103	0.152	-0.114	0.055	0.284	0.775	0.436	0.592	0.672	0.548	0.316	1.035	1.012	1.303	1.133	1.545	0.238	-0.165	0.801	0.959	0.301	0.397	-0.125	0.042	-0.351
GENE558X	AGI_HUM1_OLIGO_A_23_P157365	845350 || FAM3C || Family with sequence similarity 3, member C || Hs.434053 || NM_014888 ||	1	0.0735	-0.2615	0.0595	-0.3345	-0.4025	-0.4025	-0.5175	-0.5355	-0.1535	0.0115	-0.1245	0.1385	-0.1925	-0.1975	-0.4945	-0.1965	-0.4455	-0.2565	-0.4135	-0.1985		0.0485	0.0505	0.0595	-0.0435	-0.0905	0.5435	0.0575	-0.0515	0.2225	0.3055	0.3225	0.7875	0.5175	0.8845	0.6145	1.0725	0.3955	-0.1715	0.5335	1.0995	0.2905	-0.0115	-0.0445	-0.1195	-0.2595
GENE785X	AGI_HUM1_OLIGO_A_23_P205531	695718 || RNASE4 || Angiogenin, ribonuclease, RNase A family, 5 || Hs.283749 || NM_194431 ||	1	0.197	-0.366	0.201	0.061	-0.352	-0.44	-0.059	-0.52	-0.268	-0.187	-0.282	-0.206	-0.163	-0.131	-0.316	0.35	-0.417	-0.177	-0.161	0.082	-0.143	-0.016	-0.471	0.085	-0.401	0.147	0.874	0.506	-0.051	0.505	0.489	0.616	0.273	0.484	1.262	1.621	1.496	-0.17	-0.082	0.482	1.166	0.04	0.367	-0.497	-0.078	-0.386
GENE1068X	AGI_HUM1_OLIGO_A_23_P259328	691469 || PEX3 || Peroxisomal biogenesis factor 3 || Hs.7277 || NM_003630 ||	1	0.056	-0.1	0.049	-0.013	-0.954	-0.266	-0.174	-0.494	-0.396	-0.513	-0.476	-0.103	-0.382	-0.227	-0.542	-0.606	-0.216	-0.529	-0.177	-0.258		-0.144	0.096	-0.152	0.007	0.034	0.579	0.51	0.114	0.765	0.582	0.269	0.534	0.334	0.206	0.519	0.592	0.07	-0.253	0.376	0.516	-0.028	0.088	-0.007	-0.078	-0.211
GENE708X	AGI_HUM1_OLIGO_A_23_P18692	684074 || ADH5 || Alcohol dehydrogenase 5 (class III), chi polypeptide || Hs.78989 || NM_000671 ||	1	-0.255	-0.312	0.25	0.037	-0.418	-0.72	-0.857	-0.421	-0.563	-0.076	-0.195	-1.073	-0.33	-0.104	-0.471	-0.295	0.298	-0.123	0	-0.071	-0.122	-0.113	0.196	-0.198	0.026	0.082	0.62	-0.104	0.441	0.45	0.102	0.291	0.229	0.301	0.611	0.532	1.062	0.257	0.069	0.414	0.555	0.127	0.07	-0.271	-0.128	-0.424
GENE240X	AGI_HUM1_OLIGO_A_23_P123071	688840 || CAV2 || Caveolin 2 || Hs.212332 || NM_001233 ||	1	0.35	-0.009	0.535	0.119	-0.264	-0.327	-0.458	-0.431	-0.302	0.062	-0.385	-0.836	-0.049	-0.089	-0.156	-0.045	-0.034	-0.333	-0.833	0.061	0	-0.01	-0.491	0.114	-0.007	0.172	0.787	0.191	0.673	0.82	0.037	0.398	0.951	0.374	0.887	0.807	1.137	0.487	0.241	-0.079	0.46	-0.036	-0.106	-0.254	0.394	-0.077
GENE1448X	AGI_HUM1_OLIGO_A_23_P389118	863251 || || || || NM_001025356 ||	1	0.135	-0.084	0.156	-0.063	-0.443	-0.566	-0.013	-0.691	-0.439	-0.084	-0.04	-0.088	-0.224	-0.107	-0.525	-0.198	0.119	-0.41	-0.198	-0.592	-0.31	-0.035	-0.243	0	-0.014	0.105	0.728	0.088	0.223	0.453	0.374	0.454	0.52	0.728	1.018	0.691	1.354	0.462	0.601	0.58	0.575	0.015	-0.007	-0.293	-0.149	-0.358
GENE4137X	AGI_HUM1_OLIGO_A_32_P95397	867602 || ITGB1 || Integrin, beta 1 (fibronectin receptor, beta polypeptide, antigen CD29 includes MDF2, MSK12) || Hs.429052 || NM_002211 ||	1	0.022	0.003	0.845	0.219	-0.717	-0.917	-0.447	-1.121	-0.438	-0.486	-0.361	-0.259	-0.02	-0.165	-0.732	-0.105	0.99	-0.512	-0.483	-0.531	-0.393	0	-0.32	-0.04	0.202	0.44	0.781	-0.188	0.454	0.318	0.12	0.402	0.923	0.905	1.517	0.655	1.573	0.81	0.654	0.566	0.741	0.175	0.075	-0.35	-0.061	-0.241
GENE2641X	AGI_HUM1_OLIGO_A_24_P257348	862994 || ARL6IP5 || ADP-ribosylation-like factor 6 interacting protein 5 || Hs.518060 || NM_006407 ||	1	0.058	-0.162	-0.033	-0.036	-0.321	-0.406	-0.258	-0.303	-0.554	-0.089	-0.072	-0.068	-0.202	0.144	-0.872	0.127	0.371	-0.331	-0.06	-0.091	-0.798	0.288	0.422	0.011	-0.026	0.41	0.751	0.29	0.137	0.478	0.301	0.655	0.671	0.549	1.016	1.075	1.153	0.335	0.383	0.392	0.741	0.202	-0.103	-0.342	0	-0.405
GENE3109X	AGI_HUM1_OLIGO_A_24_P508946	854549 || || || || XM_293286 ||	1	0.474	0.204	0.589	0.286	-0.365	-0.335	-0.08	-0.233	-0.183	-0.122	-0.221	-0.228	-0.342	-0.38	-0.539	-0.137	-0.041	-0.257	-0.223	-0.128	-0.414	0.017	-0.391	0.371	0.068	0.566	0.875	0.575	0.37	0.345	-0.066	0.909	0.857	-0.03	0.986	1.39	1.231	0.656	0.674	0.711	0.84	0.559	-0.52	-0.304	0.18	-0.157
GENE2264X	AGI_HUM1_OLIGO_A_24_P118531	856158 || || || || ENST00000322594 ||	1	0.172	0.025	0.347	0.169	-0.48	-0.526	-0.332	-0.147	-0.089	-0.035	-0.262	0.039	-0.386	0.074	0.56	-0.83	-0.031	-0.372	-0.18	-0.26	-0.509	0.06	-0.243	0.009	0.207	0.125	0.533	0.111	0.162	0.338	0.154	0.364	0.752	0.622	1.025	0.78	1.073	0.553	-0.113	0.503	0.523	0.472	0.116	-0.2	-0.059	-0.108
GENE1932X	AGI_HUM1_OLIGO_A_23_P70867	858187 || SBDS || Shwachman-Bodian-Diamond syndrome || Hs.110445 || NM_016038 ||	1	0.392	-0.01	0.138	-0.045	-0.258	-0.327	-0.265	-0.383	-0.365	-0.246	-0.56	-0.63	-0.482	-0.169	-0.629	-0.208	0.336	-0.084	-0.227	0	-1.085	0.309	-0.033	-0.046	0.047	0.076	0.559	0.061	0.106	0.048	0.248	0.523	0.82	0.158	1.084	0.947	1.315	0.112	-0.296	0.493	0.38	0.413	0.452	0.092	0.202	-0.31
GENE2319X	AGI_HUM1_OLIGO_A_24_P140391	847162 || MGC14156 || Hypothetical protein MGC14156 || Hs.26136 || NM_032906 ||	1	0.259	-0.174	0.175	0.058	-0.211	-0.384	-0.527	-0.265	-0.326	-0.125	-0.526	-0.195	-0.664	-0.132	-0.713	-0.964	-0.106	-0.374	-0.48	-0.246	-1.087	-0.097	-0.153	-0.261	0.148	0.247	0.862	0.377	0.097	0.446	0.231	0.496	0.41	-0.158	0.505	0.478	0.508	-0.076	-0.372	0.463	0.277	0.158	0.296	-0.044	0.151	-0.014
GENE3210X	AGI_HUM1_OLIGO_A_24_P63827	865839 || DNAJB6 || DnaJ (Hsp40) homolog, subfamily B, member 6 || Hs.490745 || NM_058246 ||	1	0.139	-0.451	-0.313	-0.503	-0.005	-0.389	-0.383	-0.302	-0.005	-0.051	-1.192	0.124	-0.782	-0.054	-0.992	-0.308	0.208	-0.292	-0.314	0	-0.919	0.274	-0.286	-0.112	-0.29	0.177	0.239	0.517	0.106	0.282	0.226	0.243	0.691	0.139	0.592	0.544	0.326	0.031	-0.645	0.115	0.364	0.345	0.432	0.348	0.226	-0.138
GENE1147X	AGI_HUM1_OLIGO_A_23_P308097	774043 || || || || NM_001009552 ||	1	0.215	-0.383	0.256	-0.24	-0.421	-0.883	-1.151	-0.586	-0.135	-0.402	-0.262	-0.813	-0.346	-0.456	-0.322	-0.328	0.108	0.059	-0.555	-0.095	-0.06	-0.067	-0.433	0.127	-0.251	0.152	0.467	0.219	0.197	0.209	-0.438	0.197	0.35	0.127	0.398	0.519	0.613	0.12	0.028	0.157	0.416	0.14	-0.189	-0.386	0.12	0
GENE1008X	AGI_HUM1_OLIGO_A_23_P253200	849795 || RPL15 || Ribosomal protein L15 || Hs.381219 || NM_002948 ||	1	0.32	-0.172	0.157	-0.502	-0.562	-0.833	-0.836	-0.613	-0.614	-0.205	-0.613	-0.226	-0.706	-0.617	-0.869	-1.053	-0.079	-0.376	-0.497	-0.703	-0.84	-0.347	-0.32	0	0.038	0.064	0.508	0.392	0.292	0.379	0.068	0.407	0.592	0.355	0.592	0.912	0.915	0.06	-0.296	0.208	0.686	0.084	0.092	-0.279	-0.129	0.006
GENE2628X	AGI_HUM1_OLIGO_A_24_P253318	846419 || ACTR10 || Actin-related protein 10 homolog (S. cerevisiae) || Hs.509451 || NM_018477 ||	1	0.414	-0.181	0.044	-0.209	-0.762	-0.697	-0.622	-0.684	-0.451	-0.773	-0.666	-0.028	-0.673	-0.508	-0.906	-0.606	0.263	-0.332	-0.365	-0.295	-1.145	-0.153	-0.284	0.146	-0.122	0.188	0.459	0.086	0.149	0.108	0.156	0.309	0.423	0.027	0.478	0.678	0.794	0.246	-0.165	0.585	0.574	0.228	0.033	-0.411	0.013	-0.392
GENE2692X	AGI_HUM1_OLIGO_A_24_P277807	848892 || SNX3 || Sorting nexin 3 || Hs.12102 || NM_152827 ||	1	0.158	-0.379	0.059	-0.378	-0.924	-1.108	-0.667	-0.796	-0.73	-0.298	-0.379	-0.059	-1.04	-0.476	-0.952	-0.814	0.151	-0.54	-0.472	-0.113	-0.846	0.091	-0.326	0.103	0.153	-0.109	0.573	0.236	0.24	0.349	0.036	0.328	0.494	0.541	0.926	0.566	0.837	0.084	0	0.513	0.539	-0.129	0.017	-0.603	0.225	-0.17
GENE2197X	AGI_HUM1_OLIGO_A_23_P98092	684142 || OAT || Ornithine aminotransferase (gyrate atrophy) || Hs.523332 || NM_000274 ||	1	0.178	-0.329	0.177	-0.272	-0.882	-1.093	-1.027	-0.784	-0.708	-0.405	-0.821	-0.667	-0.566	-0.519	-0.7	-0.289	0.545	-0.466	-0.658	-0.378	-0.321	-0.211	-0.169	0.142	-0.334	0	0.253	0.139	0.288	0.359	0.099	0.64	0.513	0.505	0.8	0.841	1.074	0.291	0.326	0.167	0.491	0.076	-0.406	-0.509	0.035	-0.3
GENE3344X	AGI_HUM1_OLIGO_A_24_P820302	854587 || || || || THC1407294 ||	1	-0.206	-0.509	0	-0.099	-0.437	-0.25	-0.426	-0.122	-0.395	-0.077	-0.267	-0.546	-0.699	-0.385	-0.746	-0.424	0.056	-0.606	-0.981	-0.461	-0.639	-0.4	0.019	0.142	0.204	0.21	0.36	0.567	0.72	0.531	0.395	0.166	0.394	0.444	0.624	0.781	0.844	0.189	0.076	0.013	0.632	-0.089	0.049	-0.084	-0.249	-0.164
GENE3792X	AGI_HUM1_OLIGO_A_32_P194032	856186 || FLJ23749 || Hypothetical protein FLJ23749 || Hs.180178 || NM_152271 ||	1	0.13	-0.053	0.274	0.086	-0.618	-0.478	-0.677	-0.004	-0.508	-0.348	-0.703	-0.292	-0.255	-0.503	-0.693	-0.405	0.301	-0.375	-0.277	-0.716	-0.236	-0.208	-0.011	-0.079	-0.019	0.486	0.369	0.642	0.555	0.2	0.077	0.113	0.653	-0.357	0.547	1.002	0.815	0.274	0.356	0.053	0.075	0.031	0.087	0.073	-0.144	-0.483
GENE741X	AGI_HUM1_OLIGO_A_23_P201551	695745 || VAV3 || Vav 3 oncogene || Hs.267659 || NM_006113 ||	1	0.446	0.007	0.19	-0.28	-0.834	-0.919	-0.85	-0.845	-0.808	-0.854	-1.192	-0.343	-0.535	-0.69	-1.406	-0.82	-0.019	-0.491	-0.594	-1.129	-0.831	-0.232	-0.019	0.039	-0.289	0.756	0.405	0.933	0.074	0.402	-0.279	0.128	0.875	0.014	0.414	0.766	0.436	0	0.582	0.066	0.498	0.093	0.107	0.223	0.064	0.136
GENE3379X	AGI_HUM1_OLIGO_A_24_P849245	850484 || || || || THC1461073 ||	1	0.052	-0.418	-0.423	-0.454	-0.804	-0.776	-0.789	-0.572	-0.456	-0.311	-0.441	-0.811	-0.663	-0.59	-0.626	-0.723	0.097	-0.472	-0.559	-0.761	-0.754	-0.502	0	0.65	-0.272	0.444	0.459	0.825	0.369	0.421	-0.083	-0.016	-0.033	0.099	0.375	0.657	0.75	0.261	0.475	-0.004	0.412	0.002	0.497	0.059	0.245	0.006
GENE3881X	AGI_HUM1_OLIGO_A_32_P223859	866125 || || || || ENST00000307901 ||	1	-0.0095	-0.1145	-0.3025	-0.5005		-0.5305	-0.7315	-0.1855	-0.1435	-0.4575	-0.5775	-0.5315			-1.1805		-0.3655	-0.4755	-0.5555	-0.7845		-0.4385	-0.3565	0.0055	-0.1245	0.7845			0.2355	0.5545		0.4095	0.5975	0.3015	0.6105	1.0115	0.7025	0.5065	0.0205	0.2885	0.6435	0.3775	0.3045		-0.1885	-0.1155
GENE2991X	AGI_HUM1_OLIGO_A_24_P393958	870382 || DNAJB4 || DnaJ (Hsp40) homolog, subfamily B, member 4 || Hs.380282 || NM_007034 ||	1	-0.3105	-0.0455	-0.4345	-0.2405		-0.9875		-0.4345	-0.2405	-0.6545	-0.9225	-0.0985		-0.0305			-0.0755	-0.4045	-0.2545	-0.4525		-0.5525	-0.1155	0.3735	-0.1175	0.4965	0.6475	0.3985	-0.5795	0.4025	0.0945	0.4405	1.3025	0.3835	0.7295	0.9685	1.3285	0.3785	0.4325	0.3375	0.5225	0.2285	0.0815	-0.0325	0.4145	0.0855
GENE3025X	AGI_HUM1_OLIGO_A_24_P409750	856639 || || || || ENST00000327223 ||	1	0.021	-0.385	-0.378	-0.248	-1.583	-0.833		-0.702	-0.432	-0.64	-0.865	-0.419	-0.424	-0.243		-0.496	-0.004	-0.387	-0.08	-0.031	-1.241	-0.239	-0.096	0.331	0.172	0.321	0.307	0.552	0	0.625	0.006	0.054	0.272	-0.109	0.315	0.603	0.397	0.649	0.169	0.409	0.242	0.175	-0.082	0.018	0.299	-0.167
GENE1120X	AGI_HUM1_OLIGO_A_23_P30283	690484 || UNQ1912 || HGS_RE408 || Hs.356108 || NM_198507 ||	1	0.139	-0.057	-0.076	-0.325	0.054	-0.018	-0.066	0.047	-0.05	0.088	-0.326	-0.109	-0.123	-0.033	-0.204	-0.02	-0.563	-0.441	-0.525	-0.297	-0.557	-0.141	0.327	0.166	-0.027	0.054	0.215	0.571	0.194	-0.233	0.334	0.087	0.57	0.014	0.402	1.046	0.831	0.297	0.136	-0.14	0.208	-0.316	0.76	0.753	-0.076	-0.09
GENE1049X	AGI_HUM1_OLIGO_A_23_P257201	686223 || RNF146 || Ring finger protein 146 || Hs.267120 || NM_030963 ||	1	0.3715	0.0335	-0.0005	0.2195		-0.4335		-0.2675	-0.3315	-0.1365	-0.8865	-0.1375		-0.8375			-0.7015	-0.3115	-0.7535	-0.7715		-0.3175	-0.4705	-0.2595		0.2235	0.0955	-0.0345	0.0165	-0.4395	0.3455	0.0945	0.8105	0.5125	0.7915	1.1335	1.1415	0.8015	0.2715	0.3365	0.3985	-0.1115			-0.2735	-0.5495
GENE1787X	AGI_HUM1_OLIGO_A_23_P56709	692223 || RNF103 || Ring finger protein 103 || Hs.469199 || NM_005667 ||	1	-0.138	-0.19	-0.207	-0.218	0.18	-0.164	-0.096	-0.329	-0.205	-0.092	-0.391	-0.082	-0.237	-0.114	-0.045	0.158	-0.605	-0.511	-0.819	-0.305	-1.026	-0.05	-0.427	-0.181	-0.181	0.219	0.266	0.164	0.173	0.037	0.286	0.031	0.61	0.312	0.337	0.696	1.045	0.392	0.218	0.235	0.383	-0.018	0.309	0.244	0.13	-0.526
GENE3714X	AGI_HUM1_OLIGO_A_32_P159651	860767 || PCAF || P300/CBP-associated factor || Hs.533055 || NM_003884 ||	1	-0.256	-0.361	-0.007	-0.108		0.073		-0.479	-0.341	-0.269	-0.422	-0.755					-0.435	-0.325	-0.41	-0.123		-0.311	-0.044	-0.291	-0.104	-0.088	0.322	0.335	0.374	-0.246	0.485	0.33	0.431	-0.027	0.245	0.658	0.554	0.503	0.053	-0.051	0.309	-0.104	0.524	0.115	0.115	-0.289
GENE2998X	AGI_HUM1_OLIGO_A_24_P398940	863606 || H63 || H63 breast cancer expressed gene || Hs.512867 || NM_138423 ||	1	0.032	-0.273	0.056	-0.447	-0.511	-0.609	-0.927	-0.72	-0.317	-0.215	-0.139	-0.872	-0.293	-0.119	-0.55	1.005	0.334	0.075	-0.274	-0.18	-0.296	0.122	0.461	-0.477	-0.237	0.078	0.389	0.039	-0.122	-0.095	0.283	0.263	0.361	0.152	1.037	0.46	1.122	0.448	0.263	0.166	0.397	0	0.095	0.045	0.094	-0.296
GENE3097X	AGI_HUM1_OLIGO_A_24_P49533	869230 || FLJ13456 || Hypothetical protein FLJ13456 || Hs.476280 || AB051517 ||	1	-0.3145	-0.3025	-0.1895	-0.4215	-0.1945	-0.1115	-0.1515	0.0215	-0.0675	0.3305	-0.0775	-0.3815	-0.2525	-0.1685	0.1315		-0.1455	-0.1085	-0.2545	-0.0305	-0.0365	0.0015	0.0325	0.1715	-0.4305	-0.1705	0.0825	0.2125	0.3005	-0.3445	0.1505	0.0535	0.0415	0.3385	0.7325	0.7555	1.0125	0.1195	0.1885	0.0625	0.3495	-0.2045	0.0665	0.1605	-0.0625	-0.1115
GENE923X	AGI_HUM1_OLIGO_A_23_P217611	696670 || ARMCX3 || Armadillo repeat containing, X-linked 3 || Hs.172788 || NM_177947 ||	1	-0.001	0.108	0.129	-0.039		-0.44		-0.307	-0.083	-0.111	-0.039	0.047		-0.291	-0.074		-0.048	-0.113	-0.14	-0.351		0.063	-0.223	-0.185	-0.039	0.122	0.487	0.195	0.102	-0.189	0.347	0.399	0.893	-0.004	1.022	1.016	1.71	-0.357	0.162	0.729	0.976	0.23	0.11	-0.13	-0.115	-0.025
GENE431X	AGI_HUM1_OLIGO_A_23_P144224	681047 || TLOC1 || Translocation protein 1 || Hs.529591 || NM_003262 ||	1	0.251	0.261	0.233	0.101	0.322	-0.348	-0.197	-0.283	-0.462	-0.434	-0.583	0.192	-0.117	-0.179	-0.434	-0.121	-0.008	-0.269	-0.072	-0.274	-0.239	0.12	-0.033	-0.291	-0.074	0.113	0.308	0.316	0.053	0.104	0.221	-0.248	0.872	-0.271	1.276	0.863	1.281	0.511	-0.183	0.321	0.396	0.074	0.568	0.6	-0.1	-0.272
GENE2783X	AGI_HUM1_OLIGO_A_24_P316939	844525 || LRRFIP1 || Leucine rich repeat (in FLII) interacting protein 1 || Hs.471779 || BC004958 ||	1	0.389	0.34	-0.19	-0.088	-0.442	-0.236	-0.251	-0.186	-0.374	-0.2	-0.308	-0.091	0.378	0.067	-0.341	-0.201	-0.254	-0.214	-0.217	-0.125	-0.225	0.178	-0.239	0.208	-0.011	0.323	0.362	0.312	0.446	0.155	0.287	0.07	0.95	0.319	1.055	0.748	1.195	0.822	-0.1	0.394	0.685	0.118	0.731	0.758	-0.058	-0.018
GENE3200X	AGI_HUM1_OLIGO_A_24_P622697	861511 || || || || XM_294508 ||	1	0.008	-0.152	-0.33	-0.141		-0.272		-0.919		-0.183	-0.546	-1.024	-0.518	-0.455	-0.39		-0.038	-0.344	-0.297	-0.35	-0.884	-0.113	-0.112	-0.087	0.394	-0.304	1.051	0.367	0.586	0.692	0.353	0.337	0.735	-0.481	1.305	1.546	1.263	1.028			0.817	0.181	0.655		-0.363	-0.097
GENE679X	AGI_HUM1_OLIGO_A_23_P170280	694957 || ATP10D || ATPase, Class V, type 10D || Hs.437241 || NM_020453 ||	1	0.119	0.045	0.073	0.132	-0.238	-0.18	-0.318	-0.015	-0.564	-0.27	-0.544	-0.406	-0.095	-0.07	0.057	0.013	-0.617	-0.137	-0.803	-0.303		-0.219	-0.383	0.012	-0.174	0.272		0.648	0.676	1.189		-0.136	0.847	0.54	0.178	1.202	0.649	0.565	0.654	0.106	0.49	0.054	-0.179	-0.075	-0.018	-0.26
GENE451X	AGI_HUM1_OLIGO_A_23_P14612	857753 || FGF7 || Galactokinase 2 || Hs.122006 || NM_002009 ||	1	-0.025	0.091	0.196	0.058	-0.175	-0.224	-0.169	-0.384	-0.409	-0.401	-0.483	-0.132	-0.132	0.093	-0.355	-0.167	0.198	-0.074	-0.4	-0.385		-0.066	0.366	0.044	-0.18	0.485	1.06	1.061	0.688	1.087	0.704	0.094	1.48	0.877	0.833	1.247	1.45	0.682	0.471	0.243	0.948	0.014	-0.056	-0.092	-0.373	-0.319
GENE3594X	AGI_HUM1_OLIGO_A_32_P11372	844454 || FLJ30435 || Hypothetical protein FLJ30435 || Hs.439341 || NM_174950 ||	1	-0.341	-0.397	-0.016	0		0.095	-0.214	-0.67	-0.719	-0.476	-0.616	-0.508		-0.268			-0.678	-0.433	-0.624	-0.82		-0.473	0.276	-0.239	0.267	0.14	0.85	0.567	-0.1	0.695	0.33	0.224	1.289	1.077	0.817	0.992	1.411	0.67	-0.043	0.96	1.381	0.194	0.477	0.16	-0.122	-0.254
GENE911X	AGI_HUM1_OLIGO_A_23_P216325	691418 || ASAH1 || N-acylsphingosine amidohydrolase (acid ceramidase) 1 || Hs.527412 || NM_004315 ||	1	0.1285	-0.1365	0.5735	0.3735	-0.3105	-0.6745	-0.3855	-0.4745	-0.4135	-0.3485	-0.3935	-0.4195	-0.3695	-0.3635	-2.1895	-0.4155	-0.4265	-0.6845	-0.5955	-0.3305	-0.2625	-0.2945	-0.6245	-0.0635	0.0505	0.1565	0.7545	0.3505	0.4265	0.7645	0.4045	0.8035	0.7965	0.7025	1.0915	1.2075	1.2695	0.6855	0.3575	0.5815	0.7185	0.3255	0.2885	-0.5045	0.0715	-0.1195
GENE1922X	AGI_HUM1_OLIGO_A_23_P70060	684077 || PPAP2A || Phosphatidic acid phosphatase type 2A || Hs.435122 || NM_003711 ||	1	0.296	-0.368	-0.217	0.03	-0.188	-0.23	-0.214	-0.435	-0.365	0	-0.215	-0.267	-0.526	-0.291	-0.42	0.091	-0.717	-0.458	-0.285	-0.233	-0.52	0.005	-0.605	0.267	-0.015	0.836	1.158	0.689	0.541	0.763	0.595	1.001	0.777	0.549	0.988	0.954	1.285	0.234	0.058	0.439	1.115	0.425	-0.05	-0.126	-0.002	-0.179
GENE3463X	AGI_HUM1_OLIGO_A_24_P925505	864510 || || || || S67044 ||	1	-0.611	-0.554	0.103	0.339	-0.792	-0.567	-0.46	-0.793	-0.698	-0.222	-0.59	-0.389	-0.857	-0.501	-0.993	-0.546	0.933	-0.548	-0.553	-0.26	-0.808	-0.348	-0.556	-0.001	0.757	0.502	1.992	0.477	1.318	2.535	0.885	1.093	1.491	0.093	2.31	1.512	2.642	0.561	0.017	1.11	1.115	-0.432	0.143	-0.494	-0.092	-0.411
GENE2326X	AGI_HUM1_OLIGO_A_24_P144314	849912 || || || || ENST00000327447 ||	1	-0.121	-0.372	-0.015	-0.081		-0.444		-0.447	-0.579	-0.134	-0.703	-0.543		0.075			-0.046	-0.311	-0.627	-0.137		-0.123	-0.291	0.095	0.042	0	0.196		0.474	1.477	0.534	0.989	0.004	0.497	0.74	0.436	0.926	0.822		0.798	1.046	0.108		-0.144	-0.097	0.146
GENE2049X	AGI_HUM1_OLIGO_A_23_P8196	694795 || || || || AL049699 ||	1	0.023	0	0.544	0.796	-0.596	-0.048		-0.189	0.229	-0.208	0.117	-0.133	-0.415	-0.042	-0.33		-0.478	-0.553	-0.382	-0.376		-0.199	-0.404	-0.008	-0.158	0.616	1.534	0.623	1.316	0.705	0.169	0.731	1.007	-0.031	0.818	1.054	1.28	0.395	-0.024	0.69	0.935	0.354	0.173	-0.267	0.297	-0.357
GENE2835X	AGI_HUM1_OLIGO_A_24_P336848	846096 || ACYP2 || Acylphosphatase 2, muscle type || Hs.516173 || NM_138448 ||	1	-0.004	-0.098	-0.077	0.178	-0.182	-0.119	0.159	-0.073	-0.25	-0.203	-0.101	-0.226	-0.192	-0.271	0.087	-0.191	-0.035	-0.515	-0.304	-0.176		-0.215	-0.288	-0.111	0.187	0.183	0.466	0.194	0.423	0.686	0.315	0.542	0.824	0.359	0.591	0.513	1.03	0.181	0.045	0.419	0.453	-0.296	0.004	-0.254	0.246	-1.044
GENE535X	AGI_HUM1_OLIGO_A_23_P1552	684864 || CTSC || Cathepsin C || Hs.128065 || NM_001814 ||	1	-0.178	-0.248	-0.289	0.04	-0.05	-0.358	-0.114	-0.4	-0.442	-0.09	-0.328	0.023	-0.471	-0.255	-0.519	-0.99	-0.036	-0.097	-0.277	-0.296	-0.563	-0.15	-0.125	0.217	0.269	0.27	0.781	0.27	0.231	0.859	0.022	0.074	1.165	1.317	0.451	0.696	0.968	0.253	0.533	0.295	0.735	0.147	0.236	-0.045	0.192	-0.07
GENE3260X	AGI_HUM1_OLIGO_A_24_P707530	859074 || || || || THC1591470 ||	1	-0.535	-0.449	-0.607	-0.54	-0.539	-0.678	-1.009	-0.234	-0.765	-0.446	-0.776	0.117	-0.726	-0.335	-1.217	-0.847	-0.063	-0.347	-0.369	-0.48		-0.38	-0.033	-0.097	0.474	0.386	0.813	0.054	0.202	0.52	0.262	0.293	1.26	1.068	0.8	0.594	1.204	0.598	-0.023	-0.002	0.307	-0.002	0.079	-0.225	0.188	-0.29
GENE3787X	AGI_HUM1_OLIGO_A_32_P191735	858567 || || || || THC1456799 ||	1	-0.294	-0.149	-0.393	-0.15	-0.075	-0.136	-0.264	-0.191	-0.182	-0.368	-0.382	0.028	-0.189	-0.314	-0.216	-0.342	-0.309	-0.34	-0.42	-0.288		-0.28	-0.251	0.341	0.175	-0.278	0.107	0.052		0.977	0.168	-0.072	1.472	1.087	0.332	0.555	0.813	0.066	-0.565	0.302	0.315	-0.066	0.079	0.098	0.029	0.08
GENE2462X	AGI_HUM1_OLIGO_A_24_P192840	866022 || || || || I_931089 ||	1	-0.027	-0.348	-0.575			0.171		-0.04	0.018	0.131	-0.149	-0.651		-0.068			-0.56	-0.632	-0.528	-0.424		-0.104	-0.377	-0.303	0.065	0.156	0.777	0.69	0.494	0.713	0.104	0.411	0.601	0.077	0.848	1.047	1.448	0.644	0.723	0.236	0.652	-0.065		0.141	-0.034	-0.478
GENE2960X	AGI_HUM1_OLIGO_A_24_P384196	855321 || || || || ENST00000328597 ||	1	-0.196	-0.155	-0.218	-0.113	-0.391	-0.191	-0.693	-0.188	-0.299	-0.293	-0.727	-0.266	-0.741	-0.179	-1.331	-1.219	-0.499	-0.399	-0.656	-0.794		0.082	-0.299	-0.37	0.23	0.275	0.557	0.633	0.801	0.76	0.541	0.459	0.901	-0.347	0.177	0.749	0.533	0.513	0.311	0.359	0.199	0.149	0.976	0.238	0.203	-0.027
GENE46X	AGI_HUM1_OLIGO_A_23_P104193	685885 || ITGB1 || Integrin, beta 1 (fibronectin receptor, beta polypeptide, antigen CD29 includes MDF2, MSK12) || Hs.429052 || NM_033666 ||	1	0.045	-0.056	0.441	0.047	-0.383	-0.58	-0.176	-0.451	-0.063	-0.187	-0.226	0.081	0.179	0.204	-0.016	-0.025	0.817	-0.108	0.249	0.015	-0.095	0.212	0	-0.111	0.076	0.288	0.471	-0.311	1.178	0.003	-0.031	0.074	0.722	0.399	1.036	0.5	1.098	0.477	-0.112	0.277	0.228	0.057	-0.06	-0.281	-0.102	-0.185
GENE3186X	AGI_HUM1_OLIGO_A_24_P598836	867041 || EMR3 || Egf-like module containing, mucin-like, hormone receptor-like 3 || Hs.295626 || AF086249 ||	1	0.073	-0.242	0.491	-0.082	-0.547	-0.901	-0.575	-1.193	-0.351	-0.308	-0.597	-0.197	-0.109	0.083	-0.668	-0.227	0.849	-0.275	-0.175	0.025	-0.397	0.105	0.177	-0.112	0.073	0.4	0.673	-0.124	0.223	0.328	0.193	0.427	0.984	0.443	1.167	0.808	1.493	0.53	-0.032	0.379	0.458	0.258	-0.115	-0.29	-0.063	-0.294
GENE357X	AGI_HUM1_OLIGO_A_23_P135494	857755 || CLIC4 || Chloride intracellular channel 4 || Hs.440544 || NM_013943 ||	1	0.056	-0.117	-0.301	-0.486	-0.078	-0.379	0.045	-0.607	-0.493	-0.142	-0.256	-0.098	-0.142	-0.041	-0.205	0.097	0.764	-0.067	0.13	-0.31	-0.205	0.057	0.089	-0.031	0.15	0.093	0.274	-0.229	0.207	0.176	-0.029	0.096	0.882	0.905	1.091	0.414	1.093	0.701	0.32	0.551	0.574	0.201	0.18	0.069	-0.027	-0.227
GENE3443X	AGI_HUM1_OLIGO_A_24_P921366	866561 || CALD1 || Caldesmon 1 || Hs.490203 || NM_033157 ||	1	0.392	0.233	0.258	-0.035	-0.45	-0.39	-0.137	-0.561	-0.117	-0.287	-0.257	-0.113	-0.178	-0.348	-0.435	0.196	1.047	-0.134	0.096	-0.505	-0.38	0.071	-0.096	0.174	0.164	0.304	0.444	-0.155	0.258	0.129	-0.095	-0.114	0.793	0.415	1.292	0.3	1.542	0.492	0.518	0.506	0.589	0.34	0.398	0.179	-0.055	-0.26
GENE1512X	AGI_HUM1_OLIGO_A_23_P406025	842485 || || || || NM_015225 ||	1	0.524	0.155	0.228		-0.461	-0.268	-0.125	-0.287	-0.448	-0.259	-0.49	-0.185	-0.385	-0.408	-0.222	0.106	-0.2	0.016	-0.391	-0.414		-0.375	-0.37	-0.054	-0.185	0.228	0.637	-0.013	0.009	0.083	0.533	0.201	0.058	0.005	1.136	0.859	1.269	0.318	0.599	0.161	0.127	0.337	0.302	0.258	-0.285	-0.548
GENE792X	AGI_HUM1_OLIGO_A_23_P206018	692009 || || || || NM_001018006 ||	1	0.3385	0.3775	0.7355	0.0845		-0.4825	-0.1165	-0.4225	-0.2055	0.2095	-0.3105	-0.0075	-0.3375	-0.3515	-0.4375	0.0515	-0.0615	0.0635	-0.0505	-0.0915	0.0025	0.0115	-0.8385	-0.1145	-0.0945	-0.2035	0.3395	-0.1425	-0.1635	0.1655	-0.0045	0.1885	0.3805	0.5015	1.0965	0.7625	1.2785	0.2725	0.3025	0.4935	0.8565	0.3225	0.3225	0.0055	-0.1075	-0.0025
GENE1464X	AGI_HUM1_OLIGO_A_23_P391586	845547 || || || || NM_001018006 ||	1	0.64	0.385	0.292	0.044	-0.453	-0.338	-0.159	-0.421	-0.622	-0.181	-0.514	0.125	-0.551	-0.487	-0.703	-0.066	0.674	-0.127	-0.084	-0.564	-0.712	0.238	-0.977	0.003	0.062	-0.079	-0.108	-0.263	0.092	0	-0.006	0.08	0.418	0.461	1.208	0.629	1.293	0.483	0.828	0.675	0.56	0.543	0.051	0.058	-0.133	-0.314
GENE4125X	AGI_HUM1_OLIGO_A_32_P89709	862739 || || || || NM_001018006 ||	1	0.589	0.22	0.175	-0.14	-0.224	-0.307	-0.287	-0.388	-0.74	-0.223	-0.581	0.139	-0.557	-0.594	-0.693	-0.049	0.494	-0.083	-0.199	-0.484	-0.874	0.205	-0.858	-0.075	0.198	-0.047	0.115	-0.302	-0.001	0.157	0.003	0.064	0.458	0.507	1.189	0.839	1.34	0.586	0.991	0.581	0.665	0.56	0.029	-0.026	-0.138	-0.339
GENE4066X	AGI_HUM1_OLIGO_A_32_P74409	856942 || LOC387763 || Hypothetical LOC387763 || Hs.530443 || XM_373497 ||	1	0.128	-0.172	0.101	0.124	-0.205	-0.059	0.162	-0.854	-1.181	0.016	-0.739	-0.762	-0.604	-0.206	-0.257	-0.011	0.247	-0.144	-0.097	-0.645	-1.366	-0.324	-0.624	0.426	0.229	-0.221	0.587	-0.694	0.751	-0.449	0.002	-0.144	1.623	1.373	0.925	0	1.019	0.429	0.52	0.151	0.021	0.684	0.615	0.22	-0.29	-0.272
GENE2228X	AGI_HUM1_OLIGO_A_24_P104407	842663 || DMN || Desmuslin || Hs.207106 || NM_145728 ||	1	0.344	0.184	-0.116	0.377	-0.586	-0.469	-0.812	-0.116	-0.8	-0.446	-0.835	-0.442	-1.168	-0.918	-0.957	-0.382	-0.905	-0.532	-0.955	-0.534		-0.475	-0.325	0.108	-0.249	0.131	0.357	-0.027	-0.327	-0.034	0.152	0.397	0.089	-0.357	0.944	0.816	1.242	0.931	1.031	0.174	0.73	0.557	0	0.643	-0.402
GENE745X	AGI_HUM1_OLIGO_A_23_P201790	690857 || PPP1R12B || Protein phosphatase 1, regulatory (inhibitor) subunit 12B || Hs.444403 || NM_002481 ||	1	0.706	0.157	0.383	-0.25	-0.474	-0.009	-0.651	-0.429	-0.294	0.137	-0.922	-0.394	-0.191	-0.464	-0.29	0.385	-0.25	-0.145	-0.366	-0.442	-0.009	-0.25	-0.858	0.198	-0.461	0.672	0.728	0.081	0.563	-0.105	0.128	-0.225	0.657	0.054	1.139	0.863	1.254	0.525	1.469	0.06	0.496	0.817	0.676	0.559	-0.434	-0.452
GENE3854X	AGI_HUM1_OLIGO_A_32_P213418	845883 || PLN || Phospholamban || Hs.170839 || NM_002667 ||	1	0.242	0.068	0.154	0.066	-0.472	-0.229	-0.407	-0.373	-0.582	-0.399	-0.607	0.559	-0.708	-0.629	-0.231	-0.265	-1.075	-0.369	-0.565	-0.67		-0.512	-0.527	-0.325	0.233	1.036	1.251		0.253	0.422	0.265	-0.208	1.337	0.098	0.58	1.181	2.11	0.643	1.137	0.046	0.853	0.556	0.333	0.107	-0.079	-0.045
GENE3028X	AGI_HUM1_OLIGO_A_24_P409971	848565 || NEXN || Nexilin (F actin binding protein) || Hs.22370 || NM_144573 ||	1	0.279	0.283	-0.064	0.1	-0.12	-0.089	0.013	0.143	-0.105	-0.135	-0.114	0.218	-0.063	-0.037	-0.129	0.286	-0.1	0.372	0	-0.006	-0.694	-0.037	-0.028	-0.058	0.067	0.495	0.017	-0.219	-0.317	-0.116	-0.418	-0.117	0.613	0.007	1.085	0.2	1.416	0.064	0.423	0.604	0.547	0.531	0.392	0.818	0.111	-0.058
GENE1840X	AGI_HUM1_OLIGO_A_23_P62021	695050 || THBS2 || Thrombospondin 2 || Hs.371147 || NM_003247 ||	1	-0.431	-0.485	0.561	0.024	-0.334	-0.448	-0.408	-0.566	-0.23	0.322	0	-0.63	-0.37	-0.071	-0.488	-0.597	0.857	-0.346	-0.117	-0.329	-0.045	0.219	-0.633	0.144	-0.174	0.395	0.71	-0.073	0.137	-0.226	0.285	0.16	0.178	1.199	0.705	0.556	0.708	0.405	0.353	0.149	0.306	-0.015	-0.004	-0.649	-0.216	-0.333
GENE1886X	AGI_HUM1_OLIGO_A_23_P65558	684163 || || || || NM_001015883 ||	1	-0.389	-0.533	0.091	-0.392	-0.098	-0.643	-0.247	-0.387	0	0.259	-0.001	-0.053	-1.037	0.027	0.112	-0.163	0.794	0.056	0.182	-0.057	0.082	-0.024	0.226	-0.076	0.065	0.05	0.372	-0.301	-0.069	0.305	-0.008	0.042	0.349	0.184	0.364	0.13	0.208	0.275	-0.034	0.132	-0.04	0.134	-0.012	-0.155	0.121	-0.311
GENE2210X	AGI_HUM1_OLIGO_A_23_P99360	689642 || RFP2 || Ret finger protein 2 || Hs.436922 || NM_005798 ||	1	-0.654	-0.769	-0.163	-0.256	-0.379	-0.178	-0.126	-0.159	-0.297	0.149	0.098	-0.44	-1.765	-0.442	-0.583	-0.368	0.277	0.016	-0.357	-0.22		-0.531	0.359	0.131	0.374	0.129	0.443	-0.38	0.128	0.108	-0.016	-0.299	0.027	-0.174	0.391	0.486	0.615	0.197	0.6	0.103	0.135	0.067	-0.501	-0.337	-0.413	-0.743
GENE1191X	AGI_HUM1_OLIGO_A_23_P319792	855016 || XRN1 || 5'-3' exoribonuclease 1 || Hs.435103 || NM_019001 ||	1	0.027	0.156	0.132	-0.178	-0.642	-0.577	-1.223	-0.357	-0.139	-0.092	-0.29	-0.126		-0.297			0.033	0.071	-0.376				0.388	-0.287	-0.26	0.179	0.447	0.299	0.208	0.326	0.598	-0.192	-0.062	-0.389	0.056	0.139	-0.223	0.226	0.239	0.099	-0.137	0.266	0.589	0.05	-0.06	-0.44
GENE793X	AGI_HUM1_OLIGO_A_23_P206228	685893 || || || || NM_020821 ||	1	-0.034	-0.086	-0.023	-0.044	-0.134	-0.287	-0.287	-0.248	-0.073	-0.223	-0.384	-0.216	-0.277	-0.149	1.165	-0.205	-0.073	-0.119	-0.47	-0.169	-0.477	-0.082	0.4	-0.155	-0.069	0.051	0.049	0.156	0.071	0.19	0.271	-0.181	0.322	0.009	0.007	0.276	0.213	0.145	0.369	0.032	0.124	-0.086	0.572	0.39	-0.112	-0.297
GENE3139X	AGI_HUM1_OLIGO_A_24_P551028	850964 || LOC339745 || Hypothetical protein LOC339745 || Hs.333297 || NM_001001664 ||	1	0.101	0.14	-0.152	-0.03	-0.137	-0.122	-0.387	-0.473	-0.067	-0.103	-0.368	-0.124	-0.3	-0.116		-0.497	-0.191	0.214	-0.332	0.001	-0.299	-0.08	0.508	-0.316	-0.154	0.343	0.39	-0.01	-0.015	1.028	1.006	-0.112	0.528	-0.204	0.013	0.48	0.715	0.369	0.536	0.121	0.355	-0.063	0.887	0.956	0	-0.12
GENE1979X	AGI_HUM1_OLIGO_A_23_P74809	696973 || MCLC || Mid-1-related chloride channel 1 || Hs.93121 || NM_015127 ||	1	-0.008	-0.3	-0.204	0	-0.404	-0.855	-0.803	-1.231	-0.731	-0.84	-1.103	-0.879	-0.236	-0.526	1.775	0.052	0.678	-0.169	-0.366	-0.245	-0.45	-0.002	0.26	-0.226	-0.432	-0.349	0.256	-0.048	0.043	0.715	0.321	0.659	0.283	-0.228	0.271	-0.054	0.243	0.326	0.048	0.129	0.009	0.123	0.131	0.012	0.271	-0.198
GENE4010X	AGI_HUM1_OLIGO_A_32_P51894	848229 || HNRPU || Heterogeneous nuclear ribonucleoprotein U (scaffold attachment factor A) || Hs.166463 || AK095525 ||	1	0.014	-0.207	0.063	-0.278	-0.694	-0.495	-0.842	-0.778	-0.169	-0.099	-0.178	-2.096	-0.032	-0.089	1.685	-0.234	0.631	-0.174	-0.182	-0.413	-0.031	0.221	0.271	-0.182	-0.297	-0.67	0.316	0.002	-0.08	0.707	0.156	-0.057	0.716	-0.144	-0.058	0.138	0.477	0.347	0.015	0.086	0.247	0.023	0.321	0.019	-0.107	0.108
GENE3475X	AGI_HUM1_OLIGO_A_24_P927936	852018 || || || || I_938763 ||	1	-0.272	-0.141	-0.577	-0.28	-0.347	-0.28	-0.642	-0.175	-0.174	-0.033	-0.116	-0.68	-0.191	-0.477	1.645	-0.56	-0.059	-0.095	0.071	-0.048		-0.011	0.086	-0.006	0.089	-0.541	0.206	0.318	0.075	1.305	0.187	-0.029	0.004	0.023	-0.061	0.052	0.066	-0.052	0.133	0.042	0.296	0.144	-0.166	0.275	-0.011	0.185
GENE182X	AGI_HUM1_OLIGO_A_23_P117163	684357 || RCBTB1 || Regulator of chromosome condensation (RCC1) and BTB (POZ) domain containing protein 1 || Hs.508021 || NM_018191 ||	1	-0.3895	-0.2605	-0.1255	-0.3975	-0.0595	-0.3585		-0.5005	-0.2565	-0.2495	-0.3505	-0.0835	-0.0575				0.3565	0.0675	0.2095	0.4235		0.1515	0.2135	-0.0315	-0.3645	0.0135	0.2375	-0.0965	0.1105	0.0285	0.0245	0.0295	0.1325	-0.0955	1.7155	0.0325	0.6395	-0.0415	0.0025	0.1695	0.5535	-0.1455	-0.1075	0.1175	-0.2775	-0.4625
GENE1553X	AGI_HUM1_OLIGO_A_23_P41487	685916 || || || || NM_015130 ||	1	-0.7175	-0.7955	-0.3865	-0.8875	0.5045	-0.6365	-1.0805	-0.5825	-0.0385	0.1315	0.5485	0.5295	-0.0685	0.1975	0.0675	-0.9815	0.5105	0.3725	0.2505	-0.2045	-0.3985	0.3145	0.2965	-0.3275	0.0185	-0.0245	0.5945	-0.5815	-0.0435	0.0745	0.1905	-0.0185	0.2805	0.0325	0.7825	0.1665	0.7205	0.4455	0.0315	0.2785	0.4895	-0.1315	-0.2315	-0.5995	-0.1315	-0.2265
GENE3922X	AGI_HUM1_OLIGO_A_32_P26969	863531 || LOC157697 || Hypothetical protein LOC157697 || Hs.128130 || NM_207332 ||	1	-0.2	-0.033	-0.451	-0.009	-0.384	-0.409	-0.125	-0.398	-0.221	-0.396	-0.096	0.21	-0.11	0.053	-0.2	-0.442	0.199	0.025	0.149	0.026	-0.25	0.192	0.282	0.286	-0.04	0.009	0.14	-0.05	0.035	-0.032	-0.103	0.089	0.38	0.07	0.465	-0.029	0.162	0.398	0	0.063	0.122	0.053	0.082	0.061	0.057	-1.11
GENE1030X	AGI_HUM1_OLIGO_A_23_P255663	687352 || MANEA || Mannosidase, endo-alpha || Hs.533323 || NM_024641 ||	1	-0.2555	-0.1225	-0.0625	-0.1415		-0.2945		-0.2655	-0.0255	-0.0075	-0.2115	0.0505					0.0545	0.1385	0.0985	-0.0805		0.1385	0.1405	-0.2615	-0.2405	0.0705	-0.5185	0.1425	-0.2645	-0.5985	0.0605	-0.0555	0.1585	-0.3365	0.3725	0.3475	0.9935	0.1935	-0.2975	0.2105	0.1375	-0.2025	0.5845	0.0075	-0.5585	-0.3245
GENE2409X	AGI_HUM1_OLIGO_A_24_P171873	848144 || FBXO4 || F-box protein 4 || Hs.165575 || NM_033484 ||	1	0.257	0.049	0.193	-0.04	-0.061	-0.148	0.215	-0.151	-0.247	-0.004	-0.197	0.041	0.115	0.157	0.061	-0.039	0.133	0.019	0.059	-0.072	-0.039	0.29	-0.055	0.121	0.129	-0.047	0.129	-0.057	0.08	-0.148	0.154	0.157	0.435	0.288	0.455	0.48	0.787	-0.251	-0.257	0.065	0.169	0.067	0	-0.23	-0.263	-0.476
GENE2647X	AGI_HUM1_OLIGO_A_24_P261005	868029 || LOC114926 || Hypothetical protein BC013035 || Hs.546472 || NM_138436 ||	1	-0.236	-0.463	-0.45	-0.135	-0.115	0.215	-0.608	0.215	-0.43	0.118	-0.511	-0.168	-0.616	-0.116	-0.68	-0.469	-0.318	-0.32	-0.396	-0.005	-1.003	0.04	0.017	-0.111	0.147	0.164	0.469	0.317	0.059	0.369	0.502	0.331	0.226	0.01	0.342	0.656	0.696	0.037	0.025	0.161	0.177	0.114	0.105	0.359	-0.101	-0.35
GENE3040X	AGI_HUM1_OLIGO_A_24_P415208	842943 || RECK || Reversion-inducing-cysteine-rich protein with kazal motifs || Hs.388918 || AF086228 ||	1	-0.327	-0.343	-0.353	-0.282	-0.315	0.306		-0.083	-0.473	-0.065	-0.393	-0.009	-0.302	-0.376			0.037	-0.001	-0.271	-0.124	-0.001	0.113	-0.184	0.125	0.264	-0.053	0.004	-0.079	-0.292	0.28	0.553	0.254	0.018	0.51	0.777	0.625	1.33	-0.014	0.516	0.254	0.071	0.272	0.232	0.292	-0.082	-0.171
GENE4028X	AGI_HUM1_OLIGO_A_32_P57717	850153 || || || || A_32_BS57717 ||	1	0.3055	-0.2895	0.1075	-0.5295		0.2085		0.0995	0.0095	-0.1315	-0.1555	-0.1945	0.4275		0.4515		-0.4055	-0.0675	-0.5395	-0.0095		0.4825	-0.4175	0.3295	-0.1085	-0.0955	-0.3085	-0.0585	0.0355	-0.3105	0.2455	-0.1685	0.5935	0.3155	0.7465	0.7345	1.1845	0.7565	0.1645	0.3865	0.5185	0.0745	0.7565	0.0665	-0.0335	-0.2575
GENE2449X	AGI_HUM1_OLIGO_A_24_P188878	847535 || RPL34 || Ribosomal protein L34 || Hs.438227 || NM_033625 ||	1	0.081	0.017	-0.426	-0.119	-0.172	0.025	-0.254	0.149	-0.505	-0.203	-0.091	-0.226	-0.616	0.058	-0.644	-0.235	0.552	-0.148	-0.038	-0.496	0.017	0.213	0.487	-0.212	0.236	0.058	0.068	0.37	0.122	0.021	-0.192	0.056	0.366	0.106	0.455	0.675	0.593	-0.163	0	0.034	0.37	0.175	-0.202	-0.171	-0.041	-0.047
GENE3595X	AGI_HUM1_OLIGO_A_32_P114215	860472 || COMMD6 || COMM domain containing 6 || Hs.508266 || NM_203497 ||	1	-0.313	-0.206	-0.594	-0.486	-0.1	-0.105	-0.015	0.03	-0.432	-0.155	-0.637	0.074	-0.077	0.066	-1.119	-0.737	0.544	-0.042	0.322	-0.407	-0.079	0.358	0.431	-0.576	0.036	0.095	0.063	0.09	-0.214	-0.117	0.117	0	0.587	-0.511	0.481	0.493	0.527	0.292	0.133	0.265	0.172	0.037	0.256	0.173	0.053	-0.267
GENE3526X	AGI_HUM1_OLIGO_A_24_P942328	860305 || DHFR || Dihydrofolate reductase || Hs.83765 || NM_000791 ||	1	0	-0.087	0.064	0.169	0.035	0.088	0.034	-0.559	-0.365	-0.164	-0.377	0.114	-0.205	-0.132	-0.227	0.037	0.886	0.053	0.138	0.065	-0.897	0.385	0.212	-0.531	0.068	0.107	0.015	-0.119	-0.004	0.251	0.251	0.603	0.523	-0.055	0.72	0.41	0.96	0.15	-0.227	-0.007	-0.083	0.078	-0.059	-0.182	0.304	-0.12
GENE651X	AGI_HUM1_OLIGO_A_23_P166248	843076 || DSCR1 || Down syndrome critical region gene 1 || Hs.282326 || NM_004414 ||	1	0.022	-0.25	-0.313	-0.629	-0.167	-0.436	-0.493	-0.582	-0.356	-0.128	-0.225	-0.369	-0.437	-0.218	-0.442	-0.481	0.508	0.029	-0.203	-0.194	0.067	0.089	0.095	0.715	0.818	0.154	0.176	-0.241	0.388	0.01	0.823	0.471	1.074	0.529	0.184	0.49	0.286	0.492	-0.002	0.21	0.408	-0.085	0.546	-0.512	-0.088	0
GENE1421X	AGI_HUM1_OLIGO_A_23_P382154	843678 || MRPL43 || Mitochondrial ribosomal protein L43 || Hs.421848 || NM_176794 ||	1	-0.664	-0.874	-1.166	-0.893	0.282	0.466	-0.887	0	-0.809	0.232	-0.732	-0.877	-0.634	-0.64	0.759	1.02	1.036	0.397	-0.685	0.535	0.256	0.407	-0.429	1.602	1.052	-0.855	-0.774	-0.699	-0.773	-0.185	0.932	0.823	0.86	0.632	0.407	0.816	0.712	-0.628	-0.755	0.81	0.76	0.731	1.043	-0.591	-0.711	-0.8
GENE1642X	AGI_HUM1_OLIGO_A_23_P43810	693117 || LTBP1 || Latent transforming growth factor beta binding protein 1 || Hs.49787 || NM_206943 ||	1	-0.332	-0.47	-0.4	-0.421	-0.538	-0.697	-0.384	-0.789	-0.786	0.034	-0.257	-0.701	-0.255	-0.025	-0.14	-0.369	0.643	0.007	-0.239	-0.008	0.055	-0.234	0.357	0.064	-0.137	-0.022	0.798	-0.434	0.303	0.608	0.524	0.86	0.508	0.746	0.372	0.806	0.527	-0.571	-0.546	1.165	1.343	0.718	-0.121	-0.518	-0.047	-0.41
GENE2956X	AGI_HUM1_OLIGO_A_24_P383609	864102 || || || || NM_001009553 ||	1	-0.841	-0.554	-0.41	-0.54	-0.175	-0.101	-0.204	-0.527	-0.2	-0.32	0.214	-1.111		-0.354	-0.25		0.044	-0.138	-0.289	-0.115		-0.13	-0.18	-0.25	0.09		0.739	-0.604	0.173	1.152	1.124	0.566	0.133	-0.022	-0.145	-0.047	-0.373	-0.111	-0.79	0.441	0.366	0.091	0.032	-0.19	0.268	-0.168
GENE228X	AGI_HUM1_OLIGO_A_23_P121716	688113 || ANXA3 || Annexin A3 || Hs.480042 || NM_005139 ||	1	0.17	0.165	-0.256	-0.193	-0.183	-0.439	-0.226	-0.432	-0.206	-0.212	-0.06	0.022	-0.064	0.366	-0.501	0.057	0.141	-0.001	0.106	0.177	-0.287	0.085	0.171	-0.455	-0.014	-0.018	0.089	-0.18	-0.454	0.312	0.32	0.313	0.345	-0.274	0.41	0.251	0.545	-0.205	-0.454	0.523	0.824	0.023	-0.135	0	0.078	-0.025
GENE2386X	AGI_HUM1_OLIGO_A_24_P165082	854925 || ZNF222 || Zinc finger protein 222 || Hs.279840 || NM_013360 ||	1	-0.0425	-0.3875	-0.2265	-0.3555		-0.1265		-0.2975	-0.1145	-0.2235	-0.0705	-0.1565		-0.0675			0.0095	0.0505	0.0045	-0.0675		-0.1175	0.3045	-0.1375	-0.0135	0.0095	0.2085	-0.0665	0.0905	0.6815	0.0745	-0.2145	0.7485	-0.3565	0.3185	0.6585	1.0225	0.1905	-0.7065	0.1685	0.2895	-0.1435	0.4415	0.1745	-0.1645	-0.2485
GENE326X	AGI_HUM1_OLIGO_A_23_P132910	683092 || FLJ20273 || RNA-binding protein || Hs.518727 || NM_019027 ||	1	-0.436	-0.261	-0.146	-0.076	0.356	0.334	0.392	-0.299	0	-0.079	-0.121	0.475	-0.018	0.281	-0.18	-0.059	-0.551	-0.109	-0.251	-0.156	-0.165	0.435	0.29	-0.512	-0.367	-0.407	0.284	-0.183	-0.115	0.778	0.816	0.44	0.835	-0.024	0.051	0.322	0.464	0.306	-0.107	0.345	0.594	-0.07	0.163	0.532	-0.097	-0.489
GENE1790X	AGI_HUM1_OLIGO_A_23_P56933	842738 || RTN4 || Reticulon 4 || Hs.429581 || NM_153828 ||	1	-0.041	-0.296	0.231	-0.148	0.063	-0.127	0.002	-0.298	0.071	-0.191	-0.007	0.577	-0.272	-0.307	-0.975	-0.298	-0.43	-0.08	-0.614	-0.118	-0.419	0.232	0.043	-0.044	-0.381	0.142	0.726	0.181	-0.047	0.561	0.254	0.372	0.638	-0.133	0.479	0.46	0.734	-0.01	-0.869	0.439	0.631	0	0.321	-0.131	0.135	-0.206
GENE3172X	AGI_HUM1_OLIGO_A_24_P586264	844422 || || || || THC1455023 ||	1	-0.31	-0.488	-0.041	0.039	-0.449	-0.294	0.252	-0.274	-0.067	0.252	0.137	0.452	0.056	0.153	-0.11	-0.35	-0.083	0.018	0.255	0.14	0.608	0.469	0.019	-0.443	-0.647	-0.895	0.172	-0.585	-0.088	0.688	0.374	0.062	0.072	-0.109	0.111	-0.116	0.457	-0.014	-0.303	0.195	0.64	-0.221	-0.099	-0.308	-0.352	-0.901
GENE2080X	AGI_HUM1_OLIGO_A_23_P85250	853209 || CD24 || CD24 antigen (small cell lung carcinoma cluster 4 antigen) || Hs.375108 || L33930 ||	1	-0.292	-0.546	-0.151	-0.459	0.042	-0.207	-0.224	-0.806	-0.222	-0.527	-0.006	-0.126	-0.067	0.397	0.023	-0.111	1.122	-0.118	0.418	-0.103	0.435	0.391	0.237	-0.29	0.477	-0.247	0.261	0.213	0.151	0.23	0.72	0.64	0	0.036	-0.11	-0.057	-0.076	-0.245	-0.886	0.59	0.578	-0.116	0.089	0.208	0.204	-0.008
GENE2809X	AGI_HUM1_OLIGO_A_24_P32708	847063 || || || || ENST00000313132 ||	1	0.163	-0.227	-0.171	-0.388	-0.42	-0.289	-0.174	-0.314	0.071	0.06	0.191	-0.279	-0.255	-0.308	-1.314	-0.386	0.523	0.368	0.257	0.162	0.493	0.228	0.213	0.179	-0.146	-1.031	-0.217	-0.17	-0.063	-0.084	0.161	0.034	0.087	0.239	0.291	0.291	0.244	-0.236	-0.409	-0.05	0.362	0.008	0.105	0	0.057	-0.059
GENE3925X	AGI_HUM1_OLIGO_A_32_P28634	851366 || || || || NM_001024921 ||	1	0.018	-0.046	-0.236	-0.276	0.187	0.104	-0.01	0.087	-0.162	0.419	0.248	-0.146	-1.034	-0.3	-1.08	-0.72	-0.226	0.18	-0.106	-0.389	-0.293	-0.103	0.204	-0.163	0	-0.53	-0.101	0.004	-0.322	0.232	0.349	0.28	-0.107	-0.2	0.065	0.357	0.334	-0.421	-0.21	0.042	0.096	0.234	-0.071	-0.044	0.255	-0.169
GENE1566X	AGI_HUM1_OLIGO_A_23_P417942	773946 || FNBP1L || Formin binding protein 1-like || Hs.134060 || NM_017737 ||	1	-0.088	-0.315	0	-0.193	0.02	0.008	0.159	-0.175	-0.044	0.023	0.006	0.094	-0.001	0.16	-0.242	-0.179	0.492	0.134	0.361	-0.186	0.119	0.074	0.386	-0.389	-0.238	-0.238	0.183	-0.592	-0.232	-0.24	0.441	-0.05	0.134	-0.107	-0.112	-0.033	0.14	-0.023	0.098	0.198	0.219	-0.079	0.025	-0.048	-0.154	-0.374
GENE2953X	AGI_HUM1_OLIGO_A_24_P382319	854379 || CEACAM1 || Carcinoembryonic antigen-related cell adhesion molecule 1 (biliary glycoprotein) || Hs.512682 || NM_001712 ||	1	-0.178	-0.154	0	-0.033	0.089	-0.112	-0.11	-0.038	-0.109	0.218	0.258	0.19	-0.04	0.147	-0.046	-0.156	0.33	-0.007	0.229	-0.055	-0.068	0.043	0.5	-0.424	-0.075	-0.581	0.061	-1.028	0.126	0.152	0.132	0.202	-0.092	-0.025	-0.222	-0.199	0.029	-0.112	-0.272	0.409	0.551	0.078	0.056	-0.098	-0.294	-0.21
GENE3136X	AGI_HUM1_OLIGO_A_24_P545200	849100 || || || || THC1407810 ||	1	-0.224	-0.25	-0.616	-0.681	0.04	0.052	0.329	0.149	-0.127	0.091	0.849	0.418	-0.3	0.273	-0.261	-0.151	0.95	0.29	0.554	0.016	0	0.309	0.423	-0.057	-0.187	-0.182	-0.207	0.064	-0.213	0.225	-0.014	-0.225	0.234	0.064	-0.243	0.034	-0.029	-0.453	-0.157	0.196	0.284	0.102	-0.171	-0.266	-0.176	-0.544
GENE3900X	AGI_HUM1_OLIGO_A_32_P230828	852874 || || || || I_1911994 ||	1	-0.225	-0.298	-0.373	-0.846	0.068	0.016	0.413	-0.027	0.008	0.266	0.829	0.314	-0.254	0.12	-0.248	-0.13	0.85	0.355	0.916	0.302	0.281	0.407	0.404	-0.08	-0.199	-0.236	-0.101	0.088	-0.426	0.076	0	-0.017	0.162	-0.043	-0.31	0.06	-0.314	-0.582	-0.221	0.363	0.234	0.203	-0.099	-0.272	-0.215	-0.51
GENE1294X	AGI_HUM1_OLIGO_A_23_P350187	868705 || KIAA1546 || KIAA1546 protein || Hs.531250 || XM_042301 ||	1	0.0645	-0.3075	-0.1445	-0.2305		-0.5255		-0.3405	-0.1095	-0.0755	-0.3525	-0.1525					-0.3085	-0.4145	-0.3055				-0.0025	0.1855	-0.3065	-0.1405	0.0685	0.1455	0.4045	0.3725	0.4185	-0.0525	0.5275	-0.0505	0.0015	0.7105	0.3105	0.0935	0.3365	-0.1065	0.2035	-0.2155	0.6835	0.0465	-0.0495	-0.2935
GENE3865X	AGI_HUM1_OLIGO_A_32_P217814	849872 || || || || A_32_BS217814 ||	1	-0.203	-0.314	-0.181	-0.067	-0.334	-0.229	-0.128	-0.28	-0.378	-1.007	-0.602	0.068	-0.061	-0.411	-0.097	-0.528	-0.086	-0.21	0.028	-0.328		-0.352	0.241	-0.111	0.047	0.185	-0.158	0.207	-0.017	0.251	0.125	0.103	-0.052	0.157	0.219	0.327	0.263	-0.052	0.155	0.088	0.106	0	0.163	0.386	0.314	0.021
GENE2095X	AGI_HUM1_OLIGO_A_23_P87141	863398 || HEAB || ATP/GTP-binding protein || Hs.523687 || NM_006831 ||	1	-0.255	-0.122	-0.345	-0.177	0.129	-0.146	-0.016	-0.043	-0.033	-0.294	-0.19	-1.752	0.158	-0.082	0.569	0.095	0.124	0.02	-0.14	0.263	-0.276	-0.084	-0.127	0.297	0.027	0.112	-0.027	-0.142	-0.075	0.496	0.058	0.102	0.141	0.132	0.366	0.26	0.403	0.162	-0.028	0.238	0.124	0.28	-0.107	-0.215	-0.066	-0.076
GENE3263X	AGI_HUM1_OLIGO_A_24_P7111	856754 || || || || ENST00000316335 ||	1	-0.299	-0.136	-0.799			-0.777		-0.531	-0.774	-0.557	-0.753	-1.487		-0.566		-1.132	0.581	0.083	-0.076	-0.299		-0.105	0.337	0.157	0.234	-0.227	0.041	0.31	0.061	0.304	-0.284	0.179	0.128	0.067	0.187	0.455	0.361	-0.303	-0.005	0.122	0.509	0.359	-0.352	-0.201	0.334	0.252
GENE321X	AGI_HUM1_OLIGO_A_23_P13222	849475 || RCN1 || Reticulocalbin 1, EF-hand calcium binding domain || Hs.97887 || NM_002901 ||	1	0.1045	-0.0805	-0.2265	-0.1025	0.2015	-0.2285	0.2965	-0.3825	-0.0155	-0.0235	-0.2295	1.7245	0.3325	1.5755	0.2615	0.0115	0.4635	0.2805	0.3975	0.3985	-0.0535	-0.0265	0.3175	0.0085	-0.2185	0.0795	0.3425	-0.1635	0.0355	0.0355	-0.0455	0.1535	1.1915	1.2265	0.7155	0.3805	0.9055	0.3235	-0.6065	0.5095	0.4065	-0.0285	-0.0135	-0.0735	-0.2925	-0.3255
GENE856X	AGI_HUM1_OLIGO_A_23_P211910	681495 || PLOD2 || Procollagen-lysine, 2-oxoglutarate 5-dioxygenase (lysine hydroxylase) 2 || Hs.477866 || NM_000935 ||	1	0.238	-0.314	-0.493	0.82	0.186	0.253	-0.317	-1.046	-0.949	-0.963	-0.034	2.744	1.01	1.162	0.807	0.397	1.803	0.797	1.423	1.512	0.846	1.212	0.525	-0.518	-0.351	-0.452	-0.068	-0.403	-0.05	0.369	-0.095	0.669	0.68	0.619	0.846	0.028	1.112	0.055	-0.354	0.543	-0.612	0.022	-0.048	-0.06	0.079	-0.46
GENE1639X	AGI_HUM1_OLIGO_A_23_P43726	697686 || NUP160 || Nucleoporin 160kDa || Hs.372099 || NM_015231 ||	1	0	-0.104	-0.17	-0.002	-0.029	-0.132	0.261	0.018	0.082	-0.137	-0.026	1.478	0.261	0.296	0.418	0.107	0.723	0.494	0.358	0.307	-0.046	0.255	1.007	0.05	-0.031	-0.034	-0.24	-0.327	-0.176	-0.171	-0.171	-0.016	0.216	-0.058	0.001	0.165	0.235	0.245	-0.249	0.234	-0.035	0.091	0.06	-0.046	0.2	-0.089
GENE2032X	AGI_HUM1_OLIGO_A_23_P80098	683079 || GART || Phosphoribosylglycinamide formyltransferase, phosphoribosylglycinamide synthetase, phosphoribosylaminoimidazole synthetase || Hs.473648 || NM_000819 ||	1	0.158	-0.054	0.256	0.45	-0.33	-0.123	0.014	-0.247	-0.663	-0.382	0.006	1.731	0.413	0.264	0.602	0.101	1.495	0.462	0.954	0.571	-0.168	0.376	0.567	0.189	0.261	-0.429	0	-0.711	-0.083	-0.333	-0.456	-0.151	0.015	0.012	-0.323	-0.771	-0.317	0.022	0.092	0.194	0.035	-0.13	-0.428	-0.098	-0.038	-0.215
GENE3710X	AGI_HUM1_OLIGO_A_32_P158302	851021 || || || || THC1453654 ||	1	-0.143	-0.12	0.111	-0.198	0.139	-0.466	0.02	-0.421	-0.31	0.132	0.159	2.007	-0.018	0.053	0.177	-0.449	0.698	0.279	0.575	0.412	0.69	0.473	0.469	-0.177	-0.232	-0.74	-0.335	-0.501	0.176	0.108	-0.013	0.041	0.251	-0.341	0.215	-0.087	0.421	-0.113	-0.334	0.204	0	0.017	0.317	0.076	-0.05	-0.29
GENE965X	AGI_HUM1_OLIGO_A_23_P24176	694790 || CCNJ || Cyclin J || Hs.281348 || NM_019084 ||	1	-0.094	-0.242	-0.447	-0.494	-0.059	-0.417		-0.432	-0.164	-0.141	-0.199	-0.274	0.124	0.183		-0.06	0.747	0.299	0.418	0.23		0.425	1.042	-0.144	-0.106	0.168	-0.361	-0.29	0.151	0.248	0.034	0.072	0.439	-0.293	0.268	-0.111	0.07	-0.033	0.141	0.041	-0.451	0.198	-0.075	0.679	0.007	-0.182
GENE618X	AGI_HUM1_OLIGO_A_23_P163143	681992 || ACYP1 || Acylphosphatase 1, erythrocyte (common) type || Hs.18573 || NM_001107 ||	1	0.172	0.125	0.185	-0.189	-0.501	-0.439	-0.82	-0.064	-0.387	-0.271	-0.52	0.087	0.051	0.268	-0.558	-1.101	1.158	0.508	0.719	0.414	-0.044	0.672	0.888	-0.284	-0.822	0.245	0.008	-0.012	-0.182	0.16	-0.212	-0.026	0.147	-0.559	0.156	-0.144	-0.006	-0.159	-0.073	0.204	-0.02	0.106	0.383	0.267	-0.045	-0.584
GENE31X	AGI_HUM1_OLIGO_A_23_P102471	686029 || MSH2 || MutS homolog 2, colon cancer, nonpolyposis type 1 (E. coli) || Hs.156519 || NM_000251 ||	1	0.107	-0.021	0.237	-0.308	0.392	-0.44	-0.145	-0.414	0.284	-0.151	0.081	1.038	0.383	0.448	0.443	0.144	0.994	0.563	0.481	0.109	0.678	0.8	0.56	-0.27	-0.191	-0.086	-0.28	-0.098	-0.184	-0.044	0.158	-0.003	-0.011	-0.498	-0.263	-0.18	-0.137	-0.425	-0.342	0.053	-0.112	0.09	0.278	0.182	-0.095	-0.46
GENE994X	AGI_HUM1_OLIGO_A_23_P252371	690099 || RBBP8 || Retinoblastoma binding protein 8 || Hs.546282 || NM_203292 ||	1	0.294	0.377	-0.078	-0.142	0.041	-0.42	1.092	-0.483	-0.05	-0.715	-0.617	0.932	0.18	0.169	0.225	-0.031	0.895	0.384	0.63	-0.345	0.352	0.667	0.764	0	-0.345	-0.015	-0.537	0.342	-0.59	-0.231	-0.147	-0.173	0.844	-0.083	0.963	-0.13	0.229	-0.03	-0.08	0.056	0.122	-0.016	0.285	0.277	0.017	-0.042
GENE2551X	AGI_HUM1_OLIGO_A_24_P225468	844623 || ANP32E || Acidic (leucine-rich) nuclear phosphoprotein 32 family, member E || Hs.385913 || NM_030920 ||	1	0.1155	-0.0485	-0.1885	-0.3975	-0.2935	-0.4435		-0.3965	0.0965	-0.3945	-0.3265	1.4435	0.3525	0.0215	-0.0095	-0.6995	1.0405	0.5795	0.6925	-0.0085	0.3895	0.6695	0.7895	-0.0515	-0.1675	0.0895	-0.3055	0.3115	-0.3095	0.3045	-0.2755	0.0955	0.1505	-0.2645	0.4745	0.0115	0.3945	-0.0005	-0.2935	-0.0855	-0.1965	0.2515	0.4105	0.3275	0.3775	-0.2305
GENE939X	AGI_HUM1_OLIGO_A_23_P218965	849073 || LARS || Leucyl-tRNA synthetase || Hs.432674 || NM_020117 ||	1	-0.0585	0.2185	-0.0235	-0.0865	-0.0725	-0.5165		-0.7585	0.0065	-0.0545	-0.1435	-0.3685	0.3295	0.1325	0.1665	-0.3115	1.0465	0.5525	0.7135	0.5085	0.2375	0.5845	0.6315	0.3495	-0.0265	0.1295	-0.1345	-0.0065	0.0375	0.2915	-0.1775	-0.2155	0.3405	-0.0655	0.1115	-0.4755	-0.1605	-0.0715	-0.4475	0.1335	0.1035	-0.1155	0.0515	-0.2645	0.2835	0.1885
GENE1047X	AGI_HUM1_OLIGO_A_23_P257104	695254 || NCBP1 || Nuclear cap binding protein subunit 1, 80kDa || Hs.522309 || NM_002486 ||	1	-0.0665	0.0055	0.1115	-0.1855	0.1575	-0.3965	-0.4855	-0.3475	0.2355	-0.0545	0.1755	-0.2035	0.5145	0.0445	0.7065	0.1255	1.3935	0.8735	1.0175	0.6495	0.7125	0.6275	1.0655	0.1355	0.0015	-0.1645	-0.2065	-0.6455	-0.2005	0.0125	-0.3045	-0.3205	0.0535	-0.1575	-0.1005	-0.5045	-0.2705	-0.3685	-0.2595	0.2685	-0.1245	0.3065	-0.2355	-0.2085	0.2855	-0.3045
GENE2549X	AGI_HUM1_OLIGO_A_24_P224526	854788 || NJMU-R1 || Protein kinase Njmu-R1 || Hs.462754 || NM_022344 ||	1	0.2745	0.2795	0.3315	0.0315	0.3715	-0.4045		-0.2415	-0.0885	-0.0135	0.0025	-0.0535	0.4425	0.1515	0.8385	0.4395	1.3895	0.8515	1.0865	0.5205	0.5635	0.5665	0.9985	-0.1865	-0.2365	-0.2945	-0.2015	-0.3665	-0.1055	-0.2075	-0.4395	-0.2345	-0.1065	-0.4205	0.3355	-0.0225	0.5265	-0.3135	-0.5225	-0.0335	-0.2275	0.1995	-0.1795	-0.0455	0.1155	-0.2245
GENE2479X	AGI_HUM1_OLIGO_A_24_P200427	869480 || PAICS || Phosphoribosylaminoimidazole carboxylase, phosphoribosylaminoimidazole succinocarboxamide synthetase || Hs.518774 || NM_006452 ||	1	0.032	-0.016	-0.306	-0.597	0.094	-0.299	-1.072	0.033	0.149	-0.285	-0.253	-0.111	0.277	0.412	0.473	0.211	1.652	0.278	0.741	0.37	0.812	0.181	0.551	0.172	0.055	-0.289	-0.351	0.024	-0.165	-0.091	-0.714	-0.178	-0.06	-0.036	0.174	-0.356	0.069	-0.465	-0.493	0.111	-0.076	0.089	-0.493	-0.306	0.242	-0.103
GENE2152X	AGI_HUM1_OLIGO_A_23_P92710	686724 || RHOBTB3 || Rho-related BTB domain containing 3 || Hs.445030 || NM_014899 ||	1	-0.306	-0.215	-0.143	-0.182	0.255	-0.354		-0.347	-0.028	0.116	0.037	0.332	0.408	0.276	0.306	-0.226	1.264	0.68	0.796	0.731	0.389	0.429	0.807	-0.193	-0.693	-0.296	-0.155	-0.362	-0.481	0.227	-0.204	0.178	-0.354	-0.345	1.165	-0.215	0.328	-0.381		-0.079	-0.286	0.249	0.027	0.025	0.359	0.082
GENE448X	AGI_HUM1_OLIGO_A_23_P145694	693237 || ASNS || Asparagine synthetase || Hs.489207 || NM_001673 ||	1	0.24	0.081	-0.026	-0.184	-0.052	-0.199	-0.414	-0.151	0.061	-0.262	-0.31	0.592	0.344	0.107	0.33	0.227	1.575	0.639	1.034	0.331	0.05	0.539	0.722	0.401	-0.264	-0.124	-0.448	-0.077	-0.078	-0.396	-0.007	-0.277	0.346	0.212	0.829	-0.031	0.116	-0.194	-0.37	0	-0.031	-0.093	0.336	0.394	-0.21	-0.199
GENE4003X	AGI_HUM1_OLIGO_A_32_P49284	850212 || || || || THC1552978 ||	1	0.014	0.121	-0.135	-0.32	-0.079	-0.317	-0.476	-0.121	-0.078	-0.409	-0.426	0.236	0.261	0.28	1.049	0.217	1.775	0.873	1.29	0.507	0.004	1.271	1.024	0.486	-0.47	-0.239	-0.396	-0.018	-0.188	-0.275	-0.031	-0.147	0.35	-0.018	1.229	-0.132	0.129	-0.244	-0.219	-0.003	0.035	-0.02	0.353	0.325	-0.04	0
GENE3468X	AGI_HUM1_OLIGO_A_24_P926432	864954 || || || || AL049540 ||	1	0.183	-0.117	0.148	0.007	0.029	-0.639	0.128	-0.156	0.068	-0.474	-0.029	0.241	0.336	0.42	0.454	0.25	0.654	0.211	0.654	0.409	0.356	0.482	0.164	-0.004	-0.212	-0.613	-0.051	-0.13	-0.08	0.206	0	0.156	-0.179	-0.343	-0.071	-0.062	0.05	0.106	-0.106	0.379	0.022	0.121	-0.099	-0.316	0.06	-0.421
GENE1039X	AGI_HUM1_OLIGO_A_23_P256223	696628 || VBP1 || Von Hippel-Lindau binding protein 1 || Hs.436803 || NM_003372 ||	1	0.626	0.594	0.806	0.511	0.759	0.09	1.065	0.371	0.655	0.468	0.557	1.355	0.923	0.94	1.135	1.07	0.725	0.861	1.137	0.991		1.094	0.504	-0.091	-0.233	-0.145	-0.412	-0.412	-0.84	-0.248	-0.335	-0.158	0.187	-0.715	0.244	0.051	0.308	-0.401	-0.684	-0.094	-0.053	0.161	0.09	-0.358	-0.051	-0.325
GENE2619X	AGI_HUM1_OLIGO_A_24_P24890	844868 || || || || ENST00000331871 ||	1	0.086	0.138	0.132	0.108	0.086	0.019	0.039	0.063	0.116	0.13	0.059	0.054	0.258	0.186	0.203	0.338	0.577	0.116	0.225	0.047	0.349	0.204	0.215	-0.268	0.06	-0.404	-0.459	-0.509	-0.207	-0.379	-0.209	-0.187	0.329	0.028	0.157	0.058	0.346	0	-0.467	-0.002	0.008	-0.2	-0.094	-0.045	-0.116	-0.152
GENE1085X	AGI_HUM1_OLIGO_A_23_P2683	681419 || FLJ21908 || Hypothetical protein FLJ21908 || Hs.437855 || NM_024604 ||	1	0.44	0.37	0.37	-0.13	0.33	-0.49	0.35	-0.38	0.03	-0.01	0.05	0.66	0.51	0.6	0.42	0.35	0.96	0.68	0.82	0.56	0.65	0.63	0.53	-0.16	-0.49	-0.09	-0.42	-0.18	-0.87	-0.25	-0.08	-0.19	0.25	-0.85	0.39	0	0.33	-0.38	-1.03	-0.13	-0.46	0	-0.1	0.06	-0.05	-0.3
GENE807X	AGI_HUM1_OLIGO_A_23_P207299	855049 || LOC51136 || PTD016 protein || Hs.531701 || NM_016125 ||	1	0.386	0.108	0.583	0.067		-0.189	0.266	-0.126	0.271	0.034	0.249	0.39	0.862	0.968		0.6	0.287	0.238	0.627	0.472	0.869	0.834	0.108	-0.053	-0.23	-0.418	-0.098	-0.41	-0.322	0.026	-0.483	0.035	-0.035	-0.477	0	0.02	0.324	0.129	-0.094	0.133	0.114	-0.32	-0.407	-0.361	-0.085	-0.352
GENE2600X	AGI_HUM1_OLIGO_A_24_P243834	851461 || CGI-12 || CGI-12 protein || Hs.308613 || NM_015942 ||	1	0.5915	0.0395	0.4335	0.4025	0.3935	-0.3965	0.4845	-0.1975	0.0205	-0.5435	-0.0725	0.4185	0.4585	0.3055	0.1855	0.5615	0.6835	0.5345	0.3615	0.2705	0.5185	0.2215	0.0555	-0.0475	-0.1955	-0.1145	0.0305	-0.8955	-0.5135	-0.5655	-0.0735	0.2995	0.2345	-0.4245	0.2285	0.1175	0.1275	-0.0945	-0.1935	0.1505	-0.0195	0.0115		-0.6215	-0.4275	-0.6735
GENE1490X	AGI_HUM1_OLIGO_A_23_P40072	694919 || MTIF2 || Mitochondrial translational initiation factor 2 || Hs.149894 || NM_001005369 ||	1	0.18	0.19	0.502	0.193	0.22	0	0.341	-0.11	0.104	-0.127	0.038	0.567	0.63	0.409	0.817	0.424	0.591	0.47	0.724	0.066	0.241	0.391	0.336	-0.129	-0.312	0.172	-0.174	-0.114	-0.713	-0.315	-0.619	-0.002	0.205	-0.432	0.909	-0.046	0.297	-0.366	-0.4	0.109	-0.277	-0.052	-0.19	0.06	0.081	-0.209
GENE4002X	AGI_HUM1_OLIGO_A_32_P48842	858226 || || Homo sapiens, clone IMAGE:3868989, mRNA, partial cds || Hs.42239 || BM726874 ||	1	0.373	0.107	0.284	0.133	0.126	-0.151	-0.082	-0.148	0.017	-0.072	-0.043	0.658	0.446	0.425	0.701	0.243	0.472	0.093	0.532	0.201		0.389	0.245	-0.427	-0.422	0.199	-0.089	-0.207	-1.004	-0.152	-0.123	0.169	0.134	-0.79	0.506	0.11	0.739	-0.123	-0.282	0.152	0.069	-0.017	0.067	-0.079	-0.138	-0.301
GENE35X	AGI_HUM1_OLIGO_A_23_P102876	855911 || CCT8 || Chaperonin containing TCP1, subunit 8 (theta) || Hs.125113 || NM_006585 ||	1	0.589	0.269	0.56	0.179	0.247	0.139	0.296	-0.408	0.279	-0.14	0.065	0.721	0.199	0.309	0.246	0.34	1.084	0.552	0.64	0.342	1.476	0.61	0.178	-0.073	-0.161	-0.051	0.002	-0.03	-0.176	-0.107	-0.214	-0.274	0.045	0	-0.03	-0.027	0.202	-0.243	-0.706	0.204	0.306	-0.006	0.25	-0.135	-0.283	-0.351
GENE1012X	AGI_HUM1_OLIGO_A_23_P254091	688593 || KIF2 || Kinesin heavy chain member 2 || Hs.113319 || NM_004520 ||	1	0.118	0.229	0.107	0.409	0.495	0.376	0.68	0.092	0.019	-0.345	-0.151	2.027	0.789	0.729	0.87	0.956	1.251	0.759	0.916	0.804	0.61	0.584	0.493	-0.117	0.104	-0.3	-0.108	-0.592	-0.629	-0.273	-0.646	-0.156	0.308	-0.403	0.636	-0.371	0.05	-0.19	0.036	0.314	-0.272	0.313	-0.561	-0.698	0.115	-0.137
GENE509X	AGI_HUM1_OLIGO_A_23_P152505	682378 || ABAT || 4-aminobutyrate aminotransferase || Hs.336768 || NM_000663 ||	1	0.45	0.158	0.415	-0.024	0.599	0.111	0.682	0.062	0.422	0.093	0.582	1.007	1.079	0.96	0.923	1.111	0.873	0.414	0.45	0.955	0.332	0.678	0.161	0.055	-0.28	-0.165	0.051	-0.282	-0.308	-0.069	-0.671	0.28	-0.287	-0.063	-0.082	-0.244	0.143	-0.173	-0.203	0.43	0.033	0.191	-0.681	-0.69	0	-0.475
GENE2066X	AGI_HUM1_OLIGO_A_23_P83493	854493 || CGI-90 || CGI-90 protein || Hs.145386 || NM_016033 ||	1	0.3195	0.3805	0.6135	0.2765	0.4805	0.2945	0.3675	0.3365	0.2995	0.2475	0.3495	0.7865	0.7285	0.5305	0.8525	0.7075	0.7335	0.4545	0.7095	0.7425	0.7115	0.4635	0.1495	-0.1495	-0.1475	-0.7325	-0.1475	-0.3415	-0.2965	-0.0195	-0.4625	0.2615	-0.1625	-0.1755	0.0035	-0.1775	0.0415	-0.5845	-0.2495	0.1695	-0.1585	0.0675	-0.5185	-0.3575	0.0195	-0.2635
GENE1346X	AGI_HUM1_OLIGO_A_23_P36464	694836 || FLJ10637 || Hypothetical protein FLJ10637 || Hs.505077 || NM_018164 ||	1	1.292	-0.073	0.269	0	0.527	-0.237	0.234	-0.508	0.107	-0.168	0.064	1.386	0.954	0.806	0.935	0.469	1.386	1.068	1.212	0.974	1.419	0.823	0.937	-0.18	-0.17	-0.49	-0.053	-0.603	-0.285	-0.121	-0.236	0.037	0.038	-0.841	-0.284	-0.305	0.006	-0.044	0.173	-0.098	-0.343	0.211	-0.357	-0.313	-0.485	-0.305
GENE1658X	AGI_HUM1_OLIGO_A_23_P45737	863649 || FUSIP1 || FUS interacting protein (serine-arginine rich) 1 || Hs.3530 || NM_054016 ||	1	0.371	0.163	0.114	0.159	0.003	-0.22	0.515	-0.005	0.171	0.029	0.18	1.59	0.392	0.522	1.07	0.29	0.879	0.499	0.645	0.698		0.787	0.389	0.043	-0.25	-0.073	0.354	-0.289		0.01	-0.577	0.331	-0.004	-0.338	-0.236	0.046	-0.054	-0.113	-0.588	0.33	-0.065	0.322	-0.384	-0.348	-0.056	-0.055
GENE405X	AGI_HUM1_OLIGO_A_23_P140848	862013 || MPHOSPH6 || M-phase phosphoprotein 6 || Hs.344400 || NM_005792 ||	1	0.6	0.271	0.612	0.281	0.652	0.071	0.526	0.243	-1.143	0.402	0.37	0.615	0.676	0.57	0.954	0.827	0.241	0.926	1.091	0.781	0.931	0.751	0.582	-0.223	-0.143	0.109	-0.279	0.13	-0.388	0.193	-0.522	-0.046	0.336	-0.279	-0.456	-0.127	0.05	-0.17	-0.476	0.475	-0.039	0.17	-0.116	-0.233	0.178	-0.082
GENE3723X	AGI_HUM1_OLIGO_A_32_P162306	856868 || || || || ENST00000327620 ||	1	0.449	0.24	0.419	0.281	0.56	0	0.991	0.23	-0.327	0.143	-0.142	0.921	0.702	0.735	0.919	0.915	0.913	0.849	0.979	1.268	1.206	0.884	0.233	-0.206	-0.218	0.187	0.043	0.239	-0.786	0.211	-0.178	0.145	0.036	-0.537	0.281	-0.036	0.211	-0.118	-0.825	0.327	-0.042	0.24	-0.125	-0.535	0.221	-0.1
GENE2425X	AGI_HUM1_OLIGO_A_24_P178643	859702 || || || || ENST00000328941 ||	1	0.5525	0.2135	0.7275	-0.0825	0.6345	0.1455	0.8225	0.2085	0.6535	0.4225	0.6845	-0.1045	0.9975	0.8525	0.7835	0.9955	0.8495	0.9835	0.9735	1.2745	0.6215	1.0615	0.1755	-0.4245	-0.2165	-0.1165	-0.1155	-0.0455	-0.6615	-0.0025	-0.1445	0.0785	0.2735	-0.5465	0.2345	-0.0135	0.0925	-0.2615	-0.6695	0.2765	0.0165	0.3345	-0.1655	-0.4145	0.1135	0.0435
GENE2562X	AGI_HUM1_OLIGO_A_24_P230416	855999 || || || || ENST00000332277 ||	1	0.425	0.238	0.843	0.22	0.441	-0.144	0.771	0.043	0.455	0.478	0.619	0.521	0.565	0.382	0.55	0.592	0.758	0.565	0.952	0.954	0.558	1.805	0.031	-0.172	-0.206	-0.162	0.267	-0.067	-0.102	-0.066	0.09	0.207	-0.147	0	-0.076	-0.019	0.049	-0.367	-0.672	0.121	-0.119	-0.007	-0.202	-0.449	0.069	-0.295
GENE3190X	AGI_HUM1_OLIGO_A_24_P604649	844054 || PGK1 || Phosphoglycerate kinase 1 || Hs.78771 || NM_000291 ||	1	0.523	0.22	0.673	0.277	0.656	0.056	0.801	0.294	0.274	0.337	0.358	1.031	0.352	0.119	0.498	0.423	0.848	0.893	1.016	0.678	0.694	0.474	-0.109	0.038	-0.008	-0.302	0.044	-0.178	-0.64	-0.04	-0.055	0.195	-0.03	-0.089	-0.168	-0.341	-0.121	-0.128	-0.007	0.502	-0.091	0.137	-0.263	-0.649	0.24	0.416
GENE1042X	AGI_HUM1_OLIGO_A_23_P256716	689974 || SMARCA5 || SWI/SNF related, matrix associated, actin dependent regulator of chromatin, subfamily a, member 5 || Hs.518857 || NM_003601 ||	1	-0.021	-0.023	0.186	-0.012	0.552	-0.342	0.22	-0.228	0.271	0.085	0.268	0.501	0.97	0.894	1.242	0.991	1.085	0.798	1.107	0.786		1.015	0.878	-0.199	-0.398	-0.129	-0.306			0.467	-0.234	-0.282	0.355	-0.546	0.363	-0.715	-0.139	0.349	-0.136	-0.021	-0.536	0.139		-0.498	-0.267	-0.242
GENE1136X	AGI_HUM1_OLIGO_A_23_P306234	774402 || C6orf151 || Chromosome 6 open reading frame 151 || Hs.13366 || NM_152551 ||	1	0.115	0.17	-0.233	0.054	0.141	-0.255	0.226	-0.209	-0.321	-0.314	-0.177	0.548	1.156	0.957	1.065	0.879	1.181	0.569	1.134	0.97	0.78	0.585	0.451	-0.327	-0.387	0.045	-0.041	-0.356	-0.403	-0.057	-0.321	-0.057	0.203	-0.747	0.035	-0.014	0.088	0.02	0	0.076	-0.672	0.296	-0.251	-0.391	0.234	-0.29
GENE382X	AGI_HUM1_OLIGO_A_23_P138805	860844 || CHORDC1 || Cysteine and histidine-rich domain (CHORD)-containing, zinc binding protein 1 || Hs.22857 || NM_012124 ||	1	0.1585	0.0665	0.2465	0.1475	0.2555	-0.4215	0.3215	-0.0105	-0.0895	0.0455	0.0105	0.5105	0.6545	0.6285	0.4975	0.0695	1.2335	0.8515	1.0005	0.5465	0.6385	0.4965	0.7175	-0.1515	-0.2625	-0.3745	-0.2745	-0.9185	-0.5665	-0.6545	-0.4855	-0.3995	0.0435	-0.6755	-0.0815	-0.3985	-0.2895	0.2655	0.0385	-0.1605	-0.5985	-0.1955	-0.3715	0.0355	-0.2915	-0.3935
GENE2952X	AGI_HUM1_OLIGO_A_24_P382113	869928 || CROP || Cisplatin resistance-associated overexpressed protein || Hs.130293 || NM_016424 ||	1	0.202	-0.08	0.193	0	0.027	-0.464	0.495	-0.384	-0.245	-0.332	-0.267	0.909	0.304	0.551	0.604	0.244	1.157	0.731	1.021	0.94	0.225	0.639	0.616	0.003	-0.275	0.288	0.127	-0.721	-1.043	-0.36	-0.242	-0.01	0.417	-0.87	0.289	-0.649	-0.065	0.168	0.019	0.097	-0.313	0.062	-0.611	-0.246	-0.465	-0.493
GENE1326X	AGI_HUM1_OLIGO_A_23_P359245	852029 || MET || Met proto-oncogene (hepatocyte growth factor receptor) || Hs.132966 || NM_000245 ||	1	0.145	-0.007	0.535	-0.079	0.121	-0.458	0.069	-0.118	0.407	0.163	0.186	1.146	0.768	0.358	1.429	0.317	1.104	0.643	0.751	0.453	0.629	0.511	0.604	0.247	-0.246	-0.114	0.086	-0.463	-0.234	-0.331	-0.246	-0.094	0.234	-0.09	-0.388	-0.3	-0.233	0.336	0.185	0.082	0.031	0.221	-0.174	-0.468	-0.336	-0.508
GENE2794X	AGI_HUM1_OLIGO_A_24_P320970	867089 || || || || I_1893050 ||	1	0.1265	-0.0065	0.3525	0.2575	0.2955	0.1035	0.7015	-0.1535	0.1765	-0.0075	0.2055	0.7685	0.5145	0.7225	1.1005	0.5595	0.6585	0.5185	0.5545	0.5615		0.2855	0.4065	0.0815	-0.1245	-0.3475	-0.3565	-0.5775	-1.0275	-0.1275	-0.2935	-0.2955	-0.0415	-0.3485	-0.0385	-0.2735	-0.2535	0.0105	0.1375	0.0065	-0.1885	-0.0155	-0.4315	-0.1875	-0.0575	-0.1775
GENE434X	AGI_HUM1_OLIGO_A_23_P144369	692022 || NAP1L5 || Nucleosome assembly protein 1-like 5 || Hs.12554 || NM_153757 ||	1	0.537	0.116	0.579	0.046	0.518	0.354	0.266	0.104	0.68	0.527	0.49	0.327	0.972	0.825	1.005	1.074	0.243	-0.17	0.599	0.681		0.401	-0.142	-0.115	-0.046	-0.244	-0.345	-0.193	-0.477	-0.704	0.178	0.182	0.214	-0.283	0.036	-0.108	0.252	-0.457	-0.663	0	0.024	0.156	-0.417	-0.372	-0.116	-0.324
GENE579X	AGI_HUM1_OLIGO_A_23_P159650	692162 || COX7B || Cytochrome c oxidase subunit VIIb || Hs.522699 || NM_001866 ||	1	0.1	-0.217	0.003	-0.039	0.266	0.55	0.332	0.226	0.128	0.46	0.42	0.435	0.331	0.574	0.456	0.321	0.952	0.285	0.743	0.3	0.158	0.441	0.832	-0.605	0.179	-0.401	-0.08	0.112	-0.113	0.064	0.021	0.131	-0.089	-0.59	-0.138	-0.062	0.093	-0.491	-0.142	0.135	-0.085	-0.23	-0.204	-0.217	-0.074	-0.36
GENE190X	AGI_HUM1_OLIGO_A_23_P117933	693704 || GCSH || Glycine cleavage system protein H (aminomethyl carrier) || Hs.546256 || NM_004483 ||	1	0.153	-0.12	0.583	0.206	0.304	0.258	0.189	-0.021	-0.052	0.409	0.098	0.576	0.32	0.386	0.283	0.358	1.013	0.234	0.77	0.176	0.703	0.603	0.088	-0.763	0.117	-0.367	0.031	-0.428	-0.255	-0.011	0.198	0.117	0.012	-0.495	0.528	-0.067	0.64	-0.275	-0.429	-0.086	0.059	-0.266	-0.187	-0.082	-0.503	-0.777
GENE460X	AGI_HUM1_OLIGO_A_23_P147404	697856 || IDI1 || Isopentenyl-diphosphate delta isomerase || Hs.283652 || NM_004508 ||	1	0.222	-0.058	0.789	0.092	0.566	0.103	-0.068	-0.397	0.559	0.168	0.356	0.862	0.659	0.687	0.451	0.498	0.79	0.517	0.688	0.608	0.855	0.872	0.173	-0.619	-0.214	-0.389	-0.166	0.017	-0.52	-0.362	0.186	0.004	0.494	-0.824	0.375	0.058	0.478	-0.754	-1.027	0.041	0.103	-0.312	0.104	-0.39	-0.264	-0.42
GENE4057X	AGI_HUM1_OLIGO_A_32_P69465	858349 || MOPT || Protein containing single MORN motif in testis || Hs.99841 || NM_194270 ||	1	0.425	0.142	0.377	0.048	0.441	-0.049	-0.274	-0.087	0.006	0.179	0.043	0.403	0.584	0.435	0.574	0.507	0.621	0.265	0.711	0.373	1.024	0.431	0.307	-0.419	0.136	-0.569	-0.207	-0.221	-0.344	-0.114	0.04	0.02	0.211	-0.389	0.214	0.108	0.342	-0.653	-0.725	0.012	0.151	-0.057	-0.143	-0.277	-0.204	-0.518
GENE2133X	AGI_HUM1_OLIGO_A_23_P91081	696063 || TACSTD1 || Tumor-associated calcium signal transducer 1 || Hs.692 || NM_002354 ||	1	0.292	-0.046	0.164	-0.151	0.199	-0.193	0.44	-0.223	0.455	0.104	0.125	0.756	0.688	1.1	0.7	1.075	0.777	0.421	1.272	0.659	0.67	0.557	1.06	-0.678	-0.871	-0.553	-0.511	-0.166	-0.706	-0.24	0.474	0.243	-0.293	-0.394	0.405	0.053	0.501	-0.276	-0.223	0.735	0.805	0.169	-0.666	0.301	-0.053	-0.444
GENE798X	AGI_HUM1_OLIGO_A_23_P2066	847459 || MMRP19 || Likely ortholog of mouse monocyte macrophage 19 || Hs.447794 || NM_015957 ||	1	0.2465	0.3305	0.5485	0.3085	0.5095	0.1765	0.5325	0.1935	0.3825	0.3855	0.3135	0.7475	0.8265	1.0045	0.7555	1.2105	0.5135	0.4945	0.6935	0.8875		0.6635	0.2965	-0.3075	-0.5725	-0.6825	-0.3995	-0.5945		-0.6165	-0.3005	-0.4195	0.1685	-0.3855	0.0845	-0.3315	0.3605	-0.3085	-0.6965	0.0345	-0.2075	-0.1435		-0.3995	-0.0075	-0.6825
GENE916X	AGI_HUM1_OLIGO_A_23_P216708	689573 || RFK || Riboflavin kinase || Hs.37558 || NM_018339 ||	1	0.075	0.1	0.481	0.082	0.543	-0.164	0.561	-0.019	0.23	0.262	0.278	1.095	0.547	0.63	0.974	0.711	0.831	0.558	0.835	0.878	0.806	0.44	0.419	-0.287	-0.04	-0.509	-0.582	-0.841	-0.642	-0.698	-0.004	-0.401	0.245	-0.245	0.72	0.04	0.505	0.006	-0.456	0.022	0	-0.245	-0.505	-0.498	-0.353	-0.731
GENE1315X	AGI_HUM1_OLIGO_A_23_P356554	773734 || BAG2 || BCL2-associated athanogene 2 || Hs.55220 || NM_004282 ||	1	0.474	0.152	0.662	0.073	0.145	0.051	0.435	0.031	0.508	0.411	0.424	0.427	0.805	0.832	0.769	0.657	0.926	0.59	1	0.729	0.778	0.609	0.252	-0.177	-0.15	-0.423	-0.421	-0.849	-0.915	-0.624	0.196	0.195	0.128	-0.197	0.475	-0.083	0.641	-0.364	-0.174	0.061	-0.033	0.263	-0.205	0.07	-0.124	-0.5
GENE1758X	AGI_HUM1_OLIGO_A_23_P53467	685253 || IKIP || IKK interacting protein || Hs.252543 || NM_201613 ||	1	0.521	0.213	0.392	-0.005	0.825	0.057	0.574	-0.004	0.369	0.136	0.08	0.862	0.973	0.859	0.994	0.551	1.216	0.975	1.15	0.911	1.837	0.757	0.603	-0.435	-0.455	-0.725	-0.873	-1.078	-0.651	-0.835	-0.288	-0.176	0.509	-0.469	0.489	-0.15	0.601	-0.674	-1.103	-0.07	-0.137		-0.238	-0.055	-0.376	-0.915
GENE1373X	AGI_HUM1_OLIGO_A_23_P37244	854445 || SNAPC1 || Small nuclear RNA activating complex, polypeptide 1, 43kDa || Hs.179312 || NM_003082 ||	1	0.5125	0.5305	0.5345	0.1765	0.5995	0.2805	0.6485	0.4565	0.5215	0.3275	0.5265	1.0495	1.1125	0.8555	1.2265	1.0735	0.6585	0.8245	0.5175	1.1845	0.4625	0.9705	0.1625	-0.1985	-0.0915	-0.5885	-0.9225	-0.4935	-0.7775	-0.4075	-0.4515	-0.1075	0.5755	-0.6055	0.3785	0.0495	0.3225	-0.3845	-0.4985	-0.0145	-0.7565	-0.2685	-0.2575	-0.1405	0.2825	-0.3945
GENE1554X	AGI_HUM1_OLIGO_A_23_P41512	697440 || C4orf15 || Chromosome 4 open reading frame 15 || Hs.421054 || NM_024511 ||	1	0.868	0.609	0.605	-0.031	1.069	-0.271	0.658	0.069	0.516	0.383	0.327	0.779	1.018	0.757		0.972	0.577	0.949	1.129	0.933	1.278	0.891	0.282	-0.168	-0.452	-0.374	-0.478	-0.557		-0.334	-0.33	-0.122	0.422	-1.301	0.181	0.162	0.411	-0.264	-0.619	-0.084	-0.604	-0.005		0.142	-0.29	-0.43
GENE1721X	AGI_HUM1_OLIGO_A_23_P501080	772318 || ZNF92 || Zinc finger protein 92 (HTF12) || Hs.9521 || NM_152626 ||	1	0.402	0.266	0.555	0.129	0.48	0.181	0.576	0.177	0.267	0.194	0.408	0.737	0.94	0.797	1.049	0.685	0.869	0.814	1.007	0.808	0.984	0.963	0.56	-0.092	-0.084	-0.364	-1.053	-0.426	-1.183	-0.606	-0.592	-0.359	-0.369	-1.033	0.52	0.209	0.551	-0.353	-0.559	0.07	-0.403	0.011	-0.063	0.314	0.088	-0.472
GENE3265X	AGI_HUM1_OLIGO_A_24_P712350	862864 || CHML || Choroideremia-like (Rab escort protein 2) || Hs.170129 || NM_001821 ||	1	0.6265	0.4205	0.8025	0.3305	0.7235	0.2515	0.8595	0.4635	0.7185	0.3775	0.7615	0.9135	0.7925	0.7285	1.0985	0.7195	0.8895	0.9975	0.9985	1.2305	1.1995	0.6565	0.3075	-0.3445	-0.4025	-0.3315	-1.1495	-0.1005	-1.1225	-0.5855	-0.4495	0.0055	-0.6065	-0.8435	-0.2515	-0.3015	0.1855	-0.8975	-1.2085	-0.0505	-0.7615	0.0675	-0.0525	0.0485	0.3265	-0.1315
GENE180X	AGI_HUM1_OLIGO_A_23_P116999	692991 || MGC14560 || Protein x 0004 || Hs.528638 || NM_016301 ||	1	0.496	0.215	0.718	0.031	0.645	-0.153	0.715	0.18	0.538	0.464	0.598	0.931	0.827	0.878	0.97	0.792	0.956	0.607	0.947	0.891	1.322	0.957	0.298	-0.156	0.035	-0.399	-0.076	-0.115	-0.214	-0.015	-0.017	0.176	0.103	-0.402	0.132	0.045	0.287	-0.214	-0.655	0.174	-0.02	-0.031	-0.159	-0.136	-0.447	-0.578
GENE1689X	AGI_HUM1_OLIGO_A_23_P48099	693942 || NUP37 || Nucleoporin 37kDa || Hs.444276 || NM_024057 ||	1	0.512	0.237	0.494	0.003	0.438	-0.13	0.457	0.041	0.231	0.021	0.258	0.536	0.583	0.669	0.816	0.579	1.118	0.714	1.11	0.723	0.849	0.512	0.276	-0.045	-0.233	-0.636	-0.407	-0.279	-0.207	-0.294	0	-0.171	-0.069	0.079	-0.03	-0.032	0.226	-0.56	-0.526	0.085	-0.058	-0.231	0.017	-0.259	-0.626	-0.761
GENE143X	AGI_HUM1_OLIGO_A_23_P11372	691628 || HPRT1 || Hypoxanthine phosphoribosyltransferase 1 (Lesch-Nyhan syndrome) || Hs.412707 || NM_000194 ||	1	0.295	0.155	0.214	-0.266	0.396	-0.266	0.5	0.029	0.404	0.38	0.263	0.8	1.138	0.683	0.928	0.893	1.329	0.817	1.234	0.377	0.945	0.798	0.681	-0.138	-0.142	-0.46	-0.436	-0.268	-0.486	-0.466	0.059	-0.261	0.073	-0.276	0.425	0.077	0.188	-0.478	-0.103	0.164	-0.096	-0.176	0	-0.062	-0.181	-0.459
GENE2106X	AGI_HUM1_OLIGO_A_23_P88194	685767 || || || || NM_001009182 ||	1	0.189	0.262	0.647	-0.142	0.566	-0.283	0.289	0.012	0.508	0.411	0.282	0.516	0.865	0.657	0.553	0.522	1.098	0.822	1.111	0.759	1.31	0.914	0.596	-0.187	-0.049	-0.304	-0.308	-0.211	-0.239	-0.215	0.061	-0.256	0.085	-0.483	0.344	0.208	0.475	-0.535	-0.308	-0.012	-0.099	0.035	-0.065	-0.087	-0.407	-0.735
GENE2149X	AGI_HUM1_OLIGO_A_23_P92441	684649 || MAD2L1 || MAD2 mitotic arrest deficient-like 1 (yeast) || Hs.533185 || NM_002358 ||	1	0.394	0.362	0.66	-0.469	0.959	-0.04		0.154	0.571	0.681	0.509	1.172	1.484	1.246	1.443	1.025	2.439	1.733	2.429	2.011	2.054	1.847	1.357	-0.169	-0.077	-0.86	-0.642	-0.387	-0.523	-0.293	0.094	-0.478	-0.04	-0.972	1.275	-0.15	-0.316	-1.081		0.03	-0.606	-0.089	0	-0.075	-0.355	-0.596
GENE1491X	AGI_HUM1_OLIGO_A_23_P40078	694444 || XPO1 || Exportin 1 (CRM1 homolog, yeast) || Hs.370770 || NM_003400 ||	1	0.388	0.14	0.388	0.049	0.238	-0.342	0.725	0.094	0.604	0.109	0.306	0.722	1.145	0.695	1.028	0.701	1.058	0.75	0.845	0.842	1.08	0.988	0.538	0.289	-0.128	-0.317	-0.333	-0.077	-0.511	-0.145	0.052	-0.182	0.128	-0.526	-0.195	-0.112	-0.249	-0.01	-0.248	0.15	-0.101	0.01	0.275	0	-0.121	-0.264
GENE4093X	AGI_HUM1_OLIGO_A_32_P81768	868898 || MGC23909 || Hypothetical protein MGC23909 || Hs.355606 || NM_174909 ||	1	0.3605	0.0835	0.5885	0.0795	0.5265	0.0855	0.5375	0.1685	0.5585	0.6415	0.6525	0.8195	0.7495	0.7115	0.9095	0.3235	0.7225	0.7455	1.0495	0.8535	1.1825	0.9115	0.6135	-0.3985	-0.1775	-0.6225	-0.3045	-0.2725	-0.2345	-0.0335	0.0015	-0.1495	0.0535	-0.5105	0.0845	-0.3435	0.0615	-0.3935	-0.3035	0.3035	-0.0175	-0.0325	0.1495	-0.0455	0.0155	-0.6425
GENE3355X	AGI_HUM1_OLIGO_A_24_P828949	847099 || FLJ10292 || Mago-nashi homolog || Hs.104650 || NM_018048 ||	1	0.225	0.118	0.243	-0.132	0.378	0	0.392	-0.134	0.375	0.118	0.363	0.481	0.535	0.858	0.72	0.409	1.146	0.698	0.825	0.634	0.81	0.77	0.775	-0.101	0.486	-0.545	-0.798	-0.208	-0.356	-0.256	0.049	-0.552	0.008	-0.469	0.075	-0.347	-0.012	-0.283	-0.574	0.067	-0.053	-0.316	0.284	0.226	-0.369	-0.434
GENE2818X	AGI_HUM1_OLIGO_A_24_P33115	854858 || || || || ENST00000327414 ||	1	0.217	0.559	0.921	0.369	0.883	0.033	0.552	0.293	0.79	1.094	1.08	0.754	1.016	0.664	1.155	0.4	1.461	0.972	1.219	0.935	1.572	0.822	0.441	-0.497	-0.296	0.041	-0.207	-0.28	-0.638	-0.277	-0.314	-0.427	0.34	-0.33	0.24	0.043	0.448	-0.083	-0.554	0.103	0.118	-0.14	0.025	-0.164	-0.232	-0.311
GENE3281X	AGI_HUM1_OLIGO_A_24_P736638	854122 || || || || XM_302451 ||	1	0.11	-0.305	1.215	0.035	0.495	0.231	0.534	0.005	0.921	0.544	0.563	1.072	1.082	0.956	0.95	0.671	1.379	0.874	1.275	0.864	1.156	0.819	0.391	-0.267	-0.083	-0.113	0.211	-0.513	-0.506	-0.024	-0.015	-0.197	0.21	-0.338	-0.022	-0.425	-0.002	0.146	-0.244	0.367	0.307	-0.028	0	-0.311	-0.447	-0.367
GENE2214X	AGI_HUM1_OLIGO_A_23_P99837	692930 || CPSF2 || Cleavage and polyadenylation specific factor 2, 100kDa || Hs.435675 || NM_017437 ||	1	0.276	0.083	0.671	-0.046	0.377	-0.049	0.112	-0.077	0.709	0.442	0.552	-0.1	0.56	0.41	0.461	0.283	0.815	0.752	1.079	0.583	1.069	0.636	0.661	0.026	-0.088	-0.284	-0.096	-0.105	0.245	0.286	-0.054	-0.05	0.256	-0.309	-0.088	-0.153	-0.117	0.027	-0.267	-0.141	-0.077	0	0.18	-0.212	-0.205	-0.305
GENE2305X	AGI_HUM1_OLIGO_A_24_P134727	867237 || || || || NR_001288 ||	1	0.3015	0.2775	0.6235	0.2685	0.6265	0.0805	0.7335	0.3535	0.4815	0.7835	0.8155	0.7525	0.9045	0.8265	0.8135	0.9255	0.8805	1.0005	1.1975	1.0215		0.9805	0.5125	-0.1985	-0.2395	-0.7295	-0.4495	-0.8875	-0.4355	-0.1335	-0.0125	-0.1175	-0.1775	-0.4605	0.0315	-0.2955	-0.1225	-0.6975	-0.9855	-0.1195	-0.2595	-0.0905		-0.2605	-0.2885	-0.3225
GENE3017X	AGI_HUM1_OLIGO_A_24_P406514	854920 || UBE2V2 || Ubiquitin-conjugating enzyme E2 variant 2 || Hs.491695 || NM_003350 ||	1	0.627	0.442	0.691	0.233		0.287		0.384	0.754	1.004	0.774	0.96	0.966	0.716			0.813	0.726	0.944	1.005		1.171	0.473	-0.343	-0.11	-0.375	-0.548	-0.443	-0.397	-0.37	0.063	-0.364	0	-0.573	-0.248	-0.283	-0.121	-0.594		0.19	-0.383	-0.021	0.218	-0.021	0.088	-0.221
GENE323X	AGI_HUM1_OLIGO_A_23_P132454	858377 || CCNL1 || Cyclin L1 || Hs.4859 || NM_020307 ||	1	0.666	0.45	0.309	0	-0.099	-0.565	-0.082	-0.294	0.247	0.041	0.021	0.178	0.618	0.477	0.427	0.4	0.556	0.245	0.564	0.335	0.342	0.857	0.341	-0.115	-0.573	0.1	-0.506	0.103	-0.463	-0.224	-0.276	-0.27	1.057	-0.235	0.119	0.284	0.493	-0.033	-0.084	-0.084	-0.336	-0.233	0.217	0.487	0.126	-0.225
GENE1654X	AGI_HUM1_OLIGO_A_23_P45087	697178 || || || || NM_001013746 ||	1	0.45	0.203	0.4	-0.092	0.244	-0.036	0.308	-0.025	0.458	0.208	0.053	0.763	0.779	0.629	0.725	0.64	0.51	0.268	0.636	0.396	0.296	0.444	0.332	-0.303	-0.628	-0.089	-0.429	0.207	-0.744	-0.407	-0.375	-0.16	0.435	-1.126	0.071	0.156	0.306	-0.267	-0.006	-0.044	-0.373	-0.162	-0.094	0.503	0.035	-0.254
GENE475X	AGI_HUM1_OLIGO_A_23_P148969	690118 || FLJ20331 || Hypothetical protein FLJ20331 || Hs.147836 || NM_017768 ||	1	0.778	0.229	0.711	-0.279	0.606	-0.353	0.597	0.046	0.367	0.113	-0.065	0.687	0.936	0.699	0.891	0.82	0.85	0.728	0.96	0.849	0.273	0.832	0.161	-0.768	-0.515	-0.108	-0.525	-0.019	-0.787	-0.205	-0.072	0	0.317	-0.953	0.419	0.174	0.431	-0.644	-0.639	0.114	-0.434	-0.063	0.3	0.003	0.011	-0.346
GENE713X	AGI_HUM1_OLIGO_A_23_P19210	869696 || BXDC1 || Brix domain containing 1 || Hs.372265 || NM_032194 ||	1	0.526	0.365	0.605	0.118	0.525	0.134	0.498	0.088	0.421	0.281	0.258	0.703	0.98	0.666	0.965	0.922	0.999	0.925	1.04	0.881	1.046		0.501	-0.587	-0.345	0.034	-0.52	-0.062	-0.794	-0.449	-0.07	-0.218	0.303	-0.902	0.017	-0.239	-0.067	-0.777	-0.556	-0.064	-0.633	-0.178	0.211	0.054	-0.151	0.058
GENE649X	AGI_HUM1_OLIGO_A_23_P166023	688034 || PFDN4 || Prefoldin 4 || Hs.91161 || NM_002623 ||	1	0.606	0.258	0.488	-0.284	0.635	0.131	0.021	-0.061	0.393	0.638	0.344	-0.231	0.981	0.923	1.251	0.899	1.411	0.95	1.335	1.006	1.29	1.031	1.031	-1.249	-0.145	-0.164	-0.403	0.064	-0.816	-0.333	0.099	-0.14	0.432	-1.062	0.898	0	0.169	-0.854	-0.764	-0.246	-0.379	-0.29	0.354	0.448	-0.225	-0.793
GENE3072X	AGI_HUM1_OLIGO_A_24_P46334	845468 || SCOC || Short coiled-coil protein || Hs.480815 || NM_032547 ||	1	0.669	0.398	0.549	0.049	0.187	-0.258	0.688	-0.14	0.222	0.252	0.194	0.501	0.63	0.574	0.669	0.521	0.082	0.575	0.592	0.69		0.582	0.348	-0.517	-0.517	0.179	-0.211	0.114	-1.432	-0.272	-0.091	-0.066	0.304	-0.748	0.461	0.404	0.743	-0.37	-0.846	-0.104	0.012	-0.012	0.104	-0.285	0.124	-0.317
GENE3258X	AGI_HUM1_OLIGO_A_24_P703614	868997 || || || || THC1430719 ||	1	0.759	0.315	0.695	-0.1	0.517	-0.256	0.399	0.043	0.604	0.361	0.185	0.795	0.618	0.697	0.501	0.612	0.406	0.674	0.807	0.553	1.239	0.816	0.281	-0.35	-0.357	-0.264	-0.22	-0.084	-1.074	-0.317	-0.148	-0.164	0.695	-0.408	0.875	0.576	0.661	-0.21	-0.467	0.232	0.034	0.03	0.508	0.033	-0.247	-0.334
GENE1157X	AGI_HUM1_OLIGO_A_23_P311020	773431 || LOC129531 || Hypothetical protein BC018453 || Hs.14222 || NM_138798 ||	1	0.582	0.135	0.166	0	0.318	-0.001	0.19	-0.126	0.061	-0.095	-0.137	0.316	0.463	0.363	0.369	0.419	0.5	0.652	0.597	0.076	0.772	0.661	0.625	-0.348	-0.366	-0.13	-0.167	-0.139	-0.493	-0.332	0.087	-0.067	0.551	-0.297	0.056	0.11	0.156	-0.098	-0.196	0.269	0.052	-0.105	0.208	0.146	-0.224	-0.489
GENE264X	AGI_HUM1_OLIGO_A_23_P126291	687743 || SNRPE || Small nuclear ribonucleoprotein polypeptide E || Hs.334612 || NM_003094 ||	1	0.099	-0.059	0.198	-0.374	0.187	-0.042	0.042	-0.174	0.204	0.295	0.032	0.57	0.392	0.569	0.607	0.057	1.406	0.513	0.849	0.031	0.525	0.633	0.702	-0.818	-0.143	-0.198	-0.311	-0.12	-0.42	-0.441	0.082	-0.121	0.283	-0.67	-0.015	0.049	0.221	-0.458	-0.415	0.081	-0.01	-0.274	0.306	0.3	-0.048	-0.291
GENE2185X	AGI_HUM1_OLIGO_A_23_P96872	690013 || C1orf41 || Chromosome 1 open reading frame 41 || Hs.525462 || NM_016126 ||	1	0.201	0.156	0.031	-0.04	0.099	0.097	0.1	0.024	0.051	0.106	-0.125	0.439	0.574	0.389	0.303	0.12	1.128	0.534	0.822	0.267	0.409	0.456	0.686	-0.432	-0.087	0.002	-0.305	0.062	-0.456	-0.308	0.079	0	0.214	-0.301	0.108	-0.013	0.109	-0.374	-0.299	-0.056	-0.291	-0.063	0.109	0.222	-0.143	-0.399
GENE3683X	AGI_HUM1_OLIGO_A_32_P148672	851145 || SNRPD1 || Small nuclear ribonucleoprotein D1 polypeptide 16kDa || Hs.464734 || NM_006938 ||	1	0.385	0.253	0.274	-0.128	0.433	0.117	-0.02	-0.197	0.215	0.026	-0.225	0.792	0.546	0.755	0.673	0.414	1.552	0.633	0.986	0.507	0.267	0.617	0.62	-0.299	-0.012	-0.153	-0.36	0.051	-0.738	-0.312	0.059	-0.22	0.429	-0.491	0.04	-0.114	-0.001	-0.358	-0.392	0.031	0	0.09	0.147	0.225	-0.075	-0.223
GENE2793X	AGI_HUM1_OLIGO_A_24_P320328	855413 || PC4 || Activated RNA polymerase II transcription cofactor 4 || Hs.229641 || NM_006713 ||	1	0.058	-0.049	0.106	-0.309	0.452	0.102	0.368	-0.097	0.116	-0.063	-0.09	0.793	0.496	0.701	0.509	0.201	1.182	0.451	0.958	0.632	0.747	0.969	0.724	-0.353	0.203	-0.068	-0.014	-0.202	-0.55	-0.169	0.114	0	0.567	-0.675	0.295	-0.005	0.276	-0.141	-0.174	0.396	0.169	0.027	0.186	-0.112	-0.187	-0.484
GENE2002X	AGI_HUM1_OLIGO_A_23_P7732	692233 || CETN3 || Centrin, EF-hand protein, 3 (CDC31 homolog, yeast) || Hs.528302 || NM_004365 ||	1	0.433	0.274	0.312	-0.08	0.344	-0.324	0.308	-0.127	0.056	-0.461	-0.021	0.864	0.881	0.836	0.952	0.594	1.48	1.126	1.38	0.82	1.014	1.078	1.166	-0.179	-0.523	-0.189	-0.805	-0.384	-1.146	-0.694	-0.187	-0.321	0.507	-1.436	-0.219	-0.309	0.065	-0.714	-0.428	-0.128	-0.514	-0.232	0.286	0.241	-0.555	-0.725
GENE167X	AGI_HUM1_OLIGO_A_23_P115842	689906 || CCAR1 || Cell division cycle and apoptosis regulator 1 || Hs.49853 || NM_018237 ||	1	0.605	0.357	0.316	0.089	0.217	-0.27	0.562	-0.114	0.113	-0.122	0.033	0.884	0.704	0.389	0.617	0.35	1.314	1.027	0.973	0.881	0.591	0.718	0.578	0.018	-0.058	-0.207	-0.325	0	-0.491	-0.124	-0.08	-0.099	0.296	-0.372	0.269	-0.154	0.053	-0.131	-0.192	0.007	-0.359	-0.105	-0.064	0.297	-0.119	-0.266
GENE4134X	AGI_HUM1_OLIGO_A_32_P9382	863822 || || Similar to RIKEN cDNA 2410129H14 || Hs.28465 || XM_495961 ||	1	0.6255	0.3835	0.8255	-0.1625	0.7055	-0.1505	0.6955	-0.0285	0.6785	0.3605	0.7335	1.1675	0.9005	0.6365	0.8275	0.4765	1.2885	1.0185	1.1065	0.4935	0.8795	0.9175	0.9865	-0.4325	-0.1505	-0.1355	-0.6035	0.0155	-0.9165	-0.1635	0.2025	-0.2735	-0.0155	-1.0195	0.2805	-0.4475	-0.2275	-0.8725	-0.7515	-0.2595	-0.5565	-0.2525	0.1335	0.2215	-0.2025	-0.4205
GENE3099X	AGI_HUM1_OLIGO_A_24_P497226	857089 || RPS6KB1 || Ribosomal protein S6 kinase, 70kDa, polypeptide 1 || Hs.463642 || NM_003161 ||	1	0.227	0.013	0.167	-0.143	0.17	-0.16	0.01	0	0.261	-0.134	-0.033	0.667	0.214	0.348	0.202	0.054	0.741	0.715	0.658	0.71	0.161	0.532	0.385	-0.325	-0.386	-0.379	-0.297	0.046	-0.404	-0.147	0.046	0.002	-0.317	-0.393	0.021	0.064	0.218	-0.641	-0.551	0.067	-0.4	-0.083	0.063	0.173	0.082	-0.247
GENE2262X	AGI_HUM1_OLIGO_A_24_P118142	857005 || || || || ENST00000305471 ||	1	0.339	0.33	0.129	0.213	-0.194	-0.189	-0.235	-0.509	0	-0.575	-0.342	0.442	0.942	1.168	0.768	0.745	0.84	0.36	1.201	0.403	0.473	1.175	0.582	-0.22	-0.367	0.124	-0.252	0.277	-0.809	-0.385	-0.224	-0.222	0.945	-0.533	0.338	-0.038	0.505	0.171	-0.289	0.166	0.184	-0.102	0.22	0.555	0.16	-0.045
GENE691X	AGI_HUM1_OLIGO_A_23_P17269	697966 || KIAA1212 || KIAA1212 || Hs.292925 || NM_018084 ||	1	0.48	0.48	0.57	0.15	0.12	0	-0.06	-0.08	0.37	0.18	0.4	0.6	0.92	0.89	0.88	0.67	1.02	0.62	1.01	0.65	0.82	0.77	0.6	-0.44	-0.22	0.45	0.04	0.1	-0.84	0.14	0.01	-0.06	0.6	-0.38	0.41	-0.45	0.39	-0.11	-0.26	0.28	-0.2	0.04	0.09	0.51	-0.04	-0.5
GENE3952X	AGI_HUM1_OLIGO_A_32_P35512	866423 || || || || ENST00000328189 ||	1	0.604	0.364	0.127	0	0.015	0.018	0.043	-0.032	-0.009	-0.163	0.02	0.682	0.914	0.79	1.011	0.605	1.113	0.229	1.145	0.596	0.454	0.827	0.62	-0.836	-0.462	-0.02	-0.482	-0.184	-0.727	-0.624	-0.191	-0.038	0.24	-0.672	0.372	-0.287	0.285	-0.209	-0.348	0.043	-0.318	-0.065	0.137	0.513	0.09	-0.435
GENE3523X	AGI_HUM1_OLIGO_A_24_P941787	855989 || PRPF4B || PRP4 pre-mRNA processing factor 4 homolog B (yeast) || Hs.159014 || NM_176800 ||	1	1.329	0.889	0.752	0.802	0.345	-0.18	0.3	0.074	0.479	0.128	0.32	0.559	1.031	0.827	0.936	0.575	0.19	0.844	1.096	0.631	1.246	1.169	0.781	-0.498	-0.654	0.225	-0.466	0.305	-0.568	-0.336	-0.344	-0.425	0	-1.008	0.22	-0.177	0.234	-0.066	-0.006	0.013	-0.52	-0.149	0.315	0.926	-0.04	-0.216
GENE866X	AGI_HUM1_OLIGO_A_23_P212617	693432 || TFRC || Transferrin receptor (p90, CD71) || Hs.529618 || NM_003234 ||	1	0.119	0.04	0.464	0.171	0.099	-0.292	-0.164	0.237	0.385	0.434	0.758	0.782	0.566	0.633	0.419	0.322	1.287	0.293	0.997	0.63	1.099	0.686	0.454	-0.068	0.018	-0.582	-0.129	-0.513	-0.984	-0.227	-0.155	-0.166	0.626	0	-0.14	-0.342	-0.102	-0.749	-0.244	0.085	0.04	-0.358	-0.424	-0.474	-0.089	-0.101
GENE397X	AGI_HUM1_OLIGO_A_23_P140088	688845 || FLJ11712 || Hypothetical protein FLJ11712 || Hs.306291 || NM_024570 ||	1	0.342	0.21	0.582	-0.169	0.225	-0.557	-0.264	-0.246	0.551	0.642	0.092	0.523	0.572	0.561	0.824	0.502	1.304	0.757	1.18	0.682	1.148	0.656	0.831	-0.284	-0.216	-0.464	-0.257	-0.37	-0.208	0.06	0.199	-0.015	0.292	-0.273	0.07	-0.166	0.021	-0.163	-0.38	0.167	-0.161	0.015	-0.088	0.106	-0.376	-0.272
GENE554X	AGI_HUM1_OLIGO_A_23_P156842	687419 || EEF1E1 || Eukaryotic translation elongation factor 1 epsilon 1 || Hs.88977 || NM_004280 ||	1	0.309	0.144	0.315	0.035	0.19	-0.294	-0.023	-0.118	0.397	0.288	0.207	0.86	0.762	0.971	0.893	0.472	3.181	0.922	1.386	0.751	0.806	1.299	1.058	-0.296	-0.149	-0.608	-0.778	-0.314	-0.78	-0.394	-0.058	-0.29	0.189	-0.708	0.553	-0.245	0.076	-0.436	-0.628	-0.008	-0.315	-0.289	0.033	0	-0.169	-0.301
GENE700X	AGI_HUM1_OLIGO_A_23_P18196	684079 || RFC4 || Replication factor C (activator 1) 4, 37kDa || Hs.518475 || NM_181573 ||	1	0.118	0.07	0.35	-0.242	0.272	-0.237	-0.068	-0.387	0.179	0	0.179	0.652	0.587	0.534	0.649	0.274	2.074	0.873	1.338	0.671	0.76	0.764	1.067	-0.083	0.028	-0.514	-0.225	-0.443	0.127	-0.19	-0.414	-0.092	0.033	-0.47	0.115	-0.428	-0.3	-0.065	-0.466	0.045	-0.09	-0.039	0.165	-0.124	-0.467	-0.477
GENE536X	AGI_HUM1_OLIGO_A_23_P155229	849667 || SSR3 || Signal sequence receptor, gamma (translocon-associated protein gamma) || Hs.518346 || NM_007107 ||	1	0.035	0.079	0.239	-0.197	0.249	-0.016	0.427	-0.027	0.149	0.161	0.402	0.816	0.36	0.776	0.644	0.474	1.502	0.748	1.267	0.781	0.73	0.711	0.728	0	-0.136	-0.483	-0.293	-0.566	-0.357	-0.028	0.09	-0.099	0.082	0.056	-0.078	-0.046	0.084	-0.367	-0.534	0.4	0.315	-0.092	-0.296	-0.407	-0.341	-0.576
GENE1697X	AGI_HUM1_OLIGO_A_23_P48637	697188 || HIF1A || Hypoxia-inducible factor 1, alpha subunit (basic helix-loop-helix transcription factor) || Hs.509554 || NM_001530 ||	1	0.15	-0.04	0.17	-0.3	0.25	-0.25	0.24	-0.28	0.33	0.2	0.31	0.71	0.43	0.49	0.38	0.24	1.18	0.75	1.02	0.71	0.71	0.67	0.63	-0.1	-0.19	-0.3	-0.46	-0.2	-0.1	0.08	0.12	0	0.29	0.17	0.01	-0.32	-0.05	-0.33	-0.59	0.27	-0.22	-0.07	-0.05	-0.1	-0.17	-0.3
GENE743X	AGI_HUM1_OLIGO_A_23_P201655	690908 || MYCBP || C-myc binding protein || Hs.370040 || NM_012333 ||	1	0.16	0.016	0.037	-0.089	0.263	-0.061	0.228	-0.187	-0.167	-0.053	0.07	1.276	0.334	0.673	0.062	0.322	1.183	0.648	0.869	0.703	0.547	0.646	0.736	-0.012	0.011	-0.633	-0.181	-0.255	0.067	-0.019	0.082	-0.219	0.088	-0.359	-0.143	-0.088	0.11	-0.119	-0.54	0.041	0.046	-0.094	-0.173	0.076	-0.209	-0.52
GENE1340X	AGI_HUM1_OLIGO_A_23_P362046	772936 || LOC93081 || Hypothetical protein BC015148 || Hs.398111 || NM_138779 ||	1	0.026	-0.146	0.165	-0.263	0.14	-0.358	0.154	-0.172	-0.024	-0.148	-0.47	1.17	0.171	0.377	0.304	-0.252	1.642	0.985	1.26	0.428	0.183	0.918	1.132	-0.268	0.007	-0.146	-0.072	-0.265	-0.218	0.05	0.07	0.023	0.14	-0.625	0.383	0.116	0.181	-0.424	-0.475	0.013	-0.288	-0.086	-0.271	0.001	-0.343	-0.575
GENE2288X	AGI_HUM1_OLIGO_A_24_P127462	845946 || || || || ENST00000330305 ||	1	0.176	0.065	0.07	-0.217	0.297	-0.372	-0.208	-0.486	0.248	-0.165	0	0.096	0.397	1.137	0.489	-0.051	1.715	0.419	1.053	0.427	0.785	0.788	0.682	-0.091	0.149	-0.538	-0.079	-0.25	0.143	-0.165	-0.34	-0.197	0.363	-0.241	0.178	0.007	0.18	-0.244	-0.368	0.063	0.328	0.177	-0.05	-0.705	-0.282	-0.43
GENE3173X	AGI_HUM1_OLIGO_A_24_P58759	851359 || || || || ENST00000327547 ||	1	0.109	-0.022	-0.011	-0.257	0.347	-0.427	0	-0.46	-0.003	-0.065	0.03	0.286	0.696	0.505	0.687	0.508	1.776	0.702	1.356	0.969	0.897	0.652	0.602	0.06	0.152	-0.295	0.075	-0.027	-0.061	0.006	-0.45	-0.245	0.218	-0.107	0.12	-0.165	0.064	-0.093	-0.099	0.136	0.176	-0.028	0.041	-0.202	-0.037	0.044
GENE2285X	AGI_HUM1_OLIGO_A_24_P127063	843097 || || || || ENST00000321482 ||	1	0.06	0.194	-0.23	0.059	0.171	-0.086	0.335	-0.151	-0.028	-0.049	0.066	0.522	0.39	0.573	0.54	0.564	1.31	0.296	2.334	0.698	0.423	0.506	0.595	0.015	-0.119	-0.491	0	-0.423	-0.398	-0.166	0.028	0.266	0.213	-0.121	0.099	-0.111	0.505	-0.118	-0.413	0.362	0.084	-0.165	-0.259	-0.272	0.017	-0.139
GENE212X	AGI_HUM1_OLIGO_A_23_P120316	866635 || MTHFD2 || Methylene tetrahydrofolate dehydrogenase (NAD+ dependent), methenyltetrahydrofolate cyclohydrolase || Hs.469030 || NM_006636 ||	1	0.052	-0.08	0.357	-0.109	0.308	-0.361	0.021	-0.048	0.262	0.166	0.192	0.517	0.49	0.423	0.66	0.357	1.553	0.417	0.62	0.389	0.622	0.215	0.279	0.03	0.496	-0.455	-0.333	-0.397	0.313	-0.383	-0.122	-0.194	0.602	0.38	0	0.009	0.263	-0.009	-0.234	0.112	-0.009	0.01	0.236	-0.245	-0.103	-0.266
GENE1715X	AGI_HUM1_OLIGO_A_23_P50096	693289 || TYMS || Thymidylate synthetase || Hs.369762 || NM_001071 ||	1	0.382	0.233	0.246	-0.123	0.906	-0.189	0.291	-0.274	0.448	0.239	0.544	1.111	1.03	0.663	0.89	0.598	2.48	0.781	1.356	0.712	1.108	0.865	0.901	-0.025	0.554	-0.302	-0.209	-0.086	0.745	0.103	-0.146	-0.344	0.801	0.418	-0.12	-0.057	-0.032	-0.821	-0.399	0.116	-0.02	0.048	0.428	-0.053	-0.382	-0.753
GENE3666X	AGI_HUM1_OLIGO_A_32_P143245	856187 || || || || NM_001012507 ||	1	0.195	0.168	-0.018	-0.228	0.385	0.1	0.104	-0.109	0.18	0.078	0.05	0.503	0.677	0.639	0.723	0.577	1.735	0.621	1.285	0.673	0.604	0.653	0.75	-0.016	0.29	-0.3	-0.302	0.037	0.237	0.12	-0.07	0.003	0.152	-0.251	-0.11	0.008	-0.088	-0.738	-0.272	-0.25	-0.446	-0.123	-0.011	0.045	-0.05	-0.31
GENE1543X	AGI_HUM1_OLIGO_A_23_P41327	687468 || LYAR || Hypothetical protein FLJ20425 || Hs.425427 || NM_017816 ||	1	-0.1	-0.227	-0.076	-0.165	0.402	-0.186	0.047	-0.261	-0.106	-0.35	-0.229	0.928	0.27	0.437	0.128	-0.057	1.258	0.571	0.924	0.633	1.092	0.423	0.722	-0.003	0.135	-0.287	0.083	-0.351	-0.255	0.319	0	0.124	0.237	-0.26	0.001	-0.24	-0.021	0.459	-0.175	0.353	-0.116	0.316	0.084	-0.05	0.237	0.054
GENE1869X	AGI_HUM1_OLIGO_A_23_P64184	681273 || || || || NG_002979 ||	1	0.059	0	0.29	-0.013	0.253	-0.008	0.293	1.306	0.171	-0.284	0.155	0.778	0.349	0.313	-0.211	0.303	1.219	0.473	0.948	0.677	0.284	0.496	0.56	-0.121	0.285	-0.544	-0.296	-0.422	-0.19	-0.19	-0.18	-0.161	0.347	-0.448	0.667	-0.272	-0.098	-0.22	-0.391	0.185	-0.161	-0.008	-0.411	-0.282	0.017	-0.285
GENE2403X	AGI_HUM1_OLIGO_A_24_P170203	866879 || || || || ENST00000329795 ||	1	0.215	0.182	0.339	0.074	0.371	-0.012	0.623	0.008	0.077	0.046	0.025	0.674	0.492	0.602	0.265	0.364	0.779	1.193	0.906	0.375	0.382	0.581	0.699	-0.379	-0.449	-0.397	-0.098	-0.521	-0.505	-0.363	-0.252	-0.292	0.397	-0.211	0.471	-0.009	0.406	0.103	-0.325	0.042	0.074	-0.291	-0.175	-0.071	-0.426	-0.338
GENE2423X	AGI_HUM1_OLIGO_A_24_P178154	853808 || || || || ENST00000313590 ||	1	0.132	0.329	0.325	0.256	0.464	-0.185	0.348	0.102	0.075	0.179	0.227	1.071	0.436	0.506	0.572	0.362	0.976	0.644	0.628	0.862	0.508	0.593	0.337	-0.369	-0.263	-0.236	-0.309	-0.163	-0.757	-0.417	-0.344	-0.312	0.104	-0.399	0.465	0.086	0.386	-0.29	-0.867	0.011	0.148	-0.131	-0.186	-0.22	-0.18	-0.235
GENE3394X	AGI_HUM1_OLIGO_A_24_P865672	867141 || || || || XM_090998 ||	1	0.305	0.623	0.366	0.406	0.509	-0.001	0.322	0.353	-0.056	0.079	0.36	0.681	0.507	0.463	0.374	0.246	1.004	0.686	0.829	0.453	-0.258	0.383	0.293	-0.274	-0.318	-0.251	-0.294	-0.188	-0.683	-0.273	-0.297	-0.38	0.107	-0.377	0.149	-0.056	0.108	-0.432	-0.818	0.213	0.098	0.031	-0.291	-0.414	0.023	0.005
GENE3181X	AGI_HUM1_OLIGO_A_24_P592591	845762 || || || || THC1438133 ||	1	0.299	0.194	0.571	0.362	0.225	-0.098	0.364	-0.221	0.129	0.177	0.108	0.844	0.222	0.337	0.618	0.468	1.025	0.199	0.746	0.575	0.814	0.368	0.416	-0.007	0.115	-0.459	-0.479	-0.518	-0.556	-0.617	-0.438	-0.378	1.075	0.248	-0.171	-0.006	0.142	-0.17	-0.526	0.159	0.114	-0.011	-0.556	-0.393	-0.278	-0.163
GENE2943X	AGI_HUM1_OLIGO_A_24_P376556	860279 || CYCS || Cytochrome c, somatic || Hs.437060 || NM_018947 ||	1	-0.117	-0.283	0.506	0.126	0.121	-0.118	0.38	-0.195	0.275	0.149	0.272	1.103	0.31	0.663	0.323	0.197	1.171	0.351	1.085	0.605	0.349	0.832	0.046	-0.435	0.256	-0.322	-0.159	-0.087	0.03	-0.057	-0.04	-0.015	0.273	-0.399	0.116	-0.164	0.076	-0.057	-0.401	0.088	0.005	-0.078	-0.198	-0.32	0.055	-0.263
GENE3125X	AGI_HUM1_OLIGO_A_24_P531074	846330 || || || || XM_293392 ||	1	-0.13	-0.242	-0.366	-0.309	0.183	0.105	0.315	0.089	0.173	0.292	-0.016	0.043	0.058	0.196	0.316	0.25	0.626	0.086	0.287	0.497	0.156	0.529	0.431	0	0.197	-0.448	-0.016	0.046	0.053	0.161	0.108	0.128	-0.007	-0.096	0.225	0.009	0.031	-0.234	-0.503	-0.08	0.128	-0.035	-0.008	-0.241	0.014	-0.133
GENE2824X	AGI_HUM1_OLIGO_A_24_P332532	850488 || || || || ENST00000322178 ||	1	0.048	-0.16	0.042	-0.117	-0.07	-0.031	0.152	-0.015	0.186	0.377	0.279	0.521	0.415	0.497	0.423	0.6	1.182	0.36	0.711	0.604	0.347	0.228	0.352	0.3	0.099	-0.454	-0.221	0.051	-0.286	0.067	-0.126	-0.105	-0.41	0.093	0	-0.005	0.04	-0.646	-0.77	0.129	0.138	-0.03	-0.218	-0.296	-0.055	-0.177
GENE3174X	AGI_HUM1_OLIGO_A_24_P587882	863733 || || || || XM_294484 ||	1	-0.005	-0.078	0.232	-0.256	0.328	0.059	0.631	0.101	0.276	0.479	0.44	0.447	0.268	0.683	0.112	0.177	1.076	0.772	1	0.685	0.491	0.667	0.575	-0.25	0.2	-0.536	-0.098	-0.238	-0.315	0.023	0.135	0.033	-0.096	-0.55	-0.031	-0.047	-0.16	-0.808	-0.868	0.12	-0.031	-0.091	0.207	-0.305	-0.407	-0.46
GENE3719X	AGI_HUM1_OLIGO_A_32_P160793	862764 || || || || A_32_BS160793 ||	1	0.274	0.167	-0.035	-0.157	0.19	0.189	0.221	0.226	0.029	0.203	0.206	0.725	0.432	0.526	0.721	0.441	1.072	0.543	0.855	0.427	-0.126	0.668	0.639	-0.05	0.334	-0.691	-0.253	-0.333	-0.135	-0.027	0.124	-0.201	-0.189	-0.318	-0.167	0	0.044	-0.849	-0.608	-0.099	0.159	-0.012	-0.275	-0.228	-0.443	-0.667
GENE789X	AGI_HUM1_OLIGO_A_23_P205768	681891 || ARPP-19 || Cyclic AMP phosphoprotein, 19 kD || Hs.512908 || NM_006628 ||	1	0.259	0	-0.264	-0.25	0.088	-0.215	0.114	-0.303	0.062	0.414	0.134	-0.262	0.273	0.412	0.31	0.334	0.675	0.508	0.562	0.59	0.916	0.58	0.435	-0.588	-0.574	-0.74	-0.083	-0.347	-0.338	0.01	0.322	0.217	0.046	-0.366	0.517	0.05	0.557	-0.328	-0.086	0.355	0.155	0.079	-0.139	1.344	-0.072	-0.437
GENE1786X	AGI_HUM1_OLIGO_A_23_P56654	691473 || MCEE || Methylmalonyl CoA epimerase || Hs.94949 || NM_032601 ||	1	0.268	-0.059	0.18	-0.114	0.114	-0.08	0.004	0	-0.017	0.092	-0.072	0.218	0.218	0.202	0.045	-0.314	0.157	0.278	0.166	0.092	0.501	0.372	0.214	-0.348	-0.271	-0.194	0.096	0.119	-0.178	0.122	0.297	0.106	0	-0.352	-0.037	0.356	0.213	-0.453	-0.199	0.041	0.132	-0.068	-0.039	1.423	-0.284	-0.453
GENE1815X	AGI_HUM1_OLIGO_A_23_P59202	695179 || TAF11 || TAF11 RNA polymerase II, TATA box binding protein (TBP)-associated factor, 28kDa || Hs.112444 || NM_005643 ||	1	0.191	-0.091	0.141	-0.2	-0.038	-0.059	0.372	0.215	-0.21	0.04	-0.313	-0.187	-0.001	0	0.112	0.145	0.448	0.336	0.477	0.321	-0.014	0.227	-0.002	-0.08	-0.11	-0.12	0.275	0.293	-0.26	0.013	-0.229	0.084	0.087	-0.12	0.246	0.248	0.413	0.024	0.011	0.091	0.241	0.114	-0.01	0.37	-0.208	-0.173
GENE2400X	AGI_HUM1_OLIGO_A_24_P170067	856087 || || || || ENST00000328039 ||	1	0.254	0.271	0.206	-0.088		-0.109	0.373	0.182	-0.027	0.247	0.198	0.24	0	0.176	0.418	-0.208	0.029	0.132	0.124	0.155		0.143	0.015	-0.579	-0.08	-0.017	0.094	0.147	-0.42	-0.033	-0.344	0.04	0.433	-0.534	0.286	0.393	0.196	-0.002	0.11	0.172	0.25	0.275	-0.133	-0.395	0.066	-0.053
GENE2604X	AGI_HUM1_OLIGO_A_24_P246636	845693 || || || || ENST00000308935 ||	1	0.15	0.224	0.211	0.207	0.153	0.057	0.291	0.319	0.056	0.326	0.175	0.329	0.333	0.363	0.542	0.076	-0.154	0.46	0.563	0.561		0.315	0.235	-0.197	0.034	-0.586	-0.258	-0.002	0.108	-0.245	-0.041	-0.237	0.134	-0.361	0.361	0.481	0.656	-0.087	0.149	-0.031	0.221	-0.321	-0.002	-0.077	-0.275	-0.416
GENE1439X	AGI_HUM1_OLIGO_A_23_P386561	856905 || TWISTNB || TWIST neighbor || Hs.353035 || NM_001002926 ||	1	0.348	-0.071	-0.031	-0.193	-0.316	-0.228	-0.073	-0.091	0	-0.258	-0.104	0.145	0.4	0.099	0.293	0.304	0.397	0.423	0.176	0.177	0.484	0.385	0.247	-0.123	0.054	-0.214	-0.183	0.087	-0.3	0.034	-0.12	0.143	-0.038	-0.162	0.131	0.124	0.299	-0.444	-0.711	0.347	-0.188	0.052	0.182	0.143	0.008	-0.116
GENE1805X	AGI_HUM1_OLIGO_A_23_P58466	854526 || SMN2 || Survival of motor neuron 1, telomeric || Hs.202179 || NM_022877 ||	1	0.319	-0.044	0.327	0	-0.027	-0.226	-0.149	0.077	0.311	0.152	-0.024	0.355	0.697	0.573	0.393	0.576	0.774	0.154	0.589	-0.095	0.02	0.751	-0.37	-0.364	-0.15	-0.009	-0.124	-0.002	-0.311	-0.377	0.177	0.061	1.233	0.273	0.443	0.337	0.397	-0.235	0.25	-0.144	0.02	-0.296	-0.624	0.457	0.204	-0.1
GENE1558X	AGI_HUM1_OLIGO_A_23_P41604	693075 || TAF9 || TAF9 RNA polymerase II, TATA box binding protein (TBP)-associated factor, 32kDa || Hs.248941 || NM_003187 ||	1	0.378	0.082	0.231	-0.297	0	-0.214	0.067	-0.069	0.22	0.136	0.093	0.271	0.485	0.163	0.239	0.066	0.943	0.221	0.383	0.345	0.17	0.558	-0.001	-0.492	-0.015	-0.098	-0.261	0.126	-0.273	-0.186	-0.05	0.107	0.192	-0.283	0.098	0.186	0.309	-0.281	-0.224	0.287	-0.048	0.014	-0.101	0.116	0.284	-0.219
GENE2858X	AGI_HUM1_OLIGO_A_24_P346126	851683 || || || || AC140134 ||	1	0.027	-0.145	-0.144	-0.357	0	-0.386	0.1	-0.238	0.167	-0.087	0.2	0.317	0.476	0.464	0.366	0.111	0.663	0.261	0.767	0.701	0.732	0.663	0.161	-0.528	-0.403	-0.382	-0.347	-0.194	-0.153	-0.389	0.081	0.189	0.492	-0.107	0.165	0.14	0.288	-0.383	0.131	0.22	0.136	0.108	-0.611	0	0.158	-0.171
GENE311X	AGI_HUM1_OLIGO_A_23_P131149	689177 || ORC4L || Origin recognition complex, subunit 4-like (yeast) || Hs.470174 || NM_002552 ||	1	0.491	0.508	0.364	0.197	0.224	-0.071	0.261	-0.205	0.149	-0.059	-0.101	0.465	0.295	0.446	0.382	0.309	0.551	0.313	0.575	0.447	0.346	0.629	1.485	-0.1	-0.147	-0.33	-0.189	0.127	-0.354	-0.138	0.209	-0.013	-0.097	-0.602	0.218	0.053	0.213	-0.237	-0.621	0.093	-0.129	0	0.113	0.111	-0.078	-0.34
GENE1821X	AGI_HUM1_OLIGO_A_23_P59677	688449 || RINT-1 || Rad50-interacting protein 1 || Hs.302460 || NM_021930 ||	1	0.69	0.33	0.62	0.11	0.16	-0.5	0.19	-0.48	0.28	-0.17	0.19	0.35	0.48	0.38	0.46	0.28	0.5	0.38	0.46	0.43	0.34	0.55	0.38	-0.55	-0.49	0.03	0.19	-0.36	-0.37	-0.34	0.21	0.19	-0.06	-0.42	-0.14	-0.02	0	-0.11	-0.32	0.16	0.02	0.2	0.23	0.29	0.15	-0.2
GENE831X	AGI_HUM1_OLIGO_A_23_P209879	688189 || || || || BC107698 ||	1	0.2365	-0.1385	0.6085		0.1035	-0.2185	0.4445	-0.0875	0.1605	0.2405	0.3175	1.5215	0.4545	0.3515	0.5385	0.5415	0.7045	0.4915	0.5875	0.2035	0.2445	0.2985	0.3725	-0.4265	-0.2345	0.0635	0.3335	-0.0285	-0.6945	0.0025	-0.2485	0.0155	-0.0025	-0.2585	0.0355	-0.0545	0.2265	0.0465	0.4385	0.1955	-0.1815	0.0215	-0.1605	-0.4695	-0.3065	-0.5685
GENE1015X	AGI_HUM1_OLIGO_A_23_P254472	692990 || C6orf211 || Chromosome 6 open reading frame 211 || Hs.15929 || NM_024573 ||	1	0.076	0.205	0.43	0.268	0.343	-0.223	0.531	0.182	0.253	0.097	0.277	0.611	0.247	0.458	0.557	0.221	0.573	0.484	0.813	0.579	0.555	0.192	0.297	-0.457	-0.064	-0.149	-0.106	-0.643	-0.889	-0.409	-0.141	0.158	0.215	-0.213	0.177	-0.286	0.141	-0.014	-0.418	0.296	-0.436	-0.071	-0.165	-0.342	0.011	-0.278
GENE1532X	AGI_HUM1_OLIGO_A_23_P410613	773266 || MGC17943 || Hypothetical protein MGC17943 || Hs.257664 || NM_152261 ||	1	0.102	-0.151	0.282	0.02	0.132	0.158	0.364	-0.152	-0.122	0.238	-0.011	1.117	0.352	0.579	0.186	0.253	0.719	0.433	0.783	0.402	0.562	0.631	0.333	-0.693	-0.17	-0.079	-0.15	-0.662	-0.68	-0.366	0.354	0.14	0.323	0.02	0.695	0.156	0.566	-0.032	0.075	0.318	0.245	0.023	0.17	-0.156	-0.179	-0.382
GENE1522X	AGI_HUM1_OLIGO_A_23_P408271	771747 || DHRS8 || Dehydrogenase/reductase (SDR family) member 8 || Hs.282984 || NM_016245 ||	1		0.0505	0.4315	0.0535	0.1765	-0.2695	0.3975	-0.3575	-0.0295	0.0665	0.1055	0.3635	0.3445	0.6535	0.2385	0.3695	0.3945	0.5905	0.6055	0.5635	0.4705	0.4695	0.2385	-0.0965	-0.4435	-0.0645	0.2905	-0.2555	-0.3885	0.2845	-0.2015	0.0535	-0.3085	0.1315	0.4985	0.4405	1.0075	0.0115	-0.1525	0.1785	0.2015	-0.2965	0.1915	-0.1645	-0.5005	-0.8285
GENE995X	AGI_HUM1_OLIGO_A_23_P252403	685920 || COMMD10 || COMM domain containing 10 || Hs.483136 || NM_016144 ||	1	0.403	-0.059	0.344	0.155	0.054	-0.458	-0.031	-0.412	-0.009	-0.2	-0.147	0.464	0.75	0.509	0.539	0.655	0.974	0.321	0.879	0.615	0.275	0.666	0.35	-0.266	-0.169	-0.338	0.067	-0.134	-0.442	0.031	-0.299	0.009	0.225	0.09	0.614	0.377	0.494	-0.735	-0.374	0.419	0.431	-0.317	-0.666	-0.774	0.052	-0.454
GENE1933X	AGI_HUM1_OLIGO_A_23_P70938	686038 || STARD3NL || STARD3 N-terminal like || Hs.309753 || NM_032016 ||	1	0.089	-0.04	-0.005	0.063	0.145	-0.484	-0.002	-0.134	-0.237	-0.183	-0.107	0.309	0	0.239	0.542	0.032	1.121	0.468	0.725	0.496	0.191	0.314	0.552	-0.028	0.119	-0.278	-0.073	-0.399	0.002	0.04	0.071	0.17	0.504	0.664	0.746	0.092	0.652	-0.13	-0.369	0.413	0.201	0.135	-0.428	-0.568	-0.2	-0.494
GENE2784X	AGI_HUM1_OLIGO_A_24_P317450	866360 || LOC202459 || Similar to RIKEN cDNA 2310008M10 || Hs.487035 || NM_145303 ||	1	-0.072	-0.226	-0.356	-0.395	0.168	-0.134	0.259	-0.06	0.015	0.07	0.228	0.484	0.159	0.427	0.722	0.112	0.877	0.398	0.768	0.323	0.466	0.503	0.448	-0.077	0.311	-0.016	0.015	0.11	-0.122	0.118	-0.158	0.153	0.065	0.032	0.066	0.155	0.215	-0.34	-0.006	0.422	0.294	0.08	-0.371	-0.248	-0.064	-0.3
GENE3149X	AGI_HUM1_OLIGO_A_24_P56388	866392 || HIF1A || Hypoxia-inducible factor 1, alpha subunit (basic helix-loop-helix transcription factor) || Hs.509554 || NM_181054 ||	1	0.382	-0.199	0.536	-0.159	0.208	-0.166	0.18	-0.129	0.34	0.228	0.154	0.54	0.503	0.267	0.548	0.489	0.494	0.219	0.773	0.176	0.574	0.214	0.031	-0.305	-0.149	-0.314	-0.319	-0.287	-0.154	-0.017	-0.09	0.054	0.302	0.534	0.285	-0.113	0.1	-0.053	0	0.588	0.253	-0.251	-0.393	-0.37	0.083	-0.362
GENE1413X	AGI_HUM1_OLIGO_A_23_P380076	773387 || FLJ35036 || Hypothetical protein FLJ35036 || Hs.518301 || BC072415 ||	1	0.111	-0.189	0.241	-0.237	0	-0.488	-0.086	-0.291	0.11	-0.091	0.025	0.028	0.047	0.155	0.047	0.308	0.093	0.128	0.552	0.004	0.226	0.248	0.014	-0.194	-0.272	0.083	0.25	-0.016	-0.298	0.024	-0.144	-0.08	0.114	0.07	0.204	0.501	0.473	0.234	0.363	0.089	0.058	-0.079	-0.127	-0.149	-0.362	-0.487
GENE1978X	AGI_HUM1_OLIGO_A_23_P74799	692672 || SLC25A24 || Solute carrier family 25 (mitochondrial carrier; phosphate carrier), member 24 || Hs.132553 || NM_213651 ||	1	0.433	0.105	0.463	-0.062	0.117	-0.471	0.282	-0.247	-0.028	-0.038	-0.278	0.61	0.453	0.608	0.516	0.304	0.852	0.45	0.736	0.251	0.359	0.496	0.622	-0.498	0.028	-0.147	-0.029	-0.417	0.41	-0.252	0.089	-0.075	0.669	0.193	0.653	0.428	0.707	0.202	0.132	0.098	1.106	-0.138	0.198	-0.2	-0.284	-0.69
GENE773X	AGI_HUM1_OLIGO_A_23_P20463	688485 || RAD21 || RAD21 homolog (S. pombe) || Hs.81848 || NM_006265 ||	1	0.42	0.031	0.318	-0.269	0	-0.26	-0.007	-0.454	0.125	-0.316	-0.127	0.389	0.353	0.264	0.178	0.245	0.749	0.271	0.478	-0.054	0.132	0.434	0.071	-0.452	-0.183	0.156	0.018	0.152	-0.216	-0.043	-0.02	-0.208	0.406	-0.178	0.381	0.352	0.592	0.051	-0.147	0.067	0.105	-0.179	0.196	-0.172	-0.2	-0.395
GENE3259X	AGI_HUM1_OLIGO_A_24_P706312	860578 || HNRPA3 || Heterogeneous nuclear ribonucleoprotein A3 || Hs.516539 || CR603865 ||	1	0.5	0.196	0.119	-0.127	-0.231	-0.254	0.288	-0.208	0.147	-0.214	-0.022	0.418	0.175	0.252	0.309	0.188	0.387	0.234	0.531	0.216	-0.167	0.446	0.144	-0.182	-0.405	0.039	-0.223	0.06	-0.287	-0.243	0.01	-0.231	0.087	-0.278	0.468	0.058	0.462	0	-0.175	0.012	0.294	0.016	0.175	-0.055	-0.273	-0.515
GENE1201X	AGI_HUM1_OLIGO_A_23_P3215	697235 || MDS009 || X 009 protein || Hs.127432 || AF168717 ||	1	0.13	-0.1	0.24	-0.01	0.16	0	0.1	-0.19	0	0.2	0.07	0.25	0.24	0.41	0.26	0.03	0.59	0.35	0.37	0.3	0.32	0.34	0.32	-0.46	0.02	-0.22	-0.01	-0.31	-0.38	-0.06	0.28	0.01	0.28	-0.15	0.51	0.21	0.55	-0.18	-0.58	0.28	0.26	0.01	0.02	-0.09	-0.42	-0.6
GENE1613X	AGI_HUM1_OLIGO_A_23_P43049	682765 || DCTN6 || Dynactin 6 || Hs.158427 || NM_006571 ||	1	0.324	0.103	0.38	-0.112	0.239	-0.19	0.006	-0.268	0.047	0.065	-0.078	0.014	0.162	0.041	0.04	0.182	0.341	0.273	0.475	0.029	0.734	0.35	0.088	-0.551	-0.182	-0.275	-0.057	0.037	-0.304	-0.218	0.054	0	0.2	-0.296	0.49	0.286	0.642	-0.464	-0.515	0.194	0.146	-0.135	0.356	-0.082	-0.16	-0.35
GENE2284X	AGI_HUM1_OLIGO_A_24_P127042	845358 || || || || ENST00000320769 ||	1	0.169	-0.203	0.173	-0.155	0.126	-0.073	0.118	-0.231	0.081	-0.127	0.013	0.283	0.059	0.348	0.049	0.005	0.278	0.313	0.461	0.401	0.731	0.654	0.139	-0.157	-0.105	-0.088	0.126	-0.211	-0.293	-0.271	0.285	-0.067	0.226	-0.216	0.154	0.003	0.302	-0.142	-0.256	0.128	0.309	-0.105	0.099	-0.066	-0.058	-0.281
GENE1661X	AGI_HUM1_OLIGO_A_23_P45940	685541 || TFB2M || Transcription factor B2, mitochondrial || Hs.7395 || NM_022366 ||	1	0	-0.249	0.298	-0.159	0.331	-0.09	0.016	-0.188	0.138	0.101	-0.125	0.282	0.422	0.44	0.245	0.149	0.966	0.482	0.488	0.425	0.727	0.619	0.508	-0.11	-0.172	-0.693	-0.135	-0.251	0.055	-0.326	0.101	-0.111	0.384	-0.198	0.566	0.29	0.453	-0.228	-0.647	-0.02	-0.009	-0.036	0.409	0.217	-0.084	-0.325
GENE2712X	AGI_HUM1_OLIGO_A_24_P288424	863492 || C20orf45 || Chromosome 20 open reading frame 45 || Hs.3945 || NM_016045 ||	1	0.17	-0.136	0.409	-0.389	0.008	-0.099	-0.109	-0.043	0.144	0.019	-0.299	0.185	0.398	0.444	0.094	0.148	0.53	0.198	0.177	0.412	0.341	0.618	0.416	-0.477	-0.127	-0.177	-0.249	-0.044	-0.475	-0.092	0.135	0	0.53	-0.113	0.397	0.439	0.482	-0.003	-0.44	0.137	-0.012	-0.08	0.401	0.29	-0.347	-0.419
GENE3218X	AGI_HUM1_OLIGO_A_24_P646185	849287 || || LOC441075 || Hs.508479 || BC014242 ||	1	0.074	-0.086	0.199	-0.06	-0.026	-0.32	-0.088	-0.404	0.029	-0.047	-0.094	0.459	0.144	0.2	0.163	0.139	0.588	0.391	0.29	0.322	0.165	0.591	0.401	-0.27	-0.24	-0.087	0.067	0.033	-0.276	-0.076	0.21	-0.106	0.394	0.008	0.318	0.287	0.504	-0.175	-0.425	0.251	0.26	-0.028	0.055	0.043	-0.273	-0.435
GENE2972X	AGI_HUM1_OLIGO_A_24_P389612	866190 || ARL8 || ADP-ribosylation factor-like 8 || Hs.25362 || AK022915 ||	1	0.266	0.109	0.297	0.022	0.461	0.13	0.341	0.061	0.173	0.189	-0.014	0.342	0.407	0.424	0.601	0.333	0.65	0.557	0.599	0.321	1.004	0.374	0.337	-0.496	-0.275	-0.505	-0.29	-0.153	-0.015	-0.221	-0.042	-0.103	0.51	-0.414	0.257	0.376	0.625	-0.222	-0.239	-0.294	-0.245	-0.289	0.147	-0.186	-0.036	-0.443
GENE3895X	AGI_HUM1_OLIGO_A_32_P229065	867231 || || || || NM_001031800 ||	1	0.118	-0.065	0.233	-0.389	0.451	-0.244	0.122	-0.395	0	0.213	-0.057	0.196	0.676	0.311	0.61	0.273	0.726	0.398	0.314	0.52	0.963	0.668	0.04	-0.327	-0.251	-0.255	-0.093	-0.201	-0.132	-0.097	0.133	0.088	0.24	-0.27	0.154	-0.093	0.403	-0.171	-0.263	0.238	0.073	0.31	0.141	-0.098	-0.118	-0.369
GENE2402X	AGI_HUM1_OLIGO_A_24_P170186	861405 || || || || ENST00000329561 ||	1	1.716	0.166	-0.042	-0.267	0.074	-0.222	-0.244	-0.443	-0.102	-0.218	-0.104	0.479	0.217	0.523	-0.452	0.26	1.324	0.479	0.945	0.327	0.229	0.896	0.629	-0.164	-0.128	-0.082	-0.251	0.031	-0.284	-0.066	0.019	-0.277	0.517	-0.158	0.605	0.288	0.676	-0.036	-0.534	0.259	0.394	0.057	0.263	-0.036	-0.119	-0.348
GENE2265X	AGI_HUM1_OLIGO_A_24_P119094	851854 || || || || ENST00000332832 ||	1	0.399	0.253	0.448	0	0.283	-0.111	0.371	-0.114	0.253	0.019	0.243	0.718	0.459	0.615	0.416	0.421	1.08	0.663	0.952	0.584	1.078	0.961	0.412	-0.173	-0.079	-0.197	-0.114	0.068	-0.217	-0.089	-0.072	-0.134	0.397	-0.373	0.434	0.145	0.411	-0.206	-0.652	0.252	0.397	0.018	0.189	-0.135	-0.197	-0.446
GENE2831X	AGI_HUM1_OLIGO_A_24_P33429	848570 || || || || ENST00000331540 ||	1	0.359	0.294	0.122	0.205	0.374	-0.181	0.366	-0.064	0	-0.046	-0.024	0.884	0.728	0.623	1.19	0.541	1.194	0.573	0.936	0.698	0.643	0.763	0.445	-0.216	-0.192	-0.105	-0.126	-0.049	-0.422	-0.087	-0.158	-0.187	0.4	-0.12	0.633	0.331	0.649	-0.05	-0.471	0.287	0.47	-0.159	-0.046	-0.185	-0.203	-0.301
GENE3029X	AGI_HUM1_OLIGO_A_24_P410117	847890 || || || || ENST00000331861 ||	1	0.295	-0.05	0.092	-0.322	0.286	-0.059	-0.378	-0.336	0.093	-0.118	0.022	0.608	0.296	0.73	0.783	0.28	1.161	0.536	0.849	0.528	0.236	0.777	0.547	-0.415	-0.256	-0.176	-0.271	0.048	-0.279	-0.186	0.03	-0.289	0.412	-0.242	0.493	0.241	0.518	-0.312	-0.565	0.06	0.498	-0.126	0.352	0.125	-0.226	-0.442
GENE3053X	AGI_HUM1_OLIGO_A_24_P418517	843933 || || || || ENST00000330356 ||	1	0.223	0.317	0.139	-0.21	0.594	-0.091	-0.008	-0.234	0.05	-0.038	-0.134	0.304	0.357	0.781	0.247	0.199	1.281	0.714	0.998	0.369	0.442	0.822	0.679	-0.368	-0.074	-0.03	0	0.058	-0.192	-0.006	-0.104	-0.155	0.477	-0.288	0.449	0.292	0.471	-0.234	-0.476	0.194	0.322	-0.016	0.465	0.108	-0.115	-0.216
GENE3370X	AGI_HUM1_OLIGO_A_24_P840868	856799 || || || || XM_208135 ||	1	0.215	-0.104	0.062	-0.051	-0.107	-0.026	0.034	-0.247	-0.007	-0.272	-0.176	0.473	0.395	0.558	0.41	0.328	1.248	0.129	0.741	0.331	0.534	0.713	0.516	-0.115	-0.033	-0.248	0.071	-0.126	-0.422	-0.162	-0.031	0.011	0.531	-0.511	0.203	0.08	0.285	0.186	0	0.277	0.104	-0.081	-0.2	-0.078	0.138	-0.144
GENE1861X	AGI_HUM1_OLIGO_A_23_P63751	686552 || PRDX3 || Peroxiredoxin 3 || Hs.523302 || NM_006793 ||	1	0.317	0.149	0.751	0.245	0.33	0.023	0.607	0.008	0.341	0.329	0.459	0.614	0.38	0.611	0.581	0.592	0.818	0.563	1.147	0.888	0.425	0.64	-0.012	-0.135	-0.107	-0.557	0.02	-0.511	-0.504	-0.111	-0.086	-0.097	0.008	0.09	0.547	0.136	0.575	-0.376	-0.55	0.149	0.186	-0.262	-0.339	-0.645	-0.43	-0.673
GENE1130X	AGI_HUM1_OLIGO_A_23_P304395	775320 || LOC202459 || Similar to RIKEN cDNA 2310008M10 || Hs.487035 || NM_145303 ||	1	-0.016	-0.198	0.21	-0.21	-0.074	-0.204	0.295	-0.109	0.265	0.26	0.396	0.337	0.251	0.346	0.257	0.022	0.739	0.259	0.5	0.375	0.289	0.518	0.137	-0.043	0.144	-0.217	0.101	-0.147	-0.213	0.061	0.069	0.089	0.162	0.103	0.217	0.21	0.278	-0.122	-0.324	0.512	0.368	0.039	0.182	-0.398	-0.067	-0.54
GENE3368X	AGI_HUM1_OLIGO_A_24_P83808	862571 || || Similar to SPC18 protein || Hs.534568 || XM_088367 ||	1	0.144	-0.18	0.416	-0.258	0.122	-0.325	-0.009	-0.312	0.193	0.326	0.237	-0.034	0.315	0.286	0.309	0.386	0.744	0.423	0.618	0.47	0.865	0.622	0.292	-0.259	-0.354	-0.263	0.084	-0.441	-0.324	0.15	0.222	0	0.107	-0.167	0.144	0.27	0.322	-0.299	-0.438	0.198	0.369	-0.179	0.073	-0.508	-0.288	-0.524
GENE1940X	AGI_HUM1_OLIGO_A_23_P71419	697634 || COPS5 || COP9 constitutive photomorphogenic homolog subunit 5 (Arabidopsis) || Hs.491912 || NM_006837 ||	1	0.122	-0.302	0.211	-0.236	-0.149	-0.34	0.03	-0.263	0.15	0.02	0.195	0.504	0.088	0.4	-0.306	-0.034	0.735	0.23	0.29	0.287	0.431	0.669	0.234	-0.085	-0.177	-0.233	0.14	0.069	-0.26	0.046	0.184	-0.167	0.16	-0.05	0.031	0	0.154	-0.054	-0.301	0.256	0.373	-0.089	0.268	-0.391	-0.108	-0.457
GENE3362X	AGI_HUM1_OLIGO_A_24_P832113	867554 || NPM1 || Nucleophosmin (nucleolar phosphoprotein B23, numatrin) || Hs.519452 || NM_199185 ||	1	0.428	0.2	0.616	-0.175	0.166	-0.1	0.477	-0.315	0.357	0.15	0.381	0.654	0.383	0.329	-0.045	0.128	0.887	0.65	0.905	0.54	0.659	0.813	0.269	-0.415	-0.129	0.011	-0.168	0.018	-0.407	0.064	0.016	-0.055	0.311	-0.276	0.208	0.114	0.336	-0.205	-0.788	0.427	0.381	0.09	0.109	-0.445	-0.093	-0.235
GENE4089X	AGI_HUM1_OLIGO_A_32_P80068	864603 || OCIL || Lectin-like NK cell receptor || Hs.268326 || NM_001004419 ||	1	0.337	0.042	0.456	-0.3	0.202	-0.314	0.016	-0.448	0.154	-0.08	0.009	0.701	0.129	0.156	-0.362	-0.155	1.134	0.681	0.869	0.647	0.074	0.675	0.472	-0.191	-0.233	-0.116	-0.115	-0.031	-0.438	0.021	0.185	0.008	0.13	-0.431	0.282	0.066	0.146	-0.247	-1.069	0.218	0.203	0.166	0.29	-0.465	-0.226	-0.306
GENE2434X	AGI_HUM1_OLIGO_A_24_P183094	866088 || || || || BC106085 ||	1	0.4	-0.054	0.81	0.083	0.048	-0.176	0.379	-0.199	0.237	0.276	0.312	0.377	0.018	0.188	0.492	0.068	1.061	0.355	0.492	0.215	0.042	0.47	0.066	-0.205	0.263	-0.138	0.131	-0.344	-0.414	0.029	-0.12	-0.185	0.683	0.271	0.386	0.02	0.277	0.055	-0.061	0.156	-0.085	0.125	-0.427	-0.527	-0.276	-0.633
GENE3041X	AGI_HUM1_OLIGO_A_24_P415260	868591 || || || || AL359844 ||	1	0.38	0.219	0.474	0	0.181	-0.062	0.225	0.144	0.37	0.243	0.078	0.311	0.299	0.11	0.536	0.676	0.62	0.445	0.564	0.335	-0.157	0.348	-0.053	-0.032	0.252	-0.174	-0.297	0.021	0.016	-0.233	-0.218	-0.275	0.242	-0.043	-0.052	0.207	0.283	-0.404	-0.689	-0.021	-0.085	0.039	0.041	-0.273	0.251	-0.031
GENE3081X	AGI_HUM1_OLIGO_A_24_P47547	848546 || RAN || RAN, member RAS oncogene family || Hs.10842 || NM_006325 ||	1	0.28	0.103	0.575	-0.065	0.153	-0.365	0.273	-0.387	0.327	0.139	0.346	0.336	0.345	0.437	0.402	0.35	1.206	0.533	0.966	0.733	0.059	0.876	0.075	0.284	0.344	-0.176	0.005	-0.085	-0.171	0.09	-0.302	-0.173	0.286	-0.117	-0.02	-0.05	-0.104	-0.095	-0.41	0.346	0.132	0.093	-0.287	-0.646	0.072	0.142
GENE2231X	AGI_HUM1_OLIGO_A_24_P105771	862631 || ACTR3 || ARP3 actin-related protein 3 homolog (yeast) || Hs.433512 || NM_005721 ||	1	0.308	-0.069	0.169	0	0.224	-0.356	0.262	-0.386	-0.039	-0.178	-0.292	0.359	0.3	0.187	0.073	0.057	0.096	0.334	0.174	0.283	0.379	0.686	0.259	-0.029	-0.384	-0.179	0.138	-0.309	-0.388	-0.115	0.108	-0.356	0.606	-0.119	0.024	0.334	0.217	0.29	-0.336	0.084	0.177	0.013	0.584	-0.229	-0.42	-0.424
GENE2838X	AGI_HUM1_OLIGO_A_24_P338187	852885 || HNRPH3 || Heterogeneous nuclear ribonucleoprotein H3 (2H9) || Hs.499891 || NM_021644 ||	1	0.457	-0.001	0.393	-0.364	0.039	-0.601	0	-0.297	0.236	-0.234	-0.421	0.342	0.765	0.55	0.482	0.3	0.649	0.388	0.477	0.374	0.721	0.697	0.138	0.031	-0.469	-0.06	0.089	-0.064	-0.722	0.056	-0.068	-0.028	0.071	-0.396	0.023	0.09	-0.063	0.042	-0.337	0.317	0.251	-0.122	0.414	-0.033	0.199	0.123
GENE3806X	AGI_HUM1_OLIGO_A_32_P199551	846237 || ADMP || ADMP || Hs.369104 || NM_145035 ||	1	0.203	-0.287	0.274	-0.395	0.04	-0.622	-0.123	-0.496	0.387	0	0.083	0.364	0.331	0.387	0.213	0.078	0.509	0.541	0.759	0.536	0.81	1.213	0.126	-0.532	-0.47	-0.142	-0.054	0.055	-0.377	-0.001	0.412	0.118	-0.34	-0.727	-0.231	-0.111	-0.373	-0.276	-0.463	0.321	-0.109	0.045	0.55	-0.538	-0.195	-0.37
GENE1599X	AGI_HUM1_OLIGO_A_23_P426021	861634 || KIAA0746 || KIAA0746 protein || Hs.479384 || NM_015187 ||	1	0.305	0.066	0.187	-0.243	-0.126	-0.583	-0.029	-0.87	-0.124	-0.112	0.023	0.046	-1.005	0.16	0.307	0.02	0.736	0.306	0.587	0.26	0.412	0.178	0.597	0.108	0.498	-0.117	0.023	-0.361	-0.093	0.202	0.026	0.026	0.383	0.426	0.1	-0.118	0.156	1.098	0.445	0.204	0.231	-0.289	-0.281	-0.571	-0.327	-0.252
GENE1915X	AGI_HUM1_OLIGO_A_23_P69437	688966 || YEATS2 || YEATS domain containing 2 || Hs.478459 || NM_018023 ||	1	-0.227	-0.4	0.147	-0.05	0.117	-0.523	0.312	-0.186	0.008	0.038	0	1.077	0.228	0.182	0.22	-0.079	1.087	0.327	0.903	0.124	0.38	0.419	0.412	-0.09	0.204	0.143	0.526	-0.266	-0.383	0.06	-0.599	-0.243	0.082	-0.121	-0.383	-0.402	-0.221	0.357	0.636	0.098	0.014	0.094	-0.287	-0.342	-0.148	-0.48
GENE732X	AGI_HUM1_OLIGO_A_23_P200493	681309 || LBR || Lamin B receptor || Hs.435166 || NM_194442 ||	1	-0.178	-0.084	0.393	0.033	0.021	-0.381	0.27	-0.205	0.179	-0.016	0.114	0.549	0	0.014	0.109	0.09	1.247	0.2	0.61	0.167	0.186	0.194	0.253	-0.317	-0.136	-0.041	0.112	-0.533	-0.413	-0.146	-0.31	-0.144	0.398	0.173	0.319	-0.102	0.26	0.301	0.251	0.358	-0.009	0.121	-0.343	-0.425	-0.175	-0.507
GENE2102X	AGI_HUM1_OLIGO_A_23_P88119	689259 || HSPH1 || Heat shock 105kDa/110kDa protein 1 || Hs.36927 || NM_006644 ||	1	0.019	-0.529	0.688	0.155	0.029	-0.319	0.267	-0.603	0.048	-0.124	0.124	0.315	0.323	0.55	0.437	0.322	1.29	0.333	0.75	0.097	0.321	0.632	0.489	0.091	0.343	-0.189	0.385	-0.619	-0.36	-0.383	-0.63	-0.354	0.262	-0.014	-0.005	-0.296	-0.091	0.811	0.499	0.043	0.087	-0.23	-0.621	-0.69	-0.438	-0.771
GENE2459X	AGI_HUM1_OLIGO_A_24_P192586	851344 || || || || I_930816 ||	1	-0.163	-0.392	0.462	0.12	-0.125	-0.422	0.063	-0.336	0.056	0.049	0.145	0.621	0.332	0.371	-0.058	0.185	0.706	0.161	0.603	0.217	1.042	0.493	0.275	-0.17	0.047	-0.218	0.391	-0.464	-0.295	-0.209	-0.204	-0.049	0.615	0.027	0.457	0.098	0.615	0.626	-0.004	0.305	0.304	-0.002	-0.462	-0.556	-0.238	-0.55
GENE3108X	AGI_HUM1_OLIGO_A_24_P50509	868722 || || || || ENST00000330899 ||	1	-0.0685	-0.1415	0.5955	0.1595	-0.0755	-0.3535	0.2315	-0.2075	-0.2125	-0.1855	0.0805	1.0125	0.3315	0.3315	0.0665	0.0875	1.1685	0.6815	0.9865	0.5355	0.2515	0.7065	0.6715	-0.0495	0.0925	0.0025	0.5315	-0.6155	-0.7135	0.2775	-0.1895	-0.0385	0.4515	-0.3225	0.0615	-0.2905	0.0585	0.3685	-0.2985	0.4415	0.0735	0.0525	-0.7395	-0.6655	-0.5115	-0.3455
GENE3539X	AGI_HUM1_OLIGO_A_24_P9671	849319 || DNAJA1 || DnaJ (Hsp40) homolog, subfamily A, member 1 || Hs.445203 || NM_001539 ||	1	-0.097	-0.326	0.529	0.328	-0.026	-0.154	0.225	-0.284	-0.086	-0.115	0.128	0.7	0.195	0.46	-0.168	-0.052	1.301	0.39	0.698	0.314	0.072	0.628	0.555	-0.151	0.071	0.188	0.778	-0.449	-0.611	-0.025	-0.104	0.056	0.742	-0.229	0.165	-0.267	0.118	0.517	0.13	0.3	0.182	0.274	-0.517	-0.709	-0.417	-0.514
GENE2198X	AGI_HUM1_OLIGO_A_23_P98350	682975 || BIRC3 || Baculoviral IAP repeat-containing 3 || Hs.127799 || NM_001165 ||	1	0.536	0.326	0.547	0.336	0.275	0.14	0.968	0.285	0.424	-0.237	0.424	0.325	0.634	0.884	0.578	0.658	0.59	0.469	0.556	0.559	0.485	0.437	0.869	-0.196	0.364	0.395	-0.061	-0.249	-1.137	-0.141	-0.795	-0.622	1.735	0.185	0.304	-0.24	0.511	1.056	0.413	0.475	0.535	0.516	-0.193	-0.458	-0.176	-0.383
GENE3581X	AGI_HUM1_OLIGO_A_32_P109522	867446 || C6orf113 || Chromosome 6 open reading frame 113 || Hs.29857 || NM_145062 ||	1	0.265	0.334	0.108	0.385	0.194	-0.112	0.342	0.11	-0.006	-0.243	-0.114	0.34	0.23	0.186	0.073	0.299	0.296	0.14	0.366	0.055	-0.37	0.295	0.26	-0.196	0	0.134	-0.021	0.131	-0.665	-0.172	-0.467	-0.17	0.38	-0.357	0.293	0.332	0.421	0.041	-0.213	0.142	-0.316	0.151	-0.14	-0.067	0.074	-0.14
GENE2581X	AGI_HUM1_OLIGO_A_24_P237586	856717 || Lrp2bp || Low density lipoprotein receptor-related protein binding protein || Hs.508154 || NM_181726 ||	1	0.287	0.122	-0.119	-0.164	-0.258	-0.346	-0.034	0.433	0.429	-0.009	-0.056	0.482	0.315	0.335	0.47	0.437	0.155	0.421	0.946	0.46	0.324	0.049	0.237	0.299	-0.714	0.219	-0.023	0.465	-0.807	-0.078	0.043	0.34	1.193	-0.493	-0.04	0.343	0.002	-0.026	0.348	-0.115	-0.541	-0.375	-0.111	-0.056	0.18	0
GENE2932X	AGI_HUM1_OLIGO_A_24_P37441	864523 || PDK1 || Pyruvate dehydrogenase kinase, isoenzyme 1 || Hs.470633 || NM_002610 ||	1	0.348	0.108	-0.168	0.002	0.06	-0.109	-0.005	0.566	0.346	0.032	-0.042	0.755	0.36	0.039	0.422	0.446	0.868	0.415	0.667	0.358	-0.247	0.286	0.118	0.104	-0.198	0.007	-0.336	0.304	0	-0.033	0.052	-0.094	-0.136	-0.553	-0.293	0.267	-0.083	-0.499	-0.624	-0.55	-0.696	-0.411	0.177	0.109	0.088	-0.216
GENE1050X	AGI_HUM1_OLIGO_A_23_P25735	690877 || PSMA6 || Proteasome (prosome, macropain) subunit, alpha type, 6 || Hs.446260 || NM_002791 ||	1	-0.195	-0.328	0.133	-0.225	0.079	0.169	-0.038	0.031	0.107	0.406	0	-0.008	-0.218	0.115	-0.279	-0.009	1.218	0.162	0.182	0.096	-0.006	0.267	1.469	-0.207	0.294	-0.557	-0.026	-0.058	0.059	-0.043	0.215	0.07	-0.018	0.155	0.307	0.15	0.207	-0.298	-0.292	0.068	0.307	-0.092	0.235	0.006	0.06	-0.273
GENE988X	AGI_HUM1_OLIGO_A_23_P25163	692841 || MRPL42 || Mitochondrial ribosomal protein L42 || Hs.199579 || NM_014050 ||	1	-0.265	-0.447	-0.411	-0.697	-0.076	-0.422		-0.053	-0.038	0.107	0.115	-0.641	-0.041	0.205	0.69	-0.569	1.362	0.758	1.005	0.467	0.049	0.563	0.937	-0.422	0.08	-0.661	-0.284	0.266	0.151	0.277	-0.006	0.025	0.146	-0.34	-0.136	-0.147	-0.133	-0.465	-0.835	0.288	0.101	-0.005	-0.077	-0.082	0.108	-0.26
GENE2961X	AGI_HUM1_OLIGO_A_24_P384200	861365 || || || || ENST00000328740 ||	1	-0.0415	-0.0525	0.2495	-0.4715		-0.2245		-0.1405	0.1785	0.2165	0.2905		0.4075	0.2315	0.4685		1.0875	0.7685	1.0995	0.7145		0.9935	0.5625	0.1875	0.2115	-0.3965	-0.2545	-0.1775	-0.1295	-0.0375	-0.4485	0.0135	0.1555	-0.1575	-0.0535	-0.1425	0.0345	-0.6325	-0.6275	0.6415	0.0075	0.2075	-0.0805	-0.0305	0.3875	-0.0075
GENE3537X	AGI_HUM1_OLIGO_A_24_P95154	847840 || TUSC3 || Tumor suppressor candidate 3 || Hs.426324 || NM_006765 ||	1	-0.504	-0.357	0.198	-0.092	-0.193	-0.315	-0.751	-0.853	-0.345	0.108	0.326	0.366	0.016	0.031	-0.031	-0.195	1.225	0.519	0.856	0.544	0.042	0.461	0.603	-0.078	0.214	-0.517	0.156	-0.37	0.359	0.055	0.488	0.079	0.077	0.263	-0.097	0	0.297	-0.762	-0.86	0.56	0.696	-0.297	0.085	-0.315	-0.288	-0.309
GENE349X	AGI_HUM1_OLIGO_A_23_P134910	686836 || GGH || Gamma-glutamyl hydrolase (conjugase, folylpolygammaglutamyl hydrolase) || Hs.78619 || NM_003878 ||	1	0	-0.453	1.169	0.649	0.008	-0.209	-0.008	0.071	0.165	0.545	-0.134	0.102	0.335	0.294	0.402	0.005	0.836	0.114	0.44	0.318	0.437	0.622	0.003	-0.247	0.373	-0.781	-0.6	0.259	0.881	0.258	-0.02	0.114	-0.215	-0.124	0.247	0.542	0.311	-0.68	-0.541	0.387	0.469	0.032	0.055	-0.394	-0.108	-0.325
GENE2878X	AGI_HUM1_OLIGO_A_24_P354468	868090 || H2AFZ || H2A histone family, member Z || Hs.119192 || NM_002106 ||	1	0.015	-0.127	0.207	-0.032	-0.112	0.056	-0.157	0.06	0.16	0.121	0.137	0.184	-0.006	0.085	-0.041	0.106	1.214	-0.125	0.127	0.146	0.03	0.414	0.377	0.356	0.246	-0.335	-0.088	-0.247	0.379	-0.023	0.003	-0.091	0.433	0.355	0.222	0.278	0.345	-0.009	-0.04	0.078	0.158	-0.124	-0.119	-0.373	-0.299	-0.538
GENE3044X	AGI_HUM1_OLIGO_A_24_P41570	866660 || || || || ENST00000325202 ||	1	-0.035	-0.125	0.14	-0.017	0.027	-0.036	0.042	0.076	0.122	0.154	0.121	0.211	0.16	0.341	0.221	0.261	1.173	0.131	0.424	0.23	0.397	0.541	0.418	0.337	0.301	-0.334	-0.164	-0.218	0.244	0.094	-0.104	-0.224	0.431	0.139	0	0.185	0.046	-0.185	-0.104	-0.057	0.009	-0.238	-0.015	-0.336	-0.338	-0.415
GENE3382X	AGI_HUM1_OLIGO_A_24_P850336	846508 || || || || XM_302460 ||	1	0	-0.095	0.091	-0.191	0.203	0.03	-0.073	0.19	0.274	0.371	0.338	0.183	0.192	0.237	0.221	0.108	1.226	0.259	0.268	0.267	0.408	0.452	0.535	0.113	0.157	-0.516	-0.169	-0.288	0.371	-0.137	-0.014	-0.206	0.369	0.133	0	0.093	0.129	-0.342	-0.108	-0.167	0.008	-0.24	-0.077	-0.334	-0.292	-0.595
GENE2088X	AGI_HUM1_OLIGO_A_23_P86230	844599 || MYCBP || C-myc binding protein || Hs.370040 || NM_012333 ||	1	0	-0.148	0.124	0.05	0.052	-0.228	-0.917	-0.204	-0.075	0.219	-0.073	-0.696	0.007	0.112	-0.085	0.101	0.174	0.364	0.29	0.348	0.121	0.099	0.111	-0.156	-0.228	-1.17	-0.165	-0.065	0.057	0.176	0.057	-0.149	-0.252	0.098	-0.076	-0.042	-0.053	-0.485	-0.811	-0.06	0.602	-0.096	0.256	-0.127	-0.058	-0.264
GENE2442X	AGI_HUM1_OLIGO_A_24_P186779	860410 || || || || ENST00000315063 ||	1	0.309	0.22	0.394	0.026	0.35	-0.167	-0.203	0.056	0.195	0.318	0.115	0	-0.032	0.179	-0.153	-0.117	0.555	0.492	0.583	0.365	0.322	0.512	0.52	-0.119	-0.062	-0.754	-0.503	-0.224	-0.069	0.039	0.069	-0.372	0.237	-0.02	-0.196	0.27	0.033	-0.464	-0.699	-0.303	0.065	-0.406	0.264	-0.135	-0.393	-0.254
GENE2971X	AGI_HUM1_OLIGO_A_24_P389517	854893 || HNRPK || Heterogeneous nuclear ribonucleoprotein K || Hs.522257 || NM_002140 ||	1	0.279	0.013	0.296	0.111	0.253	-0.401	0.253	-0.071	0.017	0.057	-0.38	-0.143	0.003	0.105	-0.673	0.338	0.471	0.588	2.188	0.764	0.106	0.688	0.031	0.049	-0.419	-0.46	-0.269	-0.598	-0.309	-0.176	0.224	-0.258	0.243	-0.072	-0.175	0.102	-0.397	-0.051	-0.363	-0.016	0.023	-0.25	0.333	-0.222	-0.252	-0.253
GENE3039X	AGI_HUM1_OLIGO_A_24_P414999	858761 || LAPTM4B || Lysosomal associated protein transmembrane 4 beta || Hs.492314 || NM_018407 ||	1	0.071	-0.089	0.349	-0.018	0.152	-0.215	0.247	0.11	0.152	0.274	0.143	0.162	0.499	0.22	0.242	0.583	0.457	0.391	0.476	0.524	0.459	0.27	-0.205	0.159	-0.112	-0.384	-0.101	-0.393	-0.301	-0.002	-0.044	-0.001	-0.061	0.108	0.048	0.071	-0.014	-0.076	-1.133	0.012	-0.153	-0.044	-0.132	-0.443	0	-0.104
GENE2385X	AGI_HUM1_OLIGO_A_24_P164388	853650 || || || || NR_002453 ||	1	-0.11	-0.159	0.113	-0.486	0.096	0.138	-0.066	-0.077	0.372	0.283	0.434	-0.752	0.495	0.694	0.434	0.126	0.804	0.649	0.761	0.65	0.609	0.544	0.185	-0.14	0.152	-0.459	0.064	0.09	-0.399	0.184	0.653	0.254	-0.024	-0.075	0	0.261	0.13	-1.001	-0.538	0.027	0.026	-0.011	-0.601	0.264	-0.641	-0.818
GENE3308X	AGI_HUM1_OLIGO_A_24_P76644	844092 || || || || NR_002453 ||	1	-0.316	-0.259	-0.379	-0.817	0.318	-0.074	-0.889	-0.363	0.05	0.107	0.177	0.161	0.126	0.897	0.014	-0.134	0.949	0.555	0.525	0.387	0.235	0.239	0.411	0	0.68	-0.106	0.465	0.418	-0.324	0.511	0.337	0.427	0.172	-0.079	0.009	0.305	0.3	-0.899	-0.474	0.082	-0.075	-1.14	-0.973	0.239	-0.388	-0.652
GENE338X	AGI_HUM1_OLIGO_A_23_P134176	684100 || || || || NM_001024465 ||	1	0.69	0.473	0.703	0.925	-0.127	-0.125	0.259	-0.455	-0.415	-0.377	0.07	0.319	0.11	0.02	0.035	0.094	0.95	0.105	2.127	0.189	-0.349	0.742	0.549	0.156	0.245	-0.439	0.246	-0.567	-0.678	-0.212	-0.409	-0.333	1.036	1.338	0.009	0.042	0.226	-0.235	-0.196	0.782	0.975	0.368	-0.699	-0.589	0.065	-0.282
GENE47X	AGI_HUM1_OLIGO_A_23_P104199	862818 || ITGB1 || Integrin, beta 1 (fibronectin receptor, beta polypeptide, antigen CD29 includes MDF2, MSK12) || Hs.429052 || NM_033666 ||	1	0.252	-0.078	0.536	0.104	-0.48	-0.876	-0.391	-0.837	-0.259	-0.132	-0.331	-0.066	0	-0.047	-0.23	-0.361	0.517	-0.112	3.465	-0.176	-0.223	0.083	-0.009	0.048	-0.097	0.341	0.614	-0.394	0.095	-0.033	0.118	0.14	0.817	0.365	1.137	0.602	1.216	0.593	-0.101	0.481	0.489	0.116	-0.027	-0.496	-0.027	0.036
GENE791X	AGI_HUM1_OLIGO_A_23_P205830	696547 || BTBD1 || BTB (POZ) domain containing 1 || Hs.459149 || AL136853 ||	1	0.16	-0.19	0.193	-0.083	0.19	-0.107	0	-0.327	-0.078	-0.091	-0.106	0.176	0.322	0.408	-0.049	0.074	0.636	0.482	2.111	0.011	0.032	0.327	0.282	-0.352	-0.098	0.145	0.001	0.109	-0.077	-0.055	-0.033	-0.05	0.401	-0.181	0.526	0.391	0.777	0.164	-0.321	0.128	0.179	0.234	0.171	0.069	-0.014	-0.263
GENE1531X	AGI_HUM1_OLIGO_A_23_P41025	696859 || NS || Nucleostemin || Hs.313544 || NM_014366 ||	1	0.417	0.179	-0.003	0.176	-0.019	-0.26	-0.324	-0.683	-0.383	-0.957	-0.662	0.045	0.711	0.326	0.428	0.49	0.815	0.238	2.474	0.004	0.192	0.505	0.223	-0.514	-0.255	0	-0.35	0.305	-0.536	-0.274	-0.257	0.027	0.724	-0.645	0.382	0.352	0.602	0.015	-0.24	0.142	-0.101	-0.017	-0.049	0.323	0.412	0.037
GENE2203X	AGI_HUM1_OLIGO_A_23_P98930	684792 || FLJ20696 || Hypothetical protein FLJ20696 || Hs.445129 || NM_018169 ||	1	0.342	0.084	0.098	-0.055	-0.357	-0.511	-0.089	-0.416	-0.35	-0.482	-0.346	0.253	0.281	0.075	0.232	0.011	0.615	0.113	1.522	-0.089	-0.151	0.006	0.783	-0.242	-0.015	0.278	0.167	-0.208	-0.335	0	-0.167	-0.16	1.049	-0.055	0.756	0.538	1.188	0.933	0.435	0.474	0.325	0.035	0.012	0.068	-0.083	-0.425
GENE1415X	AGI_HUM1_OLIGO_A_23_P381332	851507 || ZNF480 || Zinc finger protein 480 || Hs.147025 || NM_144684 ||	1	0.61	-0.119	0.154	0.021	0.157	-0.161	-0.124	-0.146	-0.504	-0.344	-0.288	0.157	0.328	0.373	0.531	-0.146	0.72	0.382	0.139	0.164		0.169	0.398	0.103	0.428	-0.314	-0.441	-0.448	0.165	0.032	0.295	0.338	0.263	0.006	-0.127	-0.159	0.113	-0.082	-0.284	0.009	-0.492	0	-0.62	-0.408	-0.184	-0.423
GENE1755X	AGI_HUM1_OLIGO_A_23_P53193	692920 || SYTL2 || Synaptotagmin-like 2 || Hs.369520 || NM_032379 ||	1	0.344	0.031	0.144	0.147	0.022	-0.558	-0.642	-0.366	-0.077	-0.028	-0.073	0.06	0.447	0.255	0.746	0.199	0.987	0.542	0.746	0.362	0.578	0.466	0.519	-0.183	-0.2	-0.377	-0.043	0.03	0.174	0.188	-0.359	-0.18	0.295	-0.204	0.832	-1.022	0.398	0.217	0.014	0.036	-0.288	0.037	-0.241	-0.054	-0.011	-0.33
GENE427X	AGI_HUM1_OLIGO_A_23_P143958	683614 || LOC200916 || Similar to ribosomal protein L22 || Hs.380933 || XM_114317 ||	1	0.306	0.074	-0.822	-1.11	-0.083	-0.209	0.025	-0.248	-0.234	-0.108	-0.754	0.238	-0.208	0.128	0.1	0.004	1.212	0.315	0.115	-0.251	0.064	0.594	0.539	-0.117	0.097	-0.462	-0.667	0.348	0.388	-0.565	-0.027	-0.267	0.549	-0.584	0.194	0.533	0.227	-0.406	-0.1	0.14	0.102	0.019	0.466	0.251	0.232	-0.17
GENE294X	AGI_HUM1_OLIGO_A_23_P128991	847190 || C14orf156 || Chromosome 14 open reading frame 156 || Hs.324521 || NM_031210 ||	1	-0.155	-0.33	-0.42	-0.306	-0.05	0.245	-0.328	-0.137	-0.578	-0.079	-0.507	0.191	-0.244	0.266	-0.507	-0.454	1.133	0.093	0.333	0.127	0.024	0.21	0.575	-0.551	0.188	-0.284	0.015	-0.051	0.289	0.025	0.095	0.132	0.317	-0.267	0.248	0.317	0.367	-0.146	-0.173	0.282	0.171	-0.118	0.043	0.015	-0.045	-0.256
GENE1725X	AGI_HUM1_OLIGO_A_23_P502425	847091 || MRPL47 || Mitochondrial ribosomal protein L47 || Hs.283734 || NM_177988 ||	1	-0.1315	-0.2845	-0.3625	-0.1565	0.0805	0.0225	-0.1405	-0.2995	-0.4265	-0.1975	-0.5285	0.1795	0.0005	0.0385	0.0135	-0.1675	1.0275	0.0675	0.0995		-0.4325	0.2495	0.4795	-0.2165	0.1145	-0.0005	-0.0125	0.2725	0.1155	0.1655	0.0395	0.4445	0.4355	-0.1745	0.1615	0.3755	0.4395	-0.1635	-0.1215	0.1145	0.1585	0.0635	-0.0005	0.0745	0.1555	-0.1435
GENE1334X	AGI_HUM1_OLIGO_A_23_P360983	774978 || LOC91942 || Hypothetical protein LOC91942 || Hs.180848 || NM_174889 ||	1	0.128	-0.358	-0.4	-0.489	0.147	0.255	0	-0.103	-0.331	-0.04	-0.477	0.429	0.171	0.236	-0.07	-0.241	1.009	0.279	0.661	0.107	-0.337	0.602	0.532	-0.655	-0.012	0.002	0.043	0.143	-0.574	-0.016	0.139	0.031	0.376	-0.342	0.404	0.106	0.351	-0.013	-0.511	0.186	0.006	-0.067	0.075	0.503	-0.073	-0.318
GENE2218X	AGI_HUM1_OLIGO_A_24_P100664	855301 || MKKS || McKusick-Kaufman syndrome || Hs.472119 || NM_170784 ||	1	-0.022	-0.066	-0.277	0.125	0.097	0.179	-0.163	-0.2	-0.034	-0.148	-0.474	0.514	0	0.347	-0.047	-0.198	1.058	0.504	0.677	0.227	-0.086	0.559	0.667	-0.452	0.311	-0.282	-0.215	0.033	-0.045	0.003	0.14	0.144	0.227	-0.496	0.089	0.011	0.302	-0.422	-0.554	0.098	0.172	-0.246	0.415	0.291	-0.057	-0.367
GENE2117X	AGI_HUM1_OLIGO_A_23_P8900	685569 || COX6C || Cytochrome c oxidase subunit VIc || Hs.351875 || NM_004374 ||	1	-0.03	-0.016	0.16	0	0.322	0.198	-0.324	-0.284	-0.547	0.124	-0.474	0.119	-0.087	0.312	-0.522	-0.837	1.24	0.232	0.574	-0.402	0.021	0.132	0.619	-1.042	0.279	-0.219	0.071	-0.078	0.089	-0.093	0.127	-0.018	0.176	-0.667	0.351	0.148	0.392	-0.443	-0.405	-0.204	-0.023	-0.348	0.212	0.238	-0.197	-0.384
GENE80X	AGI_HUM1_OLIGO_A_23_P107644	695576 || SNRPD1 || Small nuclear ribonucleoprotein D1 polypeptide 16kDa || Hs.464734 || NM_006938 ||	1	0.294	0.241	0.002	0.1	-0.244	0.008	-0.326	-0.232	-0.157	-0.361	-0.505	0.695	0.37	0.452	0.569	0.195	1.38	0.155	0.471	-0.147	-0.086	0.335	0.452	-0.242	0.069	0.097	-0.262	0.173	-0.312	-0.248	-0.227	-0.074	0.625	-0.321	0.402	0.177	0.398	0.073	0	-0.196	-0.062	-0.08	0.092	0.209	0.025	0.006
GENE3212X	AGI_HUM1_OLIGO_A_24_P63969	850502 || LSM8 || LSM8 homolog, U6 small nuclear RNA associated (S. cerevisiae) || Hs.446179 || NM_016200 ||	1	0.59	0.308	-0.329	-0.228	0.035	-0.015	-0.142	-0.181	-0.643	-0.337	-0.965	0.411	0.542	0.506	0.349	0	1.173	0.383	0.397	-0.179	0.056	0.507	0.816	-0.612	0.044	0.189	-0.014	0.11	-0.426	-0.295	-0.055	-0.073	0.941	-0.37	0.695	0.632	0.744	0.129	-0.01	-0.164	-0.191	0.007	0.246	0.506	0.201	-0.17
GENE1652X	AGI_HUM1_OLIGO_A_23_P44974	681413 || MRPL13 || Mitochondrial ribosomal protein L13 || Hs.333823 || NM_014078 ||	1	0.327	0.126	0.138	-0.008	0.155	0.032	0.023	-0.206	-0.052	-0.087	-0.09	0.375	0.477	0.436	0.375	0.103	1.229	0.373	0.766	0.115	0.577	0.546	0.582	-0.543	0.557	-0.15	0	0.163	-0.012	-0.24	-0.034	0.137	0.484	-0.205	0.222	0.191	0.324	-0.266	0.013	0.266	0.032	-0.031	-0.186	-0.139	-0.063	-0.361
GENE1863X	AGI_HUM1_OLIGO_A_23_P63829	694810 || HSPA14 || Heat shock 70kDa protein 14 || Hs.534169 || NM_016299 ||	1	0.74	0.647	0.432	0.208	0.094	-0.022	0.177	-0.006	-0.152	-0.209	-0.542	0.584	0.662	0.726	0.646	0.476	1.19	0.441	0.998	0.378	-0.018	0.515	0.62	-0.089	0.041	-0.059	-0.485	0.412	-0.123	-0.176	-0.171	-0.204	0.532	-0.434	0.476	0.436	0.593	-0.346	-0.239	0.133	-0.017	0.075	0.14	0.419	0.046	-0.141
GENE1321X	AGI_HUM1_OLIGO_A_23_P357995	771801 || ARCH || Archease || Hs.470765 || NM_178547 ||	1	0.344	0.252	-0.049	-0.091	0.347	0.105	-0.184	-0.033	-0.398	-0.163	-0.337	0.474	0.363	0.387	0.007	-0.353	1.144	0.544	0.724	0.113	0.169	0.586	1.282	-0.223	-0.033	0.026	0	0.27	-0.163	-0.04	0.188	-0.052	0.675	-0.442	0.216	0.268	0.558	-0.186	-0.249	-0.046	-0.029	-0.006	0.363	0.488	-0.02	-0.175
GENE1351X	AGI_HUM1_OLIGO_A_23_P366468	774637 || || || || NM_178472 ||	1	0.496	0.385	0.025	-0.346	0.088	-0.127		-0.358	-0.452	-0.309	-0.596	1.962	0.566	0.522	0.757	0.128	1.366	0.862	1.038	0.69	0.357	0.864	0.927	-0.433	-0.108	0.27	-0.188	0.241	0.016	-0.337	0.111	-0.095	0.728	-0.853	0.557	-0.016	0.294	-0.457	-0.465	-0.079	-0.364	-0.206	0.621	0.663	-0.043	-0.213
GENE2970X	AGI_HUM1_OLIGO_A_24_P388810	853977 || SRP19 || Signal recognition particle 19kDa || Hs.483090 || NM_003135 ||	1	0.3655	0.7075	-0.3125	0.1435	-0.0365	-0.3105	-0.5175	0.5205	-0.6195	-0.6955	-0.8055	1.9195	0.2055	0.3895	0.2785	0.1065	1.2125	0.6135	0.9145	0.7235	0.3415	0.6815	0.7995	-0.0225	-0.0195	-0.5035	-0.0695	-0.0305	-0.3435	0.1295	0.1475	0.0385	0.4295	-0.4965	0.4195		0.3545	-0.0195	0.0375	0.1725	-0.1135	-0.0425	-0.0295	0.2095	-0.1375	-0.1545
GENE712X	AGI_HUM1_OLIGO_A_23_P19192	862680 || LYPLA1 || Lysophospholipase I || Hs.435850 || NM_006330 ||	1	-0.246	-0.531	-0.078	-0.141	0.122	-0.141	0.076	-0.015	-0.092	-0.007	-0.248	0	0.103	0.315	0.029	0.006	1.076	0.258	0.137	0.219	0.261	0.436	0.245	-0.266	0.192	-0.268	0.116	0.439	0.414	0.29	0.377	0.156	-0.297	-0.397	-0.124	0.224	-0.037	-0.256	-0.027	0.079	0.047	-0.149	0.46	-0.003	0.054	-0.486
GENE714X	AGI_HUM1_OLIGO_A_23_P19219	692334 || ASF1A || ASF1 anti-silencing function 1 homolog A (S. cerevisiae) || Hs.292316 || NM_014034 ||	1	0.048	-0.078	0.085	-0.004	0.205	-0.218	-0.49	-0.413	0.05	-0.087	-0.054	-0.044	0.083	0.273	-0.027	0.013	0.737	0.411	0.63	0.597	0.57	0.431	0.191	-0.305	-0.238	-0.068	0.155	-0.157	0.004	0.387	0.164	0.138	0.011	-0.522		0.256	0.306	-0.38	-0.227	0.238	-0.107	-0.049	0.04	-0.195	-0.338	-0.336
GENE227X	AGI_HUM1_OLIGO_A_23_P121602	694517 || SAP30 || Sin3-associated polypeptide, 30kDa || Hs.413835 || NM_003864 ||	1	-0.128	-0.276	0.133	-0.542	-0.115	-0.487	-0.211	-0.132	-0.061	0.331	-0.026	0.013	0.509	0.525	0.556	0.042	1.394	0.479	0.982	0.496	0.47	0.186	0.707	-0.193	-0.183	-0.513	0	-0.502	0.027	-0.186	0.046	0.07	0.647	0.278	0.74	0.213	0.295	0.032	0.096	-0.088	-0.04	-0.075	-0.401	-0.328	-0.375	-0.809
GENE1614X	AGI_HUM1_OLIGO_A_23_P43071	683023 || CGI-12 || CGI-12 protein || Hs.308613 || NM_015942 ||	1	0.007	0	0.405	-0.266	-0.734	-0.608	-0.648	-0.355	-0.044	-0.054	-0.072	1.13	0.123	0.107	0.749	-0.725	1.118	0.464	0.705	0.289	0.483	0.242	0.5	-0.047	-0.002	-0.342	-0.099	-0.459	-0.279	0.01	-0.063	0.337	0.405	-0.333	0.551	0.295	0.358	0.072	-0.011	0.322	0.078	0.048	-0.521	-0.398	-0.467	-0.664
GENE27X	AGI_HUM1_OLIGO_A_23_P102235	850719 || SNRPG || Small nuclear ribonucleoprotein polypeptide G || Hs.516076 || NM_003096 ||	1	-0.29	-0.173	-0.492	-0.74	0.328	0.006	-0.174	-0.023	-0.121	0.379	-0.13	0.118	0.172	0.591	0.344	0.202	1.693	0.645	1.077	0.229	0.236	0.786	1.039	-0.014	0.452	-0.36	0.119	0.021	0.225	0.071	-0.087	-0.138	0.408	-0.074	0.12	-0.014	0.107	-0.354	0.096	-0.005	0.194	-0.085	0.043	-0.066	-0.227	-0.512
GENE1009X	AGI_HUM1_OLIGO_A_23_P253412	689423 || MRPL50 || Mitochondrial ribosomal protein L50 || Hs.288224 || NM_019051 ||	1	0.273	0.04	0.345	-0.126	0.239	-0.143	-0.205	-0.15	0.046	0.006	-0.106	-0.054	0.25	0.416	0.071	0.077	1.59	0.635	1.232	0.468	0.677	0.977	0.834	-0.289	0.017	-0.243	-0.106	-0.125	-0.212	0.047	0.208	-0.008	0.732	-0.03	0.478	0.335	0.524	-0.282	-0.129	0.327	0.132	-0.079	0	0.162	-0.237	-0.52
GENE3242X	AGI_HUM1_OLIGO_A_24_P67638	867786 || || || || ENST00000331692 ||	1	-0.038	0.086	-0.138	-0.164	0.239	0.019	-0.262	0.785	0.052	-0.135	-0.056	0.061	0.198	0.574	0.081	-0.139	1.431	0.677	1.025	0.481	0.487	0.477	0.983	-0.298	0.004	-0.128	-0.059	-0.224	-0.133	-0.07	0.262	-0.236	0.262	-0.253	0.425	-0.008	0.256	-0.254	-0.308	0.141	0.166	-0.237	0.083	0.367	-0.253	-0.444
GENE1968X	AGI_HUM1_OLIGO_A_23_P74034	684552 || || || || NM_001007214 ||	1	0.174	-0.144	0.223	-0.285	-0.226	-0.269	-0.405	-0.56	-0.171	-0.106	-0.345	0.524	0.352	0.274	-0.24	-0.234	1.472	0.359	0.808	0.214	0.261	0.668	0.55	-0.075	0.03	-0.251	0.026	-0.095	-0.176	-0.138	0.134	-0.017	0.203	-0.199	0.569	0.249	0.302	-0.022	-0.378	0.155	0.187	-0.198	0.065	0.001	-0.195	-0.418
GENE2045X	AGI_HUM1_OLIGO_A_23_P81612	683987 || SRP19 || Signal recognition particle 19kDa || Hs.483090 || NM_003135 ||	1	0.319	-0.048	0.041	-0.252	0.193	-0.234	-1.116	-0.34	-0.247	-0.411	-0.56	0.637	0.312	0.288	0.242	-0.145	1.385	0.672	1.058	0.359	0.236	0.826	0.943	0.033		-0.253	-0.13	0.126	-0.123	-0.02	0.136	-0.156	0.676	-0.114	0.446	0.271	0.558	-0.145	-0.265	-0.03	0.144	-0.18	0.245	0.394	-0.293	-0.42
GENE2844X	AGI_HUM1_OLIGO_A_24_P339611	863426 || PDCD5 || Programmed cell death 5 || Hs.443831 || NM_004708 ||	1	0.087	-0.094	-0.084	-0.196	-0.136	-0.288	-0.432	-0.566	-0.501	-0.242	-0.485	0.19	0.16	0.317	-0.273	-0.028	1.437	0.224	0.792	0.031	0.084	0.565	0.847	-0.111	0.304	-0.15	0.096	-0.148	0.127	-0.125	0.05	-0.168	0.885	0.254	0.707	0.308	0.702	0.133	0	0.26	0.31	-0.194	0.083	0.217	-0.18	-0.361
GENE2444X	AGI_HUM1_OLIGO_A_24_P187094	863713 || || || || ENST00000326440 ||	1	-0.318	-0.094	-0.173	-0.296	0.165	-0.059	-0.744	-0.322	-0.005	0.053	-0.033	0.359	-0.17	0.23	0.19	-0.304	1.286	0.655	0.842	0.644	0.302	0.586	0.618	-0.252	0.252	-0.465	-0.321	-0.277	0.21	0.284	-0.131	0.018	0.193	-0.43	0.246	-0.366	-0.094	-0.169	-0.687	0.045	-0.113	0.203	0	-0.266	0.073	-0.104
GENE2723X	AGI_HUM1_OLIGO_A_24_P290314	854226 || || || || ENST00000332498 ||	1	-0.158	-0.334	0.276	-0.194	0.019	-0.123	-0.14	-0.324	0.201	0.153	0.076	0.796	0.104	0.187	0.03	-0.126	1.319	0.396	0.872	0.479	0.067	0.674	0.292	-0.215	0.38	-0.499	-0.275	-0.291	0.144	0.012	0.108	0.045	0.483	-0.467	0.327	-0.024	0	-0.093	-0.442	0.223	-0.081	-0.202	-0.204	-0.368	-0.078	-0.34
GENE3160X	AGI_HUM1_OLIGO_A_24_P573978	843209 || || || || THC1485621 ||	1	-0.179	-0.261	0.517	-0.053	0.103	-0.092	-0.088	-0.269	0.118	0.192	0.161	1.013	-0.03	0.298	-0.401	-0.373	1.37	0.499	0.887	0.472	0.309	0.761	0.242	-0.294	0.505	-0.39	-0.089	-0.407	-0.141	0.506	0.372	0.177	0.632	-0.853	0.204	-0.185	-0.339	0.046	-0.382	0.267	-0.271	-0.101	0	-0.23	0.103	-0.159
GENE3372X	AGI_HUM1_OLIGO_A_24_P84428	848251 || || || || ENST00000326269 ||	1	-0.041	-0.031	0.233	-0.1	0.372	-0.33	0.127	-0.133	0.001	0.2	0.023	0.798	0.22	0.336	-0.406	0.023	1.233	0.635	0.865	0.617	0.167	0.688	0.506	0.046	0.03	-0.232	-0.001	-0.172	-0.331	0.086	0.224	-0.04	0.161	-0.612	0.538	0.06	0.131	0.048	-0.78	-0.106	-0.121	-0.059	0.257	-0.073	-0.102	-0.07
GENE1065X	AGI_HUM1_OLIGO_A_23_P259054	683168 || SNX14 || Sorting nexin 14 || Hs.485871 || NM_020468 ||	1	0.051	-0.066	0	0.082	-0.385	-0.193	-0.201	-0.558	-0.198	-1.305	-0.443	0.301	0.322	0.089	-0.23	-0.026	0.577	0.067	0.341	-0.037	-0.122	0.33	0.178	0.041	-0.262	0.223	0.206	0.476	-0.531	0.201	-0.099	0.24	0.507	-0.293	0.38	0.401	0.484	0.243	0.082	0.194	0.163	0.147	-0.625	0.058	0.113	-0.356
GENE126X	AGI_HUM1_OLIGO_A_23_P111753	682246 || MRPL32 || Mitochondrial ribosomal protein L32 || Hs.50252 || NM_031903 ||	1	0.11	0	0.23	0.207	-0.32	-0.355	0.07	-0.501	-0.535	-0.319	-0.469	0.561	0.102	0.128	-0.169	-0.208	1.176	-0.009	0.342	-0.099	-0.419	0.322	0.61	-0.399	0.205	0.132	0.424	0.278	-0.376	0.346	-0.173	0.201	0.849	-0.142	0.479	0.472	0.541	0.32	0.167	0.285	0.299	0.372	-0.332	-0.252	-0.052	-0.217
GENE3266X	AGI_HUM1_OLIGO_A_24_P713668	864478 || || || || THC1523976 ||	1	0.211	-0.237	0.503	0.233	-0.383	-0.655	-0.239	-1.006	-0.536	-0.371	-0.598	0.105	0.041	0.128	0.382	-0.111	1.164	-0.279	-0.006	-0.256	-0.382	-0.046	-0.346	-0.089	0.306	-0.053	0.235	-0.06	0.131	0.225	-0.456	0.187	0.755	0.168	0.628	0.345	0.831	0.315	-0.065	0.436	0.601	0.118	-0.543	-0.704	0.128	-0.114
GENE816X	AGI_HUM1_OLIGO_A_23_P20852	689207 || AUH || AU RNA binding protein/enoyl-Coenzyme A hydratase || Hs.175905 || NM_001698 ||	1	-0.085	0.072	0.32	0.232	0.113	-0.108	0.385	-0.277	-0.136	-0.259	0.04	1.009	0.278	0.136	0.207	0.365	0.436	0.331	0.62	0.335	0.441	0.445	0.318	-0.277	-0.256	-0.054	0.242	0.033	-0.341	-0.018	-0.339	0.297	0.076	-0.314	0.281	0.053	0.107	-0.047	-0.325	0.513	0.24	0.247	-0.494	-0.514	-0.068	-0.523
GENE30X	AGI_HUM1_OLIGO_A_23_P102454	684185 || INSIG2 || Insulin induced gene 2 || Hs.7089 || NM_016133 ||	1	0.155	-0.056	0.496	0.086	0.029	-0.197	0.019	-0.081	0.025	0.048	-0.255	0.487	0.167	0.272	0.486	0.209	0.683	0.263	0.637	0.404	0.006	0.617	-0.219	-0.091	-0.195	-0.092	0	0.063	0.049	0.078	-0.389	0.03	0.057	-0.434	-0.124	0.309	0.041	-0.152	-0.12	0.101	-0.062	-0.095	-0.59	-0.604	-0.204	-0.662
GENE615X	AGI_HUM1_OLIGO_A_23_P162945	850373 || SRP54 || Signal recognition particle 54kDa || Hs.167535 || NM_003136 ||	1	0.172	0.052	0.165	0	-0.107	-0.515	-0.306	-0.208	-0.175	-0.248	-0.389	0.577	0.403	0.402	0.24	0.245	0.603	0.013	0.142	0.051	0.042	0.681	0.089	0.059	-0.239	-0.162	0.122	-0.112	-0.143	-0.19	-0.348	-0.091	0.305	-0.102	0.479	0.329	0.465	-0.051	-0.425	0.033	0.184	-0.054	-0.147	-0.496	0.15	-0.366
GENE4064X	AGI_HUM1_OLIGO_A_32_P73045	851157 || CMAS || Cytidine monophosphate N-acetylneuraminic acid synthetase || Hs.311346 || NM_018686 ||	1	0.474	0.289	0.344	0.094	0.379	-0.389	0.271	-0.297	-0.151	-0.072	-0.135	0.815	0.542	0.33	0.317	0.098	0.5	0.316	0.239	0.341	0.438	0.334	0.14	-0.243	-0.309	-0.426	-0.001	-0.007	-0.129	0.075	-0.233	-0.007	0.19	-0.356	0.108	0.468	0.456	-0.257	-0.804	0.14	-0.081	0	-0.3	-0.654	0.037	-0.275
GENE3601X	AGI_HUM1_OLIGO_A_32_P114896	854614 || || || || I_3300899 ||	1	0.558	-0.027	0.181	-0.035	0.082	-0.967	0.091	-0.741	-0.511	-0.292	-0.835	0.264	0.361	0.395	0.447	0.292	0.712	0.105	0.101	0.239	0.047	0.164	-0.102	0.108	-0.261	-0.089	-0.014	-0.084	-0.456	0.039	-0.597	-0.035	0.147	0.099	0.295	0.251	0.369	-0.236	-0.641	0.621	0.288	0.096	-0.632	-0.644	0.235	-0.027
GENE2315X	AGI_HUM1_OLIGO_A_24_P137897	854864 || IFRD1 || Interferon-related developmental regulator 1 || Hs.7879 || NM_001550 ||	1	0.028	0.002	0.272	0.029	0.05	-0.274	-0.322	-0.405	-0.154	-0.289	-0.349	2.113	0.211	0.33	0.087	-0.152	0.767	0.413	0.618	0.156	0.064	0.362	0.667	-0.018	-0.156	-0.276	0.12	-0.176	0	0.273	-0.076	0.024	0.286	-0.54	0.597	0.158	0.222	-0.19	-0.344	0.388	0.209	-0.56	-0.266	-0.211	-0.27	-0.508
GENE238X	AGI_HUM1_OLIGO_A_23_P122674	690039 || PAK1IP1 || PAK1 interacting protein 1 || Hs.310231 || NM_017906 ||	1	0.07	0.34	-0.09	0.12	-0.19	-0.7	-0.33	-0.59	-0.6	-0.66	-0.67	0.43	0.2	0.57	0.43	-0.13	1.28	0.57	0.89	0.53	0.13	0.49	0.81	-0.01	0.15	-0.14	-0.24	0.05	-0.16	-0.09	-0.26	0	0.54	-0.46	0.61	0.25	0.38	0.04	-0.48	0.1	-0.02	0.05	-0.1	-0.04	0.11	-0.07
GENE1126X	AGI_HUM1_OLIGO_A_23_P30338	688140 || CCNH || Cyclin H || Hs.146607 || NM_001239 ||	1	0.112	0.281	0.158	-0.079	-0.327	-0.616	-0.299	-0.574	-0.426	-0.654	-0.613	0.676	0.296	0.173	0.34	-0.032	1.003	0.289	0.664	0.408	-0.048	0.268	0.357	-0.253	0.07	0.005	0.035	0.26	-0.066	0.064	-0.229	0.32	0.555	-0.337	0.738	0.325	0.43	-0.212	-0.204	0.254	0.073	0.18	-0.002	-0.318	-0.129	-0.386
GENE2749X	AGI_HUM1_OLIGO_A_24_P30206	844836 || BCCIP || BRCA2 and CDKN1A interacting protein || Hs.370292 || NM_016567 ||	1	0.42	0.257	-0.039	-0.051	-0.192	-0.493	0.125	-0.657	-0.573	-0.515	-0.709	0.391	0.205	0.229	0.483	-0.005	0.682	0.393	0.566	0.371	0.397	0.597	0.365	-0.029	-0.095	-0.132	-0.265	0	-0.229	0.05	-0.111	0.045	0.702	-0.167	0.655	0.508	0.613	-0.028	-0.538	0.581	0.245	0.111	-0.007	-0.005	0.345	-0.12
GENE1545X	AGI_HUM1_OLIGO_A_23_P413796	773660 || CCDC5 || Coiled-coil domain containing 5 (spindle associated) || Hs.436617 || NM_138443 ||	1	0.355	0.252	0.209	0.131	-0.092	-0.288	-0.027	-0.347	-0.349	-0.361	-0.307	0.245	0.355	0.271	0.334	0.063	1.141	0.143	0.657	0.334	-0.238	0.35	0.203	-0.294	0.168	-0.006	0.113	0.171	-0.39	0	-0.454	0.245	0.284	-0.378	0.125	0.37	0.373	0.165	-0.2	0.447	-0.068	0.217	-0.523	-0.248	0.023	-0.19
GENE3180X	AGI_HUM1_OLIGO_A_24_P59239	869904 || || || || ENST00000333636 ||	1	0.155	0.019	-0.195	-0.424	-0.054	-0.316	0.007	-0.284	-0.221	-0.399	-0.275	1.437	0.405	0.261	0.199	0.208	1.183	0.422	1.021	0.59	0.109	0.708	0.35	-0.208	-0.236	-0.069	-0.11	-0.03	-0.363	0.088	-0.072	-0.184	0.406	-0.168	0.552	0.342	0.49	-0.057	-0.476	0.358	0.51	0.045	0.024	-0.173	0.008	-0.293
GENE3600X	AGI_HUM1_OLIGO_A_32_P114574	864934 || || || || NM_001007214 ||	1	0.145	-0.087	0.037	-0.027	-0.063	-0.098	-0.331	-0.31	-0.607	-0.489	-0.583	0.97	0.338	0.305	-0.172	0.529	1.319	0.407	1.032	0.522	-0.008	0.761	0.258	0.154	-0.114	-0.045	0.326	0.133	-0.364	-0.204	-0.263	0.023	0.2	-0.241	0.389	0.26	0.43	0.003	-0.279	0.083	0.063	0.026	0	-0.18	0.068	-0.306
GENE3709X	AGI_HUM1_OLIGO_A_32_P157965	847292 || EIF2S2 || Eukaryotic translation initiation factor 2, subunit 2 beta, 38kDa || Hs.429180 || NM_003908 ||	1	0.426	0.072	0.065	-0.183	-0.147	-0.509	0.252	-0.596	-0.083	-0.568	-0.33	0.853	0.024	0.383	0.129	-0.33	1.276	0.603	0.964	0.597	0.858	0.468	0.395	-0.038	0.17	-0.037	0.104	0.166	-0.119	0.307	-0.297	0.109	0.506	0.02	0.327	0.108	0.403	-0.155	-0.422	0.464	0.225	-0.048	-0.151	-0.422	0.127	-0.04
GENE1133X	AGI_HUM1_OLIGO_A_23_P305060	773326 || PBEF1 || Pre-B-cell colony enhancing factor 1 || Hs.489615 || NM_005746 ||	1	0.757	0.133	0.428	0.143	-0.166	-0.516	0.167	-0.32	-0.214	-0.195	-0.082	0.091	-0.006	0.047	0.09	-0.123	0.704	0.005	0.181	-0.186	-0.602	0.084	0.052	0.024	0.072	-0.092	-0.117	0.007	-0.463	-0.156	-0.151	0.1	1.395	0.434	0.147	0.469	0.33	-0.196	-0.65	0.245	0.042	0.227	0.082	0.056	0.048	-0.116
GENE4087X	AGI_HUM1_OLIGO_A_32_P79396	848653 || PBEF1 || Pre-B-cell colony enhancing factor 1 || Hs.489615 || NM_005746 ||	1	0.265	0.024	0.569	0.527	-0.328	-0.423	0.355	-0.58	-0.537	-0.562	-0.535	0.527	-0.118	0.161	-0.89	-0.121	1.144	0.342	0.599	0.484	-0.697	0.385	0.483	0.031	0.129	0.001	0	-0.169	-0.21	-0.214	-0.16	-0.046	1.338	0.594	0.234	0.25	0.293	-0.233	-0.481	0.182	0.279	0.318	-0.378	-0.051	-0.113	-0.088
GENE1286X	AGI_HUM1_OLIGO_A_23_P34800	843704 || NASP || Nuclear autoantigenic sperm protein (histone-binding) || Hs.319334 || NM_172164 ||	1	0.612	0.869	0.832	0.368	0.634	-0.492		-0.757	-0.084	-0.301	-0.338	-0.043	0.347	0.241	-0.082	-0.098	1.872	0.77	1.018	0.58	0.291	0.338	0.584	-0.152	-0.06	0.414	0.095	0.325	-0.159	0.311	-0.255	0.05	0.096	-0.041	0.46	-0.236	-0.367	-0.173	-0.283	0.218	0.035	0.231	-0.347	-0.174	0.245	0.207
GENE3924X	AGI_HUM1_OLIGO_A_32_P28365	853866 || NASP || Nuclear autoantigenic sperm protein (histone-binding) || Hs.319334 || NM_172164 ||	1	0.882	0.662	0.637	0.35	0.05	-0.599	0.05	-0.244	-0.264	-0.787	-0.431	0.774	0.58	0.361	0.265	0.003	1.638	0.92	1.321	0.694	-0.077	0.457	0.504	0	0.008	0.44	0.186	0.23	-0.656	0.287	-0.635	0.188	0.141	-0.292	-0.056	-0.369	-0.326	0.036	-0.185	0.259	-0.304	0.184	-0.239	-0.477	0.117	0.33
GENE581X	AGI_HUM1_OLIGO_A_23_P159839	693649 || || || || NM_001011551 ||	1	0.246	-0.101	0.23	-0.116	-0.918	-0.327	-0.341	-0.648	0.016	0.048	-0.119	0.298	-1.36	0.386	0.025	0.058	0.6	0.415	0.605	0.315	0.738	0.7	0.576	-0.426	-0.29	-0.401	0.099	0	-0.326	0.199	0.468	0.291	0.506	-0.262	0.657	0.516	0.653	0.148	-0.022	0.438	0.525	0.025	-0.039	-0.083	0.073	-0.314
GENE1179X	AGI_HUM1_OLIGO_A_23_P31671	868384 || UQCRB || Ubiquinol-cytochrome c reductase binding protein || Hs.131255 || NM_006294 ||	1	0.295	0.329	-0.138	-0.285	0.064	-0.026	-0.352	-0.486	-0.305	-0.436	-0.27	0.34	0.123	0.294	-0.177	-0.559	0.9	0.269	0.427	-0.08	-0.097	0.15	0.816	-0.812	-0.169	0.374	0.01	0.147	-0.336	-0.276	0.153	-0.009	0.58	-1.059	0.509	-0.061	0.392	0.011	0.036	0.132	0.102	-0.117	0.478	0.395	-0.127	-0.334
GENE524X	AGI_HUM1_OLIGO_A_23_P154025	694390 || SSB || Sjogren syndrome antigen B (autoantigen La) || Hs.546301 || NM_003142 ||	1	0.793	0.584	0.481	0.162	-0.439	-0.499	-0.318	-0.577	-0.27	-0.58	-0.396	-0.081	0.342	0.206	-0.068	-0.114	1.02	0.044	0.232	-0.259	0.177	0.537	0.195	-0.259	-0.022	0.295	0	0.113	-0.348	0.022	-0.141	-0.01	1.051	-0.273	0.885	0.326	0.776	0.385	-0.199	0.392	0.228	-0.059	0.09	0.331	0.085	-0.068
GENE612X	AGI_HUM1_OLIGO_A_23_P162866	691646 || HSPCA || Heat shock 90kDa protein 1, alpha || Hs.525600 || NM_005348 ||	1	0.684	0.546	0.249	-0.113	-0.709	-1.341	-0.562	-1.468	-0.127	-1.347	-1.029	0.153	0.172	0.078	-0.807	-0.588	1.087	-0.163	0.097	-0.547	-0.174	0.932	0.103	-0.309	-0.454	0.498	0.066	0.479	-0.73	-0.374	-0.364	-0.027	1.087	-0.656	0.726	0.225	0.93	0.351	-0.593	0.522	0.48	-0.082	0.377	0.205	0.293	0.116
GENE1998X	AGI_HUM1_OLIGO_A_23_P76598	690852 || EFHA1 || EF hand domain family, member A1 || Hs.412103 || NM_152726 ||	1	0.736	0.405	0.516	0.095	-0.194	-0.468	-0.398	-0.578	0.079	-0.506	-0.418	0.164	-0.021	-0.073	-0.201	-0.514	0.535	0.103	0.206	-0.279	0.133	0.533	0.42	-0.513	-0.1	0.313	-0.204	0.451	-0.324	-0.123	-0.111	-0.069	0.785	-0.256	0.658	0.38	0.849	-0.343	-0.452	0.315	0.463	0.102	0.596	0.313	0.12	-0.172
GENE406X	AGI_HUM1_OLIGO_A_23_P14132	697621 || || || || AL138963 ||	1	0.3595	0.1335	-0.2405	-0.3605	-0.1875	-0.2005	-0.3525	-0.4585	0.0645	-0.7655	-0.8855		0.3485	0.1855	-0.4185	-0.6395	0.6945	0.6085	0.0345	-0.5395	0.0205	0.9605	0.7465	-0.5595	-0.0085	0.2735	-0.2945	0.6015	-0.1205	-0.1025	0.2355	-0.1845	0.5325	-1.0475	0.2715	0.4555	0.3815	0.0665	0.1035	-0.0055	0.0255	-0.0605	0.9265	0.6625	0.1925	-0.1825
GENE236X	AGI_HUM1_OLIGO_A_23_P122624	687423 || C6orf93 || Chromosome 6 open reading frame 93 || Hs.185675 || NM_032860 ||	1	0.592	0.333	0.039	-0.16	-0.335	-0.416	-0.481	-0.416	0.151	-0.562	-0.6	0.081	0.244	0.199	-0.41	-0.157	0.672	0.38	0.385	0.019	0.167	0.63	0.42	0	-0.144	0.025	-0.346	0.227	-0.212	-0.21	-0.015	-0.127	0.585	-0.392	0.35	0.471	0.546	-0.093	-0.506	0.093	0.217	-0.024	0.661	0.769	0.139	-0.051
GENE2190X	AGI_HUM1_OLIGO_A_23_P97584	687781 || ERBP || Estrogen receptor binding protein || Hs.85769 || NM_014597 ||	1	0.56	0.29	0.03	-0.05	-0.21	-0.28	-0.58	-0.63	0	-0.74	-0.55	0.15	0.44	0.31	0.03	0	0.41	0.44	0.21	-0.14	0.15	0.8	0.46	-0.34	-0.44	0.4	-0.25	0.49	-0.52	-0.15	-0.05	-0.11	0.71	-0.76	0.29	0.11	0.44	0	-0.37	0.12	-0.1	0.11	0.81	0.87	0.22	-0.06
GENE1018X	AGI_HUM1_OLIGO_A_23_P254573	697652 || ZRF1 || Zuotin related factor 1 || Hs.489515 || XM_168590 ||	1	0.5915	0.4365	0.1295	-0.1355	-0.1555	-0.2565	-0.6055	-0.6085	0.0155	-0.5595	-0.6045	1.1515	0.0975	0.1925	-0.0915	-0.3065	1.5345	0.6675	0.8635	-0.0915	0.0085	0.6215	0.6625	-0.3305	-0.4085	0.1805	-0.3885	0.2965	-0.3905	-0.1875	0.1565	-0.0715	0.7905	-0.7775	0.5235	0.0565	0.5885	-0.0355	0.0175	-0.0955	-0.0145	-0.0085	0.5695	0.9165	0.3125	-0.1255
GENE98X	AGI_HUM1_OLIGO_A_23_P109682	694452 || AZI2 || 5-azacytidine induced 2 || Hs.444724 || NM_022461 ||	1	0.382	-0.047	0.123	-0.03	0.051	-0.183	-0.27	-0.413	-0.265	-0.612	-0.708	0.249	0.165	0.079	-0.337	-0.623	0.232	0.062	0.04	-0.564	-0.109	0.519	0.447	-0.671	-0.16	0.2	0.034	0.014	-0.327	-0.17	0.164	-0.022	0.687	-0.229	0.586	0.325	0.922	0.232	0	0.177	0.209	-0.023	0.324	0.089	-0.23	-0.544
GENE1056X	AGI_HUM1_OLIGO_A_23_P257911	689917 || USP16 || Ubiquitin specific protease 16 || Hs.99819 || NM_001001992 ||	1	0.821	0.389	0.218	-0.137	0.019	-0.253	-0.348	-0.403	-0.037	-0.608	-0.488	0.115	0.232	0.058	0	0.017	0.36	0.199	0.099	-0.347	-0.391	0.487	0.45	-0.544	-0.462	0.394	-0.179	0.508	-0.021	-0.046	0.001	-0.068	0.719	-0.688	0.717	0.443	0.79	-0.013	-0.183	-0.125	0.046	0.075	0.4	0.611	0.246	-0.221
GENE1646X	AGI_HUM1_OLIGO_A_23_P44257	695706 || COMMD8 || COMM domain containing 8 || Hs.23956 || NM_017845 ||	1	0.83	0.478	0.226	-0.185	0.071	-0.347	-0.343	-0.471	-0.155	-0.587	-0.785	0	0.253	0.172	-0.417	-0.503	0.519	0.62	0.106	-0.255	-0.093	0.685	1.108	-0.934	-0.107	0.353	-0.21	0.612	-0.969	-0.357	0.207	0.024	1.019	-0.886	0.964	0.826	1.024	-0.177	-0.129	0.065	0.219	-0.131	0.928	0.827	0.491	0.032
GENE471X	AGI_HUM1_OLIGO_A_23_P148629	689890 || EIF1AY || Eukaryotic translation initiation factor 1A, Y-linked || Hs.461178 || NM_004681 ||	1	0.302	0.119	0.074	-0.161	0.035	-0.043	-0.413	-0.359	0	-0.349	-0.747	0.224	0.454	0.518	-0.225	-0.229	0.686	0.313	0.379	-0.281	0.159	0.825	0.533	-0.478	-0.148	-0.129	-0.48	0.018	-0.188	-0.226	0.231	-0.171	0.552	-0.537	0.4	0.398	0.748	-0.314	-0.502	0.001	0.184	-0.28	0.728	0.832	-0.034	-0.459
GENE2216X	AGI_HUM1_OLIGO_A_23_P99980	863576 || HMGB1 || High-mobility group box 1 || Hs.434102 || NM_002128 ||	1	0.428	0.117	-0.034	-0.468	-0.118	-0.239	-0.454	-0.449	0.181	-0.359	-0.552	0.324	0.37	0.248	-0.616	-0.451	0.722	0.263	0.186	-0.585	0.179	0.593	0.644	-0.625	-0.077	0.258	0	0.205	-0.244	-0.056	0.123	-0.097	0.578	-0.602	0.899	0.6	0.816	0.118	-0.12	0.025	0.031	-0.059	0.74	0.502	-0.028	-0.174
GENE3733X	AGI_HUM1_OLIGO_A_32_P165340	846929 || SRP9 || Signal recognition particle 9kDa || Hs.511425 || NM_003133 ||	1	0.537	0.263	0.213	-0.161	0.085	-0.178	-0.172	-0.606	0.036	-0.308	-0.5	0.452	0.426	0.419	-0.322	-0.458	0.721	0.458	0.379	-0.435	0.403	0.635	0.544	-0.903	-0.144	0.197	-0.104	0.332	-0.141	-0.077	0.272	0.002	0.523	-0.702	0.785	0.437	0.846	0	-0.256	0.127	0.286	-0.103	0.598	0.548	-0.08	-0.274
GENE62X	AGI_HUM1_OLIGO_A_23_P106131	683945 || KTN1 || Kinectin 1 (kinesin receptor) || Hs.509414 || NM_182926 ||	1	0.491	0.462	-0.001	-0.028	-0.42	-0.366	-0.652	-0.445	0.024	-0.852	-0.581	0.364	0.805	0.144	-0.011	-0.271	0.152	-0.063	0.068	-0.549	0.191	0.376	0.348	-0.719	-0.37	0.766	-0.259	0.332	-1.303	-0.194	-0.208	-0.117	0.834	-0.6	0.487	0.244	0.581	0.458	0.418	0.261	-0.024	0.099	0.438	0.932	0.364	0.175
GENE527X	AGI_HUM1_OLIGO_A_23_P154447	683154 || NOP5/NOP58 || Nucleolar protein NOP5/NOP58 || Hs.471104 || NM_015934 ||	1	0.783	0.695	0.149	0.006	-0.171	-0.543	-0.832	-0.692	0	-0.759	-0.465	0.371	0.566	0.27	-0.02	0.28	1.492	0.493	0.906	-0.04	0.418	0.684	1.022	-0.478	-0.272	0.353	-0.453	0.268	-0.276	-0.386	-0.319	-0.243	1.095	-0.797	0.458	0.392	0.797	-0.183	-0.224	-0.119	0.004	-0.071	0.589	1.063	0.429	0.16
GENE2823X	AGI_HUM1_OLIGO_A_24_P332230	854555 || HDCMA18P || HDCMA18P protein || Hs.278635 || NM_016648 ||	1	0.567	0.465	0	0.052	-0.312	-0.143	-0.151	-0.417	-0.164	-0.658	-0.337	0.727	0.529	0.286	-0.028	-0.294	0.538	0.472	0.363	0.005	0.086	0.672	0.905	-0.239	-0.503	0.447	-0.147	0.418	-0.479	-0.161	0.003	-0.2	0.913	-0.795	0.414	0.413	1.024	0.268	-0.119	0.081	0.109	-0.19	0.598	1.11	0.288	0.017
GENE334X	AGI_HUM1_OLIGO_A_23_P13364	681359 || NUCB2 || Nucleobindin 2 || Hs.128686 || NM_005013 ||	1	0.436	0.366	0.097	-0.309	-0.379	-0.698	-1.08	-1.187	-0.495	-0.659	-0.785	0.527	0.401	0.347	-0.326	-0.571	1.23	0.325	0.584	-0.131	0.046	0.59	0.445	-0.93	-0.68	0.789	0.116	0.269	-0.686	-0.202	0.341	0.272	0.647	-0.77	0.986	0.417	1.127	0	-0.253	0.321	0.191	-0.117	0.085	0.518	0.047	-0.273
GENE3322X	AGI_HUM1_OLIGO_A_24_P783679	858865 || || || || XM_293759 ||	1	0.551	0.735	0.389	0.056	-0.757	-0.788	-0.939	-1.131	0.293	-0.919	-0.744	1.125	0.734	0.219	-0.291	-0.327	0.859	0.142	0.707	-0.271	-0.053	0.814	0.53	-0.888	-0.669	0.732	0.208	0.704	-0.83	0.029	-0.209	0	0.77	-1.128	0.191	-0.026	0.598	0.154	-0.6	0.346	0.116	-0.003	0.279	0.52	0.26	-0.041
GENE3804X	AGI_HUM1_OLIGO_A_32_P199252	866343 || HSPCA || Heat shock 90kDa protein 1, alpha-like 3 || Hs.523560 || XM_084514 ||	1	0.488	0.658	0.347	0.122	-0.711	-0.877	-0.798	-1.09	0.067	-0.986	-0.801	0.666	0.616	0.507	0.024	-0.129	1.017	0.449	1.082	0.099	-0.055	0.945	0.465	-0.886	-0.688	0.526	-0.013	0.563	-1.097	-0.161	-0.282	-0.118	0.704	-1.056	0.503	0	0.762	0.35	-0.696	0.352	0.169	-0.1	0.056	0.435	0.285	-0.06
GENE1736X	AGI_HUM1_OLIGO_A_23_P51117	691512 || ETAA16 || ETAA16 protein || Hs.353022 || NM_019002 ||	1	0.234	0.278	0.132	-0.431	0.199	-0.589	-0.349	-0.789	-0.19	-0.301	-0.395	0.44	0.084	-0.022	0.122	0.159	0.881	0.534	0.637	0.1	0.128	0.306	0.703	0.029	-0.363	-0.066	-0.539	0.213	-0.193	0	0.175	-0.412	0.482	-1.082	0.271	0.124	0.247	-0.095	-0.28	-0.282	-0.229	-0.027	0.357	0.321	-0.203	-0.256
GENE904X	AGI_HUM1_OLIGO_A_23_P215875	688875 || DKFZP564O0463 || DKFZP564O0463 protein || Hs.532265 || NM_015420 ||	1	-0.071	0.069	0.251	-0.04	0.57	-0.168	-0.513	-0.761	-0.155	-0.445	-0.453	-0.126	0.394	0.263	0.087	0.004	1.294	0.772	0.522	0.349	0.345	0.798	0.62	-0.346	-0.004	-0.103	-0.085	0	-0.39	-0.075	-0.013	-0.065	0.456	-0.411	0.472	0.1	0.435	-0.29	-0.69	0.226	0.192	0.232	0.217	0.295	0.304	-0.203
GENE2834X	AGI_HUM1_OLIGO_A_24_P336705	843163 || RABGGTB || Rab geranylgeranyltransferase, beta subunit || Hs.78948 || NM_004582 ||	1	0.6375	0.3665	0.1945	-0.0765	0.1245	-0.5135		-0.6095	0.0165	-0.3415	-0.2135	0.0925	0.2015	0.3145	0.3765	-0.0025	1.0745	0.7275	0.9035	0.3755	0.3195	0.5805	0.7685	-0.2245	-0.3345	-0.1685	-0.0535	0.0205	-0.3035	-0.0785	-0.1985	-0.3075	0.4315	-0.4965	0.1225	-0.0735	0.3655	-0.2395	-0.3585	0.3045	0.3165	-0.0805	0.3665	0.1375	0.0845	-0.4805
GENE1254X	AGI_HUM1_OLIGO_A_23_P339480	774558 || || || || NM_001033085 ||	1	0.708	0.297	0.313	-0.305	0.295	-0.498	-0.397	-0.986	-0.116	-0.949	-0.672	0.591	0.46	0.444	0.44	0.292	1.245	0.534	0.875	0.4	0.802	0.669	0.499	-0.669	-0.396	0.112	-0.341	0.115	-0.746	-0.583	-0.142	-0.396	0.817	-1.024	0.482	0.014	0.699	-0.23	-0.626	0.033	0.053	-0.106	0.308	0.093	-0.152	-0.463
GENE1921X	AGI_HUM1_OLIGO_A_23_P70047	691959 || || || || NM_199189 ||	1	0.277	-0.015	-0.046	-0.225	-0.241	-0.716	-0.071	-0.691	0.063	-0.763	-0.374	0.61	0.572	0.465	0.303	0.398	0.738	0.443	0.705	0.646	0.081	0.781	0.474	-0.228	-0.515	0.119	-0.328	0.287	-0.498	-0.251	0.014	-0.105	0.564	-0.576	0.612	0.324	0.862	0	-0.494	0.025	-0.087	-0.105	0.109	0.262	0.095	-0.125
GENE2648X	AGI_HUM1_OLIGO_A_24_P261383	858317 || MGC5306 || Hypothetical protein MGC5306 || Hs.355750 || NM_024116 ||	1	0.3	0.09	-0.127	-0.278	-0.074	-0.238	0.049	-0.383	-0.139	-0.733	-0.599	0.866	0.32	0.19	0.412	-0.105	1.062	0.62	0.958	0.502	0	0.789	0.766	-0.272	-0.469	0.2	-0.174	-0.043	-0.582	0.038	0.07	-0.25	0.7	-0.529	0.318	0.23	0.374	0.09	-0.248	0.4	-0.012	-0.022	0.055	0.321	0.015	-0.168
GENE2260X	AGI_HUM1_OLIGO_A_24_P115774	860719 || BIRC2 || Baculoviral IAP repeat-containing 2 || Hs.503704 || NM_001166 ||	1	0.018	0	-0.247	-0.232	-0.353	-0.674	-0.177	-0.817	-0.195	-0.81	-0.744	-0.008	0.076	0.223		-0.392	0.895	0.298	0.175	-0.028	-0.281	0.573	0.524	-0.113	-0.269	0.234	-0.101	-0.056	-0.731	0.31	0.148	0.133	0.675	-0.351	0.443	0.393	0.545	0.098	-0.084	0.357	0.191	0.11	0.174	0.07	0.19	-0.2
GENE3964X	AGI_HUM1_OLIGO_A_32_P38228	869977 || CSPG6 || Chondroitin sulfate proteoglycan 6 (bamacan) || Hs.24485 || NM_005445 ||	1	0.413	0.203	-0.227	-0.331	-0.405	-0.756	-0.539	-0.688	-0.21	-0.935	-0.812	0.13	0.528	0.102		-0.024	0.854	0.242	0.329	0.417	0.235	0.47	0.409	-0.235	-0.546	0.092	-0.365	0.2	-0.567	-0.192	-0.213	-0.138	0.643	-0.535	0.538	0.324	0.651	0.176	-0.296	0.236	-0.069	0	0.323	0.404	0	-0.243
GENE3684X	AGI_HUM1_OLIGO_A_32_P148824	854621 || C1orf27 || Chromosome 1 open reading frame 27 || Hs.371210 || NM_017847 ||	1	-0.085	-0.22	-0.354	-0.638	-0.5	-0.24	-0.515	-0.712	-0.083	-0.401	-0.55	0.451	0.127	0.155	0.109	-0.403	0.757	0.369	0.444	0.055	0	0.411	0.603	-0.297	-0.354	-0.026	0.028	0.148	-0.486	0.195	0.152	-0.052	0.507	-0.809	0.5	0.127	0.707	0.068	-0.34	0.224	0.35	-0.007	0.421	0.762	-0.071	-0.104
GENE132X	AGI_HUM1_OLIGO_A_23_P112260	856283 || || || || BC107574 ||	1	0.135	-0.03	0.213		0.099	-0.176	0.386	-0.132	-0.028	0.292	0.056	0.229	0.16	0.253	-0.265	-0.028	0.64	0.358	0.506	0.418	0.612	0.681	0.363	-0.382	0.018	0.028	0.116	-0.205	-0.212	0.008	0.03	-0.059	1.089	0.393	0.937	0.679	1.023	0.077	-0.529	0.31	0.357	-0.03	0.171	-0.327	-0.442	-0.506
GENE1393X	AGI_HUM1_OLIGO_A_23_P37636	687418 || || || || NM_001014812 ||	1	0.079	-0.139	0.219	-0.026	0.182	0.055	0.264	-0.161	-0.047	0.222	0.042	0.393	0.292	0.287	0.061	-0.104	1.14	0.303	0.492	-0.045	0.619	0.597	0.794	-0.402	0.179	-0.267	0.041	-0.323	0	-0.119	0	-0.049	0.632	0.294	0.324	0.076	0.412	0.052	-0.303	0.314	0.197	-0.064	-0.082	-0.078	-0.24	-0.598
GENE2631X	AGI_HUM1_OLIGO_A_24_P255303	853459 || || || || ENST00000312721 ||	1	0.017	-0.245	0.247	-0.175	-0.067	0.128	0.069	-0.119	0.051	0.011	0.058	0.018	-0.093	0.128	-0.307	-0.101	0.667	0.196	0.239	0.111	0.021	0.754	0.397	-0.344	0.161	-0.074	0.329	0.158	0.054	0.029	0.194	-0.117	0.443	0.227	0.397	0.15	0.337	-0.012	-0.289	0.328	0.431	-0.083	0.294	-0.307	-0.272	-0.438
GENE131X	AGI_HUM1_OLIGO_A_23_P112251	687745 || GNG10 || Guanine nucleotide binding protein (G protein), gamma 10 || Hs.534196 || NM_004125 ||	1	0.183	-0.141	0.26	-0.419	0.127	-0.311	0	-0.388	-0.332	0.1	-0.26	0.109	-0.108	0.214	-0.606	-0.581	0.918	0.209	0.223	-0.201	0.258	0.378	0.763	-0.686	0.295	0.047	0.289	-0.057	-0.068	0.135	0.124	0.088	1.042	0.411	1.185	0.505	1.053	0.354	-0.12	0.508	0.464	0.129	0.185	-0.17	0.117	-0.397
GENE3435X	AGI_HUM1_OLIGO_A_24_P91852	856831 || TCTE1L || T-complex-associated-testis-expressed 1-like || Hs.446392 || NM_006520 ||	1	0.253	-0.023	0.31	0.084	0.224	-0.217	-0.179	-0.775	-0.014	-0.229	-0.04	0.287	0.157	0.24	-0.026	-0.008	0.616	0.194	0.195	0.258	0.111	0.642	0.161	-0.515	0.179	-0.162	0.065	-0.076	0.08	-0.056	0.221	0.297	0.47	-0.091	1.003	0.461	1.03	-0.122	-0.164	0.444	0.36	-0.145	-0.006	-0.154	0.343	-0.073
GENE1097X	AGI_HUM1_OLIGO_A_23_P28169	693497 || ARL6IP6 || ADP-ribosylation-like factor 6 interacting protein 6 || Hs.516468 || NM_152522 ||	1	0.206	-0.048	-0.224	-0.317	-0.299	-0.442	0.027	0	0.035	0.061	-0.173	0.095	0.104	-0.002	-0.317	-0.24	0.177	0.262	0.06	0.16	-0.04	0.354	0.478	-0.406	-0.334	-0.226	-0.191	0.176	-0.186	0.102	0.315	-0.039	0.135	-0.213	0.319	0.715	0.333	-0.197	-0.131	-0.002	-0.325	-0.333	0.547	0.092	0.015	-0.632
GENE961X	AGI_HUM1_OLIGO_A_23_P23960	689818 || BLOC1S2 || Biogenesis of lysosome-related organelles complex-1, subunit 2 || Hs.34906 || NM_173809 ||	1	0.253	-0.008	0.141	-0.253	0.013	0.023	-0.22	-0.219	-0.13	-0.019	-0.264	0.04	-0.175	0.069	-0.7	-0.601	0.124	0.178	-0.12	-0.51	-0.135	0.48	0.206	-0.369	0.095	0.118	0.076	0.299	-0.087	-0.08	0.384	0.051	0.468	-0.547	0.266	0.559	0.406	-0.058	-0.164	0.098	0.217	0.032	0.361	0.047	0.144	-0.172
GENE162X	AGI_HUM1_OLIGO_A_23_P115366	690151 || UMP-CMPK || UMP-CMP kinase || Hs.11463 || NM_016308 ||	1	0.264	0.016	0.329	0.034	-0.239	-0.228	-0.249	-0.35	0.118	-0.268	-0.298	-0.073	-0.063	0	-0.416	-0.424	0.325	0.225	-0.049	-0.16	-0.001	0.157	0.577	-0.404	-0.132	0.202	0.091	0.193	-0.601	0.019	0.293	0.08	0.421	-0.326	0.575	0.471	0.495	-0.144	-0.16	0.209	0.111	-0.008	0.599	0.509	-0.094	-0.223
GENE2217X	AGI_HUM1_OLIGO_A_23_P99985	687856 || HMGB1 || High-mobility group box 1 || Hs.434102 || NM_002128 ||	1	0.367	-0.219	-0.069	-0.528	-0.284	-0.228	-0.524	-0.573	0.075	-0.164	-0.575	-0.465	0.098	0.085	-0.359	-0.568	0.469	0.293	-0.139	-0.402	0.098	0.417	0.715	-0.795	-0.581	-0.003	0.002	0.133	-0.628	0	0.36	0.08	0.315	-0.639	0.766	0.621	0.531	-0.144	-0.481	0.012	0.084	0.119	0.919	0.514	-0.006	-0.367
GENE1659X	AGI_HUM1_OLIGO_A_23_P45756	688510 || P29 || GCIP-interacting protein p29 || Hs.20013 || NM_015484 ||	1	0.569	0.158	-0.058	-0.413	-0.27	-0.247	-0.403	-0.308	-0.127	-0.231	-0.393	-0.476	0.042	0.023	-0.592	-0.497	0	0.105	-0.054	-0.105	0.054	0.45	0.34	-0.528	-0.594	0.309	0.038	0.28	-0.13	-0.289	0.099	-0.054	0.671	-0.259	0.767	0.502	0.836	0.037	-0.338	0.118	0.114	-0.031	0.554	0.459	-0.203	-0.279
GENE3949X	AGI_HUM1_OLIGO_A_32_P353072	863657 || FLJ11273 || Hypothetical protein FLJ11273 || Hs.396358 || NM_018374 ||	1	0.116	-0.078	0.103	-0.106	0.102	-0.122	0	-0.282	0.034	-0.204	-0.269	0.247	0.391	0.315	0.251	-0.147	0.268	0.277	0.086	-0.124	0.052	0.304	0.629	-0.609	-0.292	-0.166	-0.338	0.095	-0.456	-0.009	0.391	-0.013	0.367	-0.186	0.504	0.455	0.971	-0.105	-0.184	0.16	0.133	-0.13	0.512	0.674	-0.029	-0.342
GENE879X	AGI_HUM1_OLIGO_A_23_P213908	692593 || PHAX || RNA U, small nuclear RNA export adaptor (phosphorylation regulated) || Hs.546453 || NM_032177 ||	1	0.125	0.073	0.141	-0.382	-0.268	-0.323	-0.411	-0.49	-0.102	-0.457	0.057	0.076	0.065	0.03	-0.184	-0.551	0.54	0.359	0.469	0.044	0.127	0.565	0.393	-0.343	-0.503	-0.048	0	-0.033	-0.181	0.017	0.157	-0.077	0.356	-0.515	1.211	0.029	0.548	-0.1	-0.466	-0.352	0.068	-0.159	0.614	0.42	-0.143	-0.342
GENE1262X	AGI_HUM1_OLIGO_A_23_P34142	846279 || WBP5 || WW domain binding protein 5 || Hs.533287 || NM_001006614 ||	1	0.488	0.309	0.352	-0.005	-0.199	-0.365	-1.066	-0.783	-0.419	-0.489	-0.548	0.348	0.267	0.385	-0.416	-0.492	0.89	0.414	0.42	-0.043	0.086	0.786	0.577	-0.343	-0.129	0.198	-0.025	0.245	-0.069	-0.055	0.205	0.243	0.956	-0.309	1.17	0.128	0.851	0.051	-0.172	0	-0.017	-0.106	0.389	0.62	-0.117	-0.519
GENE3095X	AGI_HUM1_OLIGO_A_24_P49371	851303 || || || || ENST00000262362 ||	1	0.164	-0.195	0.081	-0.307	-0.026	-0.19	-1.145	-0.573	-0.094	-0.118	-0.204	-0.541	-0.063	-0.039	-0.051	-0.535	0.321	0.247	0.3	0.137	0.35	0.398	0.358	-0.447	-0.303	-0.082	-0.026	-0.063	-0.141	0.012	0.254	0.183	0.365	-0.403	0.538	0.342	0.657	0.049	-0.424	0.032	0.248	0	0.27	0.155	-0.262	-0.62
GENE3373X	AGI_HUM1_OLIGO_A_24_P844995	856147 || || || || AK054826 ||	1	0.152	-0.066	0.033	-0.137	-0.192	-0.469	-0.192	-0.258	0.256	-0.098	-0.082	0.051	-0.001	-0.043	-0.236	-0.276	0.357	0.253	0.175	0.177	0.061	0.439	0.214	-0.278	-0.143	0.276	0.204	0.224	-0.114	0.359	-0.072	0.154	0.282	-0.407	1.119	0.129	0.375	-0.08	-0.341	0.24	0.109	0.276	0.315	0.098	-0.043	-0.035
GENE1301X	AGI_HUM1_OLIGO_A_23_P35194	685895 || EIF1AX || Eukaryotic translation initiation factor 1A, X-linked || Hs.522590 || NM_001412 ||	1	0.016	-0.359	-0.275	0.232	-0.487	-0.69	-0.332	-0.384	0.047	-0.584	-0.582	0.046	0.237	0.117	-0.326	-0.014	0.673	-0.195	0.422	-0.391	0.098	0.703	0.263	-0.416	-0.088	0.244	-0.117	0.345	-0.189	-0.058	0.167	0.07	0.862	-0.321	0.848	0.677	0.872	0.03	-0.384	0.221	0.255	0.13	0.547	-0.044	0.208	-0.116
GENE782X	AGI_HUM1_OLIGO_A_23_P205336	685014 || C14orf129 || Chromosome 14 open reading frame 129 || Hs.4104 || NM_016472 ||	1	0.361	0.132	0.326	-0.017	-0.014	-0.108	-0.37	-0.304	0.191	-0.086	-0.33	-0.355	0.168	0.106	-0.229	-0.08	0.713	0.197	0.084	-0.145	0.003	0.295	0.414	-0.384	0.21	0.11	-0.034	0.623	0	0.101	0.267	0.235	0.568	-0.268	0.568	0.742	0.825	-0.108	-0.095	0.046	0.036	0.188	0.164	-0.033	-0.047	-0.383
GENE1690X	AGI_HUM1_OLIGO_A_23_P48166	681689 || PTK9 || PTK9 protein tyrosine kinase 9 || Hs.189075 || NM_002822 ||	1	0.306	-0.098	0.223	-0.328	-0.216	-0.396	-0.344	-0.694	-0.113	-0.412	-0.581	0.047	-0.113	-0.02	-0.457	-0.68	0.877	0.349	0.034	-0.499	-0.04	0.241	0.576	-0.388	0.27	0.139	0.122	0.401	0.047	-0.068	0.133	0.069	0.626	-0.077	0.757	0.496	0.802	-0.154	-0.24	0.088	0.278	0.145	0.236	0.114	0.131	-0.17
GENE1152X	AGI_HUM1_OLIGO_A_23_P30956	693794 || KIAA0776 || KIAA0776 || Hs.149367 || NM_015323 ||	1	0.404	0.052	0.188	-0.212	-0.206	-0.243	-0.212	-0.26	0.171	-0.291	-0.233	0.229	0.184	-0.107	-0.057	-0.173	0.526	-0.014	-0.127	-0.184	0	0.207	0.231	-0.229	-0.145	0.371	0.049	0.695	-0.124	0.12	0.119	0.269	0.404	-0.377	0.585	0.785	0.605	0.099	0.033	0.154	0.036	0.334	0.314	0.315	0.225	-0.066
GENE2063X	AGI_HUM1_OLIGO_A_23_P83278	687811 || SNF7DC2 || SNF7 domain containing 2 || Hs.415534 || NM_016410 ||	1	0.231	-0.005	0.005	-0.213	-0.298	-0.517	-0.42	-0.45	-0.257	-0.417	-0.504	0.251	0.09	0.06	-0.205	-0.132	0.659	0.019	0.109	-0.325	0	0.345	0.237	-0.57	-0.067	0.188	0.046	0.311	-0.112	-0.142	0.042	0.104	0.84	-0.324	0.718	0.68	0.968	0.295	0.248	0.276	0.35	0.044	0.188	-0.2	0.116	-0.272
GENE2060X	AGI_HUM1_OLIGO_A_23_P8311	696815 || TTRAP || TRAF and TNF receptor associated protein || Hs.403010 || NM_016614 ||	1	0.479	0.047	0.331	0.071	-0.642	-0.526	-0.142	-0.563	-0.05	-0.389	-0.322	0.394	-0.313	-0.36	-0.817	-0.449	0.52	-0.063	0.057	-0.154	-0.678	0.221	0.209	-0.367	-0.088	0.215	0.406	0.33	-0.174	0.002	0.228	0.06	0.509	-0.29	0.747	0.624	0.842	0.208	-0.046	0.235	0.38	0.191	-0.024	-0.137	-0.217	-0.324
GENE2031X	AGI_HUM1_OLIGO_A_23_P80068	681935 || BTG3 || BTG family, member 3 || Hs.473420 || NM_006806 ||	1	0.331	-0.063	0.098	-0.252	0.062	-0.226	-0.154	-0.509	-0.124	-0.435	-0.574	0.171	-0.028	0.075	-0.155	-0.343	0.654	0.109	-0.002	-0.201	0.005	0.348	0.128	-0.117	0.181	-0.216	-0.161	0.055	0.07	-0.251	0.183	0.054	0.841	-0.349	0.23	0.156	0.425	0.145	0.281	0.044	0.037	-0.122	0.167	0.094	-0.084	-0.25
GENE28X	AGI_HUM1_OLIGO_A_23_P102262	684266 || MRPL19 || Mitochondrial ribosomal protein L19 || Hs.44024 || NM_014763 ||	1	0.077	-0.159	0.175	-0.153	0.117	-0.096	0.031	-0.553	0.016	-0.215	-0.258	0.493	0.267	0.375	-0.324	-0.181	0.993	0.222	0.562	0	0.096	0.658	0.521	-0.275	0.04	-0.196	-0.075	-0.055	-0.127	-0.002	0.267	-0.133	0.407	-0.515	0.088	-0.105	0.156	0	-0.413	0.141	0.127	-0.299	0.347	0.077	-0.221	-0.527
GENE543X	AGI_HUM1_OLIGO_A_23_P155765	681952 || HMGB2 || High-mobility group box 2 || Hs.434953 || NM_002129 ||	1	0.435	0.375	0.253	-0.188	-0.106	-0.299	-0.097	-0.659	-0.116	-0.298	-0.603	0.486	0.845	0.667	0.406	-0.158	1.964	0.183	0.621	-0.359	0.317	1.074	0.934	-0.573	-0.267	0.023	0.194	0.122	-0.257	-0.08	0	-0.138	1.385	-0.373	0.807	0.478	0.816	-0.056	0.206	0.273	0.315	-0.199	0.641	0.377	0.115	-0.342
GENE1169X	AGI_HUM1_OLIGO_A_23_P31315	683138 || CBX3 || Chromobox homolog 3 (HP1 gamma homolog, Drosophila) || Hs.381189 || NM_016587 ||	1	0.406	0.022	0.498	0.053	0.067	-0.245	0.059	-0.261	0.21	-0.081	-0.009	0.688	0.447	0.531	0.126	-0.235	1.358	0.43	0.565	0.015	0.169	0.807	0.353	-0.274	0.137	0.021	-0.197	-0.272	-0.39	-0.349	-0.291	-0.149	0.693	-0.221	0.597	0.206	0.573	0.147	-0.236	0.385	0.261	-0.117	-0.005	0.01	-0.011	-0.335
GENE1906X	AGI_HUM1_OLIGO_A_23_P68472	694306 || DPM1 || Dolichyl-phosphate mannosyltransferase polypeptide 1, catalytic subunit || Hs.301898 || NM_003859 ||	1	0.409	0.137	0.184	0.009	-0.042	0.059	-0.182	0	0.01	-0.132	-0.398	0.417	0.12	0.283	0.11	0.101	0.9	0.29	0.383	-0.191	0.272	0.589	0.444	-0.276	0.163	-0.092	-0.207	0.135	-0.139	-0.306	0.096	-0.185	0.581	-0.2	0.514	0.551	0.638	-0.108	-0.144	-0.124	0.123	-0.136	0.118	0.304	-0.115	-0.3
GENE399X	AGI_HUM1_OLIGO_A_23_P140301	682239 || PSMA3 || Proteasome (prosome, macropain) subunit, alpha type, 3 || Hs.368121 || NM_002788 ||	1	0.194	-0.139	0.309	0.041	-0.061	0.018	-0.14	-0.663	-0.172	-0.401	-0.192	0.355	-0.044	0.238	-0.124	-0.268	1.103	0.063	0.407	0.189	-0.137	0.323	0.567	-0.433	0.144	0	0.267	0.292	-0.267	0.152	0.176	0.087	0.595	-0.395	0.392	0.226	0.674	0.099	-0.121	0.391	0.303	0.002	0.133	-0.166	-0.077	-0.472
GENE1826X	AGI_HUM1_OLIGO_A_23_P59921	690366 || PC4 || Activated RNA polymerase II transcription cofactor 4 || Hs.229641 || NM_006713 ||	1	0.012	-0.132	0.106	-0.266	0.142	0.146	-0.208	-0.479	-0.038	-0.277	-0.295	0.431	0.091	0.479	-0.248	-0.357	1.239	0.168	0.383	0.075	0.211	0.822	0.666	-0.212	0.284	0.048	0.143	0.044	-0.077	0.126	0.146	-0.026	0.868	-0.359	0.537	0.305	0.772	-0.098	-0.007	0.217	0.456	-0.071	0.383	-0.004	-0.228	-0.587
GENE3907X	AGI_HUM1_OLIGO_A_32_P2333	843153 || PC4 || Activated RNA polymerase II transcription cofactor 4 || Hs.229641 || NM_006713 ||	1	0.06	-0.073	0.064	-0.38	0.111	0.204	-0.203	-0.389	-0.032	-0.264	-0.308	0.552	0.147	0.672	-0.188	-0.223	1.262	0.318	0.54	-0.132	0.334	0.938	0.864	-0.307	0.354	0.019	0	-0.1	-0.13	0.027	0.11	-0.093	0.875	-0.453	0.623	0.134	0.593	-0.011	-0.086	0.29	0.431	-0.113	0.36	0.112	-0.248	-0.551
GENE183X	AGI_HUM1_OLIGO_A_23_P117558	692395 || FKBP3 || FK506 binding protein 3, 25kDa || Hs.509226 || NM_002013 ||	1	0.454	0.102	0.087	-0.211	-0.241	-0.412	-0.402	-0.452	-0.127	-0.607	-0.436	0.232	-0.135	0.025	-0.369	-0.334	1.082	0.168	0.509	0.32	-0.048	0.645	0.188	-0.249	0	0.162	0.059	0.261	-0.146	0.002	-0.086	0.113	0.671	-0.466	0.473	0.278	0.442	-0.094	-0.249	0.352	0.33	0.18	0.066	-0.194	0.224	0.08
GENE33X	AGI_HUM1_OLIGO_A_23_P102770	683481 || NAT5 || N-acetyltransferase 5 (ARD1 homolog, S. cerevisiae) || Hs.368783 || NM_016100 ||	1	0.231	-0.093	0.598	0.281	-0.248	-0.199	-0.227	-0.172	-0.081	0.15	-0.076	-0.011	-0.137	0.175	-0.255	-0.198	1.154	-0.114	0.24	0.14	0.114	0.657	0.128	-0.159	0.219	-0.174	0.012	0.236	0.263	0.14	0.166	0.167	0.246	-0.19	0.261	0.38	0.371	-0.007	-0.479	0.253	0.262	0	0.202	-0.144	0.201	-0.271
GENE642X	AGI_HUM1_OLIGO_A_23_P165691	689612 || PSMD14 || Transmembrane anchor protein 1 || Hs.369125 || NM_005805 ||	1	0.382	0.059	0.603	0	-0.003	-0.315	-0.322	-0.528	-0.144	-0.212	-0.267	0.031	-0.036	0.091	-0.305	-0.221	1.126	0.156	0.335	-0.219	0.284	0.465	0.067	-0.151	0.38	0.031	0.016	0.193	0.157	0.215	0.08	-0.057	0.302	-0.39	0.283	0.316	0.302	-0.327	-0.226	0.114	0.251	-0.045	0.243	-0.176	-0.17	-0.381
GENE596X	AGI_HUM1_OLIGO_A_23_P161338	855103 || PP || Pyrophosphatase (inorganic) || Hs.437403 || NM_021129 ||	1	0.233	0.003	0.198	-0.18	-0.298	-0.257	-0.385	-0.836	0	-0.374	-0.31	0.881	0.007	0.299	-0.503	-0.241	1.052	0.003	0.482	-0.056	0.113	0.685	0.689	-0.363	-0.019	-0.059	0.226	0.306	0.129	0.32	0.06	0.102	0.708	0.053	0.506	0.305	0.71	-0.009	-0.253	0.525	0.609	-0.029	0.193	0.298	0.014	-0.173
GENE2777X	AGI_HUM1_OLIGO_A_24_P315405	857155 || || || || ENST00000321890 ||	1	0.227	-0.005	0.141	-0.242	-0.118	-0.328	-0.139	-0.662	-0.049	-0.231	-0.117	0.424	-0.206	0.253	-0.22	-0.232	0.644	0.031	0.549	-0.033	0.246	0.742	0.43	-0.264	0.061	-0.131	0.154	0.116	-0.079	0.076	0.016	0.069	0.678	0.042	0.581	0.229	0.575	0.069	-0.557	0.387	0.597	0	-0.208	0.111	-0.047	-0.315
GENE704X	AGI_HUM1_OLIGO_A_23_P18422	850562 || MRPL3 || Mitochondrial ribosomal protein L3 || Hs.205163 || NM_007208 ||	1	0.33	-0.08	0.466	-0.054	-0.174	-0.621	-0.203	-0.709	0.001	-0.168	-0.044	0.59	0.159	0.373	-0.083	-0.183	1.093	0.474	0.648	0.115	0.54	0.539	0.555	-0.424	0.216	0.207	0.123	0.164	-0.146	0	-0.04	-0.013	0.381	-0.46	0.415	0.143	0.557	0	-0.109	0.416	0.381	0.054	0.012	-0.242	0.133	-0.19
GENE127X	AGI_HUM1_OLIGO_A_23_P111835	688466 || DLD || Dihydrolipoamide dehydrogenase (E3 component of pyruvate dehydrogenase complex, 2-oxo-glutarate complex, branched chain keto acid dehydrogenase complex) || Hs.131711 || NM_000108 ||	1	0.236	-0.081	0.385	-0.08	-0.02	-0.414	-0.013	-0.534	0.229	-0.243	-0.14	0.791	0.229	0.341	-0.365	0.098	0.743	0.186	0.067	-0.018	0.078	0.523	0.171	-0.374	-0.17	0.107	0.3	0.013	-0.368	-0.022	0.208	0	0.4	-0.549	0.679	0.087	0.64	0.042	-0.329	0.213	0.118	-0.067	0.264	0.142	-0.198	-0.435
GENE526X	AGI_HUM1_OLIGO_A_23_P154330	684665 || TXNDC9 || Thioredoxin domain containing 9 || Hs.370017 || NM_005783 ||	1	0.272	-0.183	0.393	-0.05	-0.192	-0.202	-0.035	-0.364	-0.06	0.023	-0.194	0.238	0.245	0.124	0.081	-0.091	0.845	0.232	0.248	-0.167	0.286	0.472	0.434	-0.472	0.223	-0.166	-0.007	0.001	-0.167	-0.027	0.441	0.335	0.45	0	0.576	0.536	0.713	0.066	-0.177	0.355	0.517	0.123	0.172	-0.106	-0.018	-0.426
GENE611X	AGI_HUM1_OLIGO_A_23_P162807	689671 || MRPS31 || Mitochondrial ribosomal protein S31 || Hs.154655 || NM_005830 ||	1	0.406	0.115	0.12	-0.029	-0.095	-0.245	-0.006	-0.323	-0.048	-0.256	-0.359	0.055	0.34	0.311	0.341	0	0.596	0.128	0.225	0.193	0.264	0.68	0.275	-0.264	-0.161	-0.033	0.117	0.079	-0.191	0.187	0.151	0.153	0.313	-0.109	0.232	0.299	0.37	-0.103	-0.289	0.366	0.415	-0.072	0.061	0.044	-0.087	-0.416
GENE880X	AGI_HUM1_OLIGO_A_23_P214037	694196 || NPM1 || Nucleophosmin (nucleolar phosphoprotein B23, numatrin) || Hs.519452 || NM_199185 ||	1	0.328	0.022	0.169	-0.124	-0.104	-0.254	-0.102	-0.508	0.193	-0.245	-0.251	0.588	0.323	0.37	-0.165	0.062	1.083	0.069	0.469	-0.028	0.163	0.685	0.275	-0.272	-0.055	0.121	-0.038	0.098	-0.317	-0.021	0.121	-0.222	0.422	-0.167	0.508	0.2	0.581	0.15	-0.417	0.335	0.377	0.014	0.339	-0.012	-0.173	-0.291
GENE2473X	AGI_HUM1_OLIGO_A_24_P195724	867353 || || || || ENST00000327485 ||	1	0.202	-0.033	0.063	-0.427	-0.008	-0.209	-0.354	-0.603	0.159	-0.323	-0.255	0.159	0.209	0.356	-0.192	-0.059	1.077	0.149	0.431	0.009	0.201	0.761	0.461	-0.389	-0.062	0.126	0.101	0.241	-0.173	-0.082	0.013	-0.168	0.414	-0.146	0.461	0.24	0.569	-0.239	-0.534	0.208	0.46	-0.025	0.425	0.127	-0.053	-0.276
GENE2904X	AGI_HUM1_OLIGO_A_24_P364335	842623 || OCIL || Lectin-like NK cell receptor || Hs.268326 || NM_001004419 ||	1	0.355	0.104	0.197	-0.159	-0.141	-0.393	-0.113	-0.571	0.008	-0.31	-0.268	0.197	0.139	0.444	-0.351	-0.207	1.006	0.183	0.647	-0.046	0.03	0.951	0.282	-0.223	-0.103	0.105	-0.037	0	-0.083	0.041	0.078	0.016	0.551	-0.152	0.616	0.294	0.746	0.12	-0.351	0.4	0.412	0.242	0.202	-0.082	-0.108	-0.325
GENE4004X	AGI_HUM1_OLIGO_A_32_P49423	843554 || NPM1 || Nucleophosmin (nucleolar phosphoprotein B23, numatrin) || Hs.519452 || NM_199185 ||	1	0.3725	-0.0575	0.1915	-0.2765	-0.1025	-0.2405	-0.0925	-0.5825	0.0095	-0.3775	-0.3405	0.4035	0.2095	0.3605	-0.2685	0.0685	1.1545	0.0485	0.3655	0.0875	0.1605	0.7025	0.3255	-0.2885	-0.1245	0.0995	-0.0555	0.0695	-0.2515	0.0615	0.0665	-0.0865	0.5105	-0.0345	0.6385	0.3915	0.6215	-0.0095	-0.4645	0.5625	0.4945	-0.0865	0.2915	-0.0625	0.0315	-0.2505
GENE3650X	AGI_HUM1_OLIGO_A_32_P136402	845272 || NIF3L1BP1 || Ngg1 interacting factor 3 like 1 binding protein 1 || Hs.288151 || NM_025075 ||	1	0.326	-0.143	0.019	-0.375	-0.054	-0.181	-0.182	-0.351	-0.094	-0.308	-0.572	0.211	0	0.202	-0.238	0.221	0.997	0.106	0.26	0.122	0.364	0.565	0.438	-0.322	-0.115	0.013	-0.017	0.059	-0.001	-0.046	0.206	0.001	0.275	-0.37	0.615	0.439	0.509	-0.241	-0.241	0.225	0.256	-0.003	0.365	0.183	0.075	-0.273
GENE3276X	AGI_HUM1_OLIGO_A_24_P724106	862238 || || || || XM_065902 ||	1	0.227	-0.16	0.058	-0.349	0.012	0.007	-0.085	-0.099	-0.162	-0.067	-0.347	0.093	0.166	0.168	-0.336	-0.214	0.568	0.157	0.157	-0.271	-0.014	0.329	0.265	-0.261	-0.194	0.016	0.12	0.269	-0.161	0	-0.037	-0.025	0.157	-0.074	0.333	0.33	0.448	-0.156	-0.191	0.031	0.443	-0.012	0.347	0.039	-0.223	-0.328
GENE3027X	AGI_HUM1_OLIGO_A_24_P409857	849798 || || || || ENST00000328480 ||	1	0.441	0.083	0.403	0.061	-0.183	-0.45	-0.15	-0.465	-0.161	-0.27	-0.283	0.143	0.048	0.178	-0.183	-0.092	1.136	-0.099	-0.1	-0.267	0	0.261	-0.007	-0.027	0.048	0.193	0.133	0.139	0.052	0.031	-0.141	0.062	0.515	0.134	0.349	0.297	0.554	0.188	0.026	0.26	0.367	-0.035	-0.037	-0.048	0.093	-0.185
GENE3755X	AGI_HUM1_OLIGO_A_32_P173744	869507 || || || || ENST00000328480 ||	1	0.296	0.16	0.095	-0.077	-0.133	-0.339	0.001	-0.391	-0.158	-0.328	-0.351	-0.06	0.336	0.22	-0.039	0.081	1.105	0.001	0.258	-0.29	0.145	0.556	0.111	-0.026	0.222	0.115	0.036	0.074	0.278	0.08	-0.275	-0.053	0.577	-0.019	0.395	0.241	0.456	0.226	0.239	0.137	0.206	0.02	-0.171	-0.03	-0.051	-0.143
GENE3608X	AGI_HUM1_OLIGO_A_32_P11723	848277 || || || || ENST00000249480 ||	1	0.332	0.2	0.397	0.082	-0.034	-0.23	-0.006	-0.465	0.03	-0.361	-0.284	0.263	0.219	0.044	-0.022	-0.013	1.062	0.154	0.242	-0.074	0.165	0.432	0	-0.116	0.117	0.205	-0.009	0.186	-0.097	0.053	-0.375	0.021	0.65	0.119	0.359	0.121	0.473	0.045	-0.391	0.324	0.384	-0.039	-0.147	-0.185	0.05	-0.035
GENE3876X	AGI_HUM1_OLIGO_A_32_P22263	854438 || || || || ENST00000332595 ||	1	0.374	0.067	0.271	-0.069	-0.118	-0.649	-0.034	-0.495	-0.201	-0.204	-0.322	0.491	0.097	0.18	-0.169	-0.125	1.106	0.249	0.35	0.075	0.272	0.58	0.127	-0.038	-0.11	-0.077	0.141	0.015	-0.134	0.068	-0.241	-0.05	0.434	0.011	0.531	0.176	0.355	0.141	-0.306	0.242	0.289	0.086	-0.234	-0.225	-0.104	-0.194
GENE3779X	AGI_HUM1_OLIGO_A_32_P188674	866129 || NPM1 || Nucleophosmin (nucleolar phosphoprotein B23, numatrin) || Hs.519452 || NM_199185 ||	1	0.314	0.002	0.121	-0.094	-0.13	-0.123	-0.139	-0.4	0.039	-0.399	-0.339	0.409	0.106	0.385	-0.087	0.318	0.759	0.068	0.344	-0.136	0.112	0.82	0.282	-0.387	-0.181	0.359	0.118	0.368	-0.223	0.075	-0.224	0.029	0.557	-0.036	0.66	0.277	0.731	-0.088	-0.443	0.31	0.448	0.205	0.169	-0.089	0.031	-0.212
GENE210X	AGI_HUM1_OLIGO_A_23_P120194	688671 || ORMDL1 || ORM1-like 1 (S. cerevisiae) || Hs.512600 || NM_016467 ||	1	0.288	0.182	0.32	-0.082	-0.21	-0.479	-0.299	-0.12	0.023	0.033	-0.289	0.051	-0.074	0.069	-0.441	-0.44	0.77	0.16	0.086	0	-0.007	0.337	0.394	-0.543	-0.263	0.18	0.184	0.135	0.02	-0.072	-0.008	-0.134	0.426	-0.2	0.214	0.19	0.372	0.064	0.037	-0.261	0.021	-0.218	0.377	0.087	-0.089	-0.439
GENE538X	AGI_HUM1_OLIGO_A_23_P155332	694968 || PCNP || PEST-containing nuclear protein || Hs.275865 || NM_020357 ||	1	0.473	0.046	0.56	-0.11	-0.206	-0.598	-0.424	-0.486	-0.019	0	-0.177	0.025	-0.111	0.004	-0.43	-0.378	0.825	0.167	0.124	-0.338	0.213	0.319	-0.038	-0.592	-0.11	0.071	-0.042	0.245	-0.101	0.118	0.019	0.09	0.421	-0.05	0.846	0.502	0.81	0.056	-0.459	0.302	0.296	-0.038	0.195	0.059	0.09	-0.312
GENE877X	AGI_HUM1_OLIGO_A_23_P213754	683372 || PAIP2 || Poly(A) binding protein interacting protein 2 || Hs.396644 || NM_016480 ||	1	0.339	0.08	0.704	-0.064	-0.107	-0.231	-0.014	-0.409	0.11	0.164	-0.237	0.427	0.178	0.384	-0.211	-0.111	0.597	0.106	0.552	0.193	0.195	0.764	-0.007	-0.481	-0.229	0.12	0.261	0.142	-0.286	0.009	0.346	0.147	0.577	-0.334	0.951	0.651	0.923	0.115	-0.5	0.383	0.335	-0.167	0.263	-0.376	-0.142	-0.447
GENE214X	AGI_HUM1_OLIGO_A_23_P120644	686860 || || || || AL078461 ||	1	0.236	-0.079	0.45	-0.293	-0.137	-0.175	-0.048	0.03	0.015	0.202	-0.035	0.41	-0.274	0.148	-0.806	-0.245	0.67	0.181	0.314	0	-0.047	0.58	0.181	-0.366	0.011	-0.352	-0.01	0.12	0.218	0.026	0.051	-0.094	0.233	-0.47	0.596	0.438	0.559	-0.233	0.073	-0.045	0.191	-0.145	0.204	-0.1	-0.181	-0.356
GENE2478X	AGI_HUM1_OLIGO_A_24_P200162	856408 || HIG1 || Likely ortholog of mouse hypoxia induced gene 1 || Hs.7917 || NM_014056 ||	1	0.189	-0.234	0.381	-0.205	-0.167	-0.229	-0.09	0	0.102	0.254	-0.033	0.38	-0.206	0.163	-0.8	-0.363	0.862	0.183	0.182	0.177	-0.261	0.623	0.089	-0.47	0.057	-0.338	-0.056	0.093	0.223	0	0.041	0.012	0.04	-0.464	0.534	0.286	0.554	-0.057	0.044	0.04	0.069	-0.167	0.131	-0.14	-0.12	-0.456
GENE2816X	AGI_HUM1_OLIGO_A_24_P330234	866723 || UBL3 || Ubiquitin-like 3 || Hs.145575 || NM_007106 ||	1	0.125	-0.147	0.405	0.005	0.173	-0.07	-0.166	-0.183	-0.041	0.028	-0.046	0.092	0.04	0.065	-0.21	-0.233	0.455	0.176	0.039	-0.356	0.268	0.078	-0.13	-0.469	0.125	-0.147	0.037	0.294	-0.12	0.241	0.359	0.125	0	0.056	0.497	0.732	0.78	0.082	-0.337	-0.087	0.024	-0.158	0.273	0.156	-0.066	-0.48
GENE2622X	AGI_HUM1_OLIGO_A_24_P25080	866537 || || || || NM_001024916 ||	1	0.495	0.118	0.596	0.056	0.06	0.126	-0.149	-0.152	-0.183	-0.068	-0.279	0.247	-0.045	-0.014	-0.128	0.008	0.476	0.471	0.258	0.012	-0.437	0.478	0.154	-0.593	0.226	0.321	0.194	0	-0.348	-0.237	-0.12	-0.026	0.714	-0.15	0.7	0.546	0.735	0.089	-0.23	-0.156	0.031	0.077	-0.139	-0.061	-0.339	-0.526
GENE3720X	AGI_HUM1_OLIGO_A_32_P161432	846701 || CBWD1 || COBW domain containing 1 || Hs.531330 || NM_172003 ||	1	0.571	0.219	0.597	0.07	0.138	0.057	-0.036	-0.361	-0.099	-0.047	-0.291	0.132	0.133	-0.09	-0.213	-0.299	0.388	0.413	0.159	0.061	0.307	0.591	0.261	-0.623	0.225	0.128	0.196	-0.15	-0.099	-0.222	-0.044	-0.186	0.716	-0.199	0.443	0.597	0.697	-0.013	-0.687	-0.018	-0.176	-0.105	0.068	0.033	-0.42	-0.596
GENE3948X	AGI_HUM1_OLIGO_A_32_P35220	868651 || || || || NM_001024916 ||	1	0.4255	0.2555	0.1465	0.0015	0.1115	0.0885	-0.3485	-0.2245	-0.2705	-0.3565	-0.4865	0.1515	0.0565	0.1475	-0.1825	-0.2755	1.0155	0.4195	0.4315	0.0435	0.1615	0.7195	0.5305		0.0695	0.1295	0.1965	-0.1285	-0.0675	-0.1935	-0.3005	-0.2375	0.5075	-0.6345	0.5615	0.2135	0.4335	0.2985	-0.5515	-0.2215	-0.1655	-0.2385	0.1295	0.0785	-0.2815	-0.5285
GENE1292X	AGI_HUM1_OLIGO_A_23_P349817	771697 || GTF2F2 || General transcription factor IIF, polypeptide 2, 30kDa || Hs.58593 || NM_004128 ||	1	0.533	0.168	0.206	0.008	-0.055	-0.137	-0.157	-0.258	0.084	-0.413	-0.59	0.344	0.281	0.124	-0.063	0.087	0.299	0.373	0.314	-0.257	0.029	0.586	0.142	-0.297	-0.097	0.27	-0.157	0.52	-0.399	-0.064	0.114	-0.17	0.402	-0.766	0.198	0.529	0.565	0.192	0	-0.101	0.104	-0.017	0.432	0.325	0.02	-0.197
GENE2599X	AGI_HUM1_OLIGO_A_24_P243776	869301 || ZNF277 || Zinc finger protein (C2H2 type) 277 || Hs.489722 || NM_021994 ||	1	0.369	0.292	0.183	0.113	-0.047	-0.136	-0.073	-0.173	-0.049	-0.168	-0.166	0.185	0.418	0.294	0.195	0.131	0.231	0.198	0.19	0.116	0.105	0.571	0.312	-0.191	-0.118	0.163	-0.247	0.26	-0.548	-0.292	-0.268	-0.106	0.304	-0.586	0.116	0.51	0.563	-0.184	-0.088	0.046	-0.15	0	0.141	0.389	0.062	-0.173
GENE172X	AGI_HUM1_OLIGO_A_23_P11652	684917 || || || || NM_001017416 ||	1	0.327	0.124	0.287	-0.2	-0.1	-0.445	-0.347	-0.433	0.279	-0.474	-0.252	0.456	0.423	0.159	0.135	-0.116	0.471	0.358	0.304	-0.107	0.218	0.535	0.227	-0.374	-0.452	0.415	-0.033	0.235	-0.754	-0.124	-0.135	0.065	0.575	-0.636	0.422	0.42	0.577	0.153	-0.074	0.157	-0.137	0.196	0.125	0.153	0.35	-0.111
GENE1743X	AGI_HUM1_OLIGO_A_23_P51996	689074 || STXBP3 || Syntaxin binding protein 3 || Hs.530436 || NM_007269 ||	1	0.505	0.275	0.401	-0.064	-0.163	-0.534	-0.266	-0.339	0.155	-0.111	-0.273	0.215	0.422	0.115	0.285	0.059	0.185	0.197	0.077	-0.346	0.081	0.479	0.059	-0.588	-0.266	0.186	-0.316	0.307	-0.497	-0.206	0.143	-0.156	0.452	-0.652	0.434	0.656	0.652	0.117	-0.13	0.131	0	-0.109	0.344	0.407	0.065	-0.276
GENE1827X	AGI_HUM1_OLIGO_A_23_P60002	845791 || KIAA0103 || KIAA0103 || Hs.232002 || NM_014673 ||	1	0.455	0.287	0.29	0	-0.231	-0.241	-0.265	-0.326	0.045	-0.255	-0.088	0.418	0.278	0.275	0.213	-0.431	0.375	0.251	0.283	-0.024	0.16	0.637	0.295	-0.439	-0.426	0.292	-0.127	0.187	-0.594	-0.242	0.061	-0.023	0.711	-0.547	0.478	0.062	0.515	-0.166	-0.535	0.163	-0.049	0.067	0.496	0.149	-0.12	-0.379
GENE2071X	AGI_HUM1_OLIGO_A_23_P84070	691237 || HDCMA18P || HDCMA18P protein || Hs.278635 || NM_016648 ||	1	0.486	0.288	0.039	-0.192	-0.116	-0.318	0.036	-0.381	0.094	-0.524	-0.341	0.26	0.428	0.113	0.01	-0.052	0.466	0.383	0.406	-0.177	0.376	0.736	0.628	-0.277	-0.656	0.57	-0.195	0.337	-0.655	-0.109	-0.039	0.051	0.712	-0.731	0.772	0.082	0.527	-0.053	-0.292	0.4	-0.068	0	0.61	0.71	0.035	-0.154
GENE3884X	AGI_HUM1_OLIGO_A_32_P224666	865431 || CAPZA2 || Capping protein (actin filament) muscle Z-line, alpha 2 || Hs.446123 || NM_006136 ||	1	0.492	0.132	0.174	-0.23	0.037	-0.289	0.176	-0.298	0.147	-0.021	-0.103	0.293	0.245	0.15	0.292	-0.103	0.365	0.486	0.192	0.07	-0.236	0.754	0.586	-0.347	0	-0.005	-0.089	-0.075	-0.964	-0.105	0.158	0.229	0.542	-0.385	0.591	0.472	0.745	-0.218	-0.277	0.533	0.125	0.204	0.378	0.155	0.133	-0.092
GENE2552X	AGI_HUM1_OLIGO_A_24_P225719	855865 || PREI3 || Preimplantation protein 3 || Hs.205173 || NM_015387 ||	1	0.453	0.241	0.325	-0.295	0.041	-0.163	-0.205	-0.183	0.101	-0.691	-0.074	0.393	0.288	0.274	-0.159	-0.174	0.246	0.379	0.428	-0.046	0.517	0.367	0.299	-0.621	-0.091	-0.135	-0.286	0.626	-0.225	0.002	0.057	0.138	0.278	-0.465	0.449	0.497	0.732	-0.337	-0.251	0	-0.134	-0.069	0.302	0.301	0.073	-0.162
GENE445X	AGI_HUM1_OLIGO_A_23_P145397	696172 || || || || NM_001013399 ||	1	0.286	-0.166	0.354	-0.158	0.003	0.09	0.196	-0.182	0.082	-0.08	-0.48	0.479	0.119	0.371	0.074	-0.23	0.411	0.159	-0.044	0.048		0.612	0.205	-0.509	0.033	-0.35	-0.181	0.048	-0.376	-0.216	0.586	-0.043	0.218	-0.477	0.193	0.237	0.276	-0.312	-0.617	-0.037	0.123	0	0.356	0.13	-0.042	-0.36
GENE420X	AGI_HUM1_OLIGO_A_23_P142634	695763 || HSPC133 || HSPC133 protein || Hs.470553 || NM_014168 ||	1	0.31	0.12	0.341	-0.045	0.277	0.121	-0.082	-0.326	-0.1	-0.122	-0.347	0.545	0.535	0.419	0.477	0	0.832	0.49	0.494	0.03	0.546	0.567	0.476	-0.705	-0.091	-0.061	-0.009	-0.173	-0.243	-0.237	0.11	-0.009	0.237	-0.781	0.435	0.207	0.474	0.001	-0.217	0.033	-0.075	-0.169	0.192	0.179	-0.137	-0.516
GENE2277X	AGI_HUM1_OLIGO_A_24_P124992	870062 || PSMA4 || Proteasome (prosome, macropain) subunit, alpha type, 4 || Hs.251531 || NM_002789 ||	1	0.257	0.144	0.429	-0.08	0.372	-0.028	0.054	-0.334	0.055	-0.016	-0.084	0.823	0.066	0.524	-0.176	0.049	0.915	0.615	0.5	0.199	0.643	0.674	0.59	-0.815	0	-0.178	0.047	-0.155	-0.63	-0.314	0.306	0.113	0.265	-0.779	0.25	0.216	0.259	-0.094	-0.468	0.219	0.1	0.077	0.29	0.005	-0.159	-0.278
GENE901X	AGI_HUM1_OLIGO_A_23_P215751	696953 || NDUFA5 || NADH dehydrogenase (ubiquinone) 1 alpha subcomplex, 5, 13kDa || Hs.83916 || NM_005000 ||	1	0.926	0.658	0.764	0.016	0.165	-0.343	-0.131	-0.712	0.147	-0.305	-0.107	0.406	0.467	0.424	0.131	-0.112	0.829	0.611	0.798	-0.062	0.42	0.681	0.506	-1.21	-0.474	0.227	-0.21	0.304	-0.594	-0.235	0.342	0	0.643	-1.044	0.888	0.354	0.99	-0.534	-0.474	0.049	-0.036	0.028	0.365	0.411	-0.054	-0.47
GENE1889X	AGI_HUM1_OLIGO_A_23_P65768	844489 || C15orf15 || Chromosome 15 open reading frame 15 || Hs.274772 || NM_016304 ||	1	0.522	0.216	0.5	-0.309	0.226	-0.253	0.191	-0.452	0.029	0	-0.13	0.315	0.379	0.323	-0.071	-0.112	0.993	0.74	0.737	0.071	0.68	0.623	0.373	-1.102	-0.34	-0.081	-0.292	0.225	-0.701	-0.303	-0.148	-0.003	0.506	-0.433	0.607	0.524	0.788	-0.517	-0.697	0.277	0.357	0.311	0.257	0.019	0.02	-0.436
GENE292X	AGI_HUM1_OLIGO_A_23_P128930	693728 || PSMC6 || Proteasome (prosome, macropain) 26S subunit, ATPase, 6 || Hs.156171 || NM_002806 ||	1	0.276	0.001	0.291	-0.128	0.21	0.173	-0.052	-0.324	0.211	-0.433	-0.429	0.501	0.155	0.327	-0.255	-0.419	0.64	0.412	0.458	-0.214	0.166	0.687	0.511	-0.67	-0.252	0.096	-0.03	0.147	-0.887	-0.151	0.235	-0.194	0.532	-0.672	0.288	0.241	0.471	-0.21	-0.56	0.047	0.214	0	0.33	0.215	-0.13	-0.48
GENE4060X	AGI_HUM1_OLIGO_A_32_P7118	858356 || PSMC6 || Proteasome (prosome, macropain) 26S subunit, ATPase, 6 || Hs.156171 || NM_002806 ||	1	0.352	-0.069	0.53	-0.081	0.127	0.237	0.032	-0.341	0.351	-0.306	-0.333	0.649	0.407	0.43	0.041	-0.146	0.71	0.61	0.716	-0.027	0.503	0.875	0.458	-0.735	-0.253	0.107	-0.067	0.132	-0.923	-0.27	0.11	-0.214	0.475	-0.703	0.317	0.196	0.582	-0.159	-0.505	0.058	0.374	-0.147	0.505	0.218	-0.189	-0.54
GENE3330X	AGI_HUM1_OLIGO_A_24_P792734	846751 || PSMC6 || Proteasome (prosome, macropain) 26S subunit, ATPase, 6 || Hs.156171 || NM_002806 ||	1	0.272	-0.344	0.258	-0.198	0.005	0.058	-0.198	-0.496	0.023	-0.514	-0.556	0.676	-0.088	0.366	-0.322	-0.315	0.649	0.661	0.177	0.13	0.021	0.78	0.553	-0.718	-0.318	-0.027	-0.026	0.087	-0.814	-0.064	0.308	-0.045	0.471	-0.721	0.357	0.343	0.493	0	-0.363	0.349	0.259	0.208	0.474	0.103	-0.078	-0.485
GENE2951X	AGI_HUM1_OLIGO_A_24_P381625	869195 || PSMC6 || Proteasome (prosome, macropain) 26S subunit, ATPase, 6 || Hs.156171 || NM_002806 ||	1	0.287	-0.155	0.387	-0.32	0.108	0	-0.289	-0.657	0.267	-0.493	-0.509	0.424	0.074	0.163	-0.561	-0.807	0.787	0.646	0.491	-0.427	0.039	0.727	0.653	-0.956	-0.329	0.174	0.006	0.248	-0.536	-0.087	0.294	-0.083	0.538	-0.634	0.409	0.058	0.369	-0.163	-0.479	0.127	0.241	-0.159	0.561	0.354	-0.156	-0.52
GENE1146X	AGI_HUM1_OLIGO_A_23_P307940	772477 || CAPZA2 || Capping protein (actin filament) muscle Z-line, alpha 2 || Hs.446123 || NM_006136 ||	1	0.6875	0.0575	0.5755	-0.4945	0.1805	-0.4275	0.1705	-0.6115	0.3825	-0.0755	-0.2275	0.4875	0.3005	0.5965	-0.1095	-0.0005	0.9085	0.6955	0.4715	0.3095	1.8675	1.1475	0.6035	-0.6425	-0.4765	-0.0125	-0.1115	0.1155	-0.8035	-0.0585	0.4495	0.0005	0.8185	-0.2005	1.1005	0.7645	1.1965	-0.2805	-0.5735	0.4465	0.3865	0.1515	1.0185	0.2905	0.0815	-0.3625
GENE1660X	AGI_HUM1_OLIGO_A_23_P45934	852094 || SRP9 || Signal recognition particle 9kDa || Hs.511425 || NM_003133 ||	1	0.576	-0.024	0.648	-0.261	0.141	-0.319	0.325	-0.351	0.34	0.237	0.045	0.819	0.453	0.5	0.096	0.233	0.752	0.608	0.834	0.538	0.932	1.187	0.345	-0.592	-0.288	-0.049	-0.183	-0.004	-0.42	-0.252	0.37	0.193	0.616	-0.555	1.008	0.688	0.916	-0.129	-1.017	0.359	0.373	-0.016	0.657	0.091	-0.31	-0.529
GENE3231X	AGI_HUM1_OLIGO_A_24_P66528	847957 || SRP9 || Signal recognition particle 9kDa || Hs.511425 || NM_003133 ||	1	0.601	0.082	0.487	-0.132	0	-0.296	0.129	-0.197	0.362	0.184	-0.24	0.838	0.286	0.645	-0.377	-0.031	0.882	0.603	0.679	0.203	0.5	1.263	0.487	-0.617	-0.22	-0.01	-0.101	0.236	-0.283	-0.158	0.425	0.064	0.681	-0.498	1.125	0.766	1.059	-0.158	-1.002	0.472	0.492	-0.017	0.739	0.319	-0.256	-0.469
GENE3689X	AGI_HUM1_OLIGO_A_32_P151594	853861 || SRP9 || Signal recognition particle 9kDa || Hs.511425 || NM_003133 ||	1	0.462	0.005	0.283	-0.515	0.272	-0.282	0.033	-0.399	0.319	0.163	-0.099	0.667	0.441	0.667	0.178	-0.135	0.898	0.68	0.827	0.265	0.689	1.103	0.543	-0.835	-0.505	-0.109	-0.279	-0.004	-0.414	-0.197	0.35	-0.027	0.32	-0.67	0.654	0.541	0.788	-0.558	-1.094	0.236	0.16	-0.281	0.666	0.221	-0.34	-0.678
GENE872X	AGI_HUM1_OLIGO_A_23_P213255	691902 || SMARCAD1 || SWI/SNF-related, matrix-associated actin-dependent regulator of chromatin, subfamily a, containing DEAD/H box 1 || Hs.410406 || NM_020159 ||	1	0.42	0.27	0.28	0.04	-0.23	-0.55	-0.34	-0.3	-0.13	-0.42	-0.4	-0.16	0.12	-0.02	0.23	-0.22	0.31	0.08	0.07	-0.07	0.07	0.2	1.4	-0.11	-0.25	-0.14	-0.17	0.13	-0.17	-0.05	0.03	-0.12	0.22	-0.55	0.4	0.31	0.38	-0.05	-0.28	0.13	0.06	0.09	0.34	0.19	0.06	-0.23
GENE1761X	AGI_HUM1_OLIGO_A_23_P53646	684760 || NAP1L1 || Nucleosome assembly protein 1-like 1 || Hs.524599 || NM_004537 ||	1	0.336	0.151	0.319	-0.245	-0.073	-0.424	-0.072	-0.547	0.027	-0.166	-0.023	0.466	0.251	0.181	0.169	-0.099	0.789	0.11	0.249	-0.223	0.314	0.637	0.377	-0.461	-0.144	0.301	0.025	0.084	-0.247	-0.038	-0.096	-0.103	0.362	-0.318	0.559	0.326	0.386	0.308	-0.251	0.429	0.209	0.195	0.323	-0.048	0	-0.306
GENE3547X	AGI_HUM1_OLIGO_A_24_P98371	862440 || PSIP1 || PC4 and SFRS1 interacting protein 1 || Hs.493516 || NM_033222 ||	1	0.643	0.216	0.64	-0.384	-0.409	-1.155	-0.806	-0.649	-0.025	-0.339	-0.08	0.204	0.108	-0.114	0.07	-0.339	0.882	0.296	0.405	-0.17	0.141	0.199	1.032	-0.317	-0.522	0.253	0.21	0.043	-0.255	-0.12	-0.255	0.07	0.603	-0.342	0.784	0.619	0.957	0.046	0.047	0.329	0.365	0.155	0.092	-0.253	0.104	-0.346
GENE2460X	AGI_HUM1_OLIGO_A_24_P19268	846140 || || || || NM_182515 ||	1	0.379	0.172	0.42	-0.071	-0.309	-0.371	-0.254	-0.496	0.338	-0.446	-0.429	0.236	0.078	-0.011	-0.376	-0.306	0.318	0.088	-0.079	-0.33	-0.061	0.352	0.294	-1.006	-0.95	0.483	0.197	0.16	-0.643	0.027	0.116	0.025	0.478	-0.836	0.475	0.348	0.429	-0.025	-0.241	0.088	-0.007	-0.045	0.445	0.593	0.182	-0.035
GENE1311X	AGI_HUM1_OLIGO_A_23_P354942	771591 || ZNF493 || Zinc finger protein 493 || Hs.256801 || NM_175910 ||	1	0.292	0.249	0.49	-0.028	-0.133	-0.206	-0.142	-0.277	0.373	-0.483	-0.265	0.584	0.279	0.073	-0.128	-0.204	0.354	0.11	0.179	-0.249	-0.064	0.4	0.264	-0.784	-0.833	0.402	0	0.065	-0.618	0.015	0.059	-0.154	0.373	-1.047	0.249	0.15	0.329	0.075	-0.242	0.136	-0.097	-0.113	0.271	0.474	0.011	-0.109
GENE1389X	AGI_HUM1_OLIGO_A_23_P375517	771798 || LOC148213 || Hypothetical protein FLJ31526 || Hs.187337 || NM_138286 ||	1	0.601	0.306	0.327	-0.043	0.029	-0.423	-0.171	-0.251	0.284	-0.211	-0.123	0.289	0.258	0.153	0.067	-0.127	0.362	0.171	0.155	-0.23	0.298	0.454	0.236	-0.897	-0.709	0.403	-0.005	0.047	-0.51	-0.011	-0.058	-0.099	0.568	-0.87	0.365	0.344	0.373	-0.125	-0.245	0.039	-0.137	0.081	0.268	0.656	-0.027	-0.133
GENE3668X	AGI_HUM1_OLIGO_A_32_P144908	868323 || ZNF539 || Zinc finger protein 539 || Hs.434406 || NM_203282 ||	1	0.517	0.334	0.491	0.05	-0.061	-0.219	-0.099	-0.141	0.4	-0.376	-0.18	0.254	0.272	0.171	-0.19	-0.184	0.199	0.052	0.187	-0.225	0.111	0.447	0.254	-0.836	-0.706	0.402	-0.045	0.105	-0.415	0.049	0.044	-0.18	0.508	-0.905	0.325	0.409	0.296	-0.057	-0.389	0.233	-0.125	-0.113	0.346	0.519	0.002	-0.075
GENE3783X	AGI_HUM1_OLIGO_A_32_P189845	859253 || FLJ90430 || Hypothetical protein FLJ90430 || Hs.180546 || NM_178558 ||	1	0.525	0.354	0.455	0.022	-0.079	-0.152	-0.389	-0.331	0.363	-0.35	-0.284	0.349	0.228	0.33	-0.188	-0.341	0.457	-0.004	0.285	-0.261	-0.01	0.41	0.415	-0.731	-0.882	0.397	0.094	0.204	-0.495	0.148	-0.051	-0.11	0.507	-0.942	0.581	0.347	0.475	0.033	-0.274	0.151	0.088	-0.055	0.495	0.659	-0.082	-0.073
GENE3271X	AGI_HUM1_OLIGO_A_24_P717305	864564 || || || || XM_171980 ||	1	0.0585	0.0025	0.1195	-0.2325	-0.0855	-0.3525		-0.2905	0.1075	-0.1555	-0.1475	0.6275	0.1645	0.7275		-0.4665	0.3215	0.1825	0.0785	-0.1035		0.3265	0.3855	-0.7335	-0.5355	0.4105	0.0215	0.0955	-0.4935	0.0635	-0.0025	-0.1415	0.3225	-1.3235	0.3935	0.0345	0.2295	-0.1355	-0.4885	-0.0635	-0.1365	-0.1295	0.3675	0.4035	-0.0625	-0.1725
GENE2494X	AGI_HUM1_OLIGO_A_24_P204639	847679 || || || || ENST00000331027 ||	1	0.495	0.144	0.231	-0.172	-0.053	-0.256	0.066	-0.269	0.287	-0.301	-0.217	0.245	0.358	0.093	-1.209	0.046	0.117	0.143	0.142	-0.091	0.199	0.324	0.266	-0.889	-0.81	0.309	0.098	0.024	-0.762	-0.065	-0.184	-0.06	0.349	-0.823	0.291	0.235	0.416	-0.098	-0.331	0.199	-0.038	-0.096	0.08	0.396	-0.036	-0.124
GENE3556X	AGI_HUM1_OLIGO_A_32_P102778	859838 || ZNF626 || Zinc finger protein 626 || Hs.50158 || CR749233 ||	1	0.245	0.039	0.18	-0.136		-0.31		-0.13	0.312	0.063	0.245	0.258	0.198	0.251			0.05	0.148	0.136	0.294		0.242	0.027	-0.729	-0.682	0.382	-0.222	-0.15	-0.866	-0.153	0.026	-0.173	0.314	-1.144	0.18	0.261	0.202	-0.127	-0.501	0.13	-0.153	-0.085	0.171	0.281	-0.069	-0.145
GENE2832X	AGI_HUM1_OLIGO_A_24_P334402	866992 || FLJ14281 || Hypothetical protein FLJ14281 || Hs.512743 || NM_024920 ||	1	0.498	0.338	0.242	0	0.073	-0.495	-0.456	-0.297	0.1	-0.082	-0.014	0.009	0.227	0.125	0.105	-0.171	0.209	0.185	0.171	-0.014	0.331	0.309	0.126	-0.607	-0.425	-0.007	-0.317	0.15	-0.393	0.016	0.285	-0.051	0.338	-0.747	0.034	0.026	0.132	-0.221	-0.206	-0.155	-0.286	-0.021	0.457	0.195	0.033	-0.266
GENE3143X	AGI_HUM1_OLIGO_A_24_P556328	859613 || || || || XM_301723 ||	1	0.522	0.202	0.592	0.023		-0.111		0.016	0.496	0.543	0.299	0.273		0.575		0.503	0.069	0.169	0.411	0.388		0.426	-0.01	-0.724	-0.891	0.063	0.083	-0.227	-0.69	-0.361	0.055	-0.261	0.181	-1.147	0.15	-0.086	-0.124	-0.218	-0.537	0.197	-0.493	-0.135	0.201	0.207	-0.095	0
GENE2372X	AGI_HUM1_OLIGO_A_24_P160927	869600 || || || || ENST00000305570 ||	1	0.3345	0.0505	0.2255	0.0035		0.0165		0.2715	0.3645	-0.2785	-0.0225	-0.0665	0.1755	0.0635			-0.0015	-0.2905	0.0975	0.2535		0.1725	0.0565	-0.3965	-0.7135	0.4215	-0.0825	0.0055	-0.7045	-0.1885	-0.2805	-0.0535	0.2195	-1.0375	0.7225	0.0975	0.1935	-0.0285	-0.4895	0.1365	-0.2305	0.1125	0.0895	0.0455	0.1575	-0.0995
GENE4053X	AGI_HUM1_OLIGO_A_32_P68148	865767 || LOC148203 || Similar to zinc finger protein 91 (HPF7, HTF10) || Hs.359535 || XM_497613 ||	1	0.553	0.198	0.376	0.023	-0.105	-0.136	0.123	-0.184	0.248	-0.21	-0.095	0.4	0.296	0.155	1.276	0.107	0.223	-0.061	0.097	0.11	-0.314	0.299	0.729	-0.741	-0.745	0.38	-0.004	0.182	-0.704	-0.146	-0.188	-0.12	0.432	-0.824	0.659	0.275	0.388	0.035	-0.347	0.002	-0.041	-0.094	0.061	0.474	0.02	-0.112
GENE1424X	AGI_HUM1_OLIGO_A_23_P38275	855336 || || || || I_1002067 ||	1	0.256	0.034	0.141	-0.225	0	-0.022	-0.041	0.066	-0.121	0.295	-0.634	0.215	0.307	0.405	-0.557	-0.106	0.493	0.111	0.124	0.043	0.284	0.791	0.1	-0.709	-0.207	0.169	0.046	0.164	-0.536	-0.077	-0.025	-0.092	0.091	-0.472	0.272	-0.032	0.101	0.062	0.061	0.145	-0.047	-0.099	0.149	0.211	-0.002	-0.198
GENE3615X	AGI_HUM1_OLIGO_A_32_P11931	868025 || RPL26 || Ribosomal protein L26 || Hs.482144 || XM_496746 ||	1	0.213	0.028	0.098	-0.197	0	-0.167	-0.114	-0.027	-0.179	0.082	-0.767	0.063	0.303	0.284	-0.495	-0.162	0.06	0.044	0.121	-0.118	0.32	0.775	0.098	-0.509	-0.232	0.015	0.081	0.009	-0.044	-0.516	-0.282	0.038	0.188	0.066	0.214	-0.047	0.22	0.346	0.235	0.085	-0.026	0.003	0.091	0.184	0.057	-0.058
GENE4133X	AGI_HUM1_OLIGO_A_32_P93782	869561 || RPL26 || Ribosomal protein L26 || Hs.482144 || XM_496746 ||	1	0.208	0.027	0.071	-0.173	-0.041	-0.049	-0.243	0.087	-0.261	0.058	-0.766	0.052	0.252	0.278	-0.47	-0.111	0.012	0.04	-0.037	-0.128	0.133	0.857	0.048	-0.558	-0.206	0.03	0.046	0.015	-0.118	-0.449	-0.111	-0.054	0.21	0.016	0.145	0.055	0.289	0.267	0.381	0.083	0.208	-0.189	0.119	0.223	-0.031	-0.179
GENE2482X	AGI_HUM1_OLIGO_A_24_P201353	855849 || C10orf32 || Chromosome 10 open reading frame 32 || Hs.34492 || NM_144591 ||	1	0.164	0.068	-0.153	-0.124	-0.198	-0.335	-1.231	-0.443	-0.257	-0.066	-0.303	0.618	-0.406	-0.267		-0.586	-0.063	0.022				0.444	0.451	-0.793	-0.223	0.294	0.291	0.467	-0.265	0.504	0.427	0.24	0.523	-0.123	0.183	0.265	0.652	-0.074	-0.473	0.313	0.855	0	0.615	0.277	0.198	0.075
GENE2580X	AGI_HUM1_OLIGO_A_24_P237389	861281 || EIF1AX || Eukaryotic translation initiation factor 1A, X-linked || Hs.522590 || NM_001412 ||	1	0.195	-0.028	0.065	-0.328	-0.358	-0.289	-0.217	0	-0.27	-0.144	-0.223	0.351	0.482	0.373	0.239	0.305	0.001	-0.038	0.153	-0.183	-0.147	0.498	0.391	-0.641	-0.161	0.45	-0.017	0.416	-0.534	0.014	0.48	0.133	0.333	-0.487	0.512	0.63	0.6	-0.039	-0.282	0.138	-0.2	0.098	0.717	0.377	0.442	0.089
GENE2877X	AGI_HUM1_OLIGO_A_24_P354257	859636 || || CDNA: FLJ21652 fis, clone COL08582 || Hs.98445 || AK025305 ||	1	-0.07	0.033	0.474	-0.166	-0.073	-0.135	-0.177	-0.362	0.229	-0.052	-1.23	0.082	-0.1	-0.104	-0.242		-0.093	0.248	0.016	-0.065	0.171	0.326	0.289	0.023	-0.108	0.197	-0.045	0.21	0.087	-0.239	0.093	-0.229	0.329	-0.129	0.191	0.391	0.55	0.242	-0.065	0.096	0.186	0.048	-0.077	0.472	-0.301	-0.074
GENE749X	AGI_HUM1_OLIGO_A_23_P202199	692532 || SLK || STE20-like kinase (yeast) || Hs.500972 || NM_014720 ||	1	0.44	0.323	-0.348	0.168	-0.3	-0.654	-0.214	-0.401	-0.714	-1.387	-1.052	0.267	0.075	-0.08	0.133	-0.222	0.075	-0.053	-0.113	-0.353	-0.643	0.2	-0.031	-0.075	-0.028	0.595	0.058	0.483	-0.084	0.594	0.017	0.043	0.995	-0.545	0.754	0.382	0.477	-0.124	0.043	0.367	0.019	0.11	0.416	0.439	0.205	-0.052
GENE1868X	AGI_HUM1_OLIGO_A_23_P64173	860684 || || || || NM_001017534 ||	1	0.362	0.178	-0.172	-0.061	-0.036	-0.29	-0.006	-0.308	-0.277	-1.034	-0.751	0.232	0.069	0.116	-0.143	-0.276	0.068	-0.153	-0.011	-0.041	0.008	0.318	0.272	0.002	-0.066	0.884	0.133	0.013	-0.51	0.365	-0.026	0	1.476	-0.035	0.441	0.105	0.9	0.686	0.393	0.483	0.315	0.109	0.678	0.186	0.201	-0.476
GENE1997X	AGI_HUM1_OLIGO_A_23_P76480	695163 || CLECSF2 || C-type (calcium dependent, carbohydrate-recognition domain) lectin, superfamily member 2 (activation-induced) || Hs.85201 || AB015628 ||	1	0.901	0.668	0.107	0.393	-0.065	0.073	-0.354	-0.237	-0.386	-0.696	-1.034	0.201	-0.127	0.37	-0.525	-0.774	-0.449	0.118	-0.405	-0.759	-0.509	0.884	1.106	-0.615	0.366	0.456	-0.073	1.232	-0.528	-0.647	0.307	0.256	1.303	-0.502	0.716	1.038	1.08	-0.04	0.081	0.015	0.021	0.042	1.003	1.34	0.153	0
GENE2483X	AGI_HUM1_OLIGO_A_24_P201702	849281 || CLECSF2 || C-type (calcium dependent, carbohydrate-recognition domain) lectin, superfamily member 2 (activation-induced) || Hs.85201 || NM_005127 ||	1	0.637	0.302	-0.097	-0.066	-0.166	0.1	-0.458	-0.228	-0.326	-0.448	-1.31	-0.12	-0.179	0.233	-0.683	-0.751	-0.114	0.175	-0.538	-0.569	-0.416	0.418	0.967	-0.609	0.459	0.616	0.212	0.977	-0.267	-0.116	0.264	0.054	1.302	-0.329	0.841	0.937	1.043	0.069	0.019	0.19	0.263	0.155	1.171	1.245	0.197	0
GENE1999X	AGI_HUM1_OLIGO_A_23_P7697	681005 || SNX2 || Sorting nexin 2 || Hs.134822 || NM_003100 ||	1	0.337	0.117	-0.104	-0.304	-0.26	-0.433	-0.527	-0.851	-0.231	-0.775	-0.845	0.241	0.17	0.068	-0.372	-0.413	0.413	0.092	-0.028	-0.373	-0.122	0.63	0.392	-0.408	-0.303	0.435	0.087	0.459	-0.186	0.167	0.055	0.115	0.813	-0.301	0.627	0.62	0.681	0.094	0	0.303	0.11	0.224	0.472	0.486	0.074	-0.122
GENE2168X	AGI_HUM1_OLIGO_A_23_P94501	685308 || ANXA1 || Annexin A1 || Hs.494173 || NM_000700 ||	1	0.896	0.681	0.214	0.186	-0.638	-0.487	-0.962	-0.937	-0.23	-0.643	-0.804	-0.004	0.207	0.246	-0.733	0	0.223	-0.011	-0.134	-0.302	0.088	0.762	0.325	-0.275	-0.227	0.935	0.679	0.652	-0.328	0.231	0.059	0.483	1.335	-0.174	1.481	1.264	1.625	0.538	-0.013	0.33	0.493	0.547	0.387	0.206	0.211	0.096
GENE3119X	AGI_HUM1_OLIGO_A_24_P523061	869879 || || LOC440309 || Hs.459403 || BC031320 ||	1	0.45	0.359	0.023	-0.364	-0.03	-0.181	-0.395	-0.409	-0.464	-0.356	-0.662	0.098	0.262	0.144	-0.085	-0.217	0.01	-0.197	0.217	-0.102	0.241	0.512	-0.006	-0.234	-0.304	0.329	0.197	0.434	-0.051	0.032	0.062	0.339	0.981	0.139	0.973	1.16	1.08	0.265	0.198	0.342	0.308	-0.045	0	0.109	0.065	-0.192
GENE2450X	AGI_HUM1_OLIGO_A_24_P188941	859687 || NPM1 || Nucleophosmin (nucleolar phosphoprotein B23, numatrin) || Hs.519452 || NM_199185 ||	1	0.163	0	0.192	-0.154	-0.261	-0.416	-0.422	-0.66	0.045	-0.565	-0.42	0.275	0.252	0.173	-0.461	0.103	0.395	-0.096	0.008	-0.405	-0.049	0.688	0.058	-0.253	0.012	0.184	0.059	0.018	0.071	-0.288	-0.201	-0.004	1.321	0.504	0.418	0.9	1.149	0.848	0.175	0.323	0.971	-0.073	0.023	-0.027	0.229	-0.035
GENE371X	AGI_HUM1_OLIGO_A_23_P137434	682715 || RNF11 || Ring finger protein 11 || Hs.309641 || NM_014372 ||	1	0.345	0.047	0.222	0.157	-0.479	-0.274	-0.66	-0.472	-0.394	-0.366	-0.599	-0.342	-0.695	-0.156	-0.814	-0.757	0.739	-0.441	-0.568	-0.603	-0.84	-0.201	-0.003	-0.315	0.227	0.347	0.429	0.425	0.356	0.302	0.16	0.253	0.327	0.089	0.875	0.62	0.942	0.112	0.175	0.167	0.442	0.088	0	-0.064	0.07	-0.22
GENE2054X	AGI_HUM1_OLIGO_A_23_P8281	696351 || IFNGR1 || Interferon gamma receptor 1 || Hs.520414 || NM_000416 ||	1	0.529	0.019	0.146	0.153	-0.413	-0.338	-0.025	-0.517	-0.321	-0.518	-0.707	-0.143	-0.464	-0.119	-0.669	-0.396	0.368	-0.505	-0.528	-0.679	-0.518	0.017	0.263	-0.125	0.217	0.74	0.637	0.596	0	0.172	-0.008	0.294	1.103	0.296	0.852	0.701	0.654	0.538	0.295	0.207	0.634	0.186	0.187	0.198	0.022	-0.089
GENE1261X	AGI_HUM1_OLIGO_A_23_P341418	772391 || FLJ25952 || DHHC-containing protein 20 || Hs.24283 || NM_153251 ||	1	0.587	0.417	0.576	0.142	-0.5	-0.607	-0.456	-0.399	-0.112	-0.297	-0.308	-0.031	-0.365	-0.31	-0.272	-0.486	0.657	-0.252	-0.197	-0.497	-0.333	-0.036	-0.043	0.037	0.128	0.424	0.374	0.769	0.272	0.303	-0.404	0.296	0.65	0	0.818	0.879	0.807	0.479	0.71	0.322	0.235	0.347	-0.267	-0.403	0.355	0.109
GENE1381X	AGI_HUM1_OLIGO_A_23_P37441	847107 || B2M || Beta-2-microglobulin || Hs.534255 || NM_004048 ||	1	0.671	0.358	0.413	-0.26	-0.834	-0.885	-0.008	-0.293	-0.162	-0.314	-0.728	0.136	-0.634	-0.402	-0.38	0.19	1.127	-0.516	-0.573	-0.501	-0.86	0.482	0.879	0	0.188	0.357	0.645	0.379	0.136	0.19	-0.338	0.223	0.594	0.512	1.13	0.484	0.992	0.785	0.678	0.656	0.366	0.32	-0.174	-0.585	0.209	0.095
GENE3974X	AGI_HUM1_OLIGO_A_32_P42075	855038 || C7orf28B || Chromosome 7 open reading frame 28B || Hs.274128 || NM_198097 ||	1	0.513	0.228	0.33	0.274	-0.298	-0.187	-0.375	-0.507	-0.265	-0.185	-0.515	0.148	-0.314	-0.241	-0.286	0.107	0.593	-0.067	-0.044	-0.189	-0.329	0.297	-0.363	0.006	-0.065	0.399	0.528	0.234	0.155	0	-0.332	0.226	0.5	0.158	0.583	0.54	0.882	0.322	0.161	0.171	0.242	0.17	-0.162	-0.206	0.223	-0.042
GENE332X	AGI_HUM1_OLIGO_A_23_P133585	684388 || CDK7 || Cyclin-dependent kinase 7 (MO15 homolog, Xenopus laevis, cdk-activating kinase) || Hs.184298 || NM_001799 ||	1	0.728	0.42	0.617	0.243	-0.232	-0.474	-0.23	-0.339	-0.241	-0.094	-0.349	0.204	-0.314	0.218	-0.309	-0.306	0.763	0.093	0.261	-0.079	-0.143	-0.068	0.069	0	0.22	0.097	0.059	0.328	0.309	0.115	-0.151	0.07	0.346	-0.498	0.239	0.365	0.307	0.031	0.193	0.126	-0.091	-0.15	-0.054	-0.26	0.251	-0.171
GENE2480X	AGI_HUM1_OLIGO_A_24_P200583	842947 || UBE2B || Ubiquitin-conjugating enzyme E2B (RAD6 homolog) || Hs.385986 || NM_003337 ||	1	0.253	0.159	0.12	0.036	-0.229	-0.28	0.063	-0.201	-0.208	-0.151	-0.346	0.187	-0.229	-0.053	-0.258	-0.167	0.242	0.056	0.046	0.134	-0.142	0.086	-0.303	0.002	0.114	0.073	0.098	0.17	-0.325	0	0.193	0.151	0.413	-0.216	0.385	0.461	0.222	0.103	-0.063	0.165	0.062	0.028	-0.137	-0.242	-0.085	-0.413
GENE2352X	AGI_HUM1_OLIGO_A_24_P153324	864395 || || || || ENST00000333072 ||	1	0.486	0.23	0.207	-0.107	-0.118	-0.198	-0.352	-0.29	-0.289	-0.177	-0.128	0	-0.117	-0.183	-0.946	-0.779	0.421	0.242	0.097	-0.463	-0.08	0.317	0.03	-0.548	0.101	0.384	0.357	0.375	-0.225	0.03	-0.038	0.281	0.573	-0.421	0.473	0.375	0.26	0.202	0.223	0.371	0.263	0.382	0.117	-0.236	0.274	0.321
GENE2827X	AGI_HUM1_OLIGO_A_24_P333112	847674 || || || || ENST00000333136 ||	1	0.504	0.35	0.331	-0.035	-0.232	-0.228	-0.46	-0.332	-0.249	-0.232	-0.035	0.004	-0.111	-0.141	-0.914	-0.758	0.465	0.193	-0.155	-0.58	-0.046	0.313	-0.06	-0.371	0.211	0.392	0.269	0.373	-0.23	0.114	-0.13	0.127	0.476	-0.238	0.526	0.339	0.293	0.331	0.227	0.363	0.378	0.328	0.052	-0.232	0.185	0.256
GENE2308X	AGI_HUM1_OLIGO_A_24_P135242	861571 || || || || ENST00000304230 ||	1	0.453	0.257	0.397	0	-0.168	-0.346	-0.58	-0.447	-0.207	-0.266	-0.098	-0.074	-0.186	-0.266	-1.053	-0.808	0.422	0.039	-0.303	-0.647	-0.212	0.336	-0.143	-0.587	0.032	0.474	0.371	0.314	-0.319	0.069	-0.056	0.305	0.472	-0.387	0.503	0.241	0.159	0.197	0.143	0.482	0.183	0.366	0.174	-0.301	0.254	0.258
GENE2782X	AGI_HUM1_OLIGO_A_24_P316074	851827 || || || || ENST00000333817 ||	1	0.534	0.334	0.465	0.093	-0.141	-0.213	-0.533	-0.314	-0.232	-0.436	-0.159	-0.034	-0.045	-0.24	-0.936	-0.478	0.295	0.042	-0.207	-0.735	-0.106	0.346	-0.173	-0.466	0.1	0.418	0.312	0.337	-0.17	0.117	-0.231	0.225	0.421	-0.217	0.527	0.203	0.268	0.251	0.19	0.421	0.103	0.326	0	-0.314	0.286	0.339
GENE2916X	AGI_HUM1_OLIGO_A_24_P367191	855212 || || || || ENST00000330902 ||	1	0.522	0.325	0.368	0	-0.082	-0.16	-0.525	-0.381	-0.441	-0.172	-0.127	0.066	-0.08	-0.099	-0.808	-0.711	0.352	0.127	-0.115	-0.648	-0.032	0.3	-0.089	-0.525	0.069	0.391	0.281	0.401	-0.263	0.14	-0.081	0.209	0.368	-0.271	0.542	0.278	0.354	0.127	0.215	0.438	0.167	0.326	0.01	-0.239	0.302	0.294
GENE2964X	AGI_HUM1_OLIGO_A_24_P384539	862974 || || || || ENST00000333023 ||	1	0.504	0.322	0.393	0	-0.233	-0.203	-0.573	-0.29	-0.229	-0.309	-0.197	0.035	-0.119	-0.131	-0.873	-0.62	0.443	0.105	-0.111	-0.677	-0.006	0.311	-0.097	-0.508	0.072	0.473	0.403	0.378	-0.251	0.184	-0.111	0.291	0.568	-0.392	0.478	0.465	0.276	0.262	0.166	0.511	0.19	0.446	0.125	-0.304	0.383	0.376
GENE2821X	AGI_HUM1_OLIGO_A_24_P33213	863714 || || || || ENST00000328493 ||	1	0.369	0.339	0.325	-0.08	-0.007	-0.191	-0.452	-0.279	-0.155	-0.177	-0.064	0.012	-0.043	0	-0.907	-0.716	0.41	0.301	-0.124	-0.668	0.023	0.41	0.119	-0.576	0.083	0.441	0.331	0.436	-0.17	0.16	-0.187	0.127	0.457	-0.397	0.355	0.396	0.296	0.029	0.079	0.253	0.264	0.375	0.125	-0.095	0.172	0.226
GENE3629X	AGI_HUM1_OLIGO_A_32_P128781	850330 || || || || ENST00000304230 ||	1	0.466	0.257	0.371	-0.005	0	-0.168	-0.398	-0.29	-0.152	-0.18	-0.034	0.023	-0.058	-0.092	-0.794	-0.697	0.38	0.223	-0.134	-0.528	0.03	0.433	-0.063	-0.536	0.069	0.389	0.268	0.342	-0.291	0.131	-0.05	0.075	0.299	-0.235	0.492	0.31	0.249	0.122	0.208	0.253	0.276	0.265	0.111	-0.112	0.228	0.198
GENE3381X	AGI_HUM1_OLIGO_A_24_P850187	853860 || || || || XM_301754 ||	1	0.433	0.156	0.299	-0.261	-0.055	-0.198	-0.366	-0.41	-0.213	-0.122	0	0.122	-0.031	-0.048	-0.757	-0.547	0.449	0.248	0.121	-0.573	0.15	0.309	0.09	-0.51	0.072	0.417	0.255	0.506	-0.231	0.089	-0.026	0.153	0.508	-0.414	0.346	0.371	0.29	-0.001	0.117	0.28	0.193	0.296	0.201	-0.193	0.144	0.156
GENE3932X	AGI_HUM1_OLIGO_A_32_P31182	845463 || || || || ENST00000304230 ||	1	0.263	-0.078	0.008	-0.311	-0.369	-0.316	-0.331	-0.409	-0.465	-0.449	-0.353	0.174	-0.589	-0.443	-1.104	-1.196	0.417	0.273	-0.036	-0.414	-0.309	0.112	0	-0.474	0.087	0.495	0.394	0.441	-0.337	0.306	-0.326	0.249	0.788	-0.604	0.664	0.471	0.189	0.352	0.141	0.408	0.157	0.569	0.017	-0.303	0.274	0.288
GENE153X	AGI_HUM1_OLIGO_A_23_P114662	683831 || CRYZ || Crystallin, zeta (quinone reductase) || Hs.83114 || NM_001889 ||	1	0.142	-0.352	0.188	-0.29	-0.23	-0.79	-0.799	-0.476	-0.199	-0.1	-0.304	-0.887	0.305	0.411	-0.046	-0.161	0.314	0.035	0.323	-0.07	0.345	0.324	0.069	-0.519	-0.446	0.241	0.321	0.433	-0.479	0.319	-0.152	-0.209	0.619	-0.139	0.786	0.642	0.963	0	-0.938	0.323	0.382	0.256	0.285	0.175	0.264	-0.263
GENE2874X	AGI_HUM1_OLIGO_A_24_P351435	869098 || CRBN || Cereblon || Hs.18925 || NM_016302 ||	1	0.058	-0.042	-0.113	-0.433		-0.464		0.254	-0.47	-0.277	-0.753	-0.67	-0.579	-0.169	0.243	-0.861	0.128	-0.071	-0.027	-0.071		0.182	-0.033	-0.311	-0.035	0.177	0.343	0.426	-0.205	0.11	0.07	0.276	0.446	-0.379	0.819	0.634	0.91	0.231	-0.125	0.202	0.328	0.279	0.306	0.196	-0.07	0.168
GENE562X	AGI_HUM1_OLIGO_A_23_P157795	683652 || CTNNAL1 || Catenin (cadherin-associated protein), alpha-like 1 || Hs.58488 || NM_003798 ||	1	0.213	0.234	0.373	-0.195	-0.267	-0.532	-0.781	-0.56	-0.116	-0.573	-0.533	-0.219	0.091	0.195	-0.466	-1.044	1.245	0.17	0.085	-0.465	-0.07	0.279	0.519	-0.501	0.137	-0.085	-0.032	-0.174	-0.287	-0.303	0.112	0.473	0.682	-0.004	0.936	0.213	0.66	0.179	0.011	0.271	0.223	0.225	0.427	0.526	0.352	-0.111
GENE1269X	AGI_HUM1_OLIGO_A_23_P344451	774829 || HDGFRP3 || Hepatoma-derived growth factor, related protein 3 || Hs.513954 || NM_016073 ||	1	0.0035	0.0235	-0.3215	-0.5815	-0.0975	-0.3725	-0.4925	-0.7295	-0.1815	-0.0165	-0.3785	-0.0705	-0.0215	0.2245	-0.0275	-0.5665	1.2505	0.5045	0.6735	0.1175	-0.2935	0.2985	0.8495	0.0315	-0.0265	0.3345	-0.0445	-0.2005	-0.1095	0.0935	0.2795	0.0695	1.0055	0.4685	0.8305	0.2135	1.0575	0.3345	-0.3095	0.4495	0.2835	0.3025	0.3585	0.4655	-0.1335	-0.2715
GENE1732X	AGI_HUM1_OLIGO_A_23_P50897	685386 || MKI67IP || MKI67 (FHA domain) interacting nucleolar phosphoprotein || Hs.367842 || NM_032390 ||	1	-0.178	-0.367	-0.057	-0.57	-0.083	-0.538	-0.804	-0.599	-0.128	-0.177	-0.166	-1.446	-0.123	-0.362	-0.322	-0.76	0.939	0.328	0.456	-0.215	-0.209	0.26	0.759	-0.246	-0.005	-0.081	0.309	0.131	0.006	0.143	-0.358	-0.068	0.614	0.168	0.161	0.328	0.483	-0.098	-0.346	0.295	0.525	0.28	0.271	0.031	0.215	-0.223
GENE1140X	AGI_HUM1_OLIGO_A_23_P306890	774213 || POLI || Polymerase (DNA directed) iota || Hs.438533 || NM_007195 ||	1	0.454	0.138	0.15	-0.2	0.001	-0.657	-0.565	-0.533	-0.525	-0.668	-0.643	-1.088	-0.146	0.031	0.062	-0.027	0.642	0.307	0.313	-0.075	0.151	0.298	0.28	-0.219	-0.124	0.187	0.123	0.15	-0.231	0.434	0.163	0.396	0.546	-0.44	0.986	0.463	1.064	-0.22	-0.11	0.133	-0.201	-0.157	0.018	0.285	0.061	-0.206
GENE274X	AGI_HUM1_OLIGO_A_23_P127195	685943 || PRPF18 || PRP18 pre-mRNA processing factor 18 homolog (yeast) || Hs.161181 || NM_003675 ||	1	0.363	-0.029	0.008	-0.309	-0.378	-0.386	-0.395	-0.625	-0.127	-0.419	-0.334	-0.776	-0.172	-0.03	-0.255	-0.431	0.449	0.138	0.075	0.035	-0.088	0.096	0.043	0.022	-0.111	0.218	0.189	0.338	0.193	-0.059	0	0.11	0.463	-0.264	0.62	0.243	0.643	0.048	-0.334	0.142	0.368	0.057	0.304	-0.023	0.209	-0.232
GENE4054X	AGI_HUM1_OLIGO_A_32_P68586	854963 || ARL1 || ADP-ribosylation factor-like 1 || Hs.372616 || NM_001177 ||	1	0.366	-0.178	-0.015	-0.402	-0.153	-0.326		-0.413	-0.487	-0.456	-0.772	-0.998	-0.545	-0.017	-1.042	-1.024	0.912	0.288	0.11	-0.323	-0.716	0.531	0.509	-0.127	0.142	0.304	0.377	0.132	0.045	0.303	0.184	0.224	0.639	-0.269	0.816	0.63	0.772	0.076	-0.12	0.642	0.691	0.075	0.36	-0.073	0.173	-0.266
GENE3957X	AGI_HUM1_OLIGO_A_32_P36101	846453 || ARL1 || ADP-ribosylation factor-like 1 || Hs.372616 || NM_001177 ||	1	0.267	-0.07	0.271	-0.118	0.031	-0.455	-0.568	-0.555	-0.113	0.103	-0.16	-1.145	0.084	-0.093	-0.143	-0.163	0.978	0.322	0.603	0.214	0.405	0.528	0.422	-0.152	0	-0.017	0.29	0.332	-0.225	0.213	0.259	0.33	0.656	-0.24	0.571	0.461	0.747	0.02	-0.429	0.559	0.576	-0.121	0.123	-0.203	-0.032	-0.418
GENE4119X	AGI_HUM1_OLIGO_A_32_P87769	848455 || FBXO33 || F-box protein 33 || Hs.324342 || NM_203301 ||	1	0.225	0.031	-0.092	-0.391	-0.391	-0.233	-0.73	-0.352	-0.281	-0.04	-0.326	-2.01	0.044	-0.04	-0.065	-0.381	0.257	0.094	-0.15	-0.039	0.593	-0.048	0.357	-0.294	0.128	-0.337	0.123	0.118	-0.024	0.037	0.199	0.179	0.889	0.033	0.797	0.795	0.826	0.014	0.027	0.081	0.19	-0.045	0.329	0.02	0.033	-0.306
GENE3613X	AGI_HUM1_OLIGO_A_32_P117697	849819 || || || || ENST00000332595 ||	1	0.312	0.186	0.36	0.105	0.05	-0.419	-0.2	-0.223	0.036	-0.048	0.101	0.244	0.139	0.187	0	-0.243	1.054	0.145	-0.343	-0.552	0.181	0.079	0.11	-0.149	0.101	-0.077	-0.063	-0.107	0.24	-0.119	-0.499	-0.221	0.396	0.053	0.184	0.209	0.42	-0.315	-0.002	0.007	0.135	0.03	-0.15	-0.024	0.293	-0.147
GENE1103X	AGI_HUM1_OLIGO_A_23_P2922	694396 || MBIP || MAP3K12 binding inhibitory protein 1 || Hs.368647 || NM_016586 ||	1	0.353	0.05	-0.401	-0.527	-0.264	-0.806		-0.503	-0.134	-0.438	-0.369	-0.658	-0.783	-0.397	-0.662	-0.575	0.148	-0.111	-1.57	-0.416		-0.016	0.309	-0.352	-0.518	0.441	0.038	0.303	-0.036	0.352	0.01	-0.087	0.677	-0.871	0.492	0.565	0.425	-0.275	-0.429	0	0.045	0.266	0.815	0.473	0.209	0.004
GENE112X	AGI_HUM1_OLIGO_A_23_P110704	848679 || SLU7 || Step II splicing factor SLU7 || Hs.435342 || NM_006425 ||	1	0.201	0.191	-0.357	-0.2	-0.091	-0.288	-1.217	-0.55	-0.451	-0.862	-0.441	0.044	-0.344	-0.331	-0.561	-0.711	0.556	0.239	-0.142	-0.407	-0.305	0.305	0.736	-0.445	-0.128	0.408	-0.032	0.117	0	0.157	-0.08	-0.053	0.212	-0.362	0.467	0.154	0.395	0.061	-0.126	0.019	0.054	0.2	0.372	0.4	-0.158	-0.155
GENE2451X	AGI_HUM1_OLIGO_A_24_P189464	860329 || C10orf4 || Chromosome 10 open reading frame 4 || Hs.303727 || NM_203439 ||	1	0.305	-0.093	-0.014	-0.128	-0.412	-0.401	-0.319	-0.266	-0.402	-0.545	-0.459	0.067	-0.24	0.059	-0.316	-0.315	0.375	0.198	0.015	-0.095	-0.109	0.442	0.483	-0.334	-0.404	0.115	0.026	-0.088	0.003	0.051	-0.099	-0.25	0.412	-0.309	0.52	0.268	0.474	0.162	-0.139	0.065	-0.004	0.007	0.257	0.303	0.204	-0.211
GENE1032X	AGI_HUM1_OLIGO_A_23_P255714	847725 || CCDC2 || Coiled-coil domain containing 2 || Hs.145402 || NM_025103 ||	1	0.071	0.321	-0.195	-0.301		-0.385		-0.43	-0.286	-0.368	-0.403	0.33	-0.093	-0.212	-0.404		0.322	0.18	0.211	0.026	-0.071	0.196	0.39	-0.225	-0.452	0.241	-0.014	0.03	-0.682		0.058	-0.25	0.689	-0.723	1.618	-0.249	0.14	-0.067	-0.442	-0.304	-0.476	0.179	0.375	0.65	-0.088	-0.19
GENE4143X	AGI_HUM1_OLIGO_A_32_P96641	863821 || NDUFA5 || NADH dehydrogenase (ubiquinone) 1 alpha subcomplex, 5, 13kDa || Hs.83916 || NM_005000 ||	1	0.393	0.194	-0.687	-0.462	0.044	-0.757		-0.925	-0.976	-0.807	-0.668	-0.689	-0.225	-0.173		-0.664	1.073	0.467	0.188	0.402	-0.015	0.108	0.78	-0.177	-0.543	-0.546	-0.304		-0.231	0.957	0.138	0.017	0.488	-1.061	0.714	-0.129	0.616	-0.392	-0.538	0.265	-0.341	-0.093	0.283	0.075	0.157	-0.034
GENE2443X	AGI_HUM1_OLIGO_A_24_P186862	844243 || || || || ENST00000317902 ||	1	-0.226	0.094	-0.587	-0.387		-1.062		-0.796	-0.778	-0.695	-1.339	-0.135	-0.746	-0.26	-0.059	-0.915	0.229	0.029	-0.084	-0.583	-1.167	0.154	0.322	0.03	-0.139	0.108	-0.022	0.15	-0.326	0.979	0.117	0.19	0.544	-0.508	0.622	0.7	0.546	0.117	-0.558	0.243	0.222	0.37	0.022	0.1	0.192	-0.18
GENE663X	AGI_HUM1_OLIGO_A_23_P167444	847706 || TINP1 || TGF beta-inducible nuclear protein 1 || Hs.482526 || NM_014886 ||	1	0.802	0.33	0.387	0.051	-0.33	-0.228	-0.348	-0.721	-0.419	-0.624	-0.592	0.296	0.143	0.316	-0.706	-0.577	0.512	-0.101	0.278	-0.361	0.348	0.332	0.55	-0.592	-0.456	0.084	-0.043	0.349	-0.508	0.198	0.308	0.222	0.503	-0.723	0.282	0.395	0.442	-0.126	0.048	0.087	0.146	-0.09	0.048	0.977	0.154	-0.112
GENE2586X	AGI_HUM1_OLIGO_A_24_P238333	867243 || || || || ENST00000317810 ||	1	0.676	0.379	0.086	-0.008	-0.302	-0.266	-0.655	-0.843	-0.556	-0.777	-1.036	0.121	0.134	0.253	-0.829	-0.994	0.559	0.058	0.189	-0.345	-0.076	0.127	0.505	-0.792	-0.309	0.093	-0.152	0.452	-0.803	0.228	0.398	0.387	0.212	-0.674	0.28	0.148	0.234	-0.308	0.025	0	0.024	-0.265	0.008	0.893	0.362	-0.038
GENE3486X	AGI_HUM1_OLIGO_A_24_P92973	869612 || || || || ENST00000333672 ||	1	0.36	0.564	0.142	0.025	0.23	-0.118	-0.312	-0.341	-0.297	-0.363	-0.334	0	0.023	0.367	-0.584	-0.408	0.62	0.327	0.479	-0.142	-0.01	0.197	0.516	-0.723	-0.134	0.354	-0.302	0.352	-0.734	0.331	0.392	0.34	0.017	-0.737	-0.193	-0.166	0.247	-0.035	0.185	0.064	-0.208	-0.04	0.054	1.014	0.32	0.011
GENE613X	AGI_HUM1_OLIGO_A_23_P162874	858949 || HSPCA || Heat shock 90kDa protein 1, alpha || Hs.525600 || NM_005348 ||	1	0.614	0.726	0.192	0.203	-1.01	-0.826	-1.021	-1.321	-0.017	-1.273	-1.05	-0.198	0.778	0.471	-0.564	-0.52	0.663	-0.209	0.071	-1.05	-0.274	0.718	0.575	-0.994	-0.637	0.805	0.167	0.581	-0.777	-0.214	-0.156	-0.033	0.967	-0.864	0.535	0	0.834	0.531	-0.183	0.514	0.245	-0.099	0.23	0.775	0.502	0.114
GENE2329X	AGI_HUM1_OLIGO_A_24_P145377	870257 || HSPCA || Heat shock 90kDa protein 1, alpha-like 3 || Hs.523560 || XM_084514 ||	1	0.11	0.293	-0.301	-0.283	-0.595	-0.565	-1.117	-1.215	-0.258	-1.39	-1.153	0.017	0.602	0.889	-0.178	-0.034	0.977	0.128	0.421	-0.741	0.177	0.987	0.767	-0.485	-0.406	0.384	-0.012	0.302	-0.484	-0.277	-0.4	-0.136	1.239	-0.854	0.669	-0.044	0.555	0.452	-0.124	0.037	0.206	-0.14	0.436	0.978	0.414	0.095
GENE3336X	AGI_HUM1_OLIGO_A_24_P801264	853301 || HMGB1 || High-mobility group box 1 || Hs.434102 || NM_002128 ||	1	0.865	0.816	0.36	0.27	-0.471	-0.325	-0.697	-0.531	-0.416	-0.572	-1.199	0.257	0.768	0.629	-0.156	0.084	0.829	0.075	0.34	-0.435	-0.367	0.53	0.323	-0.483	-0.129	0.28	0.288	0.281	-0.191	-0.15	-0.245	0.313	0.976	-0.717	0.832	0.727	0.906	0.603	-0.001	0	-0.048	-0.065	0.205	0.385	0.045	-0.151
GENE3644X	AGI_HUM1_OLIGO_A_32_P134580	868954 || HMGB1 || High-mobility group box 1 || Hs.434102 || NM_002128 ||	1	0.517	0.468	-0.142	0.061	-0.23	-0.33	-0.502	-0.423	-0.572	-0.675	-1.171	0.215	0.533	0.383	-0.402	-0.082	0.669	0.056	0.349	-0.532	-0.215	0.376	0.397	-0.561	-0.101	0.351	0.124	0.295	-0.238	0	-0.293	0.267	0.832	-0.576	0.615	0.661	0.876	0.546	-0.098	0.098	0.051	0.062	-0.009	0.381	0.257	-0.119
GENE3298X	AGI_HUM1_OLIGO_A_24_P761490	853451 || || || || XM_291821 ||	1	0.287	0.433	-0.589	0.112	-0.378	-0.417	-0.301	-0.494	-0.677	-0.799	-1.297	0.142	0.285	0.35	-0.083	-0.289	0.56	0.294	0.5	0.007	-0.241	0.661	1.413	-0.471	-0.305	0.26	0.048	0.474	-0.734	0.089	-0.36	0.377	0.594	-0.692	0.392	0.248	0.473	0.168	-0.367	0.124	-0.269	0.012	-0.378	0.286	0.107	-0.102
GENE2897X	AGI_HUM1_OLIGO_A_24_P360601	851557 || NOL8 || Nucleolar protein 8 || Hs.442199 || NM_017948 ||	1	0.176	0.247	0.132	0.048	-0.588	-0.472	-0.656	-0.583	-0.311	-0.796	-0.794	1.519	0.229	0.374	-0.671	-0.974	0.76	0.055	0.358	-0.119	-0.806	-0.078	0.512	-0.301	0.22	0.514	-0.082	0.387	-0.418	0.412	-0.197	0.206	0.072	-0.539	0.007	0.011	0.605	0.387	-0.007	0.558	0.094	-0.061	0.115	0.195	0.264	0.076
GENE588X	AGI_HUM1_OLIGO_A_23_P160466	693146 || SLC19A2 || Solute carrier family 19 (thiamine transporter), member 2 || Hs.30246 || NM_006996 ||	1	0.173	-0.097	0.116	-0.027	-0.174	-0.369	-0.19	-0.121	-0.11	-0.189	-0.524	-0.067	0.411	0.075	-1.309	0	0.679	0.26	0.47	0.225	0.43	0.363	0.025	-0.175	-0.215	-0.448	-0.191	0.004	0.381	0.011	-0.023	0.209	0.247	-0.573	0.22	0.398	0.144	-0.067	0.064	0.349	-0.073	-0.057	0.355	0.092	-0.175	-0.695
GENE1607X	AGI_HUM1_OLIGO_A_23_P428548	848295 || FALZ || Fetal Alzheimer antigen || Hs.444200 || NM_004459 ||	1	0.245	-0.216	0.189	-0.273	-0.115	-0.199	0.084	0.013	-0.042	-0.011	-0.117	-0.03	0.294	0.204	-1.511	0.017	0.297	0.283	0.076	0.264	0.465	0.352	0.163	-0.078	-0.368	-0.204	1.345	-0.058	-0.234	0.06	-0.211	0.021	0.035	0.044	0.139	0.048	0.001	0.209	0.353	0.026	0.022	-0.01	0.233	-0.154	-0.3	-0.499
GENE1328X	AGI_HUM1_OLIGO_A_23_P359655	855970 || DKFZp761B128 || Hypothetical protein DKFZp761B128 || Hs.524828 || NM_152437 ||	1	0.082	-0.24	0.394	-0.022	0.639	0.705	0.532	0.046	-0.137	0.468	0.151	0.038	-0.149	0.166	-0.246	-0.117	0.741	0.43	0.37	0.184	-0.028	0.292	-0.423	-0.577	0.003	-0.147	0.105	-0.333	0.167	0.21	0.349	-0.001	-0.072	0	0.575	0.108	0.552	-0.256	-0.831	0.13	0.253	-0.275	0.016	-0.318	-0.244	-0.442
GENE511X	AGI_HUM1_OLIGO_A_23_P152666	852694 || COX11 || COX11 homolog, cytochrome c oxidase assembly protein (yeast) || Hs.96530 || NM_004375 ||	1	0.238	-0.128	-0.102	-0.545	0.357	0.084	-0.164	0.195	0.078	0.376	-0.092	0.31	0.185	0	-0.207	0.149	0.47	0.211	0.12	0.105	0.016	0.25	-0.038	-0.385	-0.007	-0.066	-0.09	-0.138	-0.216	-0.427	0.182	-0.023	0.09	-0.04	0.324	0.428	0.444	-0.44	-0.197	0.008	0.002	0.124	0.399	0.11	0.015	-0.2
GENE2516X	AGI_HUM1_OLIGO_A_24_P213110	849555 || COX11 || COX11 homolog, cytochrome c oxidase assembly protein (yeast) || Hs.96530 || NM_004375 ||	1	0.187	-0.047	-0.048	-0.371	0.282	-0.021	-0.112	0.122	0.127	0.517	0.068	-0.138	-0.014	0.16	-0.808	-0.087	0.5	0.5	0.004	0.249	0.05	0.331	0.272	-0.36	-0.082	-0.196	0.048	-0.188	-0.093	-0.336	0.209	-0.078	0.233	-0.165	0.316	0.368	0.397	-0.481	-0.309	0.028	-0.067	0	0.674	0.218	0.218	-0.137
GENE2731X	AGI_HUM1_OLIGO_A_24_P295543	861504 || BLOC1S2 || Biogenesis of lysosome-related organelles complex-1, subunit 2 || Hs.34906 || NM_173809 ||	1	0.176	-0.142	0.048	-0.335	0.177	0.079	-0.189	-0.226	-0.059	-0.22	-0.575	0.388	-0.214	0.093	-0.818	-0.594	0.778	0.396	-0.366	-0.339	-0.154	0.599	0.242	-0.369	0.119	0.006	0.028	-0.635	-0.015	-0.732	0.288	0.047	-0.438	-1.367	0.398	0.418	0.594	-0.093	-0.105	0.086	0.323	0.197	0.246	0.122	0.192	0.021
GENE223X	AGI_HUM1_OLIGO_A_23_P12140	849437 || RPL5 || Ribosomal protein L5 || Hs.532359 || NM_000969 ||	1	0.213	-0.339	-0.062	-0.47	0.036	0.09	0.21	0.002	0.171	0.414	0.287	0.204	-0.047	0.288	-0.398	-0.028	0.433	0.154	0.327	0.227	0.011	0.6	0.062	-0.424	-0.139	0.178	0.219	0.448	-0.382	0.26	-0.003	0.136	0.162	-0.176	0.283	0.254	0.02	-0.162	-0.493	0.256	0.312	0.248	0.276	-0.066	0.123	-0.217
GENE2223X	AGI_HUM1_OLIGO_A_24_P101694	842790 || || || || ENST00000329179 ||	1	0.24	-0.149	0.32	-0.454	0.161	0.128	0.317	0.06	0.247	0.579	0.393	0.402	-0.087	0.187	-0.704	0.005	0.706	0.456	0.402	0.078	0.359	0.528	0.196	-0.408	-0.156	-0.083	0.213	0.218	-0.27	0.091	0.134	-0.005	-0.036	-0.205	0.185	0.073	-0.113	-0.326	-0.732	0.089	0.313	0.065	0.341	0.07	-0.093	-0.355
GENE2585X	AGI_HUM1_OLIGO_A_24_P238266	849910 || || || || ENST00000315741 ||	1	0.308	-0.238	0.13	-0.467	0.086	0.119	0.152	0.041	0.007	0.462	0.182	0.284	-0.265	0.077	-0.566	-0.265	0.507	0.285	0.306	-0.006	-0.157	0.392	0.176	-0.635	-0.286	-0.141	0.07	0.174	-0.393	0.111	0.098	-0.016	-0.07	-0.262	0.081	0.26	0.015	-0.432	-0.601	0.184	0.326	-0.04	0.227	0.001	-0.046	-0.312
GENE2890X	AGI_HUM1_OLIGO_A_24_P358337	847378 || || || || ENST00000324418 ||	1	0.085	-0.399	-0.353	-0.678	0.026	0.022	0.293	-0.003	-0.111	0.188	-0.107	0.705	-0.318	0.135	-0.605	-0.356	0.218	0.138	0.026	0.073	-0.071	0.49	0.124	-0.469	-0.225	-0.039	0	0.134	-0.295	0.155	0.099	0.076	0.013	-0.221	0.05	0.247	0.035	-0.461	-0.558	0.295	0.32	0.135	0.23	-0.044	-0.044	-0.291
GENE2741X	AGI_HUM1_OLIGO_A_24_P298099	856583 || || || || ENST00000312688 ||	1	0.106	-0.277	-0.147	-0.384	-0.051	0.064	0.205	0.016	0.117	0.149	0.215	0.223	-0.377	-0.117	-0.53	-0.447	0.269	0.079	0.043	-0.009	-0.421	-0.142	0.296	-0.464	-0.022	0.062	0.107	0.442	-0.202	0.144	0.259	0.04	0.049	-0.6	-0.048	0.213	-0.085	-0.201	-0.345	0.339	0.147	0.183	0.252	0.041	0.08	0.123
GENE736X	AGI_HUM1_OLIGO_A_23_P200955	697512 || || || || AL445669 ||	1	-0.194	-0.313	-0.272	-0.632	0.295	0.436	0.183	0.305	0.279	0.514	0.331	0.183	-0.262	0.122	-0.703	-0.311	0.396	0.371	0.048	-0.069	0.291	0.214	0.225	-0.47	-0.028	-0.372	-0.183	0	-0.118	-0.148	0.097	-0.237	-0.003	-0.014	0.126	0.204	0.181	-0.537	-0.144	0.088	0.222	0.046	0.553	0.132	-0.207	-0.133
GENE3800X	AGI_HUM1_OLIGO_A_32_P196483	857710 || || || || ENST00000324437 ||	1	-0.161	-0.607	-0.279	-0.887	0.3	0.306	0.313	0.327	0.426	0.801	0.306	0.38	-0.371	0.238	-0.74	-0.495	0.252	0.439	0.232	0.044	0.19	0.424	0.363	-0.507	0.009	-0.304	-0.182	0.004	-0.241	-0.081	0.102	-0.092	0	-0.309	0.036	0.17	0.031	-0.484	-0.207	0.183	0.023	0.082	0.379	0.006	-0.207	-0.121
GENE3107X	AGI_HUM1_OLIGO_A_24_P50437	867258 || || || || ENST00000330027 ||	1	-0.299	-0.755	-0.514	-1.04	0.028	0.148	0.094	0.136	0.122	0.643	0.086	-0.087	-0.72	0.031	-1.116	-0.878	0.318	0.333	0.103	-0.236	-0.155	0.143	0.382	-0.495	-0.185	-0.55	-0.148	0.016	-0.118	-0.142	0	-0.245	0.024	-0.138	0.058	0.145	0.21	-0.508	-0.263	0.06	0.292	-0.084	0.528	0.27	-0.098	-0.28
GENE3302X	AGI_HUM1_OLIGO_A_24_P76358	863472 || || || || ENST00000333747 ||	1	-0.035	-0.467	-0.362	-0.537	0.128	0.371	0.27	0.285	0.245	0.604	0.243	0.295	-0.383	0.134	-0.23	-0.333	0.471	0.218	0.263	0	0.167	0.177	0.414	-0.267	-0.056	-0.163	-0.097	0.266	-0.079	-0.023	0.118	0.03	0.11	-0.023	0.269	0.326	0.298	-0.318	-0.109	0.105	0.342	0.117	0.294	-0.028	-0.165	-0.096
GENE1159X	AGI_HUM1_OLIGO_A_23_P311150	775253 || C14orf147 || Chromosome 14 open reading frame 147 || Hs.269909 || NM_138288 ||	1	0.219	0.019	0.51	0.077	0.469	0.298	0.077	0.252	0.277	0.649	-0.424	1.826	0.11	0.31	-0.478	0.118	0.691	0.838	0.545	0.405	-0.102	0.801	0.41	-0.622	-0.152	-0.721	-0.373	-0.069	0.019	-0.314	0.856	-0.113	0.024	-0.58	0	0.083	0.165	-0.657	-0.595	-0.152	-0.13	-0.136	0.934	0.57	-0.122	-0.783
GENE4009X	AGI_HUM1_OLIGO_A_32_P517749	869569 || RPS6KA3 || Ribosomal protein S6 kinase, 90kDa, polypeptide 3 || Hs.445387 || NM_004586 ||	1	0.446	0.234	0.361	-0.004	-0.133	0.094	-0.098	0.064	0.379	0.247	-0.424	0.26	0.337	0.195	-0.14	0.071	0.431	0.464	0.296	-0.135	0.024	0.563	0.395	-0.425	-0.128	-0.108	-0.204	-0.111	-0.105	0	-0.03	-0.282	0.047	-0.237	0.155	0.076	0.266	-0.064	-0.04	-0.048	-0.036	-0.146	0.518	0.62	-0.204	-0.535
GENE67X	AGI_HUM1_OLIGO_A_23_P106798	691587 || SIAH1 || Seven in absentia homolog 1 (Drosophila) || Hs.295923 || NM_003031 ||	1	0.079	-0.093	0.497	-0.066		-0.349	-0.127	-0.261	-0.157	0.231	0.081	0.125			-0.511	-0.116	0	0.046	-0.045			0.063	-0.007	0.325	-0.038	-0.398	0.074	-0.328	0.361	-0.241	0.219	0.013	0.345	-1.083	0.58	0.621	0.639	-0.158	-0.542	0.151	0.131	0.048	-0.155	-0.067	-0.27	-0.362
GENE2928X	AGI_HUM1_OLIGO_A_24_P371399	866450 || MGC33365 || Hypothetical protein MGC33365 || Hs.288954 || NM_173552 ||	1	-0.225		0.29	0.165		0		0.09	0.291	0.4	0.112	0.411			-0.509		-0.542	0.19	-0.024	-0.227		-0.018	0.138	0.049	-0.466	0.061	0.382	-0.112	-0.369	-0.543	-0.131	-0.233	0.704	-0.394	0.276	0.714	0.433	0.52	0.134	-0.054	0.081	0.047	-0.083		-0.109	-0.406
GENE250X	AGI_HUM1_OLIGO_A_23_P124823	695899 || SPC18 || Signal peptidase complex (18kD) || Hs.9534 || BC014508 ||	1	-0.148	-0.308	0.368	-0.263	-0.313	-0.279	-0.182	-0.448	-0.063	0.097	0.199	0.782	-0.408	-0.01	-0.251	-0.566	0.811	0.242	0.22	-0.044	1.162	0.435	0.631	-0.146	-0.258	-0.236	0.291	-0.093	0.001	0.217	0.233	0.321	0.181	0.042	0.625	0.288	0.556	-0.25	-0.404	0.416	0.64	0.148	0.159	-0.258	0.029	-0.49
GENE912X	AGI_HUM1_OLIGO_A_23_P21644	684254 || DHRS8 || Dehydrogenase/reductase (SDR family) member 8 || Hs.282984 || NM_016245 ||	1	-0.034	-0.339	0.193	-0.413	0.023	-0.211	-0.224	-0.664	-0.113	0.261	0.246	0.508	0.029	0.173	-0.211	-0.31	0.729	0.289	0	-0.233	0.017	0.232	0.553	-0.401	-0.46	0.197	0.64	0.072	0	0.286	0.334	-0.035	-0.148	-0.016	0.846	0.52	1.03	-0.04	-0.094	0.287	0.383	-0.159	0.499	-0.085	-0.571	-0.633
GENE3816X	AGI_HUM1_OLIGO_A_32_P201498	846711 || || || || NM_001009923 ||	1	-0.256	-0.426	0.282	-0.143	-0.101	-0.29	0.169	-0.204	-0.118	0.5	0.391	-0.083	0	0.367	-0.298	0	0.54	-0.147	0.241	0.295	0.24	0.197	0.377	-0.17	-0.387	0.145	0.474	-0.27	0.139	-0.115	0.425	0.263	-0.054	0.178	0.694	0.288	0.67	0.051	0.092	0.335	0.434	-0.379	0.394	-0.305	-0.159	-0.605
GENE2593X	AGI_HUM1_OLIGO_A_24_P240166	865515 || PHLDB2 || Pleckstrin homology-like domain, family B, member 2 || Hs.477114 || NM_145753 ||	1	0.157	-0.012	0.385	-0.011	-0.098	-0.382	-0.151	-0.285	0.094	-0.03	-0.209	0.053	0.021	-0.147	-0.157	-0.16	0.426	0.201	0.302	-0.05	0.109	0.233	0.072	-0.285	-0.09	0.104	0.367	-0.309	-0.043	-0.158	-0.07	-0.11	0.443	0.137	0.87	0.456	1.186	0.172	0.311	0.193	0.172	-0.049	0.377	-0.149	-0.131	-0.403
GENE2358X	AGI_HUM1_OLIGO_A_24_P154037	846322 || IRS2 || Insulin receptor substrate 2 || Hs.442344 || NM_003749 ||	1	0	-0.339	-0.326	-0.892	-0.181	-0.327	0.136	-0.025	0.082	0.307	0.297	0.092	-0.366	-0.087	-0.206	-0.073	-0.136	-0.233	-0.391	-0.142	-0.566	0.158	-0.196	-0.133	-0.814	-0.269	0.061	0.022	-0.118	0.046	0.559	-0.24	0.068	0.231	0.569	0.559	0.624	-0.782	-0.888	0.333	0.177	-0.272	0.957	0.308	-0.383	-0.779
GENE2412X	AGI_HUM1_OLIGO_A_24_P174550	869252 || RHOA || Ras homolog gene family, member A || Hs.247077 || NM_001664 ||	1	0.241	-0.168	0.269	-0.126	-0.105	-0.314	0.152	-0.225	0.036	0.217	0.179	-0.243	-0.227	0.155	-0.258	0.214	-0.224	-0.112	-0.181	0.085	0.071	0.122	-0.493	0.251	-0.108	-0.113	0.265	-0.21	0.068	-0.075	0.551	0.217	0.319	0.43	0.458	0.756	0.568	-0.157	-0.498	0.476	0.446	-0.082	0.296	-0.382	-0.152	-0.48
GENE1274X	AGI_HUM1_OLIGO_A_23_P345591	771634 || PSMA2 || Proteasome (prosome, macropain) subunit, alpha type, 2 || Hs.333786 || NM_002787 ||	1	-0.101	-0.37	-0.097	-0.675	0.214	0.11	-0.186	-0.136	-0.081	0.425	0.122	0.017	-0.347	0.326	-0.484	-0.43	1.044	0.381	0.458	0.07	-0.015	0.585	0.759	-0.418	0.291	-0.539	0.143	0.077	0.148	0.114	0.108	0.114	-0.188	-0.348	0.35	0.106	0.079	-0.846	-0.644	0.295	0.237	0	0.152	-0.186	-0.196	-0.497
GENE975X	AGI_HUM1_OLIGO_A_23_P250042	695759 || SELT || Selenoprotein T || Hs.369052 || NM_016275 ||	1	0	-0.498	-0.087	-0.603	-0.156	-0.486	-0.087	-0.373	0.163	0.312	0.127	0.122	-0.212	0.345	-0.095	-0.125	0.654	0.223	0.411	0.567	0.342	0.825	0.287	-0.171	0.071	-0.761	-0.268	-0.144	0.086	-0.027	0.383	0.131	-0.06	0.164	0.38	0.393	0.243	-0.644	-0.529	0.515	0.39	-0.081	0.292	-0.263	-0.206	-0.621
GENE1737X	AGI_HUM1_OLIGO_A_23_P51269	696565 || MGC23908 || Similar to RNA polymerase B transcription factor 3 || Hs.429839 || BC022371 ||	1	0.139	-0.291	0.1	-0.359	-0.014	-0.297	-0.409	-0.182	-0.015	0.08	0.121	0.06	-0.141	0.295	-0.151	-0.064	1.141	0.323	0.475	0.197	0.147	0.397	0.456	-0.14	0.269	-0.507	-0.032	-0.131	0.153	0.052	0.129	0.145	0.073	0.142	0.032	0.179	0.068	-0.511	-0.032	0.411	0.266	-0.075	0.137	-0.173	0.049	-0.612
GENE331X	AGI_HUM1_OLIGO_A_23_P133432	849634 || SKP1A || S-phase kinase-associated protein 1A (p19A) || Hs.171626 || NM_006930 ||	1	-0.26	-0.464	-0.201	-0.436	0.058	0.144	-0.037	-0.19	0.147	0.226	0.149	0.085	-0.259	0.127	-0.174	0.003	0.675	0.136	0.107	0.028	0.156	0.343	0.053	-0.284	-0.119	-0.15	-0.096	-0.104	0.005	0.006	0.398	0	-0.083	0.066	0.153	0.024	0.299	-0.351	-0.395	0.279	0.271	-0.182	0.21	-0.078	-0.133	-0.505
GENE869X	AGI_HUM1_OLIGO_A_23_P213093	690092 || OCIAD1 || OCIA domain containing 1 || Hs.518750 || NM_017830 ||	1	0.066	-0.306	0.085	-0.317	-0.021	-0.198	-0.09	-0.261	0.108	0.193	0.167	0.161	-0.201	0.133	-0.496	-0.101	0.653	0.179	0.127	0.031	0.119	0.185	0.306	-0.254	-0.207	-0.294	-0.079	-0.021	0.075	-0.009	0.479	-0.088	0.148	-0.008	0.233	0.445	0.493	-0.229	-0.46	0.24	0.346	-0.146	0.44	-0.008	-0.344	-0.587
GENE3153X	AGI_HUM1_OLIGO_A_24_P566701	857781 || SKP1A || S-phase kinase-associated protein 1A (p19A) || Hs.171626 || NM_006930 ||	1	-0.138	-0.498	-0.022	-0.452	0	0.067	-0.448	-0.258	0.014	0.261	0.29	0.16	-0.21	0.14	-0.348	-0.151	0.106	0.203	0.155	-0.036	0.086	0.254	0.014	-0.187	0.069	-0.365	-0.052	-0.079	-0.083	-0.137	0.392	0.178	-0.121	0.061	0.085	0.102	0.331	-0.37	-0.436	0.296	0.385	-0.226	0.409	-0.251	-0.072	-0.448
GENE2171X	AGI_HUM1_OLIGO_A_23_P94932	680987 || C2orf25 || Chromosome 2 open reading frame 25 || Hs.5324 || NM_015702 ||	1	0.112	-0.315	0.278	-0.378	-0.02	-0.157	-0.266	-0.283	0.254	0.296	0.062	0.118	-0.071	0.116	-0.211	0.029	0.99	0.108	0.281	0.168	0.104	0.663	0.014	-0.057	0	-0.628	-0.24	-0.013	0.343	-0.256	0.292	-0.294	-0.089	0.01	0.232	0.124	0.325	-0.539	-0.526	-0.081	0.156	-0.192	0.544	-0.038	-0.44	-0.667
GENE1656X	AGI_HUM1_OLIGO_A_23_P45389	687768 || RAB9A || RAB9A, member RAS oncogene family || Hs.495704 || NM_004251 ||	1	0.004	-0.315	0.145	-0.342	-0.178	-0.17	-0.071	-0.015	-0.118	0.298	-0.232	-0.229	-0.159	0.118	-0.178	-0.11	0.391	-0.029	0.02	0.413	0.048	0.733	-0.274	-0.009	0	-0.152	0.168	0.113	0.275	0.263	0.535	0.423	0.192	0.015	0.205	0.459	0.384	-0.071	-0.151	0.233	0.157	-0.066	0.127	-0.026	-0.184	-0.554
GENE3667X	AGI_HUM1_OLIGO_A_32_P144220	853613 || || || || THC1467705 ||	1	-0.178	-0.484	-0.084	-0.529	0.086	0.021	0.079	-0.151	0.076	0.38	-0.004	0.34	-0.209	0.156	-0.266	0.125	0.599	-0.003	0	-0.022	0.019	0.502	-0.56	-0.074	-0.051	-0.118	0.218	-0.109	0.003	0.136	0.272	0.12	0.381	0.175	0.501	0.231	0.381	0.162	-0.046	0.309	0.099	-0.108	0.171	-0.244	0.05	-0.222
GENE3176X	AGI_HUM1_OLIGO_A_24_P590537	847382 || || || || NR_002315 ||	1	-0.219	-0.491	-0.214	-0.554	-0.53	0.003	-0.293	0.388	0.404	0.25	-0.09	0.17	-0.3	-0.095	-0.283	0.037	0.791	-0.379	0.122	0.193	0.179	0.587	-0.065	0.036	0.195	-0.068	-0.122	-0.005	0.071	0.021	0.161	-0.118	0.253	0.654	0.469	0.244	0.263	-0.204	-0.438	0.231	0.396	0.277	0.044	-0.085	-0.201	-0.292
GENE192X	AGI_HUM1_OLIGO_A_23_P118150	861359 || ARL6IP || ADP-ribosylation factor-like 6 interacting protein || Hs.75249 || NM_015161 ||	1	-0.067	-0.473	0.369	-0.178	-0.211	-0.617	0.378	-0.185	0.085	0.239	0.311	0.538	0.036	-0.01	-0.185	0	0.934	0.167	0.372	0.779	0.174	0.524	-0.166	0.037	-0.21	-0.492	0.083	-0.303	-0.057	0.126	-0.091	-0.15	0.063	0.166	0.204	0.061	0.265	-0.176	-0.666	0.331	0.257	0.019	-0.095	-0.721	-0.48	-0.746
GENE1282X	AGI_HUM1_OLIGO_A_23_P34733	690047 || FH || Fumarate hydratase || Hs.498239 || NM_000143 ||	1	0.184	-0.114	0.46	-0.016	0.001	-0.389	-0.399	-0.356	0.19	0.398	0.356	0.268	-0.337	-0.121	-0.394	-0.063	1.074	0.343	0.422	0.482	-0.365	0.221	-0.155	0.123	0.209	-0.368	0.161	-0.201	0.121	0.194	0.442	-0.034	-0.16	-0.033	0.019	-0.1	0	-0.546	-0.733	0.286	0.187	-0.046	0.228	-0.43	-0.217	-0.557
GENE3123X	AGI_HUM1_OLIGO_A_24_P53080	852228 || ETFA || Electron-transfer-flavoprotein, alpha polypeptide (glutaric aciduria II) || Hs.39925 || NM_000126 ||	1	-0.067	-0.276	0.462	-0.001	-0.113	-0.294	0.143	-0.432	0.001	0.276	-0.068	0.271	-0.146	0.196	-0.364	-0.157	1.001	-0.003	0.192	0.511	-0.086	0.401	0.159	0.005	-0.048	-0.288	0.318	-0.065	0.219	0.23	0.318	0.291	0	-0.081	0.126	0.167	0.317	-0.172	-0.257	0.277	0.224	-0.202	0.138	-0.258	-0.511	-0.711
GENE2365X	AGI_HUM1_OLIGO_A_24_P157342	849782 || C3orf10 || Chromosome 3 open reading frame 10 || Hs.517792 || NM_018462 ||	1	0.347	0.211	0.39	0.234	-0.063	-0.13	0.163	-0.183	-0.116	0.257	0.003	0.068	-0.326	0.044	-0.318	-0.129	0.63	0.284	0.199	0.278	-0.149	0.357	0.115	0.227	0.138	-0.1	-0.005	-0.008	0.087	0.103	0.398	-0.104	-0.054	-0.048	-0.149	0.157	-0.226	-0.409	-0.196	0.128	0	0.001	0.123	-0.461	-0.111	-0.311
GENE2613X	AGI_HUM1_OLIGO_A_24_P247608	869983 || PCMT1 || Protein-L-isoaspartate (D-aspartate) O-methyltransferase || Hs.279257 || NM_005389 ||	1	0.189	-0.132	0.37	-0.281	0.061	-0.125	-0.103	-0.19	0.007	0.269	-0.445	0.31	-0.319	-0.179	-0.986	-0.148	0.515	0.402	0.416	0.379	-0.204	0.395	0.021	0.066	-0.026	-0.263	-0.053	0.253	-0.029	0.138	0.012	0.207	-0.098	-0.337	0.393	0.075	0.231	-0.347	-0.836	0.219	-0.057	0.081	-0.169	-0.232	0	-0.273
GENE3990X	AGI_HUM1_OLIGO_A_32_P456537	856396 || || || || XM_292092 ||	1	-0.031	-0.234	0.382	-0.099	0.158	-0.085	0.139	-0.203	0.262	0.491	0.182	0.633	-0.158	-0.094	-0.561	-0.097	0.409	0.289	0.347	0.379	-0.192	0.345	0	0.19	-0.246	-0.271	0.197	-0.392	-0.335	0.195	0.326	-0.074	0.026	-0.151	0.256	0.055	0.265	-0.109	-0.929	0.173	0.066	0.073	-0.073	-0.386	-0.078	-0.267
GENE2670X	AGI_HUM1_OLIGO_A_24_P269619	857568 || DECR1 || 2,4-dienoyl CoA reductase 1, mitochondrial || Hs.492212 || NM_001359 ||	1	0.045	-0.433	0.36	-0.249	0.093	-0.131	0.163	-0.473	0.066	0	0.199	0.301	-0.052	0.191	-1.483	-0.109	0.117	-0.049	-0.145	0.028	0.265	0.36	-0.28	-0.154	0.042	-0.144	0.306	-0.15	0.161	0.298	0.625	0.426	-0.026	-0.235	0.367	0.084	0.187	-0.057	-0.385	0.278	-0.11	0.002	0.156	-0.559	-0.196	-0.492
GENE2437X	AGI_HUM1_OLIGO_A_24_P183375	868656 || PPP2CA || Protein phosphatase 2 (formerly 2A), catalytic subunit, alpha isoform || Hs.483408 || NM_002715 ||	1	0.019	-0.505	0.164	-0.461	-0.218	-0.471	-0.107	-0.541	0.166	0.177	0.01	0.032	-0.273	-0.204	0.969	0.003	0.426	0.079	0.045	0.543	-0.215	0.605	-0.32	0.136	-0.232	-0.233	-0.087	0.003	0.151	-0.053	-0.172	0.018	0.173	-0.012	0.014	0.252	0.061	-0.253	-0.65	0.14	0	-0.058	0.161	-0.628	-0.303	-0.45
GENE3141X	AGI_HUM1_OLIGO_A_24_P55465	859876 || MTPN || Myotrophin || Hs.43297 || NM_145808 ||	1	-0.083	-0.29	0.241	-0.371	-0.262	-0.516	-0.019	-0.589	0.09	0.128	0.368	0.196	-0.218	-0.136	0.029	-0.167	0.955	0.002	0.177	0.343	-0.164	0.13	0.013	0.292	-0.099	0.309	0.477	0.225	-0.073	0.108	0.126	-0.046	0.135	0.33	0.188	0.249	0.211	0	0.059	0.276	0.24	0.133	-0.085	-0.906	-0.124	-0.436
GENE2761X	AGI_HUM1_OLIGO_A_24_P306726	865723 || || || || ENST00000328451 ||	1	0.077	-0.067	0.477	-0.173	0	-0.046	0.083	-0.006	0.308	0.42	0.005	-0.335	-0.047	0.359	-0.321	-0.071	0.418	0.113	-0.068	0.13	0.203	0.675	-0.043	-0.082	0.102	0.066	0.314	0.042	-0.038	0.051	0.067	0.18	-0.136	-0.417	0.573	-0.095	0.194	-0.082	0.079	0.35	-0.213	-0.024	0.098	-0.19	0.023	-0.193
[truncated: 3,172 more rows]
[truncated: 29 more columns]
