# Supplementary material for: Molecular Subsets in the Gene Expression Signatures of Scleroderma Skin
Source: PLoS One. 2008 Jul 16;3(7):e2696. doi: 10.1371/journal.pone.0002696 (PMC2481301; doi:10.1371/journal.pone.0002696)
Supplement: Data File S2 — 995 intrinsic genes shown in figure 2. An intrinsic gene identifier algorithm was used to select a set of intrinsic scleroderma genes. A gene was considered ‘intrinsic’ if it showed the most consistent expression between forearm-back pairs and technical replicates for the same patient, but had the highest variance in expression across all samples analyzed. (0.59 MB TXT) [file pone.0002696.s007.txt]

GID	CLID	NAME	GWEIGHT	A2-BD	A2-FAD	A2-FAD-2	A2-BD-2	A2-FAD-3	B4-BD	B4-BD-3	B4-FAD-2	B4-FAD-3	A4-BD	A4-FAD-2	B3-BD	B3-FAD-2	A3-BD	A3-FAD	B2-BD	B2-FAD	A1-BD	A1-FAD	SS3_FAD	SS1_FAD	SS2_FAD	SS4_BD	B5-BD	B5-BD-2	B5-FAD	SD-FAD-4	A8-FAD	A8-BD	A8-FAD-2	A5-BD	A5-FAD	A6-BD	A6-FAD	D4-FAL	D4-FAL-2	F1-1-Morphea-2	F1-2-Morphea	F1-2-Morphea-2	E2-2-Morphea	F2-Morphea	D4-BL	D3-BL	D3-FAL	C1-BL-2	C1-FAL-2
AID				ARRY2X	ARRY4X	ARRY5X	ARRY3X	ARRY6X	ARRY24X	ARRY25X	ARRY26X	ARRY27X	ARRY9X	ARRY10X	ARRY22X	ARRY23X	ARRY7X	ARRY8X	ARRY20X	ARRY21X	ARRY0X	ARRY1X	ARRY73X	ARRY71X	ARRY72X	ARRY74X	ARRY28X	ARRY29X	ARRY30X	ARRY70X	ARRY18X	ARRY17X	ARRY19X	ARRY11X	ARRY12X	ARRY13X	ARRY14X	ARRY48X	ARRY49X	ARRY51X	ARRY52X	ARRY53X	ARRY50X	ARRY54X	ARRY47X	ARRY45X	ARRY46X	ARRY34X	ARRY35X
EWEIGHT				1	1	1	1	1	1	1	1	1	1	1	1	1	1	1	1	1	1	1	1	1	1	1	1	1	1	1	1	1	1	1	1	1	1	1	1	1	1	1	1	1	1	1	1	1	1
GENE5X	AGI_HUM1_OLIGO_A_23_P116694	856562 || || || || NR_002225 ||	1	0.002	0.283	0.174	0.091	0.335	-0.048	-0.081	-0.018	0.018	-1.123	-1.064	-0.888	-0.953	-1.242	-1.123	0.365	0.234	-1.092	-0.993	-1.384	-1.174	-0.279	0.57	-1.059	-1.078	-0.641	-1.108	0.621	0.172	0.393	0.706	0.604	-0.812	-0.812	0.269	0.175	0.103	0.217	0.175	0.277	-0.887	0.066	-1.381	-1.118	-1.185	-1.104
GENE1X	AGI_HUM1_OLIGO_A_32_P168431	856906 || || || || ENST00000246627 ||	1	0.264	0.343	0.403	0.281	0.379	0.112	-0.015	-0.15	-0.223	-1.036	-0.872	-1.024	-0.655	-1.089	-1.075	0.28	0.376	-1.21	-0.985	-1.282	-0.993	-0.002	0.86	-1.259	-1.367	-1.253	-0.634	0.918	0.245	0.247	0.954	0.883	-1.284	-1.284	0.386	0.301	0.133	0	-0.143	-0.035	-1.365	0.089	-1.348	-1.259	-1.169	-1.109
GENE3X	AGI_HUM1_OLIGO_A_24_P638294	851848 || || || || XM_291718 ||	1	0.148	0.343	0.285	0.298	0.364	0.038	-0.036	-0.193	-0.211	-1.114	-0.847	-0.9	-0.678	-1.045	-1.089	0.116	0.177	-1.144	-0.897	-1.163	-1.291	-0.038	0.651	-1.058	-1.246	-1.076	-0.647	0.696	0.09	0.206	0.716	0.678	-1.22	-1.236	0.223	0.195	0	-0.045	0.02	0.086	-1.17	0.098	-1.086	-1.021	-0.872	-1.008
GENE4X	AGI_HUM1_OLIGO_A_24_P263443	861334 || || || || ENST00000259550 ||	1	0.203	0.342	0.361	0.434	0.437	0.062	-0.046	-0.141	-0.265	-1.025	-0.828	-0.84	-0.64	-0.928	-1.043	0.132	0.265	-1.062	-0.791	-0.932	-1.059	0.132	0.666	-1.245	-1.254	-1.222	-0.513	0.833	0.152	0.315	0.87	0.816	-1.357	-1.246	0.242	0.242	0.007	-0.226	-0.011	0.046	-1.268	0.101	-0.991	-0.961	-1.001	-1.051
GENE14X	AGI_HUM1_OLIGO_A_24_P161494	850116 || || || || ENST00000327591 ||	1	0.215	0.208	0.23	0.372	0.223	0.089	-0.178	-0.408	-0.285	-1.263	-0.913	-1.042	-0.765	-0.878	-1	0.107	0.127	-1.054	-0.803	-0.929	-0.884	0.187	0.606	-1.251	-1.328	-1.348	-0.653	0.698	0.049	0.105	0.88	0.8	-1.409	-1.272	0.321	0.192	0.025	-0.182	0	0.033	-1.278	0.19	-1.159	-1.095	-1.246	-1.143
GENE2X	AGI_HUM1_OLIGO_A_24_P289404	856783 || || || || ENST00000308307 ||	1	0.19	0.308	0.46	0.283	0.351	0.095	-0.128	-0.192	-0.033	-0.994	-0.869	-0.919	-0.717	-0.914	-0.955	0.316	0.287	-1.222	-0.93	-1.06	-1.037	0.252	0.679	-1.057	-1.254	-1.232	-0.607	0.788	0.2	0.158	1.168	1.065	-1.273	-1.271	0.419	0.203	0.091	0	-0.023	0.184	-1.29	0.419	-0.809	-0.868	-1.246	-1.264
GENE17X	AGI_HUM1_OLIGO_A_23_P319970	848715 || || || || I_930906 ||	1	0.225	0.242	0.466	0.183	0.148	0.111	-0.398	-0.447	-0.18	-0.82	-0.82	-0.784	-0.604	-1.104	-1.015	0.071	0.191	-0.982	-0.832	-0.586	-1.302	0.166	0.785	-0.961	-1.236	-1.465	-0.383	0.546	0.154	0.137	1.162	1.028	-1.501	-1.128	0.424	0.458	0.038	0	-0.102	0.119	-1.532	0.559	-0.984	-0.872	-1.308	-1.423
GENE15X	AGI_HUM1_OLIGO_A_24_P49597	854214 || || || || ENST00000299756 ||	1	0.37	0.368	0.302	0.482	0.404	0.011	0	-0.267	-0.205	-1.001	-0.694	-0.769	-0.554	-1.213	-1.253	-0.1	0.082	-0.726	-0.795	-0.482	0.068	0.174	0.706	-0.827	-1.145	-1.154	-0.281	0.722	0.276	0.225	0.844	0.924	-1.162	-1.241	0.181	0.28	0.181	-0.07	-0.199	-0.005	-0.973	0.191	-0.864	-0.726	-0.928	-0.972
GENE547X	AGI_HUM1_OLIGO_A_32_P8971	862006 || || || || I_3575384 ||	1	0.207	0.281	0.305	0.359	0.574	-0.079	0	-0.297	-0.014	-0.229	-0.269	-0.3	-0.173	-0.373	-0.47	-0.244	0.026	-0.841	-0.539	-0.537	-1.012	0.162	0.13	-0.091	-0.059	0.207	-0.198	0.507	0.322	0.419	0.832	0.74	-0.34	-0.708	0.431	0	0.131	-0.234	-0.13	0.738	0.046	0.424	-0.32	-0.03	-0.581	-0.377
GENE49X	AGI_HUM1_OLIGO_A_23_P1126	687934 || LEPR || Leptin receptor || Hs.23581 || NM_017526 ||	1	-0.113	-0.052	0.024	0.227	-0.097	0.238	-0.039	-0.035	0.083	-0.114	0.047	0	0.01	-0.964	-0.769	-0.375	-0.546	0.189	0.274	-0.165	-0.303	-0.021	-0.429	-0.237	-0.474	-0.167	0.251	0.188	0.163	0.051	0.367	0.425	0.146	0.144	0.404	0.526	-0.477	-0.482	-0.382	0.051	0.045	0.309	0.168	0.043	-0.647	-0.716
GENE298X	AGI_HUM1_OLIGO_A_23_P78158	687547 || RABEP1 || Rabaptin, RAB GTPase binding effector protein 1 || Hs.536036 || NM_004703 ||	1	0.396	0.117	-0.195	0.297	-0.116	0.057	-0.163	0.215	-0.087	-0.645	-0.252	0.355	0.344	-0.134		-0.521	-0.243	-0.059	0	-0.238	-0.086	0.18	0.175	0.058	-0.277	-0.168	0.774	0.597	-0.334	0.025	-0.014	0.142	0.266	-0.437	0.811	0.752	-1.174	-0.74	-0.9	0.921	-0.081	0.747	-0.425	0.403	-1.211	-1.591
GENE39X	AGI_HUM1_OLIGO_A_23_P361085	846230 || || LOC441164 || Hs.292457 || BC009220 ||	1	0.207	0.119	0.152	0.167	-0.008	0.477	0.45	0.3	0.27	-1.377	-1.209	-0.417	-0.281	0.225	0.395	0.232	0.152	-0.256	-0.047	-0.546	0.614	-0.941	0.845	0.232	0.232	0.454	0.098	0.632	-0.471	0.118	0.469	0.489	0	-0.434	0.376	0.501	0.134	-0.094	0.148	0.353	-0.413	0.363	-0.083	-0.256	0.691	0.267
GENE245X	AGI_HUM1_OLIGO_A_23_P304524	773093 || MGC45428 || Hypothetical protein MGC45428 || Hs.437045 || NM_152619 ||	1	0.023	-0.011	0.068	-0.022	0.125	-0.141	0.006	-0.111	0.055	0.105	-0.207	0.03	0.004	0.098	0.11	0.025	0.002	-0.082	-0.076	-0.335	0.222	0	-0.052	-0.183	0.089	0.099	-0.182	0.006	0.027	-0.126	-0.063	0.088	-0.233	-0.493	-0.14	-0.38	-0.269	-0.006	0.051	0.131	-2.22	-0.026	0.125	0.003	0.343	-0.013
GENE105X	AGI_HUM1_OLIGO_A_23_P77813	695326 || FN3KRP || Fructosamine-3-kinase-related protein || Hs.31431 || NM_024619 ||	1	0.249	0.042	0.007	0.086	0.112	-0.195	-0.184	-0.053	-0.187	-0.369	-0.253	0.083	0.045	0.344	0.283	0.057	-0.353	-0.099	-0.251	0.38	-0.438	-0.115	-0.089	0.116	0	-0.15	0.244	0.357	0.205	-0.047	0.09	-0.184	-0.26	-0.36	0.509	0.243	-0.436	-0.554	-0.375	0.233	-0.126	0.38	0.045	0.209	0.168	0.176
GENE50X	AGI_HUM1_OLIGO_A_23_P101240	853936 || LOC147645 || Hypothetical protein LOC147645 || Hs.293236 || XM_085831 ||	1	-0.407	-0.442	-0.199	-0.301	-0.355	0.37	0.397	0.406	0.414	0.241	0.085	0.002	0.043	-0.099	-0.112	0.014	-0.264	0.102	0.13	-0.002	-0.319	-1.163	-0.112	0.155	0.15	-0.072	-0.757	0.732	0.478	0.046	-0.293	-0.289	0.268	0.321	0.175	0.377	0.097	-0.152	-0.024	0.112	0.147	0.228	0.418	0.327	0.143	0.083
GENE6X	AGI_HUM1_OLIGO_A_32_P157631	842789 || NCKAP1 || NCK-associated protein 1 || Hs.516633 || NM_205842 ||	1	-0.048	-0.091	0.015	-0.226	-0.311	0.692	0.861	0.758	0.633	-0.398	-0.515	-0.854	-0.949	-0.024	0.055	-0.797	-1.164	0.784	0.749	-0.522	-0.092	-2.293	-0.005	0.146	-0.184	-0.311	-0.142	0.955	0.725	0.359	-1.591	-1.585	0.609	0.742	0.244	0.676	0.011	-0.184	0	0.145	0.411	0.233	0.782	0.787	0.906	0.659
GENE10X	AGI_HUM1_OLIGO_A_24_P148907	858770 || MAB21L2 || Mab-21-like 2 (C. elegans) || Hs.480948 || NM_006439 ||	1	-0.029	0.018	-0.062	-0.179	-0.466	0.92	0.85	0.72	0.634	-0.525	-0.547	-1.211	-1.159	0.122	-0.002	-0.912	-1.215	0.746	0.743	-0.719	-0.03	-1.883	0.002	0.185	0	-0.291	-0.143	0.472	0.673	0.267	-1.673	-1.53	0.761	0.726	0.415	0.51	-0.036	-0.296	-0.143	0.349	0.3	0.317	0.862	0.835	0.939	0.521
GENE7X	AGI_HUM1_OLIGO_A_32_P11764	868357 || || || || THC1562602 ||	1	-0.053	-0.113	0.014	-0.145	-0.327	0.662	0.727	0.672	0.636	-0.085	-0.248	-0.505	-0.563	-0.003	-0.012	-0.281	-0.573	0.562	0.517	-0.34	-0.036	-1.653	-0.166	0.097	0.176	-0.002	-0.319	0.86	0.75	0.315	-1.011	-1.043	0.518	0.781	0.183	0.587	0.049	-0.131	0	0.362	0.395	0.202	0.752	0.766	0.62	0.435
GENE0X	AGI_HUM1_OLIGO_A_23_P427616	850746 || SAMD10 || Sterile alpha motif domain containing 10 || Hs.27189 || NM_080621 ||	1	0	-0.035	-0.045	0.001	-0.334	0.823	0.84	0.682	0.5	-0.293	-0.383	-0.811	-0.725	-0.037	0.066	-0.629	-0.832	0.745	0.659	-0.532	-0.069	-1.763	-0.034	0.146	-0.131	-0.193	0.151	0.552	0.738	0.391	-1.613	-1.839	0.763	0.847	0.427	0.62	0.051	-0.248	-0.073	0.172	0.372	0.268	0.9	0.877	0.824	0.661
GENE25X	AGI_HUM1_OLIGO_A_24_P333605	860590 || || Homo sapiens, clone IMAGE:5295565, mRNA, partial cds || Hs.375797 || BC031278 ||	1	0.055	-0.105	-0.023	-0.149	-0.39	0.847	0.763	0.613	0.649	-0.619	-0.524	-0.914	-0.787	-0.255	0.007	-0.996	-0.843	0.702	0.65	-0.477	-0.121	-1.805	0	0.268	-0.007	-0.152	-0.169	1.022	0.698	0.314	-1.49	-1.203	0.661	0.564	0.267	0.511	0.012	-0.512	-0.336	0.271	0.311	0.238	0.844	0.749	0.769	0.539
GENE18X	AGI_HUM1_OLIGO_A_23_P146339	693608 || GPT || Glutamic-pyruvate transaminase (alanine aminotransferase) || Hs.103502 || NM_005309 ||	1	-0.146	-0.036	-0.111	-0.176	-0.152	0.602	0.536	0.495	0.47	-0.045	-0.085	-0.282	-0.221	-0.002	-0.067	-0.344	-0.536	0.442	0.372	-0.179	-0.22	-1.117	-0.004	0.171	0.112	0.046	-0.144	0.13	0.526	0.164	-0.842	-0.809	0.567	0.59	0.297	0.571	0.057	-0.018	-0.034	0.246	0.349	0.304	0.511	0.527	0.728	0.481
GENE45X	AGI_HUM1_OLIGO_A_24_P936376	852249 || || || || X68990 ||	1	-0.341	-0.045	-0.004	-0.075	-0.085	0.401	0.339	0.298	0.382	0.095	-0.024	-0.146	-0.08	0.025	-0.142	0.005	0	0.278	0.283	0.07	-0.155	-0.516	0.03	-0.012	0.024	-0.09	-0.142	0.492	0.512	0.153	-0.797	-0.951	0.316	0.444	-0.024	0.469	0.011	-0.091	-0.118	0.005	0.143	0.141	0.396	0.3	0.31	0.266
GENE20X	AGI_HUM1_OLIGO_A_24_P306945	869403 || LOC441245 || Hypothetical LOC441245 || Hs.381957 || XM_496889 ||	1	-0.092	0.021	-0.086	-0.186	-0.169	0.663	0.657	0.588	0.542	-0.014	-0.087	-0.313	-0.293	-0.036	0.07	-0.482	-0.579	0.614	0.498	-0.168	-0.128	-1.341	-0.001	0.105	0.157	0	-0.145	0.987	0.689	0.343	-0.963	-0.801	0.467	0.526	0.241	0.535	-0.095	-0.397	-0.397	0.144	0.206	0.14	0.619	0.664	0.734	0.545
GENE34X	AGI_HUM1_OLIGO_A_24_P31165	843756 || GFAP || Glial fibrillary acidic protein || Hs.514227 || NM_002055 ||	1	-0.035	-0.14	-0.109	-0.185	-0.474	0.655	0.622	0.55	0.35	-0.026	0.056	-0.241	-0.112	0.044	0	-0.409	-0.773	0.644	0.61	0.132	-0.088	-1.379	0.202	0.247	0.118	-0.073	-0.168	1	0.65	0.393	-0.633	-0.515	0.424	0.467	0.389	0.602	-0.092	-0.559	-0.233	0.264	0.371	0.269	0.716	0.788	0.733	0.501
GENE22X	AGI_HUM1_OLIGO_A_24_P237328	848128 || MT || Malonyl-CoA:acyl carrier protein transacylase, mitochondrial || Hs.349111 || NM_014507 ||	1	-0.31	-0.303	-0.264	-0.455	-0.54	0.646	0.605	0.569	0.489	0.103	0.047	-0.121	0.021	-0.051	-0.135	-0.267	-0.698	0.452	0.438	-0.113	-0.415	-1.653	-0.102	0.114	0.148	-0.016	-0.4	1.083	0.576	0.22	-0.79	-0.778	0.416	0.463	0.18	0.511	-0.188	-0.465	-0.232	0.063	0.125	0.221	0.443	0.5	0.681	0.347
GENE28X	AGI_HUM1_OLIGO_A_24_P412734	848470 || FLJ90661 || Hypothetical protein FLJ90661 || Hs.256632 || NM_173502 ||	1	-0.272	-0.295	-0.353	-0.436	-0.563	0.65	0.491	0.683	0.476	0.068	0.069	-0.119	0.061	-0.096	-0.065	-0.33	-0.698	0.502	0.342	-0.141	-0.35	-1.603	-0.048	0.183	0.2	0.03	-0.428	0.907	0.589	0.24	-0.685	-0.62	0.395	0.46	0.078	0.524	-0.171	-0.351	-0.354	0.033	0.046	0	0.425	0.483	0.519	0.34
GENE33X	AGI_HUM1_OLIGO_A_32_P334340	858577 || || || || AL009178 ||	1	-0.129	-0.039	-0.166	-0.367	-0.652	0.41	0.585	0.889	0.329	-0.086	0.202	-0.155	-0.025	-0.116	-0.25	-0.329	-0.547	0.598	0.5	0	-0.132	-1.998	-0.065	0.35	0.222	0.219	-0.296	1.021	0.582	0.327	-0.788	-0.609	0.382	0.375	0.347	0.438	-0.045	-0.376	-0.171	0.069	0.235	0.208	0.737	0.787	0.613	0.456
GENE24X	AGI_HUM1_OLIGO_A_23_P315320	772722 || IL27 || Interleukin 27 || Hs.528111 || NM_145659 ||	1	-0.351	-0.383	-0.121	-0.22	-0.458	0.612	0.513	0.648	0.586	0.287	0.076	-0.021	-0.025	0.061	-0.124	-0.157	-0.442	0.524	0.42	-0.05	-0.264	-1.491	-0.192	0.151	0.272	0.121	-0.522	0.918	0.706	0.366	-0.528	-0.611	0.384	0.652	0.199	0.689	-0.111	-0.115	-0.163	0.373	0.372	0.17	0.608	0.502	0.484	0.331
GENE35X	AGI_HUM1_OLIGO_A_24_P76120	851500 || RAI16 || Retinoic acid induced 16 || Hs.491223 || NM_022749 ||	1	-0.285	-0.247	-0.206	-0.148	-0.372	0.506	0.513	0.498	0.435	0.111	0.086	0.033	-0.034	-0.012	0	-0.204	-0.454	0.366	0.407	-0.042	-0.322	-1.382	-0.024	0.081	0.148	0.056	-0.575	0.892	0.552	0.195	-0.6	-0.563	0.244	0.489	0.259	0.543	-0.322	-0.251	-0.374	0.239	0.237	0.16	0.263	0.326	0.383	0.306
GENE47X	AGI_HUM1_OLIGO_A_23_P131139	691337 || DIRC1 || Disrupted in renal carcinoma 1 || Hs.470892 || NM_052952 ||	1	-0.237	-0.042	-0.032	-0.225	0	0.515	0.559	0.582	0.455	0.072	-0.083	-0.089	-0.107	-0.085	-0.028	-0.204	-0.284	0.491	0.362	-0.104	-0.178	-1.057	-0.056	0.112	0.216	0.113	-0.426	0.85	0.571	0.291	-0.635	-0.604	0.445	0.493	0.189	0.578	-0.312	-0.178	-0.364	0.272	0.113	0.015	0.488	0.651	0.5	0.402
GENE622X	AGI_HUM1_OLIGO_A_23_P47086	845887 || UHSKerB || Keratin, ultrahigh sulfur, B || Hs.445245 || NM_021046 ||	1	-0.109	0.346	0.398	-0.255	0.491	0.459	0.44	0.37	0.3	-0.187	-0.19	-0.433	-0.307	-0.245	0.283	-0.384	-0.427	0.486	0.342	-0.203	0	-0.784	-0.124	0.004	0.085	-0.011	-0.5	0.895	0.422	0.082	-0.829	-0.969	0.322	0.331	0.242	0.688	-0.322	-0.486	-0.379	0.041	0.001	-0.198	0.296	0.399	0.344	0.425
GENE86X	AGI_HUM1_OLIGO_A_24_P191047	865430 || C1orf42 || Chromosome 1 open reading frame 42 || Hs.110196 || NM_019060 ||	1	-0.095	-0.199	0	-0.266	-0.037	0.676	0.753	0.747	0.954	-0.031	-0.158	-0.492	-0.509	0.017	0	-0.46	-0.732	0.523	0.316	-0.308	-0.379	-1.486	-0.093	0.108	0.169	-0.151	-0.512	1.102	0.667	0.596	-0.94	-0.92	0.39	0.487	0.017	0.344	-0.021	-0.404	-0.45	0.173	0.219	0.054	0.8	0.58	0.587	0.234
GENE145X	AGI_HUM1_OLIGO_A_23_P54840	689673 || MT1A || Metallothionein 1A (functional) || Hs.440939 || NM_005946 ||	1	0.002	0.043	0.161	-0.012	0.029	0.232	0.253	0.2	0.21	-0.038	-0.174	-0.079	-0.192	-0.09	0.026	0.227	0.182	0.168	0.232	-0.163	-0.062	-0.594	-0.052	0.034	-0.059	0.077	-0.053	0.383	0.328	0.108	-0.295	-0.354	0.18	0.537	0	0.01	-0.209	-0.282	-0.359	-0.245	0.036	-0.006	0.171	0.162	0.091	0.362
GENE19X	AGI_HUM1_OLIGO_A_32_P129689	843461 || DICER1 || Dicer1, Dcr-1 homolog (Drosophila) || Hs.87889 || NM_177438 ||	1	0.268	-0.136	-0.153	-0.033	-0.193	1.097	0.569	0.492	0.345	-0.615	-0.46	-1.037	-0.992	0	-0.138	-1.446	-1.027	0.606	0.802	-0.747	0.121	-1.461	0.062	0.325	-0.114	-0.081	0.417	0.908	0.772	0.43	-1.868	-1.536	0.719	0.81	0.663	0.902	0.204	-0.151	-0.092	0.082	0.302	0.603	0.99	0.855	0.835	0.762
GENE16X	AGI_HUM1_OLIGO_A_32_P211253	857464 || || || || ENST00000331096 ||	1	0.012	0	-0.068	-0.113	-0.083	0.865	0.581	0.178	0.321	-0.533	-0.692	-0.969	-0.798	0.104	0.082	-0.894	-0.943	0.547	0.649	-0.583	-0.19	-1.071	-0.007	-0.276	-0.291	-0.433	0.037	0.269	0.649	0.345	-1.543	-1.832	0.697	0.843	0.428	0.749	0.16	0.078	0.115	0.019	0.4	0.337	0.521	0.5	0.661	0.641
GENE27X	AGI_HUM1_OLIGO_A_23_P52031	681276 || PGM1 || Phosphoglucomutase 1 || Hs.1869 || NM_002633 ||	1	-0.101	-0.194	-0.227	-0.043	0.104	0.873	0.134	0.417	0.173	-0.694	-0.508	-1.087	-0.604	0	-0.179	-0.841	-1.006	0.511	0.711	-0.642	-0.313	-1.185	0.065	-0.122	-0.288	-0.356	0.017	0.685	0.52	0.197	-1.265	-0.97	0.663	0.867	0.456	0.615	0.117	-0.057	0.107	0.072	0.416	0.305	0.586	0.66	0.533	0.638
GENE21X	AGI_HUM1_OLIGO_A_32_P211248	848262 || || Hypothetical protein (ORF1), clone 00275 || Hs.152129 || AJ276555 ||	1	-0.079	-0.415	-0.226	0.141	-0.315	0.884	0.354	-0.116	0.157	-0.358	-0.608	-1.207	-0.875	-0.011	0.07	-1.156	-0.91	0.393	0.821	-0.654	-0.687	-0.919	-0.157	-0.262	-0.212	-0.736	0.084	0.667	1.023	0.563	-2.177	-2.131	0.793	1.159	0.391	0.957	0.313	0.197	0.282	0.278	0.516	0.416	0.819	0.706	0.776	0.706
GENE9X	AGI_HUM1_OLIGO_A_23_P100413	773638 || EXOSC6 || Exosome component 6 || Hs.461187 || NM_058219 ||	1	0.086	0.014	-0.004	0.05	-0.292	1.003	0.75	0.695	0.63	-0.322	-0.214	-0.471	-0.538	-0.021	0.206	-0.513	-0.534	0.741	0.697	-0.576	0.215	-0.856	0.13	-0.256	-0.271	-0.434	0.25	0.475	0.741	0.4	-1.739	-1.655	0.677	0.716	0.322	0.769	0.106	-0.072	-0.057	-0.116	0.023	0.483	0.637	0.457	0.778	0.804
GENE31X	AGI_HUM1_OLIGO_A_24_P119246	844945 || DPCD || Deleted in a mouse model of primary ciliary dyskinesia || Hs.287792 || AF264625 ||	1	0.117	0	0.061	0.092	-0.353	1.109	0.766	0.565	0.52	-0.48	-0.247	-0.706	-0.684	0.148	-0.002	-0.793	-0.633	0.759	0.878	-0.745	0.127	-1.257	0.26	-0.396	-0.306	-0.375	0.323	0.401	0.798	0.488	-1.995	-1.748	0.687	0.788	0.543	1.013	0.033	-0.056	-0.087	-0.104	0.118	0.312	0.47	0.351	0.541	0.717
GENE41X	AGI_HUM1_OLIGO_A_24_P22892	860162 || KCTD15 || Potassium channel tetramerisation domain containing 15 || Hs.221873 || NM_024076 ||	1	0.042	-0.056	-0.092	0.028	-0.163	1.151	0.563	0.475	0.314	-0.659	-0.409	-0.789	-0.622	0.14	0.093	-0.943	-0.815	0.449	0.781	-0.586	-0.017	-1.011	0.132	-0.13	-0.309	-0.42	0.238	0.183	0.788	0.435	-1.577	-1.78	0.414	0.492	0.36	0.87	0	-0.351	-0.476	-0.487	-0.258	0.468	0.314	0.453	0.483	0.544
GENE75X	AGI_HUM1_OLIGO_A_24_P289854	867795 || || || || ENST00000325773 ||	1	-0.021	-0.425	-0.536	-0.129	-0.534	0.989	0.269	0.103	0.113	-0.426	-0.605	-1.205	-0.854	-0.167	-0.804	-0.921	-0.917	0.33	0.652	-0.629	0	-1.201	0.069	-0.844	-0.399	-0.397	0.346	0.041	0.782	0.297			0.752	0.892	0.505	1.136	0.178	0.043	-0.008	-0.37	0.016	0.778	0.034	0.189	0.674	0.674
GENE138X	AGI_HUM1_OLIGO_A_23_P116091	683553 || DPP3 || Dipeptidylpeptidase 3 || Hs.502914 || NM_005700 ||	1	0.065	-0.063	-0.027	0.083	-0.358	1.003	0.48	0.539	0.403	-0.354	0.031	-0.167	-0.095	0.634	0.014	-0.287	-0.204	0.422	0.63	-0.438	-0.065	-0.303	0.173	-0.249	-0.185	-0.488	0.088	0.161	0.569	0.237	-1.262	-1.322	0.587	0.908	0.367	0.959	0.249	0.262	0.124	-0.239	0.176	0.389	0.24	0.164	0.35	0.622
GENE89X	AGI_HUM1_OLIGO_A_23_P344531	775384 || || || || AC008453 ||	1	-0.083	0.011	-0.095	-0.278	-0.097	0.406	0.548	0.42	0.627	0.037	0.375	-0.42	-0.127	-0.577	0.499	-0.92	-0.55	-0.179	0.16	-0.631	-0.228	-0.594	-0.317	-0.08	0.33	-0.016	0.008	0.011	0.498	0.425	-0.713	-0.56	0.523	0.311	0.379	0.62	-0.099	-0.248	-0.119	-0.239	-0.037	0.255	-0.089	0.334	0.564	0.521
GENE243X	AGI_HUM1_OLIGO_A_24_P647682	855716 || || || || XM_170211 ||	1	0.301	0.233	-0.022	0.263	-0.014	0.195	0.011	-0.175	0.014	-0.308	-0.252	-0.109	-0.018	0.287	0.258	-0.348	-0.075	-0.243	0.029	-0.018	-0.251	0.104	0.01	-0.189	0.219	-0.165	0.215	0.675	0.568	0.177	-0.506	-0.582	0.9	0.958	0.325	1.238	0.313	0.306	0.115	-0.076	0.576	0.566	0.012	0.078	0	0.943
GENE36X	AGI_HUM1_OLIGO_A_24_P61753	860018 || KIAA0664 || KIAA0664 protein || Hs.22616 || NM_015229 ||	1	0	-0.042	0.121	-0.456	-0.34	0.496	0.5	0.795	0.551	0.196	0.246	0.245	0.057	0.106	0.109	0.141	0.053	0.47	0.385	0.081	0.626	-0.206	0.103	-0.122	-0.117	-0.371	-0.263	-0.085	0.492	0.102	-1.405	-1.597	0.411	0.496	0.054	0.397	-0.103	-0.492	-0.218	-0.092	0.071	-0.029	0.522	0.326	0.479	0.226
GENE52X	AGI_HUM1_OLIGO_A_23_P106661	854516 || CKLFSF1 || Chemokine-like factor super family 1 || Hs.460969 || NM_181294 ||	1	0.2	-0.011	0.063	0.024	-0.344	0.615	0.482	0.356	0.487	0	0.121	-0.208	-0.133	-0.086	0.134	-0.148	-0.105	0.133	0.358	-0.187	0.21	-0.225	0.117	0.018	-0.263	-0.257	0.163	0.065	0.741	0.254	-1.353	-1.488	0.389	0.531	0.239	0.439	0.1	-0.241	-0.289	-0.272	-0.037	0.429	0.792	0.61	0.427	0.423
GENE59X	AGI_HUM1_OLIGO_A_24_P934306	855965 || || Full length insert cDNA clone ZB81F12 || Hs.209641 || AF086167 ||	1	0.035	0.247	0.162	-0.181	-0.255	0.474	0.399	0.739	0.095	-0.055	0.313	0.51	0.309	0.139	0.163	0.896	0.635	0.61	0.424	0.442	0.73	0.567	0.439	-0.222	-0.407	-0.462	-0.07	0.055	0.53	0.097	-1.585	-1.672	0.329	0.379	0.159	0.497	-0.199	-0.238	-0.166	-0.537	-0.152	0.209	0.062	-0.136	0	0.184
GENE204X	AGI_HUM1_OLIGO_A_24_P862251	851573 || || || || XM_295760 ||	1	0.063	0.143	0.411	-0.031	-0.19	0.457	0.573	0.624	0.391	0.364	0.291	0.169	0.12	0.087	0.356	0.16	0.327	0.272	0.247	0.049	0.515	0.028	0	-0.193	-0.242	-0.133	-0.248	-0.277	0.321	0.283	-0.984	-1.141	0.287	0.339	0.17	0.462	-0.176	-0.378	-0.389	-0.374	0.068	0.155	0.071	-0.085	-0.257	0.296
GENE154X	AGI_HUM1_OLIGO_A_23_P502336	849639 || EMR2 || Egf-like module containing, mucin-like, hormone receptor-like 2 || Hs.531619 || NM_152918 ||	1	0.014	0.08	-0.237	-0.117	-0.341	0.413	0.279	0.146	0.165	-0.097	0	-0.154	0.075	-0.076	0.055	0.031	0.246	0.386	0.369	0.238	0.463	0.06	0.097	-0.277	-0.093	-0.28	0.027	0.196	0.223	0.149	-0.557	-0.949	0.233	0.529	0.357	0.357	-0.236	0.078	-0.18	-0.377	-0.286	0.188	-0.067	0	0.108	0.035
GENE85X	AGI_HUM1_OLIGO_A_24_P388703	864443 || MGC42157 || Hypothetical locus MGC42157 || Hs.176497 || XM_499573 ||	1	0.249	-0.257	-0.229	0.152	-0.175	0.175	-0.149	-0.494	-0.302	-0.212	-0.578	-1.268	-0.757	-0.38	-0.392	-1.141	-0.618	-0.349	-0.044	-0.367	-0.573	0.169	-0.323	0	0.233	0.115	0.377	0.541	0.479	0.244	-0.824	-0.536	0.515	0.606	0.43	1.137	0.045	0.198	-0.103	-0.105	-0.025	0.532	0.327	0.386	0.35	0.703
GENE407X	AGI_HUM1_OLIGO_A_23_P127367	690694 || POLD4 || Polymerase (DNA-directed), delta 4 || Hs.523829 || NM_021173 ||	1	0.035	0.221	-0.091	-0.063	0.091	0.065	-0.159	-0.143	-0.02	-0.48	-0.306	-0.201	-0.189	-0.23	0.022	-0.478	-0.353	-0.067	0	-0.304	-0.333	-0.241	-0.167	0.125	0.103	-0.011	0.026	0.403	0.197	0.13	-0.042	-0.035	0.062	0.023	0.247	0.318	-0.377	-0.158	-0.392	-0.331	0.156	0.021	0.089	0.346	0.088	0.175
GENE146X	AGI_HUM1_OLIGO_A_23_P31844	692368 || ATP6V1B2 || ATPase, H+ transporting, lysosomal 56/58kDa, V1 subunit B, isoform 2 || Hs.295917 || NM_001693 ||	1	-0.054	-0.19	-0.135	0.202	0.015	0.743	0.187	0.382	0.281	-0.163	-0.017	-0.481	-0.22	-0.04	-0.259	-0.541	-0.755	0.256	0.369	-0.533	-0.413	-0.877	0	-0.238	-0.092	-0.264	0.103	0.921	0.481	0.261	-0.556	-0.383	0.605	0.306	0.135	0.463	0.136	-0.174	-0.143	-0.005	-0.144	0.011	0.24	0.244	0.486	0.236
GENE936X	AGI_HUM1_OLIGO_A_23_P201940	690946 || LMOD1 || Leiomodin 1 (smooth muscle) || Hs.519075 || NM_012134 ||	1	-0.112	-0.112	0.197	0.17	0.051	0.171	0.027	-0.047	-0.071	-0.122	0	-0.234	-0.138	0.079	-0.042	-0.156	-0.184	-0.071	-0.142	-0.159	-0.242	-0.171	-0.1	-0.227	-0.159	-0.047	-0.092	-0.114	0.15	-0.08	-0.421	-0.48	0.123	-0.028	0.176	0.425	0.272	0.03	0.21	0.051	0.383	0.089	0.165	0.176	0.268	0.306
GENE708X	AGI_HUM1_OLIGO_A_24_P329353	861868 || C7orf19 || Chromosome 7 open reading frame 19 || Hs.363308 || NM_032831 ||	1	0.137	0.215	-0.195	-0.197	-0.188	0.065	0.011	0.091	0.019	0.013	0.459	0.114	0.25	-0.89	-0.009	-0.416	0.104	0.005	-0.072	-0.292	0.422	-0.089	0.008	0.084	-0.029	0.397	0.039	0.201	0.03	0.279			-0.118	0.016	-0.143	0.239	-0.535	-0.325	-0.712		-0.372	-0.048	0.14		-0.033	0.043
GENE718X	AGI_HUM1_OLIGO_A_24_P299355	868653 || LOC400581 || GRB2-related adaptor protein-like || Hs.170600 || BC026233 ||	1	0.115	0.185	-0.112	-0.309	-0.528	0.289	0.246	0.28	0.257	-0.103	0.317	-0.192	-0.078	0.094	-0.138	-0.191	0.12	0.27	0.303	-0.029	0.453	-0.177	0.187	-0.149	-0.015	0.485	0.068	0.212	0.245	-0.022			-0.25	0.068	0.132	0.489	-0.681	-0.553	-0.665	-0.734	-0.442	0	-0.261	0.945	0.103	0.223
GENE755X	AGI_HUM1_OLIGO_A_23_P61112	689382 || || || || AF089746 ||	1	0.3015	0.1395	-0.0755	-0.1075	-0.2065	0.4465	0.1995	0.2825	0.1975	0.0055	0.2505	-0.0675	0.0085	-0.0215	0.2285	-0.4105	-0.0695	0.1055	0.1745	-0.2485	0.3625	-0.2255	0.1205	-0.5185	-0.1175	-0.0945	0.1615	0.2235	0.2035	0.0455		-0.5935	-0.0915	0.1665	0.1445	0.7135	-0.6125	-0.2485	-0.5965	-0.5695	-0.4135	-0.0055	-0.2175	0.0085	0.2135	0.2615
GENE12X	AGI_HUM1_OLIGO_A_23_P382154	843678 || MRPL43 || Mitochondrial ribosomal protein L43 || Hs.421848 || NM_176794 ||	1	0.397	0.282	0.466	0.754	0.487	-0.664	-0.874	-1.166	-0.893	0	0.232	-0.809	-0.732	-0.877	-0.887	1.02	0.759	-0.634	-0.64	0.535	0.256	-0.685	0.407	-0.711	-0.8	-0.745	-0.429	1.036	1.602	1.052	-0.855	-0.774	0.86	0.632	0.81	0.76	0.816	0.407	0.712	-0.628	-0.755	0.731	-0.699	-0.185	1.043	0.89
GENE414X	AGI_HUM1_OLIGO_A_32_P217655	868885 || || Similar to D(1B) dopamine receptor (D(5) dopamine receptor) (D1beta dopamine receptor) || Hs.456465 || BM561346 ||	1	0.435	0.276	0.179	0.434	0.128	-0.022	-0.245	-0.274	-0.418	-0.587	-0.58	-0.498	-0.184	0.077	0.259	0.188	0.066	0.266	0.092	-0.259	0.003	0.152	0.018	-0.398	-0.681	-0.159	-0.193	0.771	0.663	0.047	-0.454	-0.469	0.681	0.63	1.002	0.751	0.097	-0.118	0.152	-0.28	-0.247	0.324	-0.715	-0.099	0.379	-0.222
GENE553X	AGI_HUM1_OLIGO_A_32_P3113	864180 || MARCH-II || Membrane-associated RING-CH protein II || Hs.445113 || NM_016496 ||	1	-0.053	0.227	0.174	0.516	0.657	-0.289	-0.149	-0.37	0.038	-0.33	-0.1	-0.197	0.04	-0.755	-0.261	0.209	0.084	-0.619	-0.328	-0.194	-0.66	-0.627	-0.248	-1.276	-1.296	-1.006	-0.465	-0.697	0.839	0.533	0.517	0.892	0.786	1.364	0.71	0.977	0.705	0.351	0.739	0.814	0	-0.268	0.503	0.808	0.473	0.401
GENE698X	AGI_HUM1_OLIGO_A_32_P167856	845357 || CTAGE4 || CTAGE family, member 4 || Hs.530124 || XM_496933 ||	1	-0.263	-0.43	-0.687	-0.341	-0.573	0.463	0.433	0.329	0.327	0.272	0.035	0.161	-0.243	-0.003	-0.031	0.45	0.132	0.454	0.319	-0.057	-0.466	-0.263	0.839	0.048	-0.078	0.01	0.026	-0.244	-0.59	-0.769	-0.705	-1.045	0.477	-0.106	0.012	-0.526	-0.123	-0.436	-0.21	0.213	0.739	-0.209	-0.121	-0.136	0.629	0.069
GENE23X	AGI_HUM1_OLIGO_A_23_P357571	844565 || GSTT2 || Glutathione S-transferase theta 2 || Hs.1581 || NM_000854 ||	1	0.763	1.047	1.247	0.918	1.322	0.342	0	0.129	0.213	-0.303	-0.704	-2.275	-2.258	-1.464	-1.764	1.183	0.543	-1.064	-1.138	-0.047	-0.635	-1.437	-1.554	-0.929	-1.24	-1.262	-0.19	-0.901	0.291	0.373	0.805	0.764	-2.903	-3.106	0.151	0.101	0.454	0.147	0.429	0.896	0.403	0.067	-1.723	-1.29	0.255	-0.249
GENE44X	AGI_HUM1_OLIGO_A_23_P109427	685053 || GSTT2 || Glutathione S-transferase theta 2 || Hs.1581 || NM_000854 ||	1	1.357	0.867	0.938	1.75	1.144	0.073	-0.132	0.024	0.284	-0.16	-0.594	-1.157	-1.243	-1.107	-0.968	0.789	0.69	-0.467	-0.352	0.343	-0.078	-0.779	-0.874	-0.487	-0.494	-0.829	0.002	0.021	0.371	0.027	0.588	0.259	-0.793	-0.015	0.233	0.243	0.101	0.218	0.289	0.487	0	-0.038	-0.996	-0.675	0.406	-0.012
GENE206X	AGI_HUM1_OLIGO_A_23_P56197	688624 || CRLF1 || Cytokine receptor-like factor 1 || Hs.114948 || NM_004750 ||	1	0.699	0.729	0.494	0.845	0.591	-0.331	-0.241	-0.537	-0.636	-0.395	-0.147	0.232	0.268	-0.357	-0.301	-0.304	-0.096	0.177	0.053	-0.054	0	0.604	-0.083	0.467	0.425	0.57	0.103	0.522	0.513	0.008	-0.33	-0.075	-0.803	-0.753	0.071	0.01	-0.623	-0.272	-0.119	0.911	0.407	-0.088	0.593	0.489	0.131	0.045
GENE372X	AGI_HUM1_OLIGO_A_23_P427768	773090 || || || || NM_178429 ||	1	-0.157	0.12	-0.215	-0.05	-0.114	-0.384	-0.318	0.196	0.265	0.125	0.18	-0.145	-0.615	-0.604	-0.556	-0.253	0.251	0.103	-0.469	-0.376	0.28	-0.587	-0.265	-0.132	-0.028	0.132	-2.395	0.311	-0.061	-0.014	-0.398	-0.181	-1.002	-0.772	-0.249	-0.493	-0.191	-0.943	-0.903	0.007	-0.188	-0.308	0.631	0.148	0.144	0.002
GENE669X	AGI_HUM1_OLIGO_A_23_P27473	690456 || CNFN || Cornifelin || Hs.148590 || NM_032488 ||	1	-0.056	0.153	0.091	0.035	0.002	-0.466	-0.421	-0.142	-0.007	-0.143	-0.055	-0.163	-0.467	-0.467	-0.136	-0.184	-0.192	-0.273	-0.578	-0.249	-0.083	-0.485	-0.293	0.546	0.472	0.625	-0.774	0.161	0.325	0.367	0.159	0.071	-0.23	-0.202	-0.047	-0.159	0.011	-0.389	-0.363	-0.042	0.114	-0.097	0.649	0.418	0.223	-0.151
GENE772X	AGI_HUM1_OLIGO_A_23_P39265	692555 || C4.4A || GPI-anchored metastasis-associated protein homolog || Hs.377028 || NM_014400 ||	1	-0.013	0.17	0.381	0.01	0.072	-0.326	-0.194	0.353	0.058	-0.22	0.028	-0.205	-0.678	-0.691	-0.59	-0.139	-0.279	-0.821	-1.242	-0.991	-1.013	-1.031	-0.982	0.204	0.747	0.356	-0.608	0.068	0.174	0.201	0.37	0.194	0.064	-0.27	-0.173	-0.062	-0.155	-0.375	-0.575	-0.182	0.489	-0.457	0.863	0.582	0.16	-0.123
GENE504X	AGI_HUM1_OLIGO_A_32_P187327	856592 || LOC401565 || Similar to 4931415M17 protein || Hs.522530 || NM_001001710 ||	1	-0.069	0	-0.095	-0.206	-0.066	-0.195	-0.199	-0.13	-0.082	-0.044	0.015	0.543	-0.195	-0.402	-0.46	0.714	0.651	0.339	0.267	0.051	0.059	-0.324	0.317	0.203	0.199	0.177	-0.249	0.763	0.514	0.243	0.017	-0.073	-0.315	-0.495	0.107	-0.2	-0.162	-0.484	-0.55	0.046	-0.052	0.185	0.099	-0.059	-0.062	-0.101
GENE681X	AGI_HUM1_OLIGO_A_32_P139021	852342 || || || || THC1589164 ||	1	-0.014	-0.051	-0.229	-0.072	-0.209	-0.242	-0.21	-0.437	-0.47	-0.137	0.044	0.183	-0.169	-0.352	-0.48	0.28	0.293	0.124	0.115	0.067	-0.132	-0.268	0.125	0.158	0.163	0.085	-0.032	0.347	0.228	0.024	-0.168	-0.094	-0.359	-0.417	-0.101	-0.101	-0.485	-0.453	-0.543	-0.259	0.013	-0.029	0.096	0.008	-0.06	0
GENE695X	AGI_HUM1_OLIGO_A_23_P154070	860608 || TUBA1 || Tubulin, alpha 1 (testis specific) || Hs.75318 || NM_006000 ||	1	0.048	0.027	0.248	0	0.189	-0.117	0.081	0.338	0.001	0.171	-0.05	0.451	-0.038	-0.266	-0.378	0.177	0.116	-0.155	-0.274	-0.298	-0.329	-0.485	-0.044	0.429	0.71	0.168	-0.766	0.535	0.128	0.149	0.075	-0.002	-0.492	-0.452	-0.153	-0.371	-0.56	-0.642	-0.88	-0.03	0.031	0.12	0.163	0.045	0.144	-0.048
GENE901X	AGI_HUM1_OLIGO_A_23_P113523	867943 || GTPBP6 || GTP binding protein 6 (putative) || Hs.522840 || NM_012227 ||	1	0	0.013	-0.059	-0.064	-0.129	-0.256	-0.274	-0.338	-0.369	-0.362	-0.383	0.042	-0.119	-0.105	-0.117	0.381	0.25	0.015	-0.109	-0.13	-0.017	0.037	-0.211	0.091	0.067	0.137	-0.233	0.281	0.194	-0.178	0.137	0.016	0.015	0.055	0.114	-0.117	-0.163	-0.095	-0.193	-0.034	0.271	-0.074	0.169	0.165	0.041	-0.051
GENE66X	AGI_HUM1_OLIGO_A_23_P134684	696280 || FLJ21616 || Hypothetical protein FLJ21616 || Hs.194225 || NM_024567 ||	1	-0.294	-0.433	-0.331	-0.207	-0.477	-0.364	-0.36	-0.216	-0.391	-0.27	-0.201	0.279	0.335	0.117	0.153	0.371	0.099	0.417	0.256	-0.12	0.259	-0.387	0.037	0.061	-0.016	0.002	0.734	0.189	-0.053	-0.192	0.375	0.338	0.201	0	0.127	0.161	-0.485	-0.545	-0.255	-0.177	0.54	-0.007	-0.434	-0.529	0.588	0.392
GENE575X	AGI_HUM1_OLIGO_A_23_P141005	693971 || AMFR || Autocrine motility factor receptor || Hs.295137 || NM_138958 ||	1	0.173	-0.019	0.326	0.542	0.497	-0.384	-0.157	-0.217	-0.201	-0.122	0.075	0.135	0.291	-0.402	-0.213	0.372	0.007	-0.046	0.057	-0.391	-0.156	0.21	0.283	-0.561	-0.455	-0.479	0.045	-0.367	-0.679	-0.598	0.01	-0.336	-0.932	-0.313	0.172	0.062	-0.488	-0.576	-0.708	0.363	0.38	0.066	-0.629	-0.277	0.223	0.205
GENE78X	AGI_HUM1_OLIGO_A_23_P101392	695541 || MGC3169 || Hypothetical protein MGC3169 || Hs.436068 || NM_024074 ||	1	-0.247	-0.431	-0.307	0.126	-0.015	-0.222	-0.622	-0.373	-0.636	-0.373	-0.426	-0.3	-0.563	0.644	0.015	0.807	0.765	0.758	0.739	0.984	-0.096	0.565	-0.27	-0.349	-0.56	-0.81	-0.162	-0.277	1.25	1.262	-0.691	-0.582	0.385	0.548	0.409	0.579	0.231	-0.726	-0.497	0.096	0.715	0.386	2.255	1.673	0.102	0.816
GENE158X	AGI_HUM1_OLIGO_A_23_P67521	771930 || R30953_1 || Interferon inducible GTPase 5 || Hs.515444 || NM_019612 ||	1	0.386	-0.229	-0.048	0.153	0.359	0.693	0.222	0.443	0.66	0.027	-0.28	0.021	-0.581	0.492		0.763	0.213	0.509	0.339	0.225	-0.07	-0.073	0.098	-0.282	-0.18	-0.382	-0.391	-0.263	1.052	0.908	0.238	0.103	-0.043	-0.107	-0.239	0.061	-0.012	-0.449	-0.278	0.238	1.912	-0.167	2.732	2.024	-0.374	0.16
GENE193X	AGI_HUM1_OLIGO_A_23_P42288	682394 || C6orf27 || Chromosome 6 open reading frame 27 || Hs.371546 || NM_025258 ||	1	-0.12	-0.107	-0.074	0.197	0.19	-0.224	-0.154	-0.326	-0.28	-0.329	-0.268	-0.257	-0.269	-0.138	-0.148	-0.125	-0.022	-0.026	-0.157	-0.333	0.133	-0.214	-0.29	-0.049	-0.073	-0.125	0.028	-0.241	0.036	-0.268	0.443	0.193	0.01	-0.112	0.182	0.312	0.131	0.092	-0.068	0.126	0.611	0.052	0.234	0.261	0	0.279
GENE592X	AGI_HUM1_OLIGO_A_24_P353412	849120 || NXPH4 || Neurexophilin 4 || Hs.534396 || NM_007224 ||	1	-0.095	0.288	0.006	0.027	0	-0.183	-0.257	-0.575	-0.543	-0.501	-0.599	-0.308	-0.464	-0.113	-0.243	0.621	0.095	-0.088	-0.212	-0.38	0.263	-0.247	-0.279	-0.125	-0.315	-0.018	0.07	-0.307	0.159	-0.161	0.287	0.202	-0.097	0.102	0.005	-0.177	-0.009	0.07	-0.169	-0.212	0.36	0.298	0.57	0.285	0.355	0.333
GENE621X	AGI_HUM1_OLIGO_A_24_P384369	851285 || || || || ENST00000330875 ||	1	-0.248	-0.08	-0.097	0.142	0.702	-0.195	-0.125	-0.608	-0.398	-0.506	-0.834	-0.173	-0.477	-0.046	-0.322	0.275	0.129	-0.24	-0.033	-0.09	0.045	0.08	0.009	0.442	-0.035	-0.381	0.11	0.083	0.092	0.144	0.287	-0.143	-0.182	-0.13	0.137	-0.133	-0.286	-0.108	-0.605	-0.323	0.218	0.357	0.436	0.179	-0.055	0.629
GENE413X	AGI_HUM1_OLIGO_A_23_P96833	686942 || SLAMF9 || SLAM family member 9 || Hs.99068 || NM_033438 ||	1	-0.071	0.171	0.277	0.201	0.389	-0.119	-0.086	-0.086	-0.094	-0.046	0.146	-0.012	0.205	-0.13	0.011	0.136	0.177	0.682	0.309	-0.057	0.41	0.077	-0.095	0.095	-0.01	0.044	-0.132	0.025	0.088	0.208	0.301	0.078	-0.148	0.338	0.092	0.03	-0.527	-0.094	-0.116	-0.046	0.276	0.256	-0.299	-0.222	-0.111	-0.034
GENE736X	AGI_HUM1_OLIGO_A_24_P277934	864994 || COL1A2 || Collagen, type I, alpha 2 || Hs.489142 || NM_000089 ||	1	-0.804	-0.055	-0.127	-0.502	0.214	-0.412	-0.599	-0.13	-0.195	-0.491	0.469	-0.507	0.23	-1.277	-0.695	-0.546	0.225	0.357	0.266	-1.279	-0.122	-0.774	-0.621	-0.131	0	0.286	-0.956	0.131	0.102	0.224	0.782	0.559	-0.131	0.326	0.053	0.11	-0.112	0.55	0.508	0.084	0.549	-0.207	-0.206	0.26	-0.323	0.128
GENE654X	AGI_HUM1_OLIGO_A_23_P132718	696622 || SEMA3B || Sema domain, immunoglobulin domain (Ig), short basic domain, secreted, (semaphorin) 3B || Hs.82222 || NM_004636 ||	1	-0.421	-0.347	-0.496	-0.443	-0.538	-0.431	-0.387	-0.074	-0.238	-0.547	-0.068	-0.238	-0.178	-0.032	-0.318	0.251	0.763	0.394	0.22	0.219	0.253	0.199	-0.243	-0.173	-0.231	-0.031	-0.429	0.418	-0.491	-0.476	0.655	0.171	-0.895	-1.136	0.158	-0.683	0.114	-0.449	-0.332	-0.223	0.265	0.13	-0.222	-0.209	0.098	0.44
GENE638X	AGI_HUM1_OLIGO_A_32_P215938	868681 || GPSM1 || G-protein signalling modulator 1 (AGS3-like, C. elegans) || Hs.239370 || AL117478 ||	1	0.068	0.02	0.086	0.182	0.196	-0.057	-0.2	0.008	-0.029	0.085	0.135	-0.059	-0.196	-0.006	0.067	0.274	0.216	0.15	-0.046	-0.21	0.009	-0.045	-0.12	-0.064	0.026	0.198	-1.051	0.185	0.082	-0.019	0.235	0.123	-0.25	-0.145	-0.106	-0.288	0.034	-0.309	-0.325	0.351	0.227	-0.085	0.257	0.193	-0.263	-0.096
GENE144X	AGI_HUM1_OLIGO_A_32_P460973	842621 || HLA-E || Major histocompatibility complex, class I, E || Hs.381008 || NM_005516 ||	1	-0.263	-0.177	-0.072	0.128	0.105	0.411	0.594	0.34	0.359	-0.28	-0.462	0.117	-0.188	-0.113	-0.046	0.489	0.267	-0.038	-0.211	-0.023	-0.283	-0.643	-0.162	0.003	0.119	0.025	0.754	0.51	0.37	0.189	0.689	0.526	0.391	0.391	-0.039	0.13	-0.294	0.17	-0.196	0.614	0.77	0.257	0.423	0.51	-0.345	0.015
GENE268X	AGI_HUM1_OLIGO_A_24_P311926	846538 || HLA-G || HLA-G histocompatibility antigen, class I, G || Hs.512152 || NM_002127 ||	1	-0.306	-0.35	-0.298	-0.299	-0.163	0.657	0.688	0.406	0.723	0.11	-0.209	0.14	-0.242	0.407	0.463	0.797	0.664	-0.238	-0.297	-0.192	-0.579	-0.448	-0.197	0.019	0.274	0.585	0.55	0.487	0.468	0.222	0.77	0.411	-0.03	-0.152	0.172	-0.009	-0.318	0.486	-0.001	0.009	0.549	0.405	0.253	0.209	-0.5	-0.291
GENE189X	AGI_HUM1_OLIGO_A_23_P370707	866873 || || || || ENST00000318669 ||	1	-0.212	-0.059	-0.138	-0.107	0.328	0.894	0.92	0.687	0.412	0.298	0.224	-0.397	-0.714	0	0.026	0.001	-0.208	-0.66	-0.511	-0.694	-1.175	-0.974	-0.284	-0.376	-0.414	-0.831	0.845	-0.998	0.179	0.225	0.694	0.463	0.23	-0.034	0.772	0.568	-0.615	-0.492	-0.5	1.098	1.024	0.73	0.097	0.199	0.174	-0.048
GENE65X	AGI_HUM1_OLIGO_A_23_P350295	852801 || || Homo sapiens, clone IMAGE:5575764, mRNA || Hs.519978 || AK090500 ||	1	0.015	-0.092	-0.171	-0.222	0.102	0.704	1.062	0.71	0.857	0.131	-0.424	0.025	-0.199	0.441	0.47	-0.002	0.178	-0.801	-0.808	-0.185	-0.588	-0.589	-0.185	0.387	0.79	0.237	0.466	0.744	0.404	0.478	1.07	0.518	0.075	0.099	0.213	0.159	-0.619	-0.07	-0.553	1.048	0.741	0.666	0.361	0.241	-0.6	-0.388
GENE99X	AGI_HUM1_OLIGO_A_24_P860781	842855 || || Homo sapiens, clone IMAGE:5575764, mRNA || Hs.519978 || AK092921 ||	1	-0.035	-0.159	-0.214	-0.144	0.028	0.701	0.915	0.716	0.523	-0.145	-0.201	0.212	-0.079	0.184	0.362	0.1	0.142	-0.461	-0.606	-0.11	-0.576	-0.425	-0.131	0.375	0.455	0	0.624	0.67	0.254	0.36	0.862	0.437	0.195	0.087	0.241	0.02	-0.451	-0.17	-0.583	0.915	0.828	0.551	0.381	0.436	-0.434	0.046
GENE74X	AGI_HUM1_OLIGO_A_23_P125109	869292 || || || || I_1100650 ||	1	-0.002	-0.023	-0.177	-0.17	0.093	0.716	0.909	0.603	0.489	0.218	-0.04	0.635	0.285	0.426	0.342	0.17	0.393	-0.608	-0.665	0.084	-0.478	-0.683	-0.305	0.684	0.922	0.089	0.454	0.208	0.218	0.231	1.039	0.453	0.249	0.212	0.319	-0.061	-0.959	-0.668	-0.881	0.922	0.851	0.548	0.439	0.362	-0.334	-0.002
GENE135X	AGI_HUM1_OLIGO_A_24_P418044	856426 || HLA-A || Major histocompatibility complex, class I, A || Hs.181244 || BC020891 ||	1	-0.108	-0.069	-0.152	-0.095	0.265	0.655	0.763	0.476	0.752	0.16	-0.186	0.352	-0.099	0.452	0.471	0.315	0.469	-0.423	-0.552	-0.077	-0.384	-0.254	-0.138	0.215	0.524	0.125	0.479	0.146	0.111	0.003	1.013	0.507	0.148	0.215	0.086	0	-0.663	-0.174	-0.703	0.712	0.641	0.63	0.602	0.501	-0.219	-0.15
GENE175X	AGI_HUM1_OLIGO_A_24_P912382	865663 || || || || M64260 ||	1	-0.193	0.097	0	-0.241	0.368	0.981	1.028	0.582	0.698	0.265	-0.215	-0.09	-0.289	0.013	0.411	-0.099	0	-0.803	-0.917	-0.433	-0.884	-0.871	-0.128	0.571	0.792	0.052	0.268	-0.787	0.224	0.34	0.994	0.428	0.237	0.132	0.43	0.086	-0.725	-0.393	-0.748	1.027	0.908	0.822	0.484	0.282	-0.4	0.085
GENE51X	AGI_HUM1_OLIGO_A_23_P338113	869711 || || || || ENST00000293569 ||	1	0.136	-0.05	0.055	0.239	0.265	0.891	1.107	0.842	0.749	-0.107	-0.383	-0.372	-0.692	0.091	0.278	0	-0.329	-0.441	-0.353	-0.345	-0.903	-0.336	-0.181	-0.144	0.084	-0.551	1.242	0.627	0.425	0.33	0.796	0.468	0.179	-0.154	0.401	0.364	-0.474	0.064	-0.382	0.914	1.145	0.677	0.469	0.27	-0.364	-0.096
GENE107X	AGI_HUM1_OLIGO_A_23_P373126	864905 || || Homo sapiens, clone IMAGE:5575764, mRNA || Hs.519978 || BC035647 ||	1	-0.018	0.178	0.118	0.052	0.423	0.975	1.164	0.844	0.883	0.378	0	-0.276	-0.615	0.344	0.547	0.114	0.081	-0.323	-0.409	-0.453	-1.024	-0.592	-0.124	0.002	0.211	-0.519	0.984	-0.284	0.208	0.273	0.972	0.454	0.171	-0.176	0.635	0.164	-0.512	-0.251	-0.572	1.047	0.925	0.887	0.623	0.448	-0.195	-0.002
GENE214X	AGI_HUM1_OLIGO_A_23_P95917	689264 || || || || DQ188807 ||	1	0.093	-0.186	-0.192	-0.132	0.101	0.703	1.059	0.818	0.393	-0.034	-0.081	0.3	0	0.056	0.276	0.087	0.063	-0.114	-0.396	-0.13	-0.498	-0.285	-0.168	0.049	0.311	-0.652	0.613	0.285	-0.212	-0.051	0.76	0.402	0.274	-0.109	-0.067	-0.12	-0.9	-0.71	-0.84	0.894	0.806	0.102	0.488	0.595	-0.142	0.198
GENE643X	AGI_HUM1_OLIGO_A_24_P326082	863024 || HLA-E || Major histocompatibility complex, class I, E || Hs.381008 || NM_005516 ||	1	-0.192	-0.158	-0.186	-0.07	0.286	0.64	0.974	0.89	0.633	-0.068	-0.059	0.204	-0.303	-0.084	0.111	0	-0.04	-0.094	-0.422	-0.146	-0.7	-0.205	-0.199	0.184	0.264	-0.487	0.673	0.652	0.205	0.22	0.871	0.375	0.313	0.05	0.148	0.214	-0.481	0.022	-0.484	0.732	0.945	0.305	0.499	0.541	-0.251	0.197
GENE674X	AGI_HUM1_OLIGO_A_24_P113674	846695 || HLA-B || Major histocompatibility complex, class I, B || Hs.77961 || NM_005514 ||	1	0.242	0.177	-0.076	-0.17	0.111	0.63	0.84	0.827	0.537	0.391	0.119	0.598	0.067	0.575	0.605	0.062	0.408	-0.337	-0.597	-0.118	-0.401	-0.607	-0.257	0.383	0.67	-0.231	0.307	0.15	-0.296	-0.013	0.527	0.231	0.059	-0.222	0.177	-0.303	-1.043	-0.536	-1.013	0.555	0.472	0.204	0.2	0.39	-0.302	0.008
GENE599X	AGI_HUM1_OLIGO_A_23_P30848	693230 || HLA-E || Major histocompatibility complex, class I, E || Hs.381008 || NM_005516 ||	1	-0.116	0.1	0.147	-0.01	0.323	0.773	1.238	1.165	0.735	0.442	0.388	0.723	0.284	0.345	0.535	-0.346	-0.293	-0.641	-0.819	-0.382	-0.668	-0.911	-0.366	0.005	0.682	-1.128	0.059	-0.827	-0.502	-0.074	0.43	0.459	-0.164	-0.134	-0.057	-0.472	-1.004	-0.906	-1.265	0.924	0.87	0.103	0.12	0.171	0	0.59
GENE805X	AGI_HUM1_OLIGO_A_23_P145264	688168 || HLA-F || Major histocompatibility complex, class I, F || Hs.519972 || NM_018950 ||	1	-0.208	-0.029	-0.063	-0.12	0.319	0.686	0.766	0.201	0.272	0.264	-0.104	0.36	0.197	0.575	0.809	0.087	-0.031	-0.557	-0.733	-0.023	-0.543	-0.652	-0.487	0.551	0.495	-0.203	0.45	-1.28	-0.102	0.117	0.819	0.486	0.279	0.207	0.292	0	-0.852	-0.608	-0.807	1.085	0.916	0.471	0.515	0.346	0.034	0.171
GENE431X	AGI_HUM1_OLIGO_A_23_P312217	865809 || CAPN10 || Calpain 10 || Hs.112218 || NM_021251 ||	1	0.216	-0.084	0.225	0	0.248	0	0.146	0.215	0.149	0.386	0.185	0.151	0.061	-0.001	0.436	0.092	0.017	0.159	-0.07	0.249	0.034	0.135	-0.003	0.174	0.239	0.066	-0.172	0.003	0.06	0.01	0.578		-0.229	0.001	0.079	-0.111	-0.201	-0.138	-0.337	0.362	-0.085	0.103	0.392	0.564	-0.275	-0.055
GENE966X	AGI_HUM1_OLIGO_A_23_P38959	693880 || VAV1 || Vav 1 oncogene || Hs.116237 || NM_005428 ||	1	0.1375	0.0935	-0.0465	-0.0705	-0.1215	0.0815	-0.0005	-0.1445	0.0295	-0.1805	-0.1455	-0.1615	0.0005	0.1935	0.5755	-0.0845	0.2175	0.1185	0.1245	0.2385	-0.2855	0.1815	0.0535	-0.0085	0.2525	0.1075	0.2975	0.4185	0.1705	0.2055	0.3005	0.2825	0.0365	0.0495	0.2555	-0.3645	-0.8225	-0.2915	-0.8285	0.5065	0.1445	0.2485		0.7485	-0.3035	0.0255
GENE462X	AGI_HUM1_OLIGO_A_24_P24831	867509 || || Similar to CXYorf1-related protein || Hs.446466 || XM_377073 ||	1	0.183	0.076	-0.024	0.41	0.361	0.718	0.85	0.577	0.616	-0.036	-0.266	-0.005	-0.275	-0.224	-0.219	-0.532	-0.11	0.078	-0.159	-0.311	-0.455	-0.141	0.058	0.355	0.472	0.291	0.259	0.17	-0.178	-0.06	0.617	0.368	-0.276	-0.526	0.163	-0.115	-0.407	-0.495	-0.872	-0.046	0.038	0.316	0.561	0.292	0.236	-0.066
GENE617X	AGI_HUM1_OLIGO_A_23_P11744	845893 || FLJ25222 || CXYorf1-related protein || Hs.459573 || NM_199163 ||	1	0.177	0.092	0.07	0.274	0.318	0.733	0.822	0.499	0.55	-0.013	-0.269	0.071	-0.253	-0.003	-0.034	-0.596	-0.243	0.179	-0.205	-0.504	-0.327	-0.244	0.004	0.209	0.446	0.101	0.108	0.224	-0.141	-0.044	0.629	0	-0.249	-0.658	0.051	-0.291	-0.437	-0.606	-0.8	-0.085	-0.051	-0.015	0.45	0.137	0.287	0.119
GENE710X	AGI_HUM1_OLIGO_A_24_P167877	866697 || MGC9515 || Hypothetical protein MGC9515 || Hs.546552 || BC036263 ||	1	0.429	0.241	0.212	0.368	0.363	0.976	1.182	0.999	1.1	0.56	-0.017	0.186	-0.475	0.4	0.105	0.23	0.634	0.609	-0.078	-1.125	-0.017	-0.298	0.511	0.667	0.747	0.316	-0.025	0.022	-0.744	-0.895	0.984	0.003	0.096	-0.413	-0.216	-0.662	-0.696	-0.628	-0.878	0.633	0.699	0.101	0.287	-0.135	0.136	-0.008
GENE935X	AGI_HUM1_OLIGO_A_24_P136484	845587 || MGC15875 || Hypothetical protein MGC15875 || Hs.534507 || AK090397 ||	1	0.121	0.202	0.09	-0.076	0.157	0.267	0.51	0.465	0.457	0.091	0.029	0.3	0.283	-0.022	0.352	-0.065	0.437	0.368	-0.012	0.052	0.234	-0.039	-0.04	0.25	0.127	-0.082	-0.067	-0.036	-0.573	-0.349	0.453	0.076	-0.244	-0.236	-0.024	-0.565	-0.518	0.073	-0.441	-0.064	0.017	-0.174	0.072	0.152	0.556	0.133
GENE248X	AGI_HUM1_OLIGO_A_23_P163682	866576 || RHBDF1 || Rhomboid family 1 (Drosophila) || Hs.57988 || NM_022450 ||	1	0.245	0.221	0.122	0.055	0.39	0.23	0.416	0.486	0.31	0.175	0.251	0.409	0.151	0.108	0.248	0.085	0.388	0.471	0.07	0.237	0.584	0.32	0.158	-0.161	-0.063	-0.368	-0.516	-0.308	-0.256	0.005	0.207	0.026	-0.478	-0.313	-0.207	-0.372	-0.482	-0.751	-0.564	-0.09	0.188	-0.13	0.122	-0.473	-0.069	-0.132
GENE318X	AGI_HUM1_OLIGO_A_23_P30464	680969 || MGC10772 || Hypothetical protein MGC10772 || Hs.534492 || NM_030567 ||	1	0.077	0.152	0.115	-0.299	-0.162	-0.01	0.192	0.041	0.167	0.086	0.248	0.487	0.167	0.005	0.188	0.385	0.173	0.164	0.073	0.21	0.123	0.377	-0.036	0.058	0	0.078	0.239	0	-0.14	-0.072	0.08	-0.631	-0.492	-0.295	-0.247	-0.592	-0.523	-0.575	-0.582	-0.188	-0.257	-0.176	-0.187	-0.305	0.504	0.208
GENE653X	AGI_HUM1_OLIGO_A_23_P66319	683136 || BCAR1 || Breast cancer anti-estrogen resistance 1 || Hs.479747 || NM_014567 ||	1	0	0.05	0.14	-0.155	-0.025	0.075	0.006	0.147	0.026	0.01	0.381	0.328	0.435	0.069	0.104	0.371	0.11	0.266	0.141	0.357	0.272	0.421	0.141	-0.064	0.249	0.069	0.093	0.075	-0.245	-0.055	0.241	-0.3	-0.235	-0.126	-0.175	-0.477	-0.638	-0.761	-0.756	0.068	0.485	-0.637	-0.09	-0.14	-0.303	0.194
GENE353X	AGI_HUM1_OLIGO_A_23_P407074	866435 || || || || NM_001005360 ||	1	0.379	0.379	0.202	-0.03	0.324	0.165	0.055	0.629	0.183	0.169	0.438	0.705	0.477	0.192	0.264	-0.103	-0.009	0.272	-0.028	0	0.033	0.065	-0.22	0.053	0.191	-0.236	-0.22	-0.263	-0.251	0.113	0.375	-0.139	-0.814	-0.718	-0.286	-0.952	-1.311	-1.254	-1.453	-0.219	0.164	-0.034	0.148	0.062	0.145	0.372
GENE207X	AGI_HUM1_OLIGO_A_23_P112406	692659 || GTF3C5 || General transcription factor IIIC, polypeptide 5, 63kDa || Hs.495417 || NM_012087 ||	1	0.353	0.335	0.218	0.077	0.074	0.129	-0.028	0.293	0.015	0.187	0.185	0.234	0.148	0.305	0.285	-0.059	0.247	0.22	0.144	0.167	0.436	0.391	-0.039	0.046	0.134	-0.031	0	0.05	-0.16	-0.096	-0.028	-0.393	-0.522	-0.433	-0.263	-0.506	-0.811	-0.752	-0.986	-0.379	-0.291	-0.19	-0.237	-0.31	0.042	0.036
GENE828X	AGI_HUM1_OLIGO_A_23_P208469	683859 || PRSS15 || Protease, serine, 15 || Hs.350265 || NM_004793 ||	1	0.272	0.141	0.172	-0.032	-0.003	-0.074	0.159	0.187	0.171	0.111	0.177	0.289	0.281	0.391	0.235	0.053	0.151	0.297	0.256	0.269	0.296	0.417	-0.246	0.033	0.21	-0.17	0	0.545	-0.216	-0.092	0.335	0.092	-0.371	-0.32	-0.122	-0.818	-1.16	-1.051	-1.323	-0.443	-0.019	-0.279	-0.304	0.005	-0.204	0.156
GENE940X	AGI_HUM1_OLIGO_A_23_P15067	687087 || RHOT2 || Ras homolog gene family, member T2 || Hs.513242 || NM_138769 ||	1	0.411	0.328	0.278	0.121	0.231	0.235	0.348	0.496	0.237	0.49	0.279	0.422	0.271	0.378	0.422	0.008	0.155	0.16	0.02	-0.005	0.496	0.199	-0.016	0.035	0.136	-0.191	-0.146	-0.018	-0.047	-0.129	0.267	-0.074	-0.524	-0.28	-0.038	-0.229	-0.693	-0.607	-0.722	-0.304	-0.131	-0.186	-0.289	0.27	-0.171	0.212
GENE779X	AGI_HUM1_OLIGO_A_23_P93383	695774 || RGL2 || Ral guanine nucleotide dissociation stimulator-like 2 || Hs.509622 || NM_004761 ||	1	-0.089	0.1	0.205	-0.065	0.173	0.261	0.548	0.465	0.278	0.146	0.172	0.691	0.451	-0.213	0.47	0.161	0.167	0.158	0.023	0.03	-0.331	0.055	-0.157	0.12	0.191	-0.222	0.035	-0.219	-0.015	-0.203	0.381	-0.271	-0.283	-0.3	-0.23	-0.114	-0.345	-0.413	-0.572	-0.221	0.238	0.028	0.3	-0.071	0.043	0.15
GENE782X	AGI_HUM1_OLIGO_A_23_P130531	866011 || CDC37 || CDC37 cell division cycle 37 homolog (S. cerevisiae) || Hs.160958 || NM_007065 ||	1	0.005	0.343	0.169	0	0.281	0.214	0.306	0.447	0.279	0.046	0.099	0.446	0.37	0.309	0.325	-0.096	-0.175	0.026	-0.133	0.345	0.175	0.008	-0.097	0.008	0.122	-0.005	-0.032	0.012	-0.222	0.107	0.244	0.143	-0.364	-0.298	-0.147	-0.347	-0.824	-0.562	-0.817	-0.401	-0.251	-0.016	-0.041	-0.162	0.262	0.335
GENE759X	AGI_HUM1_OLIGO_A_23_P160177	685180 || ATP1A4 || ATPase, Na+/K+ transporting, alpha 4 polypeptide || Hs.367953 || NM_144699 ||	1	0.013	0.014	0.104	0.08	0.192	0.217	0.296	0.158	0.244	0.022	0.085	0.076	-0.014	0.11	-0.024	0.142	0.125	0.024	0.037	-0.123	0.145	0.208	-0.284	-0.094	0.092	-0.147	0.104	-0.07	-0.183	-0.174	0.099	-0.199	-0.168	-0.138	-0.014	-0.063	-0.463	-0.559	-0.507	-0.163	-0.171	0.071	-0.168	0.078	-0.205	0.033
GENE646X	AGI_HUM1_OLIGO_A_24_P132950	860773 || NAP1L4 || Nucleosome assembly protein 1-like 4 || Hs.501684 || NM_005969 ||	1	0.5045		0.2655	0.0535	-0.1665	0.0625	0.1965	0.3765	-0.0245	-0.0725	0.3535	0.4785	0.1125	1.3185						0.2305		0.2145		0.1985	0.0885	-0.1615	0.2915	-0.0675	-0.3025	-0.3875	0.0185	0.0815	-0.5245	-0.6355		-0.4565		-0.5975	-0.4805	-0.5255		-0.3305		0.3735	0.0905	0.0405
GENE600X	AGI_HUM1_OLIGO_A_23_P325080	771569 || PTOV1 || Prostate tumor overexpressed gene 1 || Hs.515540 || NM_017432 ||	1	-0.04	0.145	0.197	-0.03	0.116	0.02	0.089	0.029	0.122	0.109	0.085	0.18	0.063	0	0.102	-0.027	0.002	0.004	-0.106	0.133	-0.583	0.013	-0.113	0.179	0.164	-0.071	-0.275	-0.078	-0.037	-0.081	0.308		-0.518	-0.105	-0.117	-0.168	-0.609	-0.504	-0.379	-0.07	-0.126	-0.029	0.263	0.283	-0.115	0.148
GENE466X	AGI_HUM1_OLIGO_A_24_P411121	863778 || TNFRSF18 || Tumor necrosis factor receptor superfamily, member 18 || Hs.212680 || NM_148902 ||	1	0.245	0.067	0.17	0.294	0.138	0.242	0.194	0.375	0.134	0.189	0.246	0.258	0.123	-0.161	0.023	0.565	0.191	0.237	0.161	0.109	0.86	0.243	0.176	-0.031	-0.077	-0.096	-0.13	-0.183	-0.056	-0.283	0.097	-0.092	-0.24	-0.209	-0.26	-0.321	0.063	-0.354	-0.269	-0.216	0.418	-0.042	0.196	-0.407	-0.058	-0.072
GENE497X	AGI_HUM1_OLIGO_A_23_P141055	688470 || TGFB1I1 || Transforming growth factor beta 1 induced transcript 1 || Hs.513530 || NM_015927 ||	1	0.28	0.083	0.49	0.052	0.045	0.382	0.425	0.58	0.265	0.251	0.389	0.392	0.498	0.197	0.181	0.643	0.481	0.463	0.252	0.211	0.784	0.444	0	-0.315	0.1	-0.03	-0.451	-0.421	-0.152	-0.161	-0.082	-0.345	-0.066	-0.282	-0.168	-0.232	-0.214	-0.2	-0.539	-0.255	0.415	-0.183		-0.825	-0.217	0.021
GENE972X	AGI_HUM1_OLIGO_A_23_P211428	694447 || SMTN || Smoothelin || Hs.149098 || NM_134269 ||	1	0.332	0.111	0.182	0.252	0.079	0.194	0.202	0.256	0.294	0.109	0.109	0.127	0.032	0	0.134	0.369	0.162	0.172	-0.118	0.28	0.561	0.184	-0.16	-0.207	-0.054	-0.158	-0.336	-0.276	-0.179	-0.074	0.103	-0.167	-0.171	-0.214	-0.315	-0.112	-0.355	-0.367	-0.362	-0.097	0.091	0.006	-0.1	-0.108	-0.02	0.1
GENE327X	AGI_HUM1_OLIGO_A_24_P542291	842981 || || Hypothetical LOC339352 || Hs.515570 || BG620990 ||	1	0.506	0.464	0.349	0.109	0.443	-0.633	-0.283	-0.277	-0.343	-0.068	-0.114	0.356	0.354	0.14	0.248	-1.122	-0.916	-0.639	-0.739	-0.382	-0.211	-0.24	-0.693	0.185	0.362	0.055	-0.35	-0.323	-0.004	0.293	0.783	0.765	-0.02	-0.038	0.02	-0.117	-0.193	-0.484	-0.289	-0.168	0	0.167	0.844	0.354	-0.195	0.504
GENE343X	AGI_HUM1_OLIGO_A_23_P130974	684555 || KIAA1683 || KIAA1683 || Hs.313471 || NM_025249 ||	1	0.117	-0.143	-0.291	-0.075	-0.131	0.088	0.216	-0.007	-0.091	-0.267	-0.077	0.066	-0.031	-0.253	-0.451	-0.27	-0.441	0.021	0.096	0.014	-0.412	-0.334	0.116	0.082	0.116	0.047	-0.091	-0.161	-0.182	-0.298	0.227	0.014	0.011	-0.112	-0.219	-0.373	-0.064	-0.332	-0.077	-0.242	-0.329	-0.135	0.263	0.356	0.646	0.389
GENE483X	AGI_HUM1_OLIGO_A_24_P386334	867238 || SH3GLB2 || SH3-domain GRB2-like endophilin B2 || Hs.460238 || NM_020145 ||	1	0.137	0.091	-0.024	0	0.213	-0.32	-0.306	-0.387	-0.186	-0.028	-0.033	0.118	-0.044	-0.18	-0.415	-0.348	-0.372	-0.31	-0.233	0.156		-0.306	-0.217	0.126	0.114	0.039	0.203	-0.187	-0.092	0.054	0.231		-0.075	-0.188	-0.177	-0.023	-0.342	-0.352	-0.233	-0.068	-0.266	0.192		0.539	0.344	0.268
GENE590X	AGI_HUM1_OLIGO_A_23_P141946	682546 || LTBP4 || Latent transforming growth factor beta binding protein 4 || Hs.466766 || NM_003573 ||	1	-0.074	0.341	0.067	-0.023	0.265	-0.312	-0.091	-0.132	-0.138	-0.569	0.072	-0.281	0.238	-0.694	0.058	-0.385	0.023	-0.102	-0.165	0.12	-0.025	-0.433	-0.242	-0.088	0.095	-0.233	-0.692	-1.156	-0.436	-1.066	0.208	0.451	-0.567	-0.668	-0.117	-0.336	0.211	-0.097	-0.22	0	0.16	-0.175	0.428	0.811	0.581	0.666
GENE683X	AGI_HUM1_OLIGO_A_23_P62583	852872 || EGFL3 || EGF-like-domain, multiple 3 || Hs.56186 || NM_001409 ||	1	0.019	0.215	0.183	-0.01	0.773	-0.066	0.149	-0.074	0.085	0	0.299	0.349	0.167	-0.417	-0.285	-0.823	-0.504	-0.228	-0.291	-0.613	-0.631	-0.726	-0.659	-0.046	0.143	-0.25	-0.53	-0.951	-0.395	-0.073	0.313	0.117	-0.405	-0.458	-0.09	0.009	-0.394	-0.294	-0.332	0.896	0.694	-0.226	0.087	0.108	0.492	0.973
GENE716X	AGI_HUM1_OLIGO_A_23_P117346	843117 || WDR22 || WD repeat domain 22 || Hs.509780 || NM_003861 ||	1	0.089	0.035	-0.043	0.054	0.183	-0.133	0	-0.381	-0.021	0.002	-0.051	-0.284	-0.167	-0.188	-0.188	-0.286	-0.045	-0.171	-0.175	-0.228	-0.443	-0.38	-0.099	0.349	0.364	0.223	0.019	-0.347	-0.191	0.018	0.539	0.234	-0.16	-0.59	-0.164	-0.542	-0.278	-0.495	-0.462	0.102	0.273	-0.182	0.2	0.597	0.191	0.323
GENE720X	AGI_HUM1_OLIGO_A_24_P270728	845473 || P8 || P8 protein (candidate of metastasis 1) || Hs.513463 || NM_012385 ||	1	0.037	0.069	0.16	0.214	-0.035	-0.154	-0.282	-0.103	-0.356	0.133	0.257	-0.084	-0.06	0.165	0.264	-0.206	-0.159	-0.044	-0.209	-0.331	-0.366	-0.324	-0.374	-0.308	-0.499	-0.224	0.028	-0.598	-0.18	-0.593	0.259	0.142	-0.102	-0.19	-0.015	-0.144	-0.138	-0.134	-0.299	-0.123	0.33	-0.354	0.222	0.282	0.146	0.375
GENE522X	AGI_HUM1_OLIGO_A_23_P27827	682138 || ZBTB7 || Zinc finger and BTB domain containing 7 || Hs.465623 || NM_015898 ||	1	0.151	0.218	0.332	0.017	0.327	-0.104	0.15	-0.005	0.158	-0.05	0.185	0.13	0.078	-0.023	0.086	-0.329	-0.353	-0.346	-0.177	0.049	-0.124	0.107	-0.255	-0.04	0.044	-0.095	0.109	-0.054	-0.177	-0.036	0.086	0.066	-0.324	-0.248	0.001	-0.139	-0.233	-0.512	-0.45	-0.129	0.006	-0.079	0.22	0.154	0	0.213
GENE670X	AGI_HUM1_OLIGO_A_24_P79199	869437 || PRIC285 || Peroxisomal proliferator-activated receptor A interacting complex 285 || Hs.517180 || NM_033405 ||	1	0.142	0.231	0.336	0.202	0.341	-0.05	0.086	0.043	-0.033	0.067	-0.037	0.126	-0.014	0.018	-0.004	-0.139	-0.033	-0.091	-0.338	-0.13	-0.209	-0.126	-0.258	0.022	0.189	0.133	-0.333	0.152	-0.001	0.002	0.082	-0.049	-0.287	-0.274	-0.092	-0.181	-0.201	-0.503	-0.303	-0.118	-0.072	-0.094	0.109	0.073	0.001	0.108
GENE349X	AGI_HUM1_OLIGO_A_23_P119617	846452 || SF4 || Splicing factor 4 || Hs.515274 || NM_172231 ||	1	0.086	0.192	0.196	0.147	0.125	0.102	0.157	0.396	0.149	0.084	0.118	0.326	0.091	0.155	-0.029	-0.454	-0.185	-0.018	-0.034	0	0.119	-0.081	0.01	-0.08	0.011	-0.588	0.087	0.039	-0.311	-0.028	-0.049		-0.617	-0.562	-0.21	-0.724	-0.651	-1.013	-1.148	-0.384	-0.286	-0.234	0.043	0.665	0.671	0.597
GENE502X	AGI_HUM1_OLIGO_A_23_P78802	861862 || PRKD2 || Protein kinase D2 || Hs.466987 || NM_016457 ||	1	0.135	-0.021	0.047	0.05	0.084	0	0.351	0.135	0.155	0.043	0.014	0.107	-0.023	-0.137	0.011	-0.583	-0.449	-0.296	-0.284	0.015	-0.266	-0.426	-0.145	-0.061	0.144	-0.337	-0.095	-0.13	-0.339	-0.04	0.105	0.042	-0.251	-0.348	-0.285	-0.246	-0.4	-0.295	-0.67	-0.102	-0.039	-0.051	0.206	-0.008	0.156	0.41
GENE877X	AGI_HUM1_OLIGO_A_23_P98183	684107 || HRAS || V-Ha-ras Harvey rat sarcoma viral oncogene homolog || Hs.37003 || NM_176795 ||	1	0.07	0.284	0.266	0.232	0.508	0.204	0.258	-0.026	0.089	0.147	0.097	0.431	-0.217	-0.075	0.055	-0.605	-0.589	-0.516	-0.686	-0.127	-0.779	-0.584	-0.349	0.05	0.178	-0.362	-0.154	-0.324	-0.327	0.111	0.157	0.005	-0.516	-0.639	-0.123	-0.516	-0.649	-0.927	-1.052	-0.236	0.08	0.113	0.174	0.427	0.208	0.5
GENE920X	AGI_HUM1_OLIGO_A_24_P258277	861975 || LOC51035 || ORF || Hs.351296 || NM_015853 ||	1	0.434	0.268	0.079	0.182	0.306	0.006	0.145	0.073	-0.024	-0.103	-0.084	0.047	0.223	0.034	0.033	-0.7	-0.344	-0.353	-0.379	0.024	-0.318	-0.085	-0.381	0.092	0.36	-0.263	0.088	-0.121	-0.44	-0.233	0.267	0.06	-0.476	-0.587	-0.234	-0.563	-0.833	-0.784	-1.167	-0.153	-0.132	0.044	0.257	0.017	-0.101	0.472
GENE598X	AGI_HUM1_OLIGO_A_24_P259328	869298 || LOC142678 || Skeletrophin || Hs.135805 || NM_080875 ||	1	-0.01	0.14	0.12	0.176	0.276	-0.103	0.031	-0.146	0.008	-0.18	-0.101	0.244	-0.196	-0.007	0.019	-0.418	-0.04	-0.26	-0.207	0	-0.338	-0.115	-0.016	0.346	0.215	-0.13	-0.195	-0.001	-0.106	0.095	0.515	0.389	-0.248	-0.258	-0.266	-0.17	-0.058	-0.455	-0.424	-0.013	0.056	0.052	0.442	0.371	0.122	0.444
GENE700X	AGI_HUM1_OLIGO_A_23_P166491	685743 || RUTBC3 || RUN and TBC1 domain containing 3 || Hs.474914 || NM_015705 ||	1	0.2285	0.1605	-0.0315	0.1785	0.3955	-0.0445	0.0575	0.2255	0.0495	-0.1435	0.0555	0.3015	-0.0975	-0.3155	-0.2975	-0.4325	-0.1405	-0.1715	-0.0925	0.0775		0.0075	-0.0375	-0.0845	0.2485	-0.0705	0.0465	0.0825	-0.2775	0.3825	-0.0575		-0.2595	-0.2025	-0.0115	-0.2485	-0.5765	-0.8625	-0.4465	-0.2415	0.0445	-0.0505		1.0215	0.4335	0.4865
GENE872X	AGI_HUM1_OLIGO_A_24_P347854	849691 || SYNGR2 || Synaptogyrin 2 || Hs.464210 || NM_004710 ||	1	0.01	0.001	0.08	0.198	0.203	-0.11	0.061	-0.168	-0.085	-0.034	0.115	0.192	0.056	-0.046	-0.095	-0.391	-0.519	-0.362	-0.401	0.03	-0.234	-0.217	0.019	-0.115	0.15	-0.295	0.018	0.009	0.027	-0.182	0.021	-0.035	-0.114	-0.368	-0.11	-0.123	-0.205	-0.39	-0.465	0.075	0.008	-0.143	-0.036	0.035	0.221	0.425
GENE671X	AGI_HUM1_OLIGO_A_23_P250072	682245 || GRIPAP1 || GRIP1 associated protein 1 || Hs.109929 || AB032993 ||	1	0.176	0.005	0.02	0.256	0.064	-0.03	0.119	0.045	0.168	-0.006	0.12	-0.076	-0.127	-0.059	0.047	-0.316	-0.203	-0.15	-0.11	-0.041	-0.248	0.122	0.241	-0.028	0.035	-0.061	0.247	0.12	-0.14	-0.131	0	-0.106	-0.308	-0.275	-0.306	-0.175	-0.444	-0.51	-0.559	-0.117	0.069	-0.179	0.075	-0.07	0.639	0.161
GENE934X	AGI_HUM1_OLIGO_A_24_P52111	845402 || || || || NM_001031677 ||	1	0.183	0.295	0.258	0.185	0.382	0	-0.168	0.03	-0.005	-0.064	0.001	0.341	0.155	0.041	0.504	-0.239	-0.046	-0.276	-0.098	0.085	-0.168	-0.133	0.087	0.134	0.166	-0.161	-0.131	-0.155	-0.381	-0.169	0.184	0.056	-0.296	-0.205	0.039	-0.125	-0.658	-0.667	-0.914	-0.062	-0.288	-0.212	-0.109	-0.574	0.296	0.232
GENE978X	AGI_HUM1_OLIGO_A_23_P252825	686109 || SCAP || SREBP CLEAVAGE-ACTIVATING PROTEIN || Hs.531789 || NM_012235 ||	1	0.546	0.534	0.493	0.239	0.592	-0.041	0	0.311	0.17	0.145	0.46	0.48	0.76	0.555	0.516	-0.465	-0.28	-0.122	-0.102	0.169	-0.007	-0.115	-0.033	-0.032	0.201	-0.186	0.065	-0.011	-0.352	-0.076	0.188	-0.085	-0.442	-0.476	-0.453	-0.454	-0.783	-0.725	-0.903	-0.105	-0.194	-0.193	-0.02	-1.058	-0.133	0.336
GENE626X	AGI_HUM1_OLIGO_A_24_P403501	854442 || || || || S80864 ||	1	0.183	0.067	0.127	0.381	0.239	0.051	-0.082	-0.168	-0.182	-0.052	-0.066	-0.371	-0.259	-0.073	0	-0.415	-0.361	-0.321	-0.277	-0.239	-0.544	-0.543	-0.264	0.126	0.12	0.157	0.063	0.08	-0.135	-0.307	0.233	0.082	-0.434	-0.341	0.04	-0.104	-0.171	-0.208	-0.099	-0.138	-0.3	0.02	0.018	-0.006	0.341	0.134
GENE859X	AGI_HUM1_OLIGO_A_23_P3496	690799 || SSB3 || SPRY domain-containing SOCS box protein SSB-3 || Hs.7247 || NM_080861 ||	1	0.119	-0.104	-0.171	0.107	-0.05	0.183	0.031	0.215	0.051	-0.068	-0.077	-0.138	-0.562	-0.254	-0.176	-0.494	-0.031	0.022	-0.333	-0.344	-0.286	-0.531	-0.283	0.017	-0.046	0.219	-0.201	-0.24	-0.1	-0.264	0.059	0.084	-0.377	-0.514	-0.344	-0.346	-0.344	-0.369	-0.545	0.007	0.135	-0.115	0.229	0.186	0.141	-0.077
GENE923X	AGI_HUM1_OLIGO_A_24_P926820	846888 || || || || BM839360 ||	1	-0.099	-0.165	0.607	-0.032	0.24	0.214	-0.049	0.924	-0.13	0.989	0.372	0.895	0.208	-0.583	-0.798	-1.314	-0.678	-1.176	-1.268	-1.74	-1.236	-1.62	-1.426	-0.068	0.567	-0.414	-0.605	0.375	-0.313	0	0.367	-0.018	-0.276	-0.445	-0.42	-0.173	-0.686	-0.594	-0.691	-0.131	0.201	-0.036	0.403	0.308	0.046	0.236
GENE108X	AGI_HUM1_OLIGO_A_24_P145019	866408 || || CDNA FLJ38235 fis, clone FCBBF2005428 || Hs.61307 || AK095554 ||	1	-0.118		-0.378	-0.02	-0.16	-0.039	0.165	-0.21	0.024	-0.497	-0.62	-0.552	-0.406	-0.302			-0.947			-0.13		0.463	-0.759	-0.194	0.041	-0.057	2.27	0.01	0.054	-0.254			-0.275	-0.042	-0.14	-0.209	-0.255	0.379	-0.125	0.183	-0.17	0.157			0.255	-0.019
GENE137X	AGI_HUM1_OLIGO_A_23_P144096	684626 || CISH || Cytokine inducible SH2-containing protein || Hs.8257 || NM_145071 ||	1	-0.18	-0.105	-0.124	-0.177	-0.004	-0.015	-0.038	-0.362	0.143	-0.521	-0.574	-0.666	-0.259	0.141	0.366	-0.511	-0.444	-0.523	-0.596	-0.13	-1.284	-0.297	-0.399	-0.156	-0.286	-0.008	3.616	-0.142	0.442	0.032	0.365	0.593	0.614	0.281	0.083	0.043	0	-0.384	-0.138	0.054	0.241	0.066	0.018	0.536	-0.33	0.132
GENE729X	AGI_HUM1_OLIGO_A_32_P201292	857858 || || Homo sapiens, clone IMAGE:4838137, mRNA || Hs.98619 || BU587941 ||	1	-0.259		-0.197	-0.088	-0.202	0.181	0.264	-0.058	0.321	0.104	-0.167	-0.476	-0.304	-0.254	0.086	-0.316	-0.287	-0.378	-0.195	-0.051		-0.253	-0.393	0	0.203	-0.23	1.985	-0.184	0.008	-0.182			-0.068	0.128	-0.079	0	0.158	-0.578	0.107	0.37	0.231	0.17	0.358	0.007	0.482	0.073
GENE117X	AGI_HUM1_OLIGO_A_32_P109666	859127 || ARX || Aristaless related homeobox || Hs.300304 || NM_139058 ||	1	-0.093	0	-0.065	-0.016	0.103	0.211	-0.083	0.151	0.21	-0.096	-0.188	-0.234	-0.148	-0.001	0.078	0.158	-0.02	0	0.061	0.172	0.273	0.091	0.21	-0.174	-0.211	-0.001	1.845	0.233	-0.042	0.131	-0.014	-0.199	0.065	0.003	-0.207	-0.23	-0.077	0.003	0.031	-0.36	0.131	-0.163	-0.049	-0.083	0.22	0.054
GENE176X	AGI_HUM1_OLIGO_A_32_P163469	865429 || || || || AC007066 ||	1	-0.304	-0.437	-0.462	-0.331	-0.451	0.388	0.259	0.325	0.268	-0.376	-0.236	-0.167	-0.182	0.056	-0.201	0.348	0.045	0.285	-0.18	0.088	-0.146	-0.208	0.048	-0.473	-0.454	0.142	2.801	-0.165	0.21	-0.349	0.049	0.121	0.418	0.13	-0.035	-0.048	0.106	0.237	0.262	0.441	0.31	-0.081	-0.604	-0.298	-0.012	0.134
GENE269X	AGI_HUM1_OLIGO_A_24_P924862	869046 || RAPH1 || Ras association (RalGDS/AF-6) and pleckstrin homology domains 1 || Hs.471162 || NM_213589 ||	1	-0.27	-0.654	-0.323	-0.155	-0.506	0.566	0.49	0.257	0.164	-0.248	-0.026	0.042	-0.071	-0.219	-0.251	0.761	-0.002	0.089	-0.006	0.08	0.373	0.061	0.431	-0.166	-0.393	-0.559	2.933	-0.314	0.141	-0.317	0.223	0.243	0.379	0.175	-0.249	0.151	0.592	0.188	0.416	0.059	0.178	-0.02	0.314	0.138	0.42	0.048
GENE55X	AGI_HUM1_OLIGO_A_24_P800629	869014 || Tmp21-II || Tmp21-II , transcribed pseudogene || Hs.534608 || AJ004914 ||	1	-0.059	0.017	-0.217	0.046	-0.407	0.722	0.534	0.618	0.61	-0.071	-0.048	-0.221	0.16	0.202	0.213	0.065	0.107	0.158	-0.047	-0.286	0.035	0.205	0	-0.004	-0.143	-0.208	2.667	0.025	0.216	0.065	-0.302	0.181	0.208	0.248	0.191	0.188	0.297	0.542	0.425	-0.283	-0.375	-0.057	-0.169	0.29	-0.201	-0.227
GENE785X	AGI_HUM1_OLIGO_A_24_P488649	862082 || EIF3S3 || Eukaryotic translation initiation factor 3, subunit 3 gamma, 40kDa || Hs.492599 || NM_003756 ||	1	-0.171		-0.198	0.164	-0.013	0.272	0.17	0.162	0.162	-0.066	-0.13	0.016	0.258	-0.105	-0.022	-0.263	-0.12	-0.136	-0.178	-0.471		-0.026	0.008	-0.018	-0.017	-0.186	1.922	-0.137	0.121	0.103	-0.013	0.001	0.058	-0.001	0.411	0.265	0.47	0.573	0.314	-0.067	-0.458	0.057	-0.037	0.327	0.149	-0.119
GENE864X	AGI_HUM1_OLIGO_A_23_P429082	858695 || FLJ39441 || Hypothetical protein FLJ39441 || Hs.268668 || NM_194285 ||	1	-0.036	0.037	-0.053	0.185	-0.32	0.366	-0.002	0.331	0.162	-0.214	-0.207	0.096	-0.182	-0.322	0.297	0.635	0.447	0.404	0.565	0.27		-0.271	0.122	-0.045	-0.143	-0.051	2.119	-0.459	0.121	0.048	-0.255	-0.137	0.642	0.012	-0.181	-0.078	0.69	0.532	0.781	0.161	0.274	-0.21	0.001	0.305	0.01	-0.279
GENE79X	AGI_HUM1_OLIGO_A_32_P35668	853987 || || || || THC1584122 ||	1	-0.2675		-0.5815	-0.4535	-0.0415	1.3895	1.7865	1.1095	1.6145	-0.2795	-0.1865	-0.5625	-0.4355	-1.3835				-0.6225	-0.5165	-0.5035		-0.2425	-0.2065	0.4065	0.0895	-0.1025	4.2075	-0.1345	0.0785	-0.0015	-0.6705	-0.5885	-0.1685	-0.8315	-0.3955	-0.1255	-0.3705	-0.3675	-0.2455	0.2685	0.2225	0.1925	-0.3405	0.7065	0.7295	0.6305
GENE64X	AGI_HUM1_OLIGO_A_24_P125894	849016 || PPM1F || Protein phosphatase 1F (PP2C domain containing) || Hs.112728 || NM_014634 ||	1	-0.164	-0.127	0.099	0	0.02	0.752	0.522	0.472	0.179	0.058	-0.04	0.142	-0.084	0.056	-0.102	0.283	0.176	0.195	0.19	-0.365	-0.296	0.167	-0.112	-0.134	-0.091	-0.043	3.527	-0.008	0.201	0.103	0.169	-0.272	0.028	0.15	-0.123	0.18	0.103	-0.401	-0.115	0.003	0.085	-0.139	0.024	-0.124	0.094	-0.075
GENE87X	AGI_HUM1_OLIGO_A_23_P39034	688708 || SMARCA4 || SWI/SNF related, matrix associated, actin dependent regulator of chromatin, subfamily a, member 4 || Hs.327527 || NM_003072 ||	1	0.058	-0.027	-0.092	0.081	-0.018	0.575	0.832	0.861	0.477	0.038	0.118	-0.021	-0.062	0.032	-0.21	0.095	0.006	0.082	-0.104	-0.114	-0.286	-0.079	0.015	0.159	0.233	-0.032	3.429	0.67	-0.095	-0.187	0.144	-0.073	-0.12	-0.264	-0.012	-0.315	-0.383	-0.524	-0.408	-0.253	-0.095	0	0.062	0.027	0.115	0.186
GENE80X	AGI_HUM1_OLIGO_A_23_P150510	696753 || MED19 || Mediator of RNA polymerase II transcription, subunit 19 homolog (yeast) || Hs.43619 || NM_153450 ||	1	-0.177	-0.017	-0.207	0.043	-0.068	0.673	0.431	0.53	0.345	-0.259	0.131	-0.181	-0.179	-0.2	-0.251	0.126	0.228	0.045	0.066	-0.23	0.194	-0.094	-0.004	-0.269	-0.148	-0.016	2.754	-0.134	0	-0.012	-0.378	-0.086	-0.108	-0.084	-0.167	-0.101	-0.071	-0.25	-0.156	0.112	-0.024	-0.31	-0.311	0.022	0.056	0.059
GENE140X	AGI_HUM1_OLIGO_A_32_P32876	851445 || || || || THC1578318 ||	1	0.035	-0.072	-0.407	-0.05	-0.197	0.54	0.611	0.244	0.342	-0.213	-0.052	-0.265	-0.176	-0.014	-0.949	-0.405	-0.101	-0.298	-0.114	-0.468	-0.294	-0.043	-0.045	0.029	0.026	0.076	3.108	0.076	-0.082	-0.193	-0.101	-0.054	-0.019	-0.187	0	0.026	-0.16	-0.061	-0.134	-0.135	-0.014	-0.073	0.089	0.659	0.305	0.15
GENE103X	AGI_HUM1_OLIGO_A_24_P18802	866545 || || || || NM_080432 ||	1	0.019	-0.013	0.061	-0.093	-0.1	1.195	1.454	1.186	1.174	0.051	-0.145	-0.096	-0.307	0.184	0.092	0.252	0.427	0.476	0.118	-0.068	-0.072	0.087	0.146	0.139	0.136	0.185	3.878	0.16	-0.162	-0.14	-0.063	-0.492	-0.236	-0.1	0	-0.455	-0.401	-0.091	-0.357	-0.068	-0.306	0.007	-0.427	-0.335	0.357	0.25
GENE120X	AGI_HUM1_OLIGO_A_24_P932736	852026 || || || || THC1448600 ||	1	0.104	0.058	-0.268	-0.285	-0.439	1.862	2.054	1.467	1.621	-0.215	-0.179	-0.056	-0.405	0.24	-0.097	0.014	0.157	0.46	0.153	0.217	-0.039	0.102	0.347	0.135	-0.014	0.146	4.531	0.092	-0.343	-0.205	-0.307	-0.974	-0.251	-0.236	-0.064	-0.515	-0.574	0.064	-0.392	-0.161	-0.614	0.276	-0.437	-0.267	0.756	0.523
GENE266X	AGI_HUM1_OLIGO_A_23_P9779	697692 || IRX5 || Iroquois homeobox protein 5 || Hs.435730 || NM_005853 ||	1	-0.079	0.435	-0.045	-0.307	-0.178	1.504	1.662	1.29	1.36	-0.037	-0.031	-0.028	-0.109	0.278	0.222	0.388	0.266	0.472	0.393	0.32	0.13	0.292	0.625	0.332	0.158	-0.176	4.033	0.308	-0.648	-0.582	-0.027	-0.272	-0.011	-1.077	-0.358	-0.909	-0.382	-0.54	-0.718	-0.531	-0.577	-0.04	-0.24	-0.338	0.356	0.338
GENE149X	AGI_HUM1_OLIGO_A_23_P152570	695588 || || || || I_3344109 ||	1	0.068	0	-0.021	-0.245	-0.415	1.706	1.927	1.606	1.722	0.271	0.124	0.215	-0.215	0.562	0.137	0.519	0.539	0.822	0.446	0.154	0.218	0.295	0.507	0.167	0.239	-0.111	3.979	0.033	-0.773	-0.914	0.039	-0.831	-0.005	-0.978	-0.425	-0.759	-0.492	-0.549	-0.609	-0.429	-0.091	-0.112	-0.107	-0.318	0.591	0.529
GENE338X	AGI_HUM1_OLIGO_A_24_P131589	865373 || CD86 || CD86 antigen (CD28 antigen ligand 2, B7-2 antigen) || Hs.171182 || NM_006889 ||	1	0.08	0.184	-0.027	-0.273	-0.571	2.138	2.539	1.886	2.184	0.347	0.051	-0.054	-0.365	0.411	-0.022	0.641	0.673	0.908	0.38	0.216	0.584	0.614	0.804	0.367	0.303	0	4.665	0.325	-0.406	-0.877	-0.238	-1.029	-0.1	-1.188	-0.738	-0.738	-0.59	-0.588	-0.787	-0.618	-0.322	-0.159	-0.411	-0.302	0.928	0.854
GENE444X	AGI_HUM1_OLIGO_A_32_P199824	865871 || LMOD1 || Leiomodin 1 (smooth muscle) || Hs.519075 || AW939148 ||	1	0.084	0.052	-0.091	0.03	-0.535	2.164	2.393	1.751	2.103	0.106	-0.076	-0.083	-0.388	0.34	-0.152	0.345	0.705	0.748	0.44	0.21	0.465	1.061	0.525	0.147	0.161	0.16	4.52	0.346	-0.283	-0.824	-0.377	-1.105	-0.117	-1.094	-0.291	-0.728	-0.43	-0.482	-0.668	-0.43	-0.385	-0.142	-0.648	-0.003	0.95	0.795
GENE393X	AGI_HUM1_OLIGO_A_32_P80016	850460 || || || || THC1537124 ||	1	0.005	0.14	-0.001	-0.126	-0.445	2.136	2.298	1.827	2.057	0.079	-0.37	-0.123	-0.226	0.398	0.1	0.58	0.755	0.618	0.296	0.146	0.762	0.019	0.685	0.083	0.086	-0.204	4.145	0.014	-0.463	-0.87	-0.23	-1.003	-0.013	-1.03	-0.33	-0.804	-0.576	0.481	-0.469	-0.523	-0.33	-0.157	-0.393	-0.213	1.193	0.725
GENE570X	AGI_HUM1_OLIGO_A_32_P107994	851739 || VGLL4 || Vestigial like 4 (Drosophila) || Hs.373959 || BQ013066 ||	1	0.279	0.334	-0.158	0.427	-0.834	2.159	2.354	1.818	2.121	-0.033	-0.024	-0.195	-0.696	0.324	0.017	0.353	0.524	0.504	0.504	0.271	0.855	0.346	0.898	0.219	0.223	0.139	4.699	0.376	-0.463	-0.843	-0.513	-1.094	-0.219	-1.492	-0.513	-0.885	-0.787	0.013	-0.665	-0.458	-0.335	0.233	-0.726	-0.335	0.994	0.654
GENE505X	AGI_HUM1_OLIGO_A_23_P155463	858126 || LRRC2 || Leucine rich repeat containing 2 || Hs.543294 || NM_024512 ||	1	-0.015	0.159	-0.347	-0.2	-0.449	1.994	2.104	1.615	1.898	0.116	-0.095	-0.252	-0.403	0.24		-0.247	-0.148	0.142	-0.008	-0.06	0.24	0.066	0.43	0.563	0.121	-0.002	4.057	0.174	-0.122	-0.398	-0.096	-0.269	-0.212	-1.02	-0.454	-0.848	-0.106	0.113	-0.478	-0.383	-0.59	0.002	-0.233	0.329	1.014	0.728
GENE224X	AGI_HUM1_OLIGO_A_24_P177236	847653 || CABP7 || Calcium binding protein 7 || Hs.447854 || NM_182527 ||	1	0.0005	-0.3295	-0.3075	0.0125	-0.0005	1.8315	2.1875	1.4225	2.0745	-0.1785	-0.4095	-0.5555	-0.7255	-0.1225	-0.3145	-0.4115	-0.8815			0.0735		-0.0885	0.0445	0.0515	0.0515	-0.1505	4.5115	0.2085	-0.2245	-0.3085	-0.2895		-0.1925	-0.0505	0.2235	-0.4445	-0.3805	0.1395	-0.2355	-0.3465	-0.0745	-0.2155	-0.2805	0.7105	1.0985	0.5855
GENE494X	AGI_HUM1_OLIGO_A_23_P144244	864669 || || || || I_1221777 ||	1	-0.015	0.029	-0.016	-0.269	-0.102	1.011	0.988	0.859	0.7	0.124	-0.041	-0.216	-0.102	0.01	-0.054	0.115	-0.193	-0.035	-0.053	0.201	-0.084	0.152	0.158	0.199	0.135	0.203	3.551	-0.023	-0.073	0.124	-0.004	-0.217	-0.196	-0.02	0.181	0	-0.182	0.217	-0.051	-0.012	-0.061	0.048	-0.188	0.096	0.362	0.265
GENE446X	AGI_HUM1_OLIGO_A_24_P315014	863517 || || || || ENST00000305824 ||	1	-0.122	0.167	-0.008	-0.191	0.291	0.412	0.477	0.409	0.668	0.328	-0.053	0.004	0	-0.051	0.157	0.318	0.551	0.121	-0.015	-0.166		0.14	0.086	-0.089	0.002	-0.266	2.105	0.125	0.122	-0.133	0.36		0.06	-0.226	-0.042	0.164	0.011	-0.011	-0.19	-0.3	-0.125	0.275		-0.446	0.168	0.083
GENE625X	AGI_HUM1_OLIGO_A_23_P436284	773046 || OSTbeta || Organic solute transporter beta || Hs.534533 || NM_178859 ||	1	-0.02	0.364	0.039	-0.175	-0.148	0.549	0.786	0.429	0.717	0.047	0.025	-0.123	0.048	0.05	0.167		0.287	0.083	0.178	-0.175		0.126	0.059	-0.254	0.055	-0.11	3.276	0	-0.211	0.086			-0.321	-0.445	-0.173	-0.233	-0.394	1.296			-0.459	-0.058		0.008	-0.061	0.044
GENE636X	AGI_HUM1_OLIGO_A_32_P111996	864445 || MGC39584 || Hypothetical gene supported by BC029568 || Hs.130535 || BC029568 ||	1	0.048	-0.062	0.165	-0.12	0.069	0.367	0.316	0.294	0.424	0.175	-0.061	0.045	0.027	-0.04	-0.072	0.288	0.218	0.262	0.038	-0.048	0.034	0.035	0.058	0.202	-0.014	-0.075	2.253	-0.084	0.081	-0.044	0.253	-0.127	-0.017	-0.206	0.044	-0.066	-0.006	0.193	0.033	-0.057	-0.168	-0.106	-0.112	0.352	-0.012	0.114
GENE315X	AGI_HUM1_OLIGO_A_24_P693448	844720 || ZNF552 || Zinc finger protein 552 || Hs.129691 || AK023769 ||	1	-0.142	-0.132	-0.035	0.01	0.301	0.125	0.328	-0.074	0.242	-0.193	-0.29	-0.212	-0.199	0.247	-0.016	-0.728	-0.34	-0.265	-0.431	-0.336	-0.5	-0.15	-0.367	0.151	0.184	0.003	2.334	0.082	0.023	0.101	-0.025	0.049	0.01	-0.124	0.051	0.037	-0.141	-0.837	-0.334	-0.14	-0.016	0.007	-0.137	0.554	0.11	0.134
GENE891X	AGI_HUM1_OLIGO_A_32_P34186	852142 || EIF4B || Eukaryotic translation initiation factor 4B || Hs.512629 || NM_001417 ||	1	0.056	0.081	-0.252	0.17	0.127	0.533	0.441	0.325	0.479	-0.318	-0.632	-0.39	-0.11	0.24	-0.062	-0.658	-0.866	-0.317	-0.441	-0.167	-0.533	0.126	-0.061	-0.099	0.201	0.002	2.297	0.395	-0.339	-0.127	0.006	-0.118	-0.393	-0.363	-0.096	-0.308	-0.552	-0.21	-0.722	-0.27	-0.497	-0.01	-0.259	0.468	0.006	0.157
GENE820X	AGI_HUM1_OLIGO_A_23_P150238	687614 || Bles03 || Basophilic leukemia expressed protein BLES03 || Hs.433573 || NM_031450 ||	1	0.198	0	0.07	0.074	0.042	0.215	0.056	0.191	0.065	-0.033	0.119	0.037	-0.106	0.024	-0.179	0.038	-0.246	0.134	0.039	0.073	-0.012	0.1	-0.117	-0.228	0.098	0.028	2.085	-0.018	-0.201	-0.031	-0.049	-0.168	-0.26	-0.265	-0.059	-0.42	-0.318	-0.395	-0.494	-0.046	-0.053	-0.039	-0.497	0.269	0.155	0.29
GENE557X	AGI_HUM1_OLIGO_A_24_P405621	850408 || NISCH || Nischarin || Hs.435290 || NM_007184 ||	1	0.169	0.102	0.256	-0.106	0.104	0.349	0.387	0.437	0.194	0	-0.064	0.354	0.103	-0.05	0.112	-0.077	-0.032	0.127	-0.046	-0.012	0.217	0.085	-0.108	0.031	0.052	-0.173	1.563	-0.016	-0.004	-0.153	0.122	-0.065	-0.023	-0.231	-0.103	-0.309	-0.163	-0.268	-0.366	-0.068	0.151	-0.156	0.076	0.022	0.127	0.257
GENE92X	AGI_HUM1_OLIGO_A_23_P334218	774646 || MGC21654 || Unknown MGC21654 product || Hs.492716 || NM_145647 ||	1	0.495	0.351	0.054	0.177	-0.335	0.409	0.473	0.381	0.612	0.131	0.208	0.183	0.311	0.592	0.451	0.659	0.571	0.459	0.276	0.764	-0.077	0.722	0.5	0.243	0.068	0.077	3.637	0.487	0.12	-0.052	-0.166		-0.19	-0.179	-0.019	-0.455	-0.264	-0.486	-0.024	-0.005	-0.117	0.045	-0.681	0.126	-0.228	-0.431
GENE737X	AGI_HUM1_OLIGO_A_23_P87150	688454 || LPXN || Leupaxin || Hs.125474 || NM_004811 ||	1	0.154	0.185	-0.033	-0.209	-0.377	0.484	0.332	0.123	0.213	0.195	0	0.091	0.062	0.384	0.184	0.325	0.524	0.415	0.168	-0.076	0.261	0.408	0.24	0.28	0.051	0.205	2.286	0.345	0.104	0.09	0	-0.262	0.05	-0.069	0.079	-0.378	-0.161	0.183	-0.47	0.142	-0.456	0.029	-0.689	-0.132	-0.176	-0.263
GENE627X	AGI_HUM1_OLIGO_A_23_P364619	772070 || FLJ35775 || Hypothetical protein FLJ35775 || Hs.371738 || NM_152418 ||	1	0.0465	0.2125	0.2415	-0.1805	-0.2085	0.5665	0.2605	0.3475	0.2375	0.2845	0.2515	0.1995	0.2085	0.1385	0.1325	0.1395	0.0535	0.0275	0.2425	-0.1505		0.0865	-0.0165	0.1365	-0.0705		1.4185	-0.2335	-0.3815	-0.2125	-0.0155	-0.0335	-0.1235	0.0085	-0.0675	-0.0165	-0.1955	-0.2655	-0.0285	0.2055	0.0395	0.0135	0.0625	-0.3415	-0.0585	-0.0035
GENE984X	AGI_HUM1_OLIGO_A_24_P29703	863320 || MKRN1 || Makorin, ring finger protein, 1 || Hs.490347 || NM_013446 ||	1	0.084	0.176	0.223	-0.146	-0.301	0.266	0.169	0.587	0.029	0.201	0.27	0.418	0.287	0.256	0.286	0.632	0.932	0.651	0.483	0.305		0.596	0.386	-0.14	0.001	-0.125	1.848	-0.098	0.334	-0.229	-0.183	0.025	-0.066	-0.001	-0.082	0.105	0.336	-0.312	-0.039	-0.045	0.352	-0.13	-0.102	-0.399	-0.669	-0.221
GENE61X	AGI_HUM1_OLIGO_A_23_P258312	695046 || PP3856 || Similar to CG3714 gene product || Hs.493164 || NM_145201 ||	1	-0.415	-0.531	-0.862	-0.45	-0.708	0.043	-0.137	0.043	-0.146	-0.41	-0.511	0.055	-0.099	0.227	0.266	0.064	0.037	0.176	0.263	-0.121	-0.148	-0.258	-0.441	0.332	0.386	0.384	0.296	0.219	0.213	-0.035	-0.279	-0.416	0.085	0	-0.786	-0.914	0.055	-0.231	-0.226	-0.476	0.341	-1.014	-0.188	-0.223	-0.715	-0.751
GENE898X	AGI_HUM1_OLIGO_A_24_P660811	851402 || || || || XM_305652 ||	1	0.195	0.274	0.094	0.211	0.444	-0.255	-0.13	-0.19	0.136	-1.091	-1.036	-0.195	0.256	-0.091	0.066	-0.147	0.189	-0.129	0.24	0.032	0.009	-0.074	-0.207	-0.334	-0.224	0.252	0.674	0.132	-0.528	0.063	-0.114	-0.022	-0.415	-0.081	-0.007	-0.025	-0.323	-0.227	0.015	-0.17	-0.079	-0.136	-0.342	0.232	-1.376	-0.826
GENE160X	AGI_HUM1_OLIGO_A_24_P174341	850702 || CCNT2 || Cyclin T2 || Hs.292754 || NM_058241 ||	1	0.242	0.143	-0.026	0.015	-0.24	0.085	-0.054	0.169	-0.183	-0.071	0.046	0	0.147	-0.041	-0.074	0.186	0.039	0.17	0.525	0.344	0.338		0.289	-0.192	-0.184	-0.227	0.008	0.269	-0.155	-0.187	-0.14	-0.209	0.005	-0.131	-0.261	0.079	0.015	0.031	0.005	-0.007	0.039	-0.085	-0.375	-0.259	0.108	-0.22
GENE432X	AGI_HUM1_OLIGO_A_23_P29257	692476 || H1F0 || H1 histone family, member 0 || Hs.226117 || NM_005318 ||	1	0.611	0.606	0.416	0.261	0.205	0.349	0	-0.183	-0.364	0.045	0.248	0.37	-0.009	0.159	-0.022	0.449	0.09	0.286	0.202	0.5	-0.02	0.193	0.066	-0.938	-1.084	-1.204	0.405	-0.485	0	-0.487	-0.626	-0.897	0.044	-0.299	-0.248	-0.317	0.098	-0.269	-0.11	-0.059	-0.255	-0.184	-0.364	-0.286	0.581	0.22
GENE719X	AGI_HUM1_OLIGO_A_24_P832426	856008 || B3GTL || Beta 3-glycosyltransferase-like || Hs.13205 || BC032021 ||	1	-0.022	0.137	-0.131	0.062	0.029	0.416	-0.114	0.102	0	0.084	0.093	0.31	0.178	-0.098	0.36			0.334		0.425		0.202	0.207	-0.113	-0.261	0.102	-0.122	-0.104	0.087	-0.031	-0.649	-0.508	-0.21	0.023	-0.09	-0.275	0.335	-0.267	0.294	0.149	-0.596	-0.237	-0.552	-0.541	0.262	-0.001
GENE116X	AGI_HUM1_OLIGO_A_24_P95059	849292 || ZP3 || Zona pellucida glycoprotein 3 (sperm receptor) || Hs.130553 || NM_007155 ||	1	0.324	0.263	0.327	0.112	0.325	0.124	0.313	0.274	0.229	-0.115	-0.137	0.15	0.344	0.034	-0.03	0.267	0.469	0.176	0	0.215	0.592	0.133	0.194	0.318	0.021	0.293	-0.237	-0.128	-0.273	-0.684	0.146	0.055	0.289	0.588	-0.248	-1.011	-1.277	-1.343	-0.991	-0.869	-0.058	-0.599	-0.357	-0.021	0.49	0.453
GENE196X	AGI_HUM1_OLIGO_A_32_P45375	848402 || UBE3A || Ubiquitin protein ligase E3A (human papilloma virus E6-associated protein, Angelman syndrome) || Hs.22543 || AF037219 ||	1	0.278	0.049	0.314	0.535	0.429	0.284	0.379	0.091	0.287	0.343	0.137	0.363	-0.009	0.282	0.135	-0.431			-0.119	-0.236		0	0.103	0.17	0.289	-0.299	-0.717	-0.659	-0.038	-0.465	1.214	1.107	0	-0.264	-0.039	0			-0.903			0.156	0.564	-0.171	-0.309	-0.706
GENE509X	AGI_HUM1_OLIGO_A_24_P364838	851914 || SLC9A3R2 || Solute carrier family 9 (sodium/hydrogen exchanger), isoform 3 regulator 2 || Hs.440896 || NM_004785 ||	1	0.223	0.261	0.072	0.015	-0.026	0.187	0.213	0.321	0.308	0.036	-0.001	0.065	0.176	0.186	0.428	0.167	-0.011	0.152	-0.005	0.302	0.314	-0.063	-0.272	-0.204	-0.13	-0.026	-0.216	0.054	0.098	0.146	-0.143	0.007	-0.315	-0.156	0.226	0.216	-0.201	-0.205	-0.353	0.251	0.108	0.239	-0.057	-0.2	-0.057	0.011
GENE106X	AGI_HUM1_OLIGO_A_24_P264143	857826 || || || || ENST00000322404 ||	1	0.248	0.027	0.057	0.296	0.359	1.092	0.914	0.957	1.003	-0.159	-0.258	-0.123	0.019	0.067	-0.072	0.419	0.277	-0.216	-0.181	-0.003	-0.246	0.588	0.341	-0.321	-0.353	-1.034	-0.184	0.353	0.068	-0.008	0.353	0.248	-0.036	0.05	-0.176	-0.192	-0.09	-0.327	-0.429	0	0.168	0.074	0.315	0.217	-0.065	-0.115
GENE488X	AGI_HUM1_OLIGO_A_32_P146508	848557 || || || || I_3576071 ||	1	0.113	-0.086	-0.194	0.151	0.068	0.904	0.779	0.716	0.588	-0.216	-0.244	-0.409	-0.241	0.008	0.03	-0.056	-0.301	0.401	0.472	-0.007	-0.08	-0.428	0.226	0.071	0.032	-0.297	-0.201	0.621	0.376	0.166	-0.153	-0.174	-0.078	-0.02	0.068	-0.214	-0.296	-0.468	-0.447	-0.205	0.064	0.204	0.337	0.357	-0.002	-0.029
GENE527X	AGI_HUM1_OLIGO_A_32_P219657	845651 || LAMR1P15 || Laminin receptor 1 pseudogene 15 || Hs.496451 || AF284768 ||	1	-0.073	-0.118	-0.276	0.197	0.055	0.84	0.74	0.584	0.586	-0.303	-0.398	-0.37	-0.293	0.035	-0.031	0.082	-0.218	0.25	0.396	0.021	-0.287	-0.399	0.228	-0.046	0.029	-0.252	-0.258	0.671	0.288	0.174	-0.144	-0.141	0.004	-0.071	0.189	-0.212	-0.318	-0.355	-0.477	-0.042	0.093	0.104	0.085	0.22	0.009	0
GENE918X	AGI_HUM1_OLIGO_A_24_P885873	852595 || PAX8 || Paired box gene 8 || Hs.469728 || AK056052 ||	1	0.098	-0.129	-0.149	0.081	0.002	0.394	0.349	0.316	0.252	-0.058	-0.088	0.196	0.017	0.262	-0.151	0.172	-0.099	0.051	-0.056	-0.06	0.399	0.189	0.081	-0.065	0.094	-0.024	-0.032	0.084	0.525	0.067	0.117	0.284	-0.399	-0.355	0.086	0.143	-0.362	-0.333	-0.249	-0.128	-0.11	0.049	-0.061	-0.126	-0.074	0.083
GENE30X	AGI_HUM1_OLIGO_A_23_P40782	691304 || COMMD2 || COMM domain containing 2 || Hs.432729 || NM_016094 ||	1	0.107	-0.066	0.009	-0.096	-0.144	0.005	-0.048	0.194	-0.004	0.005	0.132	0.081	0.092	0.068	-0.003	0.36	0.38	0.412	0.379	2.771	0.447	0.188	0.203	0	-0.03	0.04	-0.031	0.064	0.014	0.022	-0.261	-0.375	-0.059	-0.06	0.122	0.02	0.006	-0.164	0.092	-0.159	0.27	0.007	-0.178	0.028	-0.152	-0.157
GENE559X	AGI_HUM1_OLIGO_A_23_P377411	868127 || || Clone FLB4246 PRO1102 mRNA, complete cds || Hs.547315 || AF130105 ||	1	-0.122	-0.218	0.15	-0.083	-0.057	-0.036	0.146	0.236	0.09	0.035	0.026	0.185	0.076	-0.182	-0.074	0.244	-0.094	0.338	0.128	1.895		0.066	0.108	-0.04	-0.136	0.04	-0.068	0.018	0.09	-0.158	0.011		-0.32	0.058	-0.273	-0.249	0.072	0.107	-0.297	-0.25		-0.356				-0.08
GENE408X	AGI_HUM1_OLIGO_A_32_P123852	846915 || || || || THC1457058 ||	1	0.003	-0.263	0	0.063	0.275	-0.012	-0.006	-0.209	-0.035	-0.071	-0.141	-0.351	-0.251	-0.199	0.021	0.003	0.163	-0.686	0.021	1.982	-0.49	-0.359	-0.182	0.106	0.096	0.155	0.057	-0.412	0.062	-0.235	0.643		0.098	0.073	-0.094	-0.083	0.059	0.079	0.092	-0.198	0.116	0.036		0.77	-0.094	-0.02
GENE551X	AGI_HUM1_OLIGO_A_24_P132633	860808 || || || || NM_153237 ||	1	-0.1445	0.0525	-0.0045	-0.0175	0.0475	-0.0885	0.0035	0.1625	0.0265	-0.3995	-0.0545	0.2385	0.0565	-0.3145	0.2305	0.1275	0.2835	0.2095	0.0015	0.2645		0.0575	0.8135	0.0355	-0.2575	-0.2505	0.0135	0.0585	-0.0035	-0.2465	0.1575		-0.0685	-0.1465	-0.0405	-0.2775	-0.0065	-0.2805	-0.1825	0.0775	0.1965	-0.0195	2.0325	0.9795	-0.2495	0.0485
GENE973X	AGI_HUM1_OLIGO_A_24_P255836	852310 || || || || ENST00000329358 ||	1	0.039	0.2	0.039	0.204	0.002	-0.043	-0.012	0.083	0.098	0.067	0.01	0.067	0.095	0	0.119	0.234	0.209	0.236	0.091	0.16	0.583	0.251	-0.06	-0.056	-0.005	0.127	0.232	0.088	0.006	0.059	0.116	-0.052	-0.188	-0.137	-0.052	-0.096	0.049	-0.225	-0.127	-0.074	-0.069	-0.046	0.692	0.416	-0.301	0.041
GENE60X	AGI_HUM1_OLIGO_A_23_P501996	845496 || UBE2V1 || Ubiquitin-conjugating enzyme E2 variant 1 || Hs.420529 || NM_199144 ||	1	0.088	0.073	0.001	0.303	0.018	-0.361	-0.254	-0.092	-0.202	-0.131	0.154	0.034	0.132	-0.044	0.027	-0.061	0.023	-0.025	0.028	0.046	2.918	0.136	-0.046	-0.262	-0.213	0.108	0.119	0.286	0.038	-0.031	-0.378	-0.235	-0.177	0.071	-0.184	-0.091	-0.248	-0.067	-0.076	-0.304	-0.219	-0.057	-0.211	-0.077	0.122	-0.253
GENE95X	AGI_HUM1_OLIGO_A_23_P30395	695101 || DKFZp761C169 || Vasculin || Hs.444279 || CR621588 ||	1	0.11	-0.054	-0.281	0.933	-0.404	0.017	0.007	0.176	0.075	-0.175	-0.121	-0.079	-0.095	0.091	0.065	0.391	0.019	0.318	0.22	0.148	5.229	0.357	0.279	-0.233	-0.231	-0.416	0.272	0.116	-0.088	-0.424	-0.051	0.147	0.401	-0.342	0.304	0.332	0.131	0.109	0.37	0.248	0.187	0.184	-0.345	-0.148	-0.164	-0.322
GENE162X	AGI_HUM1_OLIGO_A_24_P927614	854609 || || || || A_24_BS927614 ||	1	0.025	-0.218	0.007	0.038	-0.026	-0.032	-0.053	0.204	0.068	0.058	0.006	0.036	-0.085	-0.116	-0.231	0.222	-0.004	0.011	0.022	-0.239	1.925	0.292	0.03	-0.209	-0.129	-0.063	0.061	0.516	0.261	0.134	0.109	-0.123	-0.012	-0.001	-0.237	0.057	-0.007	-0.042	0.011	0.097	0.27	-0.298	0.109	0.037	-0.013	-0.036
GENE290X	AGI_HUM1_OLIGO_A_23_P434421	856343 || C10orf9 || Chromosome 10 open reading frame 9 || Hs.14745 || NM_145012 ||	1	0.177	0.036	0.085	0.005	-0.021	0.001	0.061	-0.086	-0.138	-0.031	0.045	0.047	0.117	-0.222	-0.04	0.131	-0.071	0.129	0.033	0.165	1.558	0.171	0.055	-0.072	-0.007	-0.115	0.081	0.103	0.143	-0.007	0.165	-0.116	-0.008	0.11	-0.01	-0.152	0.059	-0.094	-0.188	-0.054	-0.085	-0.051	0.009	-0.247	-0.075	0.081
GENE276X	AGI_HUM1_OLIGO_A_23_P391857	774281 || ESRRB || Estrogen-related receptor beta || Hs.435845 || NM_004452 ||	1	-0.169	-0.215	0.149	-0.221	0.042	-0.2	0.033	-0.271	-0.06	0.224	-0.145	-0.085	-0.078	-0.067	-0.045	-0.203	-0.06	-0.304	-0.124	-0.059	2.23	-0.288	-0.256	0.18	-0.009	0.117	-0.21	-0.223	0.131	0	0.326	0.171	0.271	0.259	-0.012	0.26	0.032	-0.252	0.064	0.276	0.311	0.228	0.45	0.01	-0.102	0.113
GENE286X	AGI_HUM1_OLIGO_A_32_P83315	848130 || || || || THC1490378 ||	1	-0.216	0.174	0.169	-0.161	-0.006	0.187	-0.06	-0.003	0.296	0.164	0.144	0.088	0.184	0.215	0.22	-0.072	0.175	-0.003	0.051	-0.092	2.545	-0.101	-0.067	0.062	0.043	0.158	-0.248	-0.17	0	0.234	-0.061	0.165	0.002	0.137	0.022	0.235	0	0.322	0.14	0.163	-0.167	0.017	0.317	-0.049	-0.006	-0.146
GENE577X	AGI_HUM1_OLIGO_A_24_P937265	848623 || RNF138P1 || Ring finger protein 138 pseudogene 1 || Hs.482131 || AW975013 ||	1	-0.1885		-0.0015	-0.2625	-0.0075	-0.1035	0.2615	-0.1885	0.0075	0.2835	0.1685	-0.0685	-0.0445	0.1205	-0.0335	0.1375	-0.6285	0.0015	-0.0145	-0.4745	2.4185	-0.0865	-0.0415	0.0735	-0.0375	-0.1605	-0.1945	0.0275	0.1045	-0.0135	0.2515		-0.0365	0.1715	0.3115	0.0195		-0.0245	0.3825	0.2195		-0.0255			0.0075	0.0785
GENE311X	AGI_HUM1_OLIGO_A_24_P399980	857475 || HEPH || Hephaestin || Hs.31720 || NM_138737 ||	1	0.023	-0.061	-0.043	0.011	-0.104	0.061	0.024	0.178	-0.107	0.025	-0.002	0.076	-0.103	-0.069	0.067	0.197	0.144	0.237	0.14	0.281	0.831	0.331	0.112	-0.124	-0.022	0.02	-0.006	-0.114	0.001	-0.062	-0.05	-0.041	-0.144	0.04	-0.102	0.107	0.072	-0.001	0.082	0.158	0.137	0.021	-0.301	-0.166	0.029	0.009
GENE725X	AGI_HUM1_OLIGO_A_24_P630473	853851 || SRGAP3 || SLIT-ROBO Rho GTPase activating protein 3 || Hs.475364 || AF086321 ||	1	0.044	0.115	0.096	0.069	-0.059	-0.061	0	0.034	0.048	0.015	0.006	-0.084	-0.112	-0.134	-0.036	0.254	0.038	0.253	0.036	0.116	0.772	0.357	0.073	-0.119	-0.05	0.135	0.101	0.088	0.022	0.063	-0.04	-0.045	-0.076	0.186	-0.083	0.025	0.051	-0.12	0.131	0.014	-0.042	-0.092	0.028	-0.043	-0.125	-0.102
GENE46X	AGI_HUM1_OLIGO_A_23_P170687	687197 || HSPBP1 || Hsp70-interacting protein || Hs.53066 || NM_012267 ||	1	0.047	0.084	0.18	0.152	0.141	0.166	0.028	0.031	0.017	0.191	-0.007	0.085	0.003	0.15	0.011	0.17	-0.031	-0.048	-0.174	0.077	-0.603	3.003	-0.044	0.231	0.225	-0.055	-0.084	0.099	-0.088	0	0.332	-0.198	-0.168	-0.141	0.072	-0.374	-0.144	-0.311	-0.436	-0.247	-0.093	0.194	0.191	0.082	-0.101	-0.147
GENE57X	AGI_HUM1_OLIGO_A_24_P181731	848945 || LTBP4 || Latent transforming growth factor beta binding protein 4 || Hs.466766 || AF051344 ||	1	0.318	0.142	0.238	0.095	-0.122	0.092	0.141	0.324	-0.021	0.171	0	0.13	0.225	-0.037	0.054	0.042	0.178	0.054	-0.04	0.226	0.228	2.939	-0.167	-0.163	-0.038	-0.101	-0.054	0.05	-0.029	-0.006	-0.103	0.005	-0.284	-0.048	-0.182	-0.152	0.012	-0.431	-0.414	-0.164	0.02	-0.11	-0.063	-0.166	-0.087	0.147
GENE168X	AGI_HUM1_OLIGO_A_32_P150300	864442 || || || || I_1980505 ||	1	-0.018	-0.042	0.056	0.043	0.113	-0.058	-0.004	0.036	-0.028	0	0.012	-0.027	0.011	-0.096	0.049	0.049	-0.044	0.096	-0.078	0.016	0.167	1.538	-0.022	0.001	0.093	-0.027	-0.029	0.354	0.009	0.007	0.036	-0.127	0.052	-0.033	-0.01	-0.066	0.03	-0.188	0.007	-0.044	-0.032	-0.054	0.001	0.006	-0.056	0.006
GENE54X	AGI_HUM1_OLIGO_A_23_P2083	689190 || ASCL3 || Achaete-scute complex (Drosophila) homolog-like 3 || Hs.501852 || NM_020646 ||	1	-0.12	-0.143	0.049	-0.122	0.171	-0.089	-0.081	-0.186	0.14	0.098	-0.335	-0.2	-0.329	0.052	0.075	-0.231	0.297	-0.195	-0.161	-0.08	-0.99	3.255	-0.265	0.006	0.106	0.035	-0.086	0.056	-0.07	0.261	0.572	-0.036	0.225	0	0.023	0.087	0.139	-0.028	-0.066	0.194	-0.068	0.045	0.185	-0.065	0.093	-0.076
GENE69X	AGI_HUM1_OLIGO_A_24_P925455	845999 || || || || THC1505917 ||	1	0.063	-0.189	-0.384	0.197	-0.105	-0.171	-0.163	-0.44	-0.437	-0.271	-0.254	-0.218	-0.381	-0.007	-0.297	-0.465	0	-0.378	-0.345	-0.188	-0.802	2.786	-0.334	-0.148	-0.118	-0.034	0.172	0.102	0.075	-0.091	0.304	0.036	-0.017	-0.045	-0.202	0.083	-0.143	-0.121	0.021	0.047	-0.171	0.105	0.112	0.607	0.047	0.081
GENE70X	AGI_HUM1_OLIGO_A_24_P67632	850225 || || || || ENST00000331577 ||	1	0	0.002	-0.052	0.019	0.086	-0.123	-0.043	-0.176	-0.04	-0.03	-0.041	-0.107	-0.147	-0.101	-0.168	-0.31	-0.265	-0.208	-0.073	-0.336	-0.202	1.964	-0.103	-0.028	-0.093	0.015	0.136	0.352	0.025	0.034	-0.093	0.07	-0.017	-0.107	-0.178	-0.04	0	-0.278	-0.172	-0.162	0.024	-0.092	-0.2	0.361	-0.033	0.131
GENE73X	AGI_HUM1_OLIGO_A_32_P220897	846166 || || || || THC1572972 ||	1	0.169	-0.046	-0.048	0.203	0.098	-0.087	-0.033	-0.03	-0.016	-0.086	-0.075	-0.088	-0.013	0.042	-0.077	-0.112	-0.029	-0.054	0.062	0.249	-0.218	3.608		0.067	0.055	0.092	0.076	-0.023	0.217	-0.067	-0.03	0.01	0.257	0.122	0.133	-0.181	-0.074	-0.025	-0.056	0.092	0.003	-0.014	0.198	0.096	-0.166	0.165
GENE198X	AGI_HUM1_OLIGO_A_23_P320530	846738 || LOC284323 || Hypothetical protein LOC284323 || Hs.289319 || AK091274 ||	1	0.188	0.153	0	0.449	-0.347	-0.009	-0.001	0.264	-0.07	-0.13	0.028	-0.093	0.111	-0.063	0.028	-0.054			0.261	0.269	-0.168	3.591	0.083	0.024	-0.039	0.227	0.032	0.218	-0.015	0.069			-0.11	-0.098	-0.028	0.128	0.214	-0.272	-0.024	0.152		-0.03			-0.04	-0.053
GENE182X	AGI_HUM1_OLIGO_A_23_P30630	846020 || || || || AL132874 ||	1	-0.135	-0.226	-0.079	0.338	-0.044	0.013	0.02	-0.002	-0.018	0	0.022	0.033	-0.183	0.025	-0.278	0.122	-0.092	0.116	-0.054	-0.091	-0.001	2.206	0.13	0.007	-0.032	0.249	0.077	0.254	0.165	0.105	-0.077	-0.067	0.091	0.149	-0.077	0.198	0.115	0.151	0.169	0.219	0.288	-0.097	-0.037	-0.096	0.125	-0.086
GENE456X	AGI_HUM1_OLIGO_A_24_P307714	846191 || GRINL1A || Glutamate receptor, ionotropic, N-methyl D-aspartate-like 1A || Hs.437256 || AK074767 ||	1	0.112	0.068	0	0.163	0.092	0.083	0.069	-0.033	-0.024	-0.018	-0.228	0.017	0.057	0.044	-0.016	-0.019	-0.025	-0.085	0.011	0.243	0.213	1.257	-0.088	0.129	0.002	0.104	-0.023	0.306	0.063	-0.069	0.453	0.097	-0.013	0.007	0.027	0.133	0.211	-0.026	0.131	-0.007	-0.065	0.099	0.224	-0.019	-0.161	-0.033
GENE499X	AGI_HUM1_OLIGO_A_24_P194661	852428 || FLJ38379 || Hypothetical protein FLJ38379 || Hs.134090 || NM_178530 ||	1	0.0655	0.0425	-0.0895	-0.1965	0.1555	0.1045	0.0125	0.0855	-0.0655	0.0985	0.0375	0.1195	0.1565	-0.0105	0.0275	-0.2865	-0.1865		0.0405	0.0895	0.0055	2.5035	-0.3645	0.1815	-0.2415	-0.0095	-0.1625	-0.1525	0.2505	-0.0295	0.6185		0.1335	-0.1125	-0.0055	0.1125	0.4775	0.4725	0.0225	-0.0505		0.0355		-0.2065	-0.2315	-0.0235
GENE312X	AGI_HUM1_OLIGO_A_23_P376591	852007 || CLYBL || Citrate lyase beta like || Hs.130690 || NM_138280 ||	1	-0.175	-0.39	-0.179	-0.132	0.17	-0.288	-0.419	-0.267	-0.332	-0.607	0.036	-0.237	-0.044	0.146	-0.892	-0.26	-0.436		-0.337	-0.439	-0.446	3.112	-0.301	-0.335	-0.085	-0.227	-0.3	-0.249	0.137	-0.201	0.061	0.445	0.498	0.421		0.498	0.337	0.125	0.23	0.477	0.468	0.136	-0.003	0.315	-0.099	0.194
GENE32X	AGI_HUM1_OLIGO_A_32_P155984	857809 || || || || I_1893151 ||	1	0.07	0.012	0.056	0.005	-0.09	0.163	0.062	0.082	0.118	0.108	0.016	0.092	0.041	-0.072	-0.003	0.173	-0.108	0.158	0.026	0.134	0.15	2.299	0.068	0.053	-0.052	-0.016	0.005	-0.014	-0.113	0.034	-0.023	-0.012	-0.023	0.058	0.005	0.065	0.029	0.009	-0.037	0.046	0.003	-0.058	0.232	-0.004	-0.067	-0.063
GENE96X	AGI_HUM1_OLIGO_A_24_P784213	845985 || || || || A_24_BS784213 ||	1	0.494	0.202	0.261	-0.26	-0.064	0.321	0.203	0.239	0.248	0.261	-0.061	0.431	0.237	0.316	0.146	0.336	0.248	0.17	0.217	0.447		3.323	0.447	-0.236	-0.216	-0.2	-0.269	-0.158	0.121	-0.024			-0.309	-0.167	-0.315	0.129	0.102	-0.116	0.181	-0.243	-0.086	0.419	-0.001	-0.14	-0.361	-0.212
GENE77X	AGI_HUM1_OLIGO_A_32_P73184	845536 || || || || A_32_BS73184 ||	1	0.127	0.016	0.15	0.15	0.079	0.184	0.071	0.265	0.16	0.136	0.121	0.103	0.037	-0.022	-0.016	0.237	0.219	0.388	0.134	0.162	0.55	1.645	0.1	-0.129	-0.144	0.169	-0.09	0.009	-0.013	0.004	-0.451	-0.179	-0.115	-0.093	-0.106	0.073	-0.033	-0.229	0.053	-0.005	0.185	-0.195	0	0.126	-0.195	-0.107
GENE42X	AGI_HUM1_OLIGO_A_23_P80839	692437 || FLJ12748 || Hypothetical protein FLJ12748 || Hs.478465 || NM_024871 ||	1	0.219	0.307	-0.04	0.211	-0.017	0.116	0.17	0.262	-0.025	-0.161	-0.401	0.327	0.224	0.283	0.075	0.656	0.309	0.403	0.242	0.373	0.783	3.343	0.163	0.434	0.541	0.176	-0.138	0.24	0.15	0.117	-0.428	-0.717	-0.014	-0.28	-0.035	-0.072	-0.252	-0.234	-0.029	-0.223	-0.506	-0.078	-0.181	0.011	0.185	0.029
GENE223X	AGI_HUM1_OLIGO_A_23_P78152	869166 || MIS12 || MIS12 homolog (yeast) || Hs.267194 || NM_024039 ||	1	0.298	0.221	-0.173	0.051	-0.462	0.193	0.083	0.401	0.009	-0.015	0.289	0.153	0.329	0.265	0.315	0.108	0.505	0.213	0.246	0.15	0.676	3.323	0.346	-0.253	-0.331	-0.293	0.274	0.45	-0.02	-0.131	-0.243	-0.401	0.111	-0.088	-0.049	-0.141	0	-0.164	0.036	-0.108	-0.43	0.005	-0.399	0.076	-0.17	-0.392
GENE291X	AGI_HUM1_OLIGO_A_23_P3302	692712 || MNS1 || Meiosis-specific nuclear structural protein 1 || Hs.444483 || NM_018365 ||	1	0.219	0.273	0.098	0.171	-0.097	0.24	0.289	0.268	0.116	-0.027	0.12	0.146	-0.013	0.223	0.233	0.594	0.33	0.435	0.525	0.525	0.709	1.757	0.218	0.053	-0.154	0.036	-0.144	0.148	-0.034	0.022	-0.049	-0.247	-0.175	-0.141	0.144	-0.013	-0.169	-0.333	0.163	-0.131	-0.105	-0.051	-0.241	-0.561	-0.14	-0.083
GENE784X	AGI_HUM1_OLIGO_A_23_P252758	843655 || KEL || Kell blood group || Hs.368588 || NM_000420 ||	1	0.013	0.179	0.139	-0.204	0.116	0.302	0.204	0.755	0.11	0.065	0.264	0.711	0.505	0.289	0.104		1.56	0.744	0.449	0.303		1.607	0.356	-0.081	-0.21	0.106	-0.147	-0.016	0.277	-0.067	0.183		-0.145	-0.072	0.448	-0.196	0.139	-0.185	0.076	-0.033		0.092	0.235	-0.599		-0.046
GENE863X	AGI_HUM1_OLIGO_A_23_P25813	695799 || FAM12A || Family with sequence similarity 12, member A || Hs.304757 || NM_006683 ||	1	0.3755	0.1225	0.2775	-0.0565	-0.1725	0.2855	0.3335	0.3225	0.2375	0.2225	0.3225	0.1935	0.1795	0.1655	0.2305	0.5995	0.4255	0.2595	0.1825	0.3035		1.5415	0.3175	-0.2435	-0.2545	0.0635	-0.0155	0.1235	0.0785	-0.1075	-0.0185	-0.0385	0.0265	-0.0585	-0.1705	0.0485	-0.0515	-0.2845	-0.0035	-0.1405	0.0095	0.0575	0.2365	-0.2235	-0.0275	-0.2175
GENE336X	AGI_HUM1_OLIGO_A_32_P151077	852294 || || || || THC1438453 ||	1	0.1635	0.1245	-0.1625	0.0025	-0.0165	-0.0685	0.1645	0.0415	-0.0705	-0.1815	0.1455	-0.1925	-0.2155	-0.6615	-0.1255	-0.3845	-0.0355	-0.0905	-0.0085	0.0295		1.8815	-0.1285	-0.1375	-0.0025	-0.0955	-0.0055	-0.2295	-0.4095	-0.3435	-0.5755	-0.1995	-0.0465	0.0035	0.1045	-0.0645	-0.0815	0.0735	-0.2575	0.0575	0.2145	0.0265	0.0085	0.7525	0.1345	-0.1495
GENE673X	AGI_HUM1_OLIGO_A_23_P1492	692363 || AVPI1 || Arginine vasopressin-induced 1 || Hs.23918 || NM_021732 ||	1	0.085	0.297	0.151	0.066	0.095	-0.305	-0.251	-0.056	0.051	-0.271	0.063	-0.219	-0.118	-0.273	-0.138	-0.228	-0.039	-0.084	0.066	0.195	-0.061	2.047	0.012	-0.101	-0.107	0.217	-0.313	0.105	-0.181	0.343	-0.651	-0.251	0.368	0	-0.125	-0.29	-0.197	-0.528	-0.468	-0.508	-0.265	-0.108	-0.267	-0.026	0.302	0.312
GENE511X	AGI_HUM1_OLIGO_A_23_P60517	846450 || FXN || Frataxin || Hs.29978 || NM_000144 ||	1	0.208	0.163	0.068	-0.052	0.08	0.001	0.099	0.054	0	-0.042	0.114	0.055	0.17	-0.069	-0.025	-0.048	0.163	0.089	0.196	0.028	0.417	1.635	-0.061	-0.516	-0.206	-0.097	0.023	0.126	-0.278	-0.089	-0.702	-0.749	-0.245	0.027	-0.354	-0.038	-0.519	0.186	-0.169	-0.306	-0.253	-0.073	-0.688	-0.377	0.061	0.143
GENE929X	AGI_HUM1_OLIGO_A_24_P127425	842480 || || || || ENST00000296448 ||	1	-0.017	-0.095	0.053	0.131	0.107	0	0.12	-0.031	-0.513	-0.009	-0.221	0.014	-0.094	-0.263	-0.071	-0.185	-0.231	-0.119	-0.163	0.241	-0.585	1.745	-0.104	0.349	0.788	0.034	-0.617	-0.141	-0.064	0.082	0.14	0.396	-0.462	-0.455	-0.229	-0.242	-0.566	-0.772	-0.825	0.102	0.044	0.217	0.696	-0.001	-0.102	-0.278
GENE390X	AGI_HUM1_OLIGO_A_23_P101829	697287 || EDG4 || Endothelial differentiation, lysophosphatidic acid G-protein-coupled receptor, 4 || Hs.122575 || NM_004720 ||	1	0.123	0	-0.144	0.134	-0.081	-0.085	-0.122	-0.204	-0.2	-0.135	0.042	-0.191	-0.092	-0.089	-0.424	-0.223	-0.126	0.959	1.056	0.063	-0.11	0.818	0.094	-0.09	0.1	-0.03	0.015	-0.055	0.059	-0.197	-0.06	-0.188	-0.085	-0.127	-0.014	-0.048	-0.134	-0.059	-0.086	-0.111	0.084	0.033	0.072	0.26	0	0.037
GENE249X	AGI_HUM1_OLIGO_A_23_P124905	683995 || NPTX1 || Neuronal pentraxin I || Hs.514556 || NM_002522 ||	1	0.8995	0.5385	-0.1445	0.5345	-1.0035	0.3445	0.3065	0.2735	-0.0905	0.4595	0.6685	0.3825	0.4215	0.7265	0.7695	1.2465	1.7065	1.6055	1.4835	1.4695	0.8665	1.4805	1.1595	0.4535	0.1975	0.4255	-0.0655	1.8445	-0.2305	0.0915	-0.6305	-0.6915	-2.1965	-2.5705	-1.1075	-2.1045	-1.8345	-0.7465	-1.6315	-1.2975	-0.5155	-0.7685	-0.4295	-0.3075	0.3335	-0.3925
GENE538X	AGI_HUM1_OLIGO_A_23_P164289	693908 || DERP6 || S-phase 2 protein || Hs.417029 || NM_015362 ||	1	0.453	0.513	0.228	0.173	0.143	0.191	-0.022	0.19	-0.041	0.126	0.368	0.055	0.048	0.372	0.092	0.043	0.088	0.063	0.258	0.119	0.406	0.132	-0.113	-0.212	-0.197	-0.238	0.377	0.11	-0.136	-0.015	-0.319	-0.145	-0.025	-0.029	0.009	0.073	-0.691	-0.404	-0.777	-0.073	-0.17	0.001	-0.254	-0.212	-0.379	-0.172
GENE479X	AGI_HUM1_OLIGO_A_23_P402751	864195 || || || || NM_173705 ||	1	0.11	0.232	0.053	0.148	0.066	-0.074	-0.106	0.114	-0.09	0.488	0.74	0.169	0.4	0.052	-0.041	0.51	0.569	-0.02	0.14	-0.309	-0.242	0.468	-0.17	-0.202	-0.139	-0.168	1.001	0.543	-0.495	-0.095	-0.063	-0.079	-0.835	-0.474	0.028	-0.284	-0.558	-0.158	-0.331	-0.327	-0.896	-0.13	-0.04	0.271	-0.049	-0.011
GENE571X	AGI_HUM1_OLIGO_A_24_P410256	870423 || || || || ENST00000333517 ||	1	0.265	0.127	-0.079	0.188	0.115	0.066	-0.133	0.008	-0.193	0.075	0.355	-0.045	0.327	0.001	0.182	0.422	0.209	-0.12	0.139	-0.121	0.084	0.34	-0.209	-0.406	-0.437	-0.386	1.16	0.553	-0.341	-0.207	-0.197	0	-0.757	-0.676	-0.058	-0.201	-0.326	-0.092	-0.116	-0.345	-0.794	-0.226	-0.162	0.143	-0.049	-0.078
GENE48X	AGI_HUM1_OLIGO_A_24_P221327	860843 || || LOC440441 || Hs.463231 || BC020847 ||	1	0.827	0.866	1.03	1.14	0.898	1.042	0.906	0.838	1.234	0.098	0.119	0.728	0.695	0.185	0.108	1.059	0.669	0.19	-0.07	0.07	0.388	0.124	-0.216	0.379	0.501	1.132	-0.108	-0.218	-0.121	-0.42	0.218	0.244	-0.498	-0.295	0.81	1.298	-0.036	-0.348	0.004	0.927	0.155	0.902	-0.369	-0.443	-0.043	-0.193
GENE434X	AGI_HUM1_OLIGO_A_32_P127153	845445 || SORD || Sorbitol dehydrogenase || Hs.878 || NM_003104 ||	1	0.304	0.585	0.57	0.686	0.735	-0.209	-0.425	0.209	0.016	0.254	0.361	0.149	0.506	0.578	0.348	0.236	-0.039	0.127	-0.233	0.185	0.083	0.125	-0.014	-0.599	-0.691	-0.509	-0.167	-0.077	-0.141	-0.608	-0.434	0	-0.432	-0.171	-0.136	-0.095	-0.534	-0.931	-0.822	-0.609	0.734	-0.325	-0.602	-0.259	0.436	0.336
GENE367X	AGI_HUM1_OLIGO_A_23_P96556	683010 || GK || Glycerol kinase || Hs.1466 || NM_203391 ||	1	0.205	0.057	-0.071	0.109	-0.09	0.003	0.039	0.106	0.149	0.105	0.091	0.055	0.276	0.428	0.271	0	0.11	0.224	0.148	0.065	0.133	0.289	0.077	-0.192	-0.099	0.01	0.099	0.188	-0.113	-0.01	-0.541	-0.22	-0.434	-0.347	0.222	-0.306	-0.892	-0.74	-1.014	-0.293	-0.676	-0.042	-0.597	-0.478	-0.432	-0.484
GENE274X	AGI_HUM1_OLIGO_A_24_P193295	846560 || RAB15 || RAB15, member RAS onocogene family || Hs.512492 || NM_198686 ||	1	0.2475	0.4255	0.3005	0.0405	-0.0025	0.0355	-0.1455	0.1805	0.1465	-0.0245	0.0595	0.3835	0.7545	0.5775	0.4805	0.0805	0.1755	0.0825	0.2255	0.5185	-0.1595	0.2415	0.2235	-0.1995	-0.4885	-0.0635	0.1325	0.4045	0.0175	-0.3075	-0.1495	0.1415	0.3925	0.2525	0.1585	-0.1665	-1.2595	-0.7185	-0.8345	-0.2735	-0.3005	-0.1565	-0.6585	-0.3065	-0.7645	-0.6515
GENE199X	AGI_HUM1_OLIGO_A_24_P190168	850994 || MAC30 || Hypothetical protein MAC30 || Hs.199695 || NM_014573 ||	1	0.2	0.537	0.437	-0.352	0.279	0.091	-0.004	0.255	0.348	0.238	0.585	0.453	1.246	0.951	0.631	0.219	0.489	0.382	0.418	0.568	0.313	0.642	0.254	-0.429	-0.484	-0.444	0.103	0.501	-0.144	-0.307	-0.388	0.469	-0.543	-1.028	0.219	0.188	-0.908	-0.886	-0.955	-0.987	-0.797	0.01	-0.371	-0.089	-0.857	-0.473
GENE550X	AGI_HUM1_OLIGO_A_23_P73096	867154 || INSIG1 || Insulin induced gene 1 || Hs.520819 || NM_005542 ||	1	0.262	0.296	0.038	-0.449	0.142	0.164	-0.061	0.581	0.496	0.137	0.332	0.217	0.677	0.857	0.347	0.717	0.441	0.492	0.357	0.656	0.316	0.567	0.425	-0.202	-0.369	-0.533	-0.255	0.228	-0.387	-0.301	-0.843	0.304	-0.25	-0.505	0.385	0.539	-0.604	-0.189	-0.117	-0.764	-1.092	0.003	-0.532	-0.052	-0.934	-0.623
GENE795X	AGI_HUM1_OLIGO_A_23_P52121	690365 || PDZK1 || PDZ domain containing 1 || Hs.444751 || NM_002614 ||	1	0.324	0.44	0.204	-0.314	0.177	0.311	0.277	0.355	0.378	0.202	0.271	0.332	0.565	0.587	0.586	0.555	0.655	0.542	0.55	0.727	0.848	0.493	0.581	-0.083	-0.352	-0.162	-0.067	0.105	-0.265	-0.219	-0.724	-0.359	0.056	-0.557	0.197	0.16	-0.872	-0.783	-0.989	-0.579	-0.761	0.107	-0.622	-0.235	-0.754	-0.384
GENE990X	AGI_HUM1_OLIGO_A_23_P124122	686420 || PXMP2 || Peroxisomal membrane protein 2, 22kDa || Hs.430299 || NM_018663 ||	1	-0.053	0.189	0.27	-0.126	0.221	-0.271	-0.302	-0.05	0.126	0.041	-0.015	0.13	0.714	0.758	0.519	0.463	0.364	0.146	0.885	0.332	0	0.359	0.263	-0.018	-0.254	0.027	0.29	0.342	-0.185	-0.27	0.04	0.298	-0.129	-0.352	0.226	0.251	-0.386	-0.555	-0.397	-0.583	-0.357	0.165	-0.128	0.184	-0.473	-0.589
GENE545X	AGI_HUM1_OLIGO_A_23_P58266	691276 || S100P || S100 calcium binding protein P || Hs.2962 || NM_005980 ||	1	0.043	0.598	0.392	-0.22	0.43	-0.134	-0.034	-0.404	-0.208	-0.45	0.19	-0.019	0.129	-0.083	0.62	0.155	0.265	0.061	0.234	0.281	0.366	0.945	-0.273	-0.211	-0.315	0.298	-0.196	0.351	-0.644	-0.472	-0.878	-0.9	0.1	-0.661	-0.128	-0.594	-1.323	-1.42	-1.117	-0.673	-0.933	-0.665	-0.419	0.374	-0.646	0
GENE265X	AGI_HUM1_OLIGO_A_23_P50338	851029 || TUBB4 || Tubulin, beta 4 || Hs.110837 || NM_006087 ||	1	0.519	0.603	0.309	0.317	0.33	0.334	0.201	0.422	0.401	0.166	0.232	0.33	0.166	0.412	0.475	0.041	0.276	0.206	0	0.064	-0.054	0.263	0.117	0.018	0.689	0.415	-0.17	0.335	0.217	0.196			-0.466	-0.509	0.038	-0.259	-0.732	-0.533		-0.409	-0.216	-0.209		0.576	-0.364	-0.074
GENE295X	AGI_HUM1_OLIGO_A_23_P111112	683719 || VARS2L || Valyl-tRNA synthetase 2-like || Hs.102910 || NM_020442 ||	1	0.335	0.171	-0.187	0.151	-0.062	0.061	0.118	0.155	0.192	0.046	-0.005	0.008	0.123	0.291	0.171	0.346	0.527	0.386	0.198	0.308	0.569	1.502	0.331	0.225	0.286	0.298	0.016	0.798	0.327	0.345	0.049	-0.191	-0.157	-0.185	0.098	-0.458	-0.779	-0.662	-0.605	-0.096	-0.196	-0.271	0.112	0.254	-0.597	-0.169
GENE880X	AGI_HUM1_OLIGO_A_23_P35021	694844 || B3GALT6 || UDP-Gal:betaGal beta 1,3-galactosyltransferase polypeptide 6 || Hs.284284 || NM_080605 ||	1	0.142	0.119	0.039	0.148	0.052	0.049	-0.07	-0.192	-0.098	0.204	0.037	0.167	0.08	0.216	0.266	0.59	0.303	0.19	0.259	0.084	0.288	0.169	-0.079	0.279	0.318	0.21	0.003	0.575	0.404	0.304	0.019	-0.253	0.121	0.212	-0.07	-0.357	-0.446	-0.287	-0.271	-0.091	-0.284	0.047	0.029	-0.181	-0.125	-0.061
GENE11X	AGI_HUM1_OLIGO_A_32_P78816	865187 || PSPHL || Phosphoserine phosphatase-like || Hs.536913 || AJ001612 ||	1	1.225	1.314	0.971	1.562	1.243	1.859	1.678	1.58	1.849	1.153	1.169	-0.218	0.007	1.333	1.095	1.156	1.217	1.107	1.281	1.419	0.762	2.038	1.281	-0.277	-0.305	-0.073	0.133	2.117	1.205	1.463	-0.995	-0.918	-0.838	-0.751	-0.01	-0.435	-1.112	-0.624	-0.96	-0.54	-0.546	-0.396	-1.182	-0.732	-0.658	-0.633
GENE37X	AGI_HUM1_OLIGO_A_23_P251984	685810 || PSPH || Phosphoserine phosphatase || Hs.512656 || NM_004577 ||	1	0.531	0.696	0.515	0.941	0.853	1.107	1.076	1.174	1.206	0.653	0.651	-0.19	-0.084	0.794	0.553	0.723	0.739	0.513	0.647	0.654	0.453	1.398	0.665	-0.349	-0.199	0	-0.138	1.637	0.771	1.069	-0.993	-1.009	-0.964	-0.576	0.125	-0.437	-0.756	-0.71	-0.75	-0.509	-0.589	-0.21	-1.256	-0.694	-0.416	-0.395
GENE8X	AGI_HUM1_OLIGO_A_23_P259314	683806 || RPS4Y1 || Ribosomal protein S4, Y-linked 1 || Hs.282376 || NM_001008 ||	1	4.506	4.484	4.456	4.951	4.766	4.949	4.555	4.608	4.462	0.152	0.229	0.586	0.63	0.697	0.908	1.081		1.309	1.071	1.393	1.968	2.182	0.896	-0.442	-1.132	-0.226	0.247	1.52	-0.822	-0.623	-1.909		-2.123	-1.408	-0.387	-1.869	-1.617	-1.328	-1.304	-1.521	-1.253	-0.481				-1.087
GENE29X	AGI_HUM1_OLIGO_A_23_P324384	774767 || RPS4Y2 || Ribosomal protein S4, Y-linked 2 || Hs.367761 || NM_138963 ||	1	4.365	4.432	4.309	4.919	4.461	4.94	4.526	4.543	4.301	-0.146	0.108	-0.133	0.017			0.472	1.141	0.953	0.528	1.173	1.088	1.624	0.758	-0.265	-1	-0.179	0.898	2.451	-0.289	-1.204			-1.186	-0.945	-0.428	-0.563	-0.805	-0.138	-0.749	-1.277	-0.412	-0.131				-0.091
GENE133X	AGI_HUM1_OLIGO_A_23_P217797	692680 || DDX3Y || DEAD (Asp-Glu-Ala-Asp) box polypeptide 3, Y-linked || Hs.99120 || NM_004660 ||	1	1.285	1.096	0.946	1.272	0.836	1.43	1.308	1.521	0.997	0.625	0.764	0.91	0.926	0.704	0.688	0.923	1.034	0.924	0.856	0.923	1.288	1.192	0.781	-0.119	-0.202	0	0.144	0.685	-0.45	-0.021	-0.784	-1.462	-1.863	-0.478	0.004	-1.171	-1.498	-0.697	-1.19	-0.589	-0.851	-0.358	-1.71	-1.182	-0.247	-0.617
GENE468X	AGI_HUM1_OLIGO_A_23_P73848	690488 || || || || NR_001544 ||	1	0.645	0.538	0.574	0.441	0.441	0.543	0.232	0.327	0.501	0.078	0.137	0.144	0	0.214	0.339	0.651	0.336	0.187	0.07	0.462	0.418	0.364	0.248	-0.183	-0.184	-0.171	-0.021	-0.209	0.114	-0.235	-0.201	0.006	-0.131	-0.095	-0.32	-0.384	0.025	-0.551	0.077	-0.293	0.014	-0.197	-0.361	0.057	-0.188	-0.3
GENE994X	AGI_HUM1_OLIGO_A_32_P77231	843432 || || || || I_3580313 ||	1	0.134		0.093	-0.035	-0.04	0.257	0.486	0.272	0.13	-0.139	-0.047	0.031	0.315	0.236	0.264		0.318		0.374	0.24		0.485	0.269	0.241	0.001	-0.144	0.338	0.098	-0.126	0	-0.399	-0.516	-0.494	-0.535	-0.176	-0.641	0.09	0.251	-0.068	-0.444		-0.239	-0.342			-0.22
GENE440X	AGI_HUM1_OLIGO_A_24_P411863	851347 || MLL5 || Myeloid/lymphoid or mixed-lineage leukemia 5 (trithorax homolog, Drosophila) || Hs.380021 || NM_182931 ||	1	0.0215	0.1105	0.2045	0.0905		0.1605	0.1385	0.2315	0.2855	0.2185	0.0975	0.1735	0.0545	0.0595	0.0835	0.4615	0.1695	0.0555	-0.0185	0.1715	0.4975	0.3685	-0.0055	0.0045	0.0295	-0.0445	-0.0455	-0.2045	-0.1595	-0.1345	0.2005	0.0065	-0.0465	-0.0485	-0.1065	-0.0315	0.0385	0.1625	-0.0085	-0.0045	0.2525	0.0755	0.1715	0.1205	-0.2775	-0.2955
GENE262X	AGI_HUM1_OLIGO_A_24_P361158	858372 || C14orf131 || Chromosome 14 open reading frame 131 || Hs.106005 || NM_018335 ||	1	0.14	0.267	0.086	0.143	0.011	0.467	0.542	0.515	0.245	0.331	0.293	0.384	0.333	0.19	0.312	0.469	0.449	0.4	0.418	0.359	0.673	0.226	0.306	0.048	-0.01	-0.067	-0.253	-0.199	-0.176	-0.262	0.131	-0.172	-0.408	-0.599	0.115	-0.147	-0.37	-0.252	-0.261	-0.034	0.058	-0.041	0.105	-0.291	-0.157	-0.362
GENE562X	AGI_HUM1_OLIGO_A_24_P649582	849205 || EHD2 || EH-domain containing 2 || Hs.325650 || BC062554 ||	1	0.075	0.197	0.243	0.069	-0.322	0.269	0.015	0.076	0.09	0.357	0.358	0.512	0.271	0.255	0.142	0.798	0.845	0.612	0.483	0.817	0.277	0.331	0.479	0	-0.19	-0.06	0.166	0.212	-0.459	-0.293	0.171	-0.311	-0.081	-0.235	0.223	0.026	-0.352	-0.328	-0.12	0.032	0.294	0.216	-0.116	-0.179	-0.497	-0.284
GENE623X	AGI_HUM1_OLIGO_A_24_P710730	851962 || LOC153561 || Hypothetical LOC389295 || Hs.545578 || NM_207331 ||	1	0.262	-0.384	-0.144	-0.104	-0.314	0.062	0.23	0.175	0.334	0.246	-0.063	0.207	0.096	0.227	0.104	0.516	0.668	0.848	0.67	0.271	0.501	0.665	0.579	0.636	0.338	0.418	-0.129	-0.047	-0.357	-0.754	0.522	0.071	0.141	-0.219	0.235	-0.193	0.135	-0.295	0.347	-0.08	0.093	0.239	-0.133	-0.364	-0.781	-1.021
GENE90X	AGI_HUM1_OLIGO_A_24_P860703	866959 || || Hypothetical LOC388796 || Hs.400876 || AK022745 ||	1	0.656	0.71	0.664	0.625	0.66	0.399	0.472	0.521	0.408	0.208	0.099	0.021	0.149	-0.051	0.111	0.447	0.853	0.45	0.319	0.761	0.708	0.549	-0.046	0	-0.081	0.038	-0.004	0.547	-0.13	-0.143	0.035	0.074	0.432	0.405	-0.18	-0.268	-0.19	-0.434	-0.46	-0.333	0.261	-0.231	-0.336	-0.555	-0.486	-0.565
GENE731X	AGI_HUM1_OLIGO_A_24_P203056	847511 || || || || NM_001024808 ||	1	0.161	0.059	-0.024	-0.013	0.025	0.021	0.114	-0.051	-0.118	0.041	0.168	0.001	0.308	0.115	0.191	0.309	0.304	0.371	0.277	0.317	0.568	0.49	0.037	0.003	-0.061	-0.053	0.104	0.022	-0.071	-0.079	-0.108	-0.204	-0.279	-0.206	0.015	-0.373	-0.229	-0.512	-0.672	0.03	0.282	-0.06	-0.36	-0.054	-0.058	-0.098
GENE233X	AGI_HUM1_OLIGO_A_23_P200252	688443 || MGC13186 || Hypothetical protein MGC13186 || Hs.16034 || NM_032324 ||	1	0.367	0.461	-0.061	0.063	-0.102	0.219	-0.078	0.341	0.059	0.033	0.353	0.364	0.528	0.47	0.388	0.419	0.461	0.402	0.394	0.646	0.618	0.535	0.264	-0.416	-0.377	-0.468	-0.026	0.382	0.128	-0.228	-0.531	-0.274	-0.013	0.083	0.334	0.242	0.034	0.074	0.097	-0.717	-1.027	0.132	-0.144	-0.122	0.02	-0.136
GENE903X	AGI_HUM1_OLIGO_A_24_P36097	850968 || RIP || RPA interacting protein || Hs.355584 || NM_032308 ||	1	0.409	0.48	0.332	0.179	0.126	0.48	0.154	0.266	0.242	0.408	0.168	0.123	0.137	0.476	0.377	0.45	0.467	0.39	0.426	0.613	0.496	0.757	0.481	-0.131	-0.293	-0.389	0.294	0.299	-0.243	-0.232	-0.106	-0.124	0.003	-0.278	-0.051	-0.091	0.137	0.056	0.158	-0.263	-0.275	-0.153	0.278	-0.041	0	-0.446
GENE275X	AGI_HUM1_OLIGO_A_24_P213924	849512 || KIAA1609 || KIAA1609 protein || Hs.288274 || NM_020947 ||	1	0.332	0.095	0.161	0.174	-0.078	0.109	0.144	0.21	0.155	0.195	0.286	0.236	0.216	-0.028	0.156	0.58	0.38	0.157	0.117	0.456	0.823	0.406	-0.085	-0.127	-0.174	-0.167	0.029	0.043	-0.117	0.017	0.019	0.079	-0.182	-0.158	-0.375	-0.44	-0.264	-0.037	-0.008	0.084	0.057	-0.407	-0.153	0.078	-0.215	-0.21
GENE597X	AGI_HUM1_OLIGO_A_24_P924667	856586 || || Homo sapiens, clone IMAGE:4214313, mRNA || Hs.288478 || AK022893 ||	1	0.14	0.077	0.187	0.363	0.16	0.076	0.191	0.049	0.073	0.11	-0.063	0.181	0.02	0.002	0.109	0.503	0.284	0.397	0.375	0.414		0.203	0.248	-0.208	-0.008	-0.032	0.098	0.138	0.041	0.008	0.275	0.335	-0.061	-0.144	-0.3	-0.245	-0.277	-0.314	-0.206	-0.083	-0.056	-0.278	0.048	-0.114	-0.275	-0.26
GENE287X	AGI_HUM1_OLIGO_A_23_P164784	692379 || LILRB5 || Leukocyte immunoglobulin-like receptor, subfamily B (with TM and ITIM domains), member 5 || Hs.306230 || NM_006840 ||	1	0.138	0.188	0.458	-0.162	0.199	0.136	0.335	0.278	0.224	0.412	0.176	0.123	0.122	0.284	0.382	0.825	0.586	0.601	0.469	0.197		0.041	0.234	-0.084	-0.137	-0.115	-0.19	-0.3	0.032	-0.102	0.074		-0.282	-0.053	0.082	0.071	0.165	-0.089	-0.073	0.037	0.125	0.007		0.142	-0.299	-0.301
GENE299X	AGI_HUM1_OLIGO_A_23_P66328	688130 || LOC123876 || Xenobiotic/medium-chain fatty acid:CoA ligase || Hs.298252 || NM_182617 ||	1	0.132	0.009	0.031	0.088	0.045	0.151	0.173	0.124	0.102	0.077	0.225	0.187	0.178	-0.193	-0.083	0.518	0.418	0.375	0.337	0.071	0.263	0.41	0.191	-0.114	0.028	0.067	0.05	-0.038	-0.054	-0.015	0.025	-0.25	-0.227	-0.023	-0.104	-0.012	-0.171	-0.091	-0.111	0.086	0.326	-0.137	-0.019	-0.15	-0.181	-0.053
GENE94X	AGI_HUM1_OLIGO_A_23_P55421	685690 || CBX8 || Chromobox homolog 8 (Pc class homolog, Drosophila) || Hs.387258 || NM_020649 ||	1	0.28	0.365	0.577	0.166	0.024	0.51	0.533	0.666	0.607	0.479	0.447	0.571	0.454	0.332	0.325	0.905	0.703	0.857	0.671	0.488	0.7	0.742	0.336	-0.217	-0.043	-0.07	0.965	0.086	0.006	-0.015	-0.019	-0.427	-0.003	0.032	-0.188	0.057	-0.038	0.285	0.1	0.082	0.2	-0.12	0.333	-0.244	-0.297	-0.318
GENE124X	AGI_HUM1_OLIGO_A_23_P36888	691280 || MGC16044 || Hypothetical protein MGC16044 || Hs.258002 || NM_138371 ||	1	0.305	0.124	0.302	0.17	0.135	0.532	0.544	0.697	0.355	0.345	0.4	0.412	0.264	0.247	0.176	0.764	0.646	0.608	0.359	0.058	0.845	0.231	0.168	-0.096	-0.009	0.03	0.085	0.027	0.09	0.026	-0.079	-0.065	-0.007	-0.068	-0.153	0.039	-0.179	-0.046	-0.165	0.184	0.248	-0.186	-0.236	0.184	-0.146	-0.041
GENE186X	AGI_HUM1_OLIGO_A_23_P159920	685722 || IKBKG || Inhibitor of kappa light polypeptide gene enhancer in B-cells, kinase gamma || Hs.43505 || NM_003639 ||	1	0.312	0.244	0.383	0.159	0.078	0.502	0.537	0.945	0.364	0.447	0.489	0.374	0.582	0.114	0.185	0.695	0.538	0.655	0.429	0.464	1.041	0.406	0.085	-0.012	-0.086	0.044	-0.05	-0.183	-0.044	-0.039	0.076	-0.185	0.024	0.104	-0.012	-0.14	-0.087	-0.239	-0.122	0.118	0.018	-0.017	-0.147	-0.107	-0.099	-0.056
GENE296X	AGI_HUM1_OLIGO_A_24_P943180	869127 || || || || AL731541 ||	1	0.36	0.657	0.662	-0.036	0.233	0.521	0.653	1.017	0.541	0.477	0.848	0.667	0.581	0.378	0.449	0.881	0.727	0.983	0.58	0.738	1.449	0.467	0.451	-0.229	-0.02	0.003	-0.122	-0.091	0.051	-0.183	0	-0.153	-0.162	-0.013	0.114	-0.226	0.01	0.061	-0.229	-0.079	0.261	0.059	-0.292	-0.158	-0.281	0.018
GENE713X	AGI_HUM1_OLIGO_A_24_P913489	843407 || LDLR || Low density lipoprotein receptor (familial hypercholesterolemia) || Hs.213289 || M28219 ||	1	0.389	0.182	0.419	0.024	-0.045	0.362	0.466	0.626	0.36	0.493	0.379	0.495	0.289	0.122	0.337	0.826	0.519	0.403	0.431	0.437	1.102	0.62	0.428	0.011	0.011	0	-0.007	-0.031	0.055	-0.087	-0.137	0.17	-0.089	0.147	-0.105	0.06	0.008	-0.149	-0.146	0.021	0.093	-0.057	-0.126	0.16	-0.264	-0.024
GENE258X	AGI_HUM1_OLIGO_A_23_P374902	773004 || MGC33839 || Hypothetical protein MGC33839 || Hs.348531 || NM_152353 ||	1	0.101	0.134	0.299	0.138	-0.097	0.372	0.171	0.755	0.285	0.412	0.413	0.437	0.462	0.046	0.232	0.561	0.581	0.493	0.534	0.258	1.201	0.387	0.113	-0.107	-0.091	-0.092	-0.007	0.011	0.043	0.117	-0.05	-0.179	-0.248	0.036	-0.089	-0.074	-0.135	-0.066	-0.053	-0.09	0.164	0	0.089	-0.193	-0.125	-0.15
GENE283X	AGI_HUM1_OLIGO_A_23_P37942	696730 || CLDN6 || Claudin 6 || Hs.533779 || NM_021195 ||	1	0.24	0.193	0.327	0.128	0.001	0.25	0.34	0.604	0.294	0.338	0.413	0.364	0.24	-0.001	0.286	0.414	0.395	0.441	0.398	0.125	0.955	0.522	0.196	-0.191	-0.068	0.017	0.057	-0.075	0.135	0.029	-0.306	-0.303	-0.09	-0.004	-0.056	-0.139	0.026	-0.201	-0.009	0.017	0.156	-0.142	-0.235	-0.419	0.014	-0.211
GENE563X	AGI_HUM1_OLIGO_A_23_P311834	867773 || || || || NM_001009569 ||	1	0.154	0.22	0.435	0.076	-0.062	0.307	0.399	0.541	0.48	0.394	0.381	0.402	0.257	0.258	0.253	0.869	0.697	0.55	0.6	0.193	1.054	0.579	0.243	-0.152	-0.029	0.115	0.018	0.022	0.104	-0.026	-0.022	-0.221	-0.076	0.018	-0.187	0.077	0.141	-0.344	-0.057	0.003	0.101	-0.129	-0.035	-0.247	-0.086	-0.24
GENE756X	AGI_HUM1_OLIGO_A_24_P335305	851038 || OAS3 || 2'-5'-oligoadenylate synthetase 3, 100kDa || Hs.528634 || NM_006187 ||	1	0.586	0.317	0.622	0.121	0.048	0.583	0.609	0.967	0.46	0.613	0.698	0.775	0.565	0.289	0.453	0.945	0.645	0.853	0.589	0.401	1.261	0.634	0.414	-0.002	-0.095	-0.911	0.12	0.011	-0.003	-0.197	0.075	-0.255	0.041	-0.019	-0.226	-0.153	-0.071	-0.235	-0.147	0.078	-0.253	-0.04	-0.138	0	-0.277	-0.099
GENE866X	AGI_HUM1_OLIGO_A_32_P212566	849714 || || || || THC1504780 ||	1	0.7515	0.6165	0.5325	-0.0015	-0.2035	0.5965	0.3875	0.7725	0.7095	0.6265	0.6295	0.7055	0.6065	0.6765	0.5695		0.9195	0.9765	0.9065	0.8135		0.8595	0.5555	-0.1345	-0.1865	-0.3255	0.1395	0.0455	0.1235	-0.1095	0.2025	0.0185	0.0785	-0.0805	-0.2915	-0.2185	0.1075	-0.4275	0.0015	0.0585	-0.1885	-0.0965		-0.3975	-0.1685	-0.0215
GENE804X	AGI_HUM1_OLIGO_A_23_P104865	862572 || || || || AB065507 ||	1	0.496	0.482	0.51	-0.177	0.03	0.511	0.795	0.906	0.557	0.455	0.754	0.905	0.683	0.343	0.547	1.113	0.968	0.896	0.708	0.612		0.482	0.382	-0.221	0.114	0.171	-0.049	0.017	0.156	-0.25	-0.438	0.048	-0.148	-0.212	-0.02	0.244	-0.335	-0.38	-0.03	0.049	0.153	-0.017		-0.518	-0.058	-0.049
GENE443X	AGI_HUM1_OLIGO_A_24_P916522	843711 || || || || U62539 ||	1	0.324	0.204	0.438	0.109	0.106	0.196	0.446	0.633	0.342	0.6	0.432	0.465	0.452	0.127	0.21	0.738	0.533	0.509	0.26	0.417	0.805	0.573	0.105	-0.142	0.048	-0.044	0	-0.07	-0.103	-0.193	-0.046	-0.013	-0.015	0.064	-0.286	0.016	-0.126	-0.329	-0.097	-0.059	0.071	-0.037	-0.201	-0.371	-0.233	0.041
GENE847X	AGI_HUM1_OLIGO_A_32_P161913	866770 || || Transcribed locus || Hs.290449 || BM925639 ||	1	0.473	0.454	0.673	0.116	-0.039	0.418	0.359	0.67	0.373	0.451	0.711	0.643	0.591	0.115	0.568	0.789	0.541	0.486	0.709	0.695	0.792	0.66	0.389	-0.213	-0.183	-0.152	-0.086	-0.079	-0.002	0.002	-0.086	-0.23	-0.209	0.188	-0.385	-0.062	-0.082	-0.145	0.038	-0.02	0.24	-0.436	-0.222	-0.057	-0.291	0.2
GENE358X	AGI_HUM1_OLIGO_A_23_P137248	681565 || PRKY || Protein kinase, Y-linked || Hs.546278 || NM_002760 ||	1	0.193	0.209	0.241	0.344	0.13	0.584	0.356	1.049	0.224	-0.001	0.27	0.432	0.241	0.038	0.026	0.988	0.807	0.995	0.737	0.38	1.212	0.572	0.429	0.046	-0.041	0.009	-0.012	0.072	0.046	-0.165	-0.067	-0.024	0.132	0.077	-0.102	0.052	-0.031	-0.172	0.058	0.027	-0.016	0	-0.122	-0.035	-0.275	-0.15
GENE762X	AGI_HUM1_OLIGO_A_23_P203613	682991 || RNF121 || Ring finger protein 121 || Hs.368554 || AK023139 ||	1	0.207	0.193	0.167	0.216	0.086	0.341	0.319	0.412	0.184	0.149	0.229	0.124	0.112	-0.007	0.201	0.397	0.366	0.5	0.191	0.33	0.756	0.249	0.242	-0.129	-0.176	0.024	-0.118	-0.216	0.263	-0.048	-0.103	-0.176	0.077	0.019	0.027	0.019	0.041	0	0	-0.021	0.119	0.007	0.017	-0.033	-0.23	-0.078
GENE429X	AGI_HUM1_OLIGO_A_23_P210872	690368 || TM9SF4 || Transmembrane 9 superfamily protein member 4 || Hs.529360 || NM_014742 ||	1	-0.165	0.215	0.267	0.056	0.069	0.348	0.188	0.49	0.121	0.19	0.237	0.293	0.142	0.112	0.158	0.615	0.508	0.551	0.284	0.339	1.192	0.39	0.135	-0.022	-0.013	-0.015	-0.112	0.197	0.038	-0.018	0.002	-0.031	-0.23	0.026	-0.03	-0.051	-0.032	-0.313	-0.094	-0.016	-0.112	-0.084	-0.168	0.102	-0.229	-0.047
GENE842X	AGI_HUM1_OLIGO_A_23_P57643	686764 || TPRA40 || Seven transmembrane domain orphan receptor || Hs.6418 || NM_016372 ||	1	0.225	0.174	0.145	0.164	0.085	-0.07	0.098	0.415	0.146	0.233	0.154	0.243	0.067	0.128	0.13	0.482	0.361	0.401	0.345	0.186	0.957	0.249	0.157	-0.143	0.007	0.067	-0.053	-0.134	0.063	0.016	-0.015	-0.009	-0.054	0.043	-0.084	0.125	-0.027	-0.112	-0.042	0.048	0.036	-0.072	0.011	-0.062	-0.132	-0.07
GENE378X	AGI_HUM1_OLIGO_A_23_P146004	685917 || CBLL1 || Cas-Br-M (murine) ecotropic retroviral transforming sequence-like 1 || Hs.546435 || NM_024814 ||	1	0.307	0.24	0.295	0.092	-0.065	0.227	0.3	0.472	0.308	0.38	0.239	0.342	0.315	0.152	0.341	0.731	0.52	0.693	0.418	0.516	0.742	0.602	0.168	-0.056	0.015	0.003	0.095	0.071	0.133	0.076	-0.262	-0.423	-0.022	0.071	-0.094	-0.181	-0.033	-0.07	0.001	-0.101	-0.14	-0.118	-0.226	-0.373	-0.253	-0.187
GENE469X	AGI_HUM1_OLIGO_A_24_P867201	859384 || || Homo sapiens, clone IMAGE:5277945, mRNA || Hs.22545 || AK022997 ||	1	0.242	0.262	0.296	-0.04	-0.105	0.483	0.257	0.509	0.139	0.255	0.26	0.597	0.403	0.342	0.268	0.941	0.891	0.787	0.733	0.611		0.703	0.474	-0.088	0.012	0.161	0.095	-0.047	-0.142	0.001	-0.32	-0.298	0.057	0.106	0.042	-0.132	-0.145	-0.11	0.16	-0.018	-0.471	-0.058	-0.247	-0.438	-0.226	-0.18
GENE615X	AGI_HUM1_OLIGO_A_23_P417372	850925 || ZSCAN2 || Zinc finger and SCAN domain containing 2 || Hs.513100 || NM_017894 ||	1	0.212	0.258	0.437	-0.021	0.051	0.284	0.311	0.356	0.101	0.165	0.42	0.637	0.442	0.188	0.278	0.836	0.661	0.723	0.326	0.496	0.746	0.624	0.486	-0.003	0.007	0.145	0.091	-0.127	0.243	-0.005	-0.164	-0.374	-0.104	0.004	0.094	-0.05	0	-0.239	-0.228	-0.014	-0.27	-0.131	-0.379	-0.167	-0.054	-0.102
GENE704X	AGI_HUM1_OLIGO_A_23_P65674	684437 || TMOD3 || Tropomodulin 3 (ubiquitous) || Hs.4998 || NM_014547 ||	1	0.416	0.331	0.326	0.322	0.164	0.349	0.416	0.56	0.192	0.253	0.399	0.46	0.464	0.041	0.407	0.675	0.788	0.487	0.538	0.43		0.503	0.352	0.212	-0.497	0.022	0.138	0.117	-0.037	0.074	-0.007	-0.013	0.046	0.101	-0.028	-0.078	-0.134	-0.007	-0.319	0.124	-0.287	-0.144	-0.108	-0.399	0	-0.09
GENE641X	AGI_HUM1_OLIGO_A_23_P110022	683456 || GATA2 || GATA binding protein 2 || Hs.367725 || NM_032638 ||	1	0.26	0.054	0.404	-0.076	0.252	0.277	0.421	0.635	0.326	0.447	0.329	0.431	0.434	0.079	0.158	0.635	0.238	0.509	0.334	0.266	1.234	0.388	0.242	-0.003	-0.102	0.247	0.007	-0.148	0.038	0.136	-0.422	-0.215	-0.234	-0.029	-0.224	-0.157	-0.247	-0.56	-0.163	0.061	0.056	-0.361	-0.062	-0.019	-0.126	-0.047
GENE839X	AGI_HUM1_OLIGO_A_24_P57207	867603 || CREB3L3 || CAMP responsive element binding protein 3-like 3 || Hs.247744 || NM_032607 ||	1	0.324	0.185	0.415	0.172	0.096	0.276	0.207	0.674	0.384	0.368	0.581	0.433	0.41	0.017	0.282	0.617	0.156	0.396	0.266	0.523	0.741	0.488	0.315	0.012	-0.003	0.127	-0.14	-0.105	-0.143	0.062	0.094	-0.152	-0.263	-0.156	-0.051	-0.188	-0.142	-0.424	-0.072	-0.024	0.052	-0.015	-0.048	-0.217	-0.383	-0.072
GENE787X	AGI_HUM1_OLIGO_A_23_P110005	681321 || NICN1 || Nicolin 1 || Hs.191460 || NM_032316 ||	1	0.292	0.162	0.241	-0.051	-0.076	0.266	0.275	0.521	0.235	0.255	0.353	0.343	0.263	0.125	0.278	0.404	0.352	0.298	0.241	0.265	0.653	0.716	0.126	-0.031	-0.244	0.098	0.083	-0.041	0.266	0.053	-0.269	-0.25	-0.112	0.062	0	0.008	-0.322	-0.468	-0.161	-0.06	-0.355	-0.181	-0.106	-0.154	-0.134	0.006
GENE576X	AGI_HUM1_OLIGO_A_32_P138032	859249 || CROC4 || Transcriptional activator of the c-fos promoter || Hs.380027 || NM_006365 ||	1	0.052		0.317	-0.33	-0.256	0.752	0.468	0.637	0.523	0.68	0.734	0.399	0.496	0.436	0.581	0.808	0.771	0.634	0.43	0.342		0.243	0.383	-0.274	-0.032	0.047	-0.1	0.022	-0.261	0.328		-0.002	-0.135	0.184	0.219	0.02	-0.17	-0.192	-0.068			-0.048		0.784		-0.204
GENE724X	AGI_HUM1_OLIGO_A_23_P154294	684826 || || || || AL928970 ||	1	0.339	0.216	0.358	0.06	0.022	0.396	0.438	1.061	0.131	0.333	0.651	0.866	0.498	0.355	0.395	0.831	0.847	0.706	0.72	0.596	0.543	0.649	0.082	-0.141	0.078	0.058	-0.103	0.012	-0.06	-0.072	0.211		-0.211	0.026	-0.093	-0.382	-0.454	-0.225	-0.121	-0.169	0.019	-0.188	0.036	0.308	-0.284	0
GENE546X	AGI_HUM1_OLIGO_A_23_P8363	685128 || MGC16075 || Hypothetical protein MGC16075 || Hs.488236 || XM_498434 ||	1	0.2735	0.2115	0.2065	0.1655	0.0455	0.1545	0.3435	0.8725	0.3435	0.1835	0.4105	0.4165	0.4615	-0.0695	0.1735	0.4775	0.5125		0.3115	0.5115	0.9015	0.8305	0.3645	-0.2185	-0.1045	0.0705	0.0955	-0.0715	0.0655	-0.0195	-0.3735	-0.1235	0.0005	0.0955	-0.0685	-0.0115	-0.1985	-0.0005	-0.0355	0.0095	-0.1955	-0.0955	-0.2685	-0.5555	0.1205	-0.0015
GENE753X	AGI_HUM1_OLIGO_A_23_P53397	696940 || SP1 || Sp1 transcription factor || Hs.524461 || NM_138473 ||	1	0.207	0.102	0.12	0.111	0.034	0.179	0.28	0.316	0.186	0.142	0.172	0.141	0.365	-0.042	0.241	0.621	0.208	0.479	0.332	0.254	0.735	0.581	-0.03	-0.174	-0.045	-0.09	0	0.094	0.068	-0.184	-0.147	-0.399	-0.046	-0.07	-0.035	-0.08	0.027	-0.233	-0.185	-0.082	0.072	-0.042	-0.185	-0.362	-0.088	-0.017
GENE927X	AGI_HUM1_OLIGO_A_23_P92065	686758 || || || || AC007051 ||	1	0.225	0.258	0.325	0.001	-0.021	0.311	0.215	0.402	0.263	0.303	0.532	0.195	0.141	-0.014	0.071	0.413	0.257	0.258	0.278	0.146	0.924	0.561	0.072	-0.324	-0.153	-0.231	0.004	0.032	-0.163	-0.083	-0.527	-0.254	0.113	-0.096	-0.382	-0.15	-0.128	-0.507	-0.193	-0.003	-0.034	-0.314	-0.01	-0.239	0.111	-0.035
GENE946X	AGI_HUM1_OLIGO_A_23_P88470	683735 || TRPM7 || Transient receptor potential cation channel, subfamily M, member 7 || Hs.512894 || NM_017672 ||	1	0.3985	0.1295	0.2725	0.1765	-0.0605	0.4195	0.1525	0.5265	0.2325	0.2555	0.3585	0.3075	0.3225	0.1585	0.1825	0.3775	0.5345	0.5955	0.5795	0.3115		0.6105	0.5825	-0.2065	-0.0585	0.0275	-0.0195	-0.1095	0.0305	-0.0425	-0.1155	-0.1655	0.1505	-0.3625	-0.1145	-0.1615	0.0805	-0.0805	-0.0495	-0.0745	-0.0095	-0.1565	-0.0735	-0.0675	-0.0255	-0.2315
GENE131X	AGI_HUM1_OLIGO_A_23_P143952	847868 || LRRIQ2 || Leucine-rich repeats and IQ motif containing 2 || Hs.444135 || NM_024548 ||	1	0.4735	0.2715	0.2745	0.1185	-0.0045	0.4795	0.3775	0.4125	0.3175	0.2915	0.4055	0.4425	0.2615	0.0085	0.1565	1.0685	0.6375	0.6015	0.4585	0.2875		0.5555	0.7055	-0.1935	-0.0525	-0.2275	-0.0525	-0.0255	0.1525	0.1395	0.1215	0.0045	-0.0345	-0.0145	-0.1485	0.1645	-0.1405	0.0365	-0.0495	0.0085	-0.0605	0.0755	0.0245	-0.2865	-0.4375	-0.2515
GENE584X	AGI_HUM1_OLIGO_A_23_P301360	774412 || ZNF572 || Zinc finger protein 572 || Hs.175350 || NM_152412 ||	1	0.014	0.189	0.289	0.015	0.034	0.259	0.018	0.399	0.232	0.067	0.406	0.384	0.136	0.126	0.257	0.988	0.473	0.547	0.545	0.251	0.575	0.546	0.425	-0.215	-0.253	-0.128	-0.039	0.08	-0.047	-0.095	0.061	-0.124	-0.167	-0.043	-0.169	0	-0.103	0.132	0.003	0.086	0.173	-0.049	-0.208	-0.39	-0.234	-0.102
GENE979X	AGI_HUM1_OLIGO_A_32_P82560	854036 || MTRF1L || Mitochondrial translational release factor 1-like || Hs.225836 || NM_019041 ||	1	0.258	0.197	0.387	0.116	0.077	0.09	0.225	0.413	0.298	0.236	0.286	0.38	0.208	0.1	0.209	0.482	0.391	0.341	0.265	0.283	0.64	0.354	0.221	-0.14	-0.109	-0.096	0.026	-0.057	0.245	0.096	-0.043	-0.151	-0.138	0.021	-0.1	0.043	-0.005	-0.109	-0.138	0.126	-0.181	-0.122	-0.053	-0.433	-0.115	-0.096
GENE741X	AGI_HUM1_OLIGO_A_24_P919931	865832 || PREB || Prolactin regulatory element binding || Hs.279784 || BE395450 ||	1	0.426	0.142	0.288	0.098	0.015	0.14	0.203	0.274	0.263	0.164	0.171	0.33	0.095	0.252	0.175	0.565	0.453	0.213	0.251	0.604	0.51	0.455	0.408	-0.167	-0.103	0.227	-0.018	-0.052	0.064	-0.063	-0.032	-0.039	-0.31	-0.08	-0.081	-0.023	0.08	-0.134	0.089	0	-0.326	0.001	0.027	-0.495	-0.32	-0.073
GENE385X	AGI_HUM1_OLIGO_A_23_P337899	774418 || FLJ35757 || Hypothetical protein FLJ35757 || Hs.446268 || NM_152598 ||	1	0.227	0.175	0.462	0.166	0.161	0.233	0.269	0.509	0.335	0.394	0.404	0.182	0.2	0.183	0.092	0.792	0.49	0.486	0.398	0.402	0.491	0.599	0.374	-0.142	-0.018	-0.101	-0.15	-0.003	0.122	-0.084	0.057	-0.112	-0.128	0.052	0.017	0.073	0.144	-0.32	-0.034	-0.043	0.065	-0.121	0.271	0.043	-0.116	-0.105
GENE991X	AGI_HUM1_OLIGO_A_24_P30844	868017 || ANP32A || Acidic (leucine-rich) nuclear phosphoprotein 32 family, member A || Hs.458747 || AK021784 ||	1	0.115	0.113	0.206	0.217	-0.001	0.216	0.067	0.22	0.24	0.223	0.093	0.2	0.114	0.012	-0.065	0.434	0.166	0.22	0.134	0.067	0.081	0.546	0.189	-0.247	-0.117	-0.121	0.078	-0.012	0.094	-0.064	0.042	0.088	-0.009	0.033	-0.195	0.026	0.168	-0.154	0.051	-0.095	0.002	-0.122	0.084	0.081	-0.124	-0.282
GENE734X	AGI_HUM1_OLIGO_A_23_P169061	696455 || OPRK1 || Opioid receptor, kappa 1 || Hs.89455 || NM_000912 ||	1	0.093	0.181	0.19	0.016	0.148	0.306	-0.01	0.014	0.121	0.164	0.191	0.165	0.251	0.297	0.193	0.651	0.557	0.363	0.15	0.331	0.071	0.336	0.198	-0.092	-0.013	-0.059	0.131	0.048	-0.005	-0.072	0.109	0.057	-0.016	-0.055	-0.241	-0.007	0.085	-0.1	-0.089	-0.008	-0.02	-0.048	0.003	-0.133	-0.014	-0.188
GENE289X	AGI_HUM1_OLIGO_A_24_P934268	857517 || || || || A_24_BS934268 ||	1	0.138	0.164	0.243	0.137	0.115	0.09	0.145	0.443	-0.005	0.045	0.214	0.342	0.098	-0.066	0.009	0.493	0.188	0.274	0.213	0.355	0.992	0.398	0.181	-0.109	-0.11	0.014	-0.002	0.18	0.035	0.026	-0.047	-0.002	0.094	-0.02	-0.18	0.052	0.294	-0.054	0.046	0.007	0.243	-0.134	0	-0.051	-0.113	-0.101
GENE892X	AGI_HUM1_OLIGO_A_24_P783810	852856 || || || || XM_303638 ||	1	0.268	0.129	0.178	0.104	0	0.078	0.114	0.029	0.155	0.122	0.088	0.102	-0.076	0.115	0.121	0.404	0.117	0.348	0.155	0.243	0.985	0.418	0.059	-0.149	-0.141	-0.093	0.011	0.115	0.055	-0.047	-0.237	-0.102	0.059	0.033	-0.191	0.094	0.077	-0.184	0.165	-0.083	0.265	-0.068	-0.279	-0.173	-0.142	-0.078
GENE743X	AGI_HUM1_OLIGO_A_23_P112774	681683 || PTP4A3 || Protein tyrosine phosphatase type IVA, member 3 || Hs.43666 || NM_007079 ||	1	0.163	0.115	0.182	0.267	0.176	0.221	0.19	0.446	0.26	0.189	0.203	-0.166	0.037	0.055	0.225	0.554	0.435	0.566	0.286	0.008	0.907	0.364	-0.059	-0.111	-0.099	0.133	0.04	0.362	0.019	-0.095	-0.116	-0.178	-0.162	0.016	-0.189	-0.039	0.001	-0.131	-0.076	-0.002	-0.001	-0.089	-0.341	-0.23	-0.06	0.019
GENE776X	AGI_HUM1_OLIGO_A_32_P119007	856662 || ESPL1 || Extra spindle poles like 1 (S. cerevisiae) || Hs.153479 || NM_012291 ||	1	0.279	0.392	0.104	0.12	0.173	0.289	0.283	0.561	0.224	0.116	0.001	0.15	0.184	0.305	0.22	0.527	0.46	0.471	0.383	0.176		0.251	0.262	-0.191	-0.153	0.121	-0.157	-0.216	0	-0.133	-0.259		-0.073	0.262	-0.103	0.091	0.021	-0.153	-0.07	-0.199	0.519	0.033		0.116	-0.283	-0.018
GENE380X	AGI_HUM1_OLIGO_A_24_P349002	846317 || || || || NM_172020 ||	1	0.067	0.266	0.263	0.188	0.123	0.19	0.166	0.23	0.186	0.327	0.127	0.12	0.307	0.331	0.285	0.761	0.563	0.64	0.446	0.607	0.426	0.398	-0.253	0.046	0.265	0	0.121	0.128	0.013	-0.186	0.186	-0.191	-0.144	-0.235	0.009	-0.439	-0.446	-0.687	-0.43	-0.132	-0.444	0.183	-0.022	-0.258	-0.321	-0.119
GENE523X	AGI_HUM1_OLIGO_A_23_P140884	692314 || || Similar to Tubulin beta-4q chain || Hs.128392 || XM_371684 ||	1	0.162	-0.059	0.183	0	0.007	0.032	0.156	0.22	0.178	0.177	0.004	0.159	0.139	0.202	0.134	0.522	0.444	0.269	0.226	0.37	0.686	0.483	0.267	0.015	0.06	-0.019	0.003	0.283	0.096	0.048	-0.009	-0.46	-0.396	-0.226	0.012	-0.134	-0.309	-0.543	-0.236	-0.262	-0.25	-0.031	-0.295	-0.171	-0.568	-0.077
GENE748X	AGI_HUM1_OLIGO_A_23_P398947	847587 || SYT6 || Synaptotagmin VI || Hs.370963 || NM_205848 ||	1	0.325	0.286	0.176	0	-0.005	0.187	0.127	0.407	0.097	0.256	0.207	0.231	0.353	0.179	0.42	0.654	0.524	0.586	0.311	0.396	0.857	0.752	0.358	-0.035	-0.147	0.147	0.183	0.021	0.005	0.053	0.06		-0.25	-0.19	-0.04	-0.534	-0.272	-0.472	-0.016	-0.327	-0.669	-0.082	-0.184	0.084	-0.33	-0.184
GENE589X	AGI_HUM1_OLIGO_A_24_P662972	853787 || || || || THC1484458 ||	1	0.075	0.076	0.097	-0.008	0.034	0.277	0.034	0.398	0.11	0.107	0.143	0.274	0.157	-0.027	0	0.779	0.582	0.445	0.372	0.36	0.69	0.488	0.139	0.101	-0.026	0.028	0.052	0.172	0.097	0.047	0.179	-0.436	-0.078	-0.081	-0.038	-0.061	-0.069	0.042	-0.053	-0.078	0.075	0.126	-0.275	-0.32	-0.304	-0.191
GENE395X	AGI_HUM1_OLIGO_A_23_P154962	696387 || KIAA1666 || KIAA1666 protein || Hs.115429 || XM_371429 ||	1	0.333	0.159	0.294	-0.039	-0.02	0.24	0.257	0.38	0.306	0.241	0.344	0.284	0.313	0.412	0.36	0.586	0.624	0.52	0.636	0.418	0.405	0.637	0.161	-0.072	-0.188	0.182	0.09	0.195	0.069	-0.406	-0.152	-0.397	-0.014	0.156	-0.018	0.143	-0.214	-0.37	-0.057	0.231	0.052	-0.079	-0.538	-0.464	-0.308	-0.166
GENE905X	AGI_HUM1_OLIGO_A_23_P387471	774311 || MICB || MHC class I polypeptide-related sequence B || Hs.211580 || NM_005931 ||	1	0.239	0.477	0.313	0.168	-0.143	0.422	0.266	0.482	0.25	0.32	0.486	0.399	0.537	0.368	0.566	0.533	0.864	0.562	0.463	0.481	0.277	0.536	0.363	0.055	-0.148	0.223	0.261	0.676	0.046	0.111	-0.134	-0.346	-0.247	-0.057	-0.151	-0.251	-0.159	-0.396	0.128	0.152	-0.132	-0.087	-0.432	-0.411	-0.26	-0.234
GENE410X	AGI_HUM1_OLIGO_A_23_P207600	685040 || PSMD11 || Proteasome (prosome, macropain) 26S subunit, non-ATPase, 11 || Hs.443379 || NM_002815 ||	1	0.55	0.521	0.33	0.09	0.043	-0.011	0	0.263	0.183	0.307	0.461	0.241	0.305	0.426	0.628	0.743	0.81	0.585	0.466	0.614	0.398	0.482	0.401	-0.166	-0.152	-0.168	0.076	0.274	0.047	-0.024	-0.27	-0.276	-0.147	-0.093	-0.109	-0.015	-0.13	-0.465	-0.251	-0.226	-0.591	0.006	-0.387	-0.152	0.033	0.04
GENE657X	AGI_HUM1_OLIGO_A_23_P37704	686706 || CDT1 || DNA replication factor || Hs.122908 || NM_030928 ||	1	0.672	0.715	0.12	-0.141	-0.046	0.461	0.426	0.307	0.058	-0.066	0.123	0.65	0.613	0.716	0.853	0.724	0.921	0.901	0.656	0.628	1.105	0.811	0.685	-0.219	-0.185	0.015	0.45	1.023	0.046	0.349	-0.448	-0.371	-0.278	-0.708	-0.253	-0.701	-0.683	-1.196	-1.099	-0.854	-0.623	0	-0.242	-0.001	-0.114	-0.066
GENE587X	AGI_HUM1_OLIGO_A_23_P212800	694135 || FGF5 || Fibroblast growth factor 5 || Hs.37055 || NM_004464 ||	1	0.496	0.171	0.37	0.052	-0.055	0.22	0.498	0.538	0.236	0.462	0.329	0.363	0.324	0.23	0.399	0.622	0.664	0.499	0.337	0.431		0.629	0.253	0.006	0.103	0.207	-0.163	-0.09	-0.09	0.112	-0.098		-0.572	-0.31	-0.229	-0.168	-0.473	-0.495	-0.669	-0.161	-0.349	0.062		-0.62	-0.182	-0.023
GENE574X	AGI_HUM1_OLIGO_A_24_P406006	858647 || FLJ12443 || Hypothetical protein FLJ12443 || Hs.368853 || NM_024830 ||	1	0.627	0.894	0.398	0.141	-0.318	0.685	0.298	0.976	0.253	0.469	0.92	1.065	0.906	1.257	0.829	1.407	1.336	1.019	1.293	1.261		0.868	0.948	0.158	0.379	0.267	0.238	0.632	0.1	-0.085		-0.315	-0.47	-0.295	0.09	-0.87	-1.353	-0.642	-1.154	-0.47	-0.513	-0.035		0.035	-0.314	-0.326
GENE484X	AGI_HUM1_OLIGO_A_23_P148807	683080 || CDC7 || CDC7 cell division cycle 7 (S. cerevisiae) || Hs.533573 || NM_003503 ||	1	0.675	0.483	0.132	0.035	-0.23	0.327	0.427	0.554	0.535	0.512	0.438	0.536	0.555	0.801	0.626	0.532	0.964	0.827	0.96	0.527	0.803	0.773	0.594	0.131	0.047	-0.097	0.236	0.88	-0.066	0.247	-0.601	-0.661	-0.309	0.165	0.007	-0.467	-1.06	-0.897	-0.983	-0.523	-0.456	-0.274	-0.913	-0.779	-0.081	-0.392
GENE339X	AGI_HUM1_OLIGO_A_32_P221429	867174 || || || || BM928667 ||	1	0.824	0.468	0.093	-0.263	-0.187	0.477	0.534	0.699	0.621	0.561	0.779	0.999	0.905	1.118	0.682	1.127	1.286	1.069	1.012	1.229	1.212	1.525	1.064	0.326	-0.09	0.403	0.606	1.479	0	0.107	-0.675	-0.826	-1.301	-0.767	-0.013	-0.868	-1.153	-1.159	-1.294	-0.629	-1.031	0.03	-0.675	-0.481	-0.369	-0.404
GENE738X	AGI_HUM1_OLIGO_A_23_P38244	685095 || APOH || Apolipoprotein H (beta-2-glycoprotein I) || Hs.445358 || NM_000042 ||	1	1.341	1.102	0.118	-0.239	-0.334	0.91	0.888	1.511	0.928	0.865	1.39	1.528	1.57	1.423	1.412	1.836	2.25	1.888	1.571	1.853	2.224	2.396	1.508	0.312	-0.096	0.72	0.571	2.054	-0.22	0.182	-0.708	-1.277	-1.47	-0.839	0.171	-0.935	-1.734	-1.075	-1.267	-0.63	-1.06	-0.114	-1.167	-0.83	-0.77	-0.428
GENE754X	AGI_HUM1_OLIGO_A_23_P216068	682321 || ATAD2 || ATPase family, AAA domain containing 2 || Hs.370834 || NM_014109 ||	1	0.79	0.68	0.19	0	-0.25	0.47	0.35	0.68	0.2	0.35	0.49	0.59	0.57	0.79	0.53	1.09	1.04	1.04	0.76	0.94	1.23	1	0.79	0.18	-0.02	0.34	0.13	0.54	-0.14	0.1	-0.66	-0.9	-0.52	-0.32	0.18	-0.58	-0.72	-0.52	-0.54	-0.35	-0.75	0.14	-0.89	-0.62	-0.22	-0.31
GENE473X	AGI_HUM1_OLIGO_A_24_P196562	854719 || FXYD2 || FXYD domain containing ion transport regulator 2 || Hs.413137 || NM_021603 ||	1	0.574	0.627	0.411	-0.116	-0.327	0.676	0.431	0.874	0.49	0.521	0.852	0.61	0.631	0.363	0.624	0.877	0.96	0.727	0.891	1.082	1.404	0.907	0.546	-0.2	-0.042	-0.069	0.223	0.292	0.036	0.075	-0.234	-0.405	-0.339	-0.132	-0.349	-0.725	-0.561	-0.263	-0.407	-0.601	-0.1	-0.095	-0.593	-0.587	-0.09	0.149
GENE831X	AGI_HUM1_OLIGO_A_23_P161297	689209 || OGDHL || Oxoglutarate dehydrogenase-like || Hs.17860 || NM_018245 ||	1	1.1245	1.2455	1.2065	-0.0625	-0.4745	1.1935	1.1025	1.6855	0.8935	1.1185	1.2275	1.2925	1.2285	1.1035	1.3885	1.9595	1.7875	1.7105	1.4125	1.4295		1.3305	1.0935	0.1915	-0.0635	0.4915	-0.1195	0.3515	-0.0665	-0.0115			-0.6445	-0.5675	0.2685		-0.9675	-0.6585	-0.6685	-0.6655	-0.1725	0.0775			-0.9385	-0.3145
GENE644X	AGI_HUM1_OLIGO_A_23_P420692	849337 || PPFIA4 || Protein tyrosine phosphatase, receptor type, f polypeptide (PTPRF), interacting protein (liprin), alpha 4 || Hs.153648 || NM_015053 ||	1	0.422	0.526	0.463	0.127	-0.072	0.303	0.25	0.408	0.261	0.582	0.236	0.146	0.3	0.467	0.458	0.937	0.681	0.751	0.677	0.691	1.15	0.625	0.507	0.153	0.026	0.258	0.166	0.438	0.026	0.024	-0.385	-0.627	-0.449	-0.194	0	-0.24	-0.48	-0.159	-0.366	-0.111	-0.17	-0.118	-0.519	-0.502	0.115	-0.252
GENE982X	AGI_HUM1_OLIGO_A_23_P255916	693047 || MGC29784 || Hypothetical protein MGC29784 || Hs.33719 || NM_173659 ||	1	0.285	0.512	0.351	0	0.306	0.482	0.247	0.782	0.347	0.211	0.391	0.571	0.372	0.351	0.417	1.007	0.376	0.823	0.574	0.539	0.609	0.581	0.349	0.067	0.078	0.076	-0.012	-0.006	-0.093	0.086	-0.181	-0.443	-0.436	-0.199	-0.135	-0.187	-0.525	-0.392	-0.471	-0.358	0.164	-0.326	-0.198	-0.397	-0.232	0.011
GENE721X	AGI_HUM1_OLIGO_A_23_P57347	694760 || PCNT2 || Pericentrin 2 (kendrin) || Hs.474069 || NM_006031 ||	1	0.4	0.219	-0.037	0.289	0.034	0.406	0.354	0.477	0.104	0.2	0.374	0.505	0.339	0.401	0.453	0.608	0.794	0.883	0.585	0.62	0.884	0.888	0.568	-0.013	-0.074	0.058	0.327	0.448	0.015	-0.16	0.059	-0.165	-0.046	-0.192	-0.015	-0.291	-0.404	-0.374	-0.298	-0.044	0.137	-0.006	-0.084	0.25	-0.048	-0.172
GENE611X	AGI_HUM1_OLIGO_A_23_P83493	854493 || CGI-90 || CGI-90 protein || Hs.145386 || NM_016033 ||	1	0.4545	0.4805	0.2945	0.3315	-0.1655	0.3195	0.3805	0.6135	0.2765	0.3365	0.2475	0.2995	0.3495	0.7865	0.3675	0.7075	0.8525	0.7285	0.5305	0.7425	0.7115	0.7095	0.4635	0.0195	-0.2635	-0.1865	0.1495	0.7335	-0.1495	-0.1475	-0.7325	-0.1475	-0.1625	-0.1755	0.1695	-0.1585	-0.1775	0.0035	0.0415	-0.5845	-0.2495	0.0675	-0.3415	-0.0195	-0.5185	-0.6495
GENE237X	AGI_HUM1_OLIGO_A_24_P733083	850677 || || || || XM_210579 ||	1	0.06	-0.053	0.003	-0.092	-0.165	0.398	0.233	0.462	0.164	0.123	0.309	0.245	0.206	0.156	0.114	0.578	0.755	0.714	0.514	0.52	0.411	0.476	0.283	0.021	-0.058	0.004	-0.078	0.357	-0.163	0.002	-0.374	-0.488	-0.106	-0.024	0.046	0.013	-0.056	-0.298	-0.289	-0.234	-0.239	-0.054	-0.15	-0.045	-0.176	-0.208
GENE536X	AGI_HUM1_OLIGO_A_32_P103837	867530 || C12orf14 || Chromosome 12 open reading frame 14 || Hs.505154 || NM_021238 ||	1	0.891	0.83	0.075	0.146	-0.348	0.942	0.681	0.715	0.252	0.368	0.454	0.593	0.506	0.868	0.856	1.157	1.367	1.149	1.055	1.068	1.657	1.374	0.848	-0.023	-0.321	-0.477	0.125	0.805	-0.137	-0.142	-0.167	-0.102	0.012	-0.338	0.194	-0.227	-0.012	-0.166	0	-0.183	0.054	-0.069	0.097	-0.093	-0.393	-0.524
GENE596X	AGI_HUM1_OLIGO_A_32_P62342	866647 || LOC283464 || Hypothetical protein LOC283464 || Hs.259347 || XM_290597 ||	1	0.663	0.756	0.172	0.123	-0.125	0.422	0.558	0.759	0.421	0.243	0.518	0.542	0.477	0.463	0.713	0.698	1.045	1.081	0.974	0.833	1.278	1.888	0.738	-0.183	-0.147	-0.005	0.299	0.445	-0.023	-0.15	-0.376	-0.197	-0.047	-0.129	0.288	-0.402	-0.445	-0.084	-0.11	-0.178	-0.566	-0.001	-0.684	0	-0.071	-0.264
GENE875X	AGI_HUM1_OLIGO_A_24_P348090	852629 || ME2 || Malic enzyme 2, NAD(+)-dependent, mitochondrial || Hs.233119 || BC000147 ||	1	0.3125	0.4695	-0.0005	-0.1765	-0.3495	0.5555	0.1815	0.6235	0.1395	0.0685	0.2045	0.4315	0.3325	0.3325	0.5385	0.9825	1.0355	0.9805	0.6665	0.7695	0.6755	0.7955	0.6585	0.0265	-0.2155	-0.0345	0.2415	0.1075	-0.3875	-0.1805	-0.0965	-0.2945	0.0005	0.0425	0.2715	-0.0645	-0.2955	-0.2445	-0.0955	0.0345	0.0065	0.0675	-0.6335	-0.5235	-0.4395	-0.4575
GENE876X	AGI_HUM1_OLIGO_A_23_P40821	684956 || HPS3 || Hermansky-Pudlak syndrome 3 || Hs.477898 || NM_032383 ||	1	0.48	0.31	-0.1	0.04	-0.45	0.34	0.29	0.36	0.09	0.32	0.35	0.43	0.52	0.66	0.42	0.67	0.91	0.87	0.86	0.86	0.84	0.88	0.72	-0.02	-0.11	0.07	0.2	0.59	0.17	-0.08	-0.51	-0.5	-0.22	-0.08	0.01	-0.35	-0.22	-0.07	0	0.11	0.06	0.05	-0.55	-0.15	-0.41	-0.5
GENE537X	AGI_HUM1_OLIGO_A_24_P120303	848554 || FLJ10902 || Hypothetical protein FLJ10902 || Hs.434927 || BC021277 ||	1	0.4365	0.4095	0.3745	0.0535	-0.0995	0.4125	0.4135	0.6735	0.5095	0.3455	0.4425	0.4865	0.5295	0.4485	0.5035	0.6355	0.7245	0.5885	0.4525	0.5205		0.6685	0.3495	0.1045	-0.0705	-0.0745	-0.2115	0.3935	0.0405	0.0985	-0.3335	-0.0055	-0.0225	-0.1035	0.0755	-0.2745	0.0055	-0.2275	-0.0365	-0.0865	-0.3455	-0.2025	-0.0795	0.0435	-0.3315	-0.1415
GENE727X	AGI_HUM1_OLIGO_A_24_P922357	866656 || LOC128977 || Hypothetical protein LOC128977 || Hs.474210 || NM_173793 ||	1	0.679	0.433	0.246	0.047	-0.055	0.502	0.536	0.414	0.453	0.354	0.497	0.471	0.733	0.804	0.722	0.944	1.02			1.076		0.962	0.644	-0.29	-0.133	-0.29	-0.171	0.26	0.215	-0.292	-0.283	-0.142	-0.454	-0.26	0.278	0.12	-0.451		0	-0.376	-0.309	0.057	0.037	0.164	-0.112	-0.595
GENE985X	AGI_HUM1_OLIGO_A_32_P190303	863023 || || CDNA FLJ36725 fis, clone UTERU2012230 || Hs.21380 || AK094044 ||	1	0.696	0.858	0.447	0.167	0.027	0.659	0.621	0.983	0.501	0.614	0.832	0.865	0.802	0.725	0.986	1.478	0.76	1.122	0.776	0.981		0.353	0.89	-0.082	-0.036	0.214	-0.249	0.254	-0.181	-0.371	-0.546		-0.917	-0.912	0.096	-0.327	-0.422	-0.078	0.276	-0.406	-0.01	-0.028	-0.564	-0.032	-0.176	-0.347
GENE758X	AGI_HUM1_OLIGO_A_24_P290013	851755 || || || || ENST00000328708 ||	1	0.294	0.137	0.06	0.225	-0.054	0	0.053	0.278	0.175	0.346	0.097	0.085	0.212	0.204	0.312	0.453	0.234	0.219	0.114	0.497	0.809	0.372	0.123	-0.032	0.087	0.117	0.061	0.125	0.089	-0.026	-0.043	-0.132	-0.43	-0.021	0.026	-0.177	-0.361	-0.375	-0.478	-0.391	-0.313	0.026	-0.191	-0.189	-0.149	-0.233
GENE968X	AGI_HUM1_OLIGO_A_32_P182130	855317 || || || || I_1891291 ||	1	0.219	0.054	0.2	0.226	-0.039	0.1	0.103	0.165	0.133	0.108	0.033	0.128	0.106	0.117	0.19	0.533	0.391	0.191	0.143	0.318	0.73	0.379	0.317	0.003	0.003	0.077	-0.027	0.296	-0.099	-0.041	-0.293	-0.1	-0.275	-0.092	0.075	-0.12	-0.276	-0.112	-0.347	-0.127	0.097	0.006	-0.221	-0.133	-0.104	0
GENE531X	AGI_HUM1_OLIGO_A_23_P147106	695696 || FLJ20245 || Hypothetical protein FLJ20245 || Hs.495541 || NM_017723 ||	1	0.501	0.132	0.214	0.291	-0.145	0.129	0	0.294	0.001	0.24	0.328	0.445	0.378	0.484	0.353	0.853	0.976	0.865	0.727	0.544	0.664	0.816	0.092	-0.508	-0.492	0.163	0.034	0.83	0.081	0.354	0.059	-0.249	0.215	0.502	-0.173	-0.606	0	0.134	0.13	0.167	-0.077	-0.143	-0.731	-0.504	-0.21	-0.059
GENE628X	AGI_HUM1_OLIGO_A_32_P85230	852615 || FLJ12484 || Hypothetical protein FLJ12484 || Hs.436102 || NM_022767 ||	1	0.899	0.736	0.618	0.018	-0.437	0.658	0.597	1.037	0.719	1.058	0.955	0.93	1.02	0.73	0.916	1.161	1.331	0.924	0.863	0.931	1.242	0.984	0.498	0.254	-0.254	0.233	0.128	0.737	0.109	0.405	-0.216	-0.124	0.278	0.225	0.228	0.056	-0.601	-0.297	-0.297	-0.07	-0.607	0.237	-0.606	-0.109		-0.129
GENE944X	AGI_HUM1_OLIGO_A_23_P49338	692642 || TNFRSF12A || Tumor necrosis factor receptor superfamily, member 12A || Hs.355899 || NM_016639 ||	1	1.0775	0.8505	0.4945	0.0885	-0.3435	0.5685	0.4895	0.4535	0.3325	0.5225	0.9715	0.8225	0.6725	0.8555	1.0225	1.5245	1.1245	1.1035	0.8535	0.8715	1.1105		0.4875	-0.0295	0.1225	0.3075	0.6205	0.7685	0.1575	0.1705	-0.2995	-0.4535	0.5845	0.6055	0.0315	-0.2315	-1.0695	-0.1955	-0.5535	-0.3015	-0.1795	0.0045	-0.9135	-0.3295	-0.3795	0.0675
GENE919X	AGI_HUM1_OLIGO_A_23_P52986	685208 || FLJ32009 || Hypothetical protein FLJ32009 || Hs.60640 || NM_152718 ||	1	0.955	0.625	0.179	0.745	0	0.277	0.156	0.464	0.267	0.312	0.271	0.562	0.55	0.698	0.578	0.659	0.882	0.869	0.709	0.669	1.14	1.017	0.345	0.179	0.171	0.473	-0.121	0.92	-0.045	0.387	-0.139	-0.231	-0.309	-0.091	0.19	-0.437	-1.098	-0.506	-0.574	-0.151	-0.42	0.248	-0.257	0.169	-0.257	-0.098
GENE524X	AGI_HUM1_OLIGO_A_23_P36140	847603 || B3GAT3 || Beta-1,3-glucuronyltransferase 3 (glucuronosyltransferase I) || Hs.502759 || NM_012200 ||	1	0.443	0.217	0.423	0.154	0.165	0.437	0.442	0.781	0.68	0.524	0.454	0.513	0.395	0.499		0.576	0.666		0.534	0.465		-0.244	0.239	0.194	0.365	-0.025	-0.144	-0.116	-0.217	-0.153			-0.352	-0.234	-0.28	-0.226	-0.312	-0.408			-0.101	-0.119			-0.315	-0.029
GENE419X	AGI_HUM1_OLIGO_A_23_P78808	682890 || SYMPK || Symplekin || Hs.515475 || NM_004819 ||	1	0.533	1.185	0.615	-0.08	-0.144	0.79	0.638	1.524	0.72	1.279	1.335	1.511	1.041	1.026	1.637	1.798	1.511	1.249	1.347	1.05	1.418	0.658	0.864	-0.156	-0.12	-0.081	0.184	-0.041	0.069	-0.297	-0.004	-0.181	-0.069	-0.165	-0.301	-0.26	-0.298	-0.499	-0.433	0.097	0.167	-0.178	-0.268	-0.155	0.849	0.288
GENE382X	AGI_HUM1_OLIGO_A_23_P140563	862937 || FLJ12572 || Hypothetical protein FLJ12572 || Hs.513195 || AF411456 ||	1	0.3465		0.4305	-0.0245	0.2565	0.3725	0.4545	0.6735	0.4735	0.3845	0.6565	0.5715	0.7235	0.2275	0.6935	0.5965			0.5085	0.3635	0.8915	0.3345	0.4805	-0.0975	0.1255	0.3735	0.0575	-0.0095	-0.4195	-0.0445	0.6645		-0.3005	-0.3275	-0.3325	-0.1115	-0.6145	-0.5245	-0.5375	-0.3755	-0.0155	-0.1325	-0.1035	-0.2515		0.0365
GENE822X	AGI_HUM1_OLIGO_A_23_P114649	683541 || FLJ12438 || Hypothetical protein FLJ12438 || Hs.8595 || NM_021933 ||	1	0.527	0.845	0.912	0	0.13	0.526	0.742	1.312	0.779	0.932	0.987	0.981	1.041	0.496	0.935	1.002	1.079	1.037	0.787	0.472		0.733	0.522	-0.089	0.088	0.278	0.021	-0.012	0.096	0.278			-0.339	-0.259	-0.011	-0.15	-0.732	-0.304	-0.296	-0.66	0.045	-0.164		-0.187	-0.272	-0.126
GENE619X	AGI_HUM1_OLIGO_A_23_P501933	773795 || CACNG6 || Calcium channel, voltage-dependent, gamma subunit 6 || Hs.326764 || NM_145814 ||	1	0.48	0.651	0.269	0.33	-0.182	0.308	0.414	0.837	0.314	0.567	0.997	0.581	0.842	0.479	0.686			0.645		0.654	0.94	0.699	0.291	0.072	0.004	0.073	-0.025	0.122	-0.127	-0.06	-0.325	-0.493	-0.397	-0.424	-0.497	-0.476	-0.573	-0.83	-0.556		-0.013	-0.169		-0.201	-0.114	-0.099
GENE930X	AGI_HUM1_OLIGO_A_24_P42495	861909 || || CDNA clone IMAGE:3462401, partial cds || Hs.144583 || BC010544 ||	1	0.679	0.603	0.095	0.023	-0.262	0.057	0.154	0.587	0.02	0.614	0.814	0.64	0.77	0.812	0.829	0.865	0.922	0.903	0.704	0.835	-0.408	0.775	0.545	0	-0.269	0.245	0.419	0.609	-0.229	-0.212	-0.558	-0.537	-0.482	-0.472	-0.196	-0.927	-0.566	-0.678	-0.687	-0.576	-0.885	-0.339	-0.777	-0.3	0.134	0.045
GENE827X	AGI_HUM1_OLIGO_A_23_P125408	690626 || MGC4293 || Hypothetical protein MGC4293 || Hs.515064 || NM_031304 ||	1	0.158	0.173	0.306	0.037	0.125	-0.054	0.036	0.357	0.072	-0.01	0.263	0.275	0.064	-0.004	0.133	0.459	0.178	0.358	0.29	0.394	0.245	0.405	0.204	-0.064	-0.011	-0.049	0.009	0.127	0.026	0.081	-0.212	-0.337	-0.031	-0.121	-0.177	-0.153	-0.202	-0.344	-0.25	-0.069	-0.061	-0.282	0.111	0	0.189	0.171
GENE147X	AGI_HUM1_OLIGO_A_24_P376339	852623 || || || || AL391244 ||	1	0.3815	0.3655	0.4625	0.0685	0.0925	0.0025	-0.0225	0.0895	0.2615	0.3385	0.3265	-0.0155	-0.0045	0.7495	0.7515	0.4365	0.2985	0.2965	0.3265	0.1915		0.4295	0.1005	0.1005	-0.3335	-0.1005	0.0785	0.3865	0.2695	0.1875	-0.5395	-0.2945	-0.3165	-0.2605	0.2825	-0.0225	-0.3135	-0.4955	-0.3195	-0.5945	-0.1815	0.1795	0.1325	0.0885	-0.2785	-0.4295
GENE255X	AGI_HUM1_OLIGO_A_23_P373119	773917 || || || || NM_178467 ||	1	0.782	0.583	0.44	0.479	0.091	0.055	0.12	-0.058	-0.13	0.24	0.108	0.09	0.151	1.457	0.327	0.636	0.938	0.544	0.855	0.61	0.211	1.174	0.618	0.17	-0.084	0.204	0.727	1.139	0.594	0.135	-0.56	-0.695	0.099	-0.31	-0.356	-0.641	-0.571	-0.431	-0.394	-1.064	-0.939	-0.116	-0.429	-0.21	-0.051	-0.274
GENE535X	AGI_HUM1_OLIGO_A_23_P130333	684586 || TTR || Transthyretin (prealbumin, amyloidosis type I) || Hs.427202 || NM_000371 ||	1	0.886	0.714	0.328	0.229	0.368	0.063	0.157	-0.17	-0.14	0.321	0.435	0.233	0.241	0.87	0.268	0.309	1.149	1.029	0.516	0.744	0.585	1.493	0.639	0.498	0.275	0.185	1.105	1.847	0.088	0.272	-0.793	-1.039	-1.593	-0.967	-0.102	-0.655	-1.336	-1.022	-1.172	-1.072	-0.889	-0.283	-0.705	-0.531	-0.517	-0.451
GENE794X	AGI_HUM1_OLIGO_A_23_P170491	687442 || TRIP || TRAF interacting protein || Hs.517972 || NM_005879 ||	1	0.412	0.261	0.269	0.059	-0.275	0.366	0	0.22	0.125	0.193	0.105	0.071	-0.086	1.143	0.495	0.967	1.094	0.948	0.789	0.667	0.151	0.748	0.633	0.068	-0.267	0.178	0.198	0.814	0.017	-0.196	-0.272	-0.444	-0.379	-0.538	0.065	-0.371	-0.283	-0.723	-0.599	-0.293	0.112	-0.156	-0.303	-0.162	-0.22	-0.055
GENE816X	AGI_HUM1_OLIGO_A_23_P63017	692625 || LGALS8 || Lectin, galactoside-binding, soluble, 8 (galectin 8) || Hs.4082 || NM_201543 ||	1	0.165	0.246	0.269	0.394	0.094	0.271	-0.032	0.343	0.214	0.032	0.161	0.245	0.318	0.409	0.17	0.315	0.224	0.169	0.166	0.175	0.047	0.044	0.225	0.095	-0.145	-0.15	-0.037	0.521	0.013	0.084	-0.361	-0.072	-0.119	-0.266	0.185	0.127	-0.657	-0.508	-0.479	-0.48	0.267	0.137	-0.223	-0.159	0.002	-0.059
GENE650X	AGI_HUM1_OLIGO_A_23_P253524	683395 || CENPE || Centromere protein E, 312kDa || Hs.75573 || NM_001813 ||	1	0.19	0.16	0.19	0.02	0.06	0.06	0.02	0.23	0.15	0.21	0.17	0.17	0.26	0.2	0.18	0.18	0.37	0.2	0.18	0.26	0.21	0.4	0.15	-0.01	0	0.16	0.01	0.42	-0.04	0.15	-0.49	-0.67	-0.33	0.06	0	-0.19	-0.28	-0.31	-0.2	-0.1	-0.22	-0.1	-0.54	-0.28	-0.11	-0.04
GENE857X	AGI_HUM1_OLIGO_A_24_P76521	870082 || GSG2 || Haspin || Hs.534059 || AK056691 ||	1	0.091	-0.098	-0.007	0.102	0.014	0.083	0.231	-0.002	0.175	0.198	0.148	0.091	-0.046	0.194	0.048	0.538	0.43	0.501	0.259	0.165	0.487	0.413	0.293	0.062	0.121	0.164	0.251	0.426	0.012	0.165	-0.37	-0.593	-0.286	-0.146	0.16	-0.117	-0.427	-0.194	-0.466	-0.047	-0.19	-0.011	-0.533	-0.414	-0.386	0.007
GENE793X	AGI_HUM1_OLIGO_A_32_P145876	858815 || || || || THC1434038 ||	1	0.251	0.17	-0.102	0.097	0.045	0.043	0.061	0.04	0.125	0.061	0.004	0.132	0.249	0.091	0.212		0.242	0.201	0.169	0.184	0.359	0.417	0.137	-0.132	0.104	-0.008	0.017	0.322	-0.025	0.033	-0.502	-0.97	-0.426	-0.012	-0.038	-0.317	-0.359	-0.255	-0.278	-0.165	-0.261	-0.111	-0.667	-0.711	-0.016	-0.073
GENE893X	AGI_HUM1_OLIGO_A_23_P99292	687081 || RAD51AP1 || RAD51 associated protein 1 || Hs.504550 || NM_006479 ||	1	0.545	0.485	0.155	-0.007	-0.358	0.178	0.267	0.577	-0.067	0.37	0.36	0.368	0.443	0.529	0.49	0.425	0.561	0.307	0.729	0.609	1.042	0.795	0.429	-0.106	-0.057	0.201	0.219	0.648	0.313	0.113	-1.22	-0.969	-0.534	-0.131	0.051	-0.434	-0.442	-0.132	-0.315	-0.401	-0.476	-0.172	-1.299	-1.159	-0.025	-0.163
GENE939X	AGI_HUM1_OLIGO_A_23_P398545	842795 || MGC35212 || Hypothetical protein MGC35212 || Hs.213700 || NM_152764 ||	1	0.228	0.066	0.014	0.172	-0.24	-0.012	0.068	0.245	-0.006	0.13	0.264	0.096	0.241	0.173	0.038	0.48	0.429	0.498	0.409	0.39	0.632	0.648	0.364	-0.263	0.023	0.059	0.152	0.429	0.133	0.12	-0.489	-0.553	-0.443	-0.119	-0.245	-0.291	-0.332	-0.431	-0.297	-0.187	-0.199	-0.07	-0.741	-0.351	-0.001	0.09
GENE835X	AGI_HUM1_OLIGO_A_23_P166100	686823 || DJ971N18.2 || Hypothetical protein DJ971N18.2 || Hs.169358 || NM_021156 ||	1	-0.028	-0.035	-0.013	0.152	0	0.237	0.036	0.127	0.058	0.083	0.077	0.168	0.177	-0.045	0.148	0.675	0.394	0.356	0.343	0.26	0.419	0.235	0.311	0.025	-0.044	0.035	0.182	-0.092	-0.144	-0.138	-0.053	0.066	0.134	0.112	0.004	-0.135	-0.048	-0.259	-0.097	-0.234	-0.27	-0.03	0.175	-0.146	-0.137	-0.174
GENE948X	AGI_HUM1_OLIGO_A_23_P76078	690046 || IL23A || Interleukin 23, alpha subunit p19 || Hs.98309 || NM_016584 ||	1	0.057	0.309	0.198	-0.039	-0.047	0.425	0.044	0.34	0.166	-0.045	0.237	-0.201	0.174	0.063	0.355	1.188	1.204	0.928	1.068	0.63		0.307	0.629	-0.018	0.048	-0.041	0	0.08	-0.031				0.011	-0.392	0.094	-0.096	-0.315	0.564	0.041	-0.172	-0.193	-0.108			-0.34	-0.214
GENE970X	AGI_HUM1_OLIGO_A_24_P856722	867184 || || MRNA (fetal brain cDNA g6_1g) || Hs.482458 || AI791206 ||	1	0.987	0.539	0.474	0.371	-0.193	0.686	0.806	0.735	0.504	0.555	0.533	0.519	0.54	0.528	0.214	0.42	0.825	0.711	0.682	0.745	1.024	0.852	0.868	0	-0.132	-0.543	-0.239	0.174	-0.501	-0.869	0.121	-0.058	-0.217	-0.659	0.232	-0.218	-0.08	-0.298	-0.174	-0.48	-1.152	0.324	0.295	-0.087	0.562	0.446
GENE325X	AGI_HUM1_OLIGO_A_32_P138348	866085 || LY6K || Lymphocyte antigen 6 complex, locus K || Hs.69517 || NM_017527 ||	1	0.339	0.144	0.183	-0.097	-0.381	0.649	0.262	0.651	0.62	0.184	-0.062	0.361	0.284	0.755	0.497	0.838	0.918	0.616	0.752	1.015	-0.03	0.399	0.243	0.108	0.054	0.211	-0.045	0.423	0.565	-0.638	-0.146	-0.227	-0.522	-0.164	0.222	0.105	-0.548	-0.921	-0.807	-1.01	-0.467	0.216	-0.272	0.004	-0.622	-0.415
GENE811X	AGI_HUM1_OLIGO_A_23_P397293	861133 || LY6K || Lymphocyte antigen 6 complex, locus K || Hs.69517 || NM_017527 ||	1	0.112	0	-0.031	-0.031	-0.415	0.408	0.147	0.624	0.609	0.129	-0.08	0.346	0.125	0.511	0.118	0.725	0.585	0.442	0.541	0.682	0.122	0.012	0.17	0.223	0.149	0.187	-0.154	0.434	0.573	-0.229	-0.084	-0.099	-0.373	0.096	0.311	0.102	-0.388	-0.647	-0.427	-0.479	-0.168	0.248	-0.112	-0.078	-0.339	-0.614
GENE852X	AGI_HUM1_OLIGO_A_23_P379945	844251 || KIAA1509 || KIAA1509 || Hs.525536 || XM_029353 ||	1	0.072	-0.078	-0.214	0.16	-0.289	0.189	0.15	0.147	0.294	0.024	0.07	0.461	0.395	0.21	-0.016	0.237	1.155	0.399	0.342	0.345		0.215	0.293	0.204	-0.042	0.237	0.102	0.133	0.142	0.16	-0.313	-0.627	-0.1	-0.257	0.09	-0.335	-0.423	-0.231	-0.424	0.255	-0.74	-0.016	-0.194	-0.212	-0.221	-0.166
GENE188X	AGI_HUM1_OLIGO_A_23_P92222	691484 || MUC20 || Mucin 20 || Hs.69321 || NM_152673 ||	1	0.117	-0.072	0.165	0.019	-0.11	0.3	0.051	0.441	0.091	0.339	0.358	0.38	0.28	-0.069	0.189	0.733	0.341	0.474	0.279	0	0.583	0.09	-0.105	-0.32	-0.366	-0.283	-0.142	-0.279	-0.078	-0.032	-0.377	-0.494	0.351	-0.07	0.048	-0.088	-0.127	-0.272	-0.048	0.196	-0.292	-0.012	-0.171	-0.174	-0.37	-0.113
GENE694X	AGI_HUM1_OLIGO_A_23_P84189	691621 || PITPNC1 || Phosphatidylinositol transfer protein, cytoplasmic 1 || Hs.231295 || NM_012417 ||	1	0.044	0.288	0.317	-0.234	-0.282	0.29	0.389	0.533	0.345	0.188	0.287	0.4	0.357	0.281	0.3	0.736	0.544	0.393	0.2	0.13		0.309	0.061	0	-0.037	0.081	-0.178	-0.05	0.067	-0.098	-0.224		0.013	0.061	-0.189	0.166	-0.255	-0.019	-0.094	-0.052	-0.008	0.065		-0.339		-0.189
GENE911X	AGI_HUM1_OLIGO_A_23_P212869	695846 || GABRA2 || Gamma-aminobutyric acid (GABA) A receptor, alpha 2 || Hs.116250 || NM_000807 ||	1	-0.0705	0.0345	0.0975	-0.1335	0.0495	0.0675	-0.0245	0.3105	0.5165	0.0135	0.1735	0.1205	0.1775	0.1585	0.3675	0.5815	0.3795	0.4545	0.4795	-0.0005		0.1285	0.0205	-0.1725	0.0065	0.0365	-0.0685	-0.1105	-0.0235	0.0005	0.0425		0.0015	0.2835	-0.1895	-0.0595	0.2075	-0.0045	0.0245	0.0875	0.1015	-0.1445		-1.0455	-0.2815	-0.3175
GENE561X	AGI_HUM1_OLIGO_A_23_P214666	870506 || RPS18 || Ribosomal protein S18 || Hs.546290 || NM_022551 ||	1	0.22	0.298	0.037	-0.309	-0.072	0.003	0.011	0.248	-0.039	0.409	0.434	0.48	0.342	0.034	0.064	1.235	1.103	0.198	0.501	0.543	-0.507	0.082	0.614	-0.182	0.026	0.219	-0.402	0.524	-0.036	0.078	0	-0.064	-0.13	-0.233	-0.268	-0.144	-0.188	0.07	-0.105	0.049	0.153	-0.132	0.038	-0.222	0.029	-0.058
GENE783X	AGI_HUM1_OLIGO_A_23_P128067	686787 || RPL41 || Ribosomal protein L41 || Hs.381172 || NM_021104 ||	1	0.056	0.224	0.243	-0.224	0.062	0.078	-0.087	-0.12	0.036	0.311	0.102	0.163	0.215	0.1	0.117	1.2	0.976	0.125	0.361	0.049	0.053	0.064	0.082	0.036	-0.059	0.4	-0.033	-0.013	0.157	-0.167	0.046	0.135	0.072	0.011	0.057	0.094	-0.061	0.21	0.14	0.27	0.215	0	-0.07	-0.038	-0.384	-0.12
GENE470X	AGI_HUM1_OLIGO_A_23_P19115	863476 || GSPT2 || G1 to S phase transition 2 || Hs.59523 || NM_018094 ||	1	0.055	0.169	0.154	0	-0.125	0.062	-0.1	-0.168	0.081	0.149	0.098	0.242	0.072	0.372	0.288	0.22	0.373	0.122	0.284	0.15	-1.148	0.576	0.068	-0.061	-0.227	0.141	-0.101	0.053	0.084	-0.344	-0.12	-0.104	-0.043	0.088	0.16	-0.08	-0.077	-0.067	-0.122	-0.125	-0.34	0.19	-0.22	0.061	-0.293	-0.265
GENE534X	AGI_HUM1_OLIGO_A_23_P134663	683775 || BAALC || Brain and acute leukemia, cytoplasmic || Hs.533446 || NM_024812 ||	1	0.266	0.275	-0.368	-0.569	0.217	0.145	0.222	0.381	0.241	0.154	0.218	0.276	0.441	0.347	0.322	0.317	0.362	0.462	0.248	0.12	-2.701	0.363	0.24	0.049	-0.098	0.336	-0.056	-0.005	0.149	0.258	0.121	0.006	0.227	0.428	-0.112	0.071	0	-0.033	0.316	0.031	-0.506	-0.001	-0.234	0.175	-0.09	-0.114
GENE588X	AGI_HUM1_OLIGO_A_23_P215599	849575 || SRPK2 || SFRS protein kinase 2 || Hs.285197 || NM_182691 ||	1	0.029	0.199	-0.04	0.121	-0.179	0.188	0.194	0.195	0.27	0.154	0.096	0.062	0.126	-0.06	0.042	0.38	0.155	0.172	0.187	0.122	-0.424	0.304	0.091	0.172	-0.037	-0.018	-0.063	-0.044	0.11	-0.088	0.121	0.239	-0.022	-0.005	-0.103	-0.213	0.121	0.11	0.183	0.072	0	0.057	-0.314	-0.333	-0.187	-0.415
GENE388X	AGI_HUM1_OLIGO_A_23_P58117	847486 || ShrmL || Shroom-related protein || Hs.137459 || NM_020859 ||	1	-0.019	-0.227	-0.122	0.166	-0.19	-0.007	-0.07	0.36	-0.04	-0.095	-0.068	0.153	0.021	0.199	0	0.624	0.491	0.658	0.47	0.382	0.927	0.732	0.177	-0.15	-0.327	-0.348	-0.077	-0.233	0.112	-0.102	-0.179	0.027	-0.303	-0.084	0.418	0.309	-0.023	-0.237	-0.003	0.259	0.519	0.13	-0.525	-0.336	-0.523	-0.133
GENE326X	AGI_HUM1_OLIGO_A_23_P121783	697971 || SRD5A2L || Steroid 5 alpha-reductase 2-like || Hs.546432 || NM_024592 ||	1	0.006	-0.029	0.039	0	-0.195	-0.178	-0.135	0.23	0.143	-0.012	-0.116	0.317	0.317	0.454	0.431	0.06	0.072	0.104	0.042	0.091	-0.139	0.226	0.091	0.132	-0.278	-0.044	-0.127	0.716	0.537	0.439	-0.167	0.147	0.313	0.619	-0.105	-0.039	0.179	0.179	0.165	-0.29	0.145	-0.001	-0.323	-0.043	-0.26	-0.113
GENE68X	AGI_HUM1_OLIGO_A_23_P134176	684100 || || || || NM_001024465 ||	1	0.105	-0.127	-0.125	0.053	-0.321	0.69	0.473	0.703	0.925	-0.455	-0.377	-0.415	0.07	0.319	0.259	0.094	0.035	0.11	0.02	0.189	-0.349	2.127	0.742	0.065	-0.282	0.014	0.549	0.95	0.156	0.245	-0.439	0.246	1.036	1.338	0.782	0.975	0.042	0.009	0.226	-0.235	-0.196	0.368	-0.567	-0.212	-0.699	-0.539
GENE838X	AGI_HUM1_OLIGO_A_23_P146728	690201 || ALG2 || Asparagine-linked glycosylation 2 homolog (yeast, alpha-1,3-mannosyltransferase) || Hs.40919 || NM_033087 ||	1	0.214	0.097	0	0.052	-0.36	0.018	-0.078	0.171	0.247	0.278	0.054	0.151	0.155	0.233	0.245	0.52	0.501	0.388	0.246	0.268	0.467	0.471	0.238	-0.24	-0.32	-0.456	0.004	0.213	0.175	0.026	-0.155	-0.12	0.084	0.421	-0.175	0.161	0.151	-0.107	0.128	0.15	0	-0.191	-0.158	-0.146	-0.365	-0.371
GENE924X	AGI_HUM1_OLIGO_A_24_P912871	860417 || COX5A || Cytochrome c oxidase subunit Va || Hs.401903 || AA129107 ||	1	0.056	-0.027	0.166	0.151	-0.101	0.052	-0.225	0.014	0.147	0.032	0.018	-0.057	0.266	0.203	0.176	0.246	0.372	0.024	0.315	0.33	-0.429	0.343	0.286	-0.149	-0.244	-0.269	-0.028	0.626	0.166	0.109	-0.524	-0.212	-0.164	0.051	0.069	0.304	-0.147	-0.294	-0.109	-0.154	-0.237	0.026	-0.226	-0.079	-0.44	-0.479
GENE612X	AGI_HUM1_OLIGO_A_23_P58466	854526 || SMN2 || Survival of motor neuron 1, telomeric || Hs.202179 || NM_022877 ||	1	0.154	-0.027	-0.226	-0.088	-0.465	0.319	-0.044	0.327	0	0.077	0.152	0.311	-0.024	0.355	-0.149	0.576	0.393	0.697	0.573	-0.095	0.02	0.589	0.751	0.204	-0.1	-0.32	-0.37	0.774	-0.364	-0.15	-0.009	-0.124	1.233	0.273	-0.144	0.02	0.337	0.443	0.397	-0.235	0.25	-0.296	-0.002	-0.377	-0.624	-1.388
GENE904X	AGI_HUM1_OLIGO_A_23_P32955	694060 || MERTK || C-mer proto-oncogene tyrosine kinase || Hs.306178 || U08023 ||	1	0.1045	-0.0965	0.0775	0.1645	0.0225	0.0485	0.0045	0.1835	0.0995	-0.0525	-0.0905	-0.0695	-0.0395	-0.0495	0.0825	0.1445	0.8745	0.0975	0.1675	-0.0845	0.3855	-0.0635	0.2015	-0.0605	-0.1575	-0.0925	-0.1025	0.0045	-0.0765	-0.0465	-0.0555	0.1945	0.4075	0.4675	0.0325	0.2245	0.2535	0.2545	0.2665	0.0815	-0.0135	-0.0435	-0.2735	-0.1595	-0.0765	-0.0785
GENE667X	AGI_HUM1_OLIGO_A_23_P257863	695498 || CCT5 || Chaperonin containing TCP1, subunit 5 (epsilon) || Hs.1600 || NM_012073 ||	1	-0.04	-0.28	-0.527	-0.057	-0.422	0.07	-0.157	0.239	0.012	-0.533	-0.171	0.048	-0.086	0.005	-0.051	0.474	0.274	0.116	0	-0.087	0.171	0.113	0.502	0.082	0.131	-0.171	0.109	1.331	0.324	0.551	0.095	0.264	0.28	0.146	0.269	0.169	0.001	0.073	0.054	0.233	0.148	0.091	-0.216	-0.189	0.054	-0.346
GENE888X	AGI_HUM1_OLIGO_A_23_P28213	695978 || PPIL3 || Peptidylprolyl isomerase (cyclophilin)-like 3 || Hs.121076 || NM_131916 ||	1	0.019	-0.191	-0.499	-0.133	-0.431	0.269	0.114	0.142	0.074	-0.064	0.073	-0.04	0.033	0.064	0.002	0.142	0.348	-0.152	0.052	-0.027	0.448	0.266	0.203	0.022	-0.152	-0.255	0.157	0.724	-0.15	0.116	0.07	0.183	-0.784	-0.781	0.191	0.252	-0.74	-0.723	-0.775	0.244	0.031	0.042	-0.089	0	0.106	-0.141
GENE125X	AGI_HUM1_OLIGO_A_23_P73972	694626 || GPX7 || Glutathione peroxidase 7 || Hs.43728 || NM_015696 ||	1	0.134	0.654	0.577	0.404	0.515	-0.468	-0.707	-0.901	-0.853	-0.373	0.045	-0.169	0.297	0.012	0.275	-0.359	0.024	0.111	0.295	0.188	-0.507	0.168	0.102	-0.244	-0.465	-0.328	0.167	0.344	0.119	0.488	0.257	0.289	0.331	0.811	0.713	0.81	-0.082	-0.005	0.403	0.26	0.25	0.603	0.71	0.769	-0.904	-0.722
GENE282X	AGI_HUM1_OLIGO_A_32_P52046	856315 || || || || THC1477639 ||	1	0.078	0.115	0.207	0.707	0.563	-0.509	-0.375	-0.339	-0.486	-0.108	-0.25	0	-0.047	-0.272	-0.268	0.068	-0.006	-0.102	0.24	-0.237	-0.016	0.131	0.062	-0.036	-0.092	0.219	0.228	0.153	0.356	0.014	-0.155	-0.09	0.065	0.14	-0.03	0.138	0.62	0.297	0.435	-0.482	0.692	0.027	-0.026	0.017	0.011	0.182
GENE83X	AGI_HUM1_OLIGO_A_24_P296808	854193 || FLJ10781 || Hypothetical protein FLJ10781 || Hs.8395 || NM_018215 ||	1	0.4985	0.4405	0.5815	0.4115	0.5355	-0.5115	-0.9915	-0.5225	-0.4825	-0.1365	0.3855	-0.5735	-0.2065	0.0215	0.4055	-0.0335	-0.1525	-0.2615	-0.1335	-0.0775	0.2125	0.3935	-0.0215	-0.8215	-0.9915	-0.6965	0.1945	0.8325	0.3015	0.4205	-1.4125	-1.0635	0.4075	0.6845	1.5785	1.6085	-1.0185	0.8445	-0.3275	0.5835	0.3015	1.1485	0.4865	0.8045		-1.0745
GENE491X	AGI_HUM1_OLIGO_A_32_P203013	853775 || || || || AC096677 ||	1	0.325	0.493	0.319	0.224	0.413	-0.492	-0.515	-0.66	-0.635	0.044	0.149	-0.064	0.131	-0.002	0.156	0.166	0.163	-0.366	0.052	0.135	-0.096	-0.012	0.071	-0.361	-0.361	0.16	-0.109	0.545	0.374	0.327	-0.691	-0.368	0.233	0.398	-0.22	0.233	0.259	0.024	0.456	0.351	0.351	-0.218	-0.536	-0.47	-0.217	-0.142
GENE371X	AGI_HUM1_OLIGO_A_24_P935652	851316 || NYREN18 || NEDD8 ultimate buster-1 || Hs.173024 || BC034716 ||	1	-0.106	-0.202	-0.101	0.091	0.022	0.418	0.058	-0.322	-0.19	-0.017	-0.001	-0.333	-0.414	0.253	-0.127	-0.204	-0.283	-0.228	-0.333	-0.148		-0.172	-0.18	0.502	0.424	0.35	-0.035	0.666	0.195	0.41	0.063	0.172	0.069	0.194	0.082	0.065	0.177	0.043	0.244	-0.276	0.235	0.184	0.226	-0.034	0.474	0.403
GENE360X	AGI_HUM1_OLIGO_A_24_P922631	855498 || || Hypothetical gene LOC133874 || Hs.511815 || U31733 ||	1	0.169	0.003	0.131	0.123	0.115	0.094	0.074	0.148	0.197	0.106	0.053	0.095	0.197	0.084	0.012	-0.538	-0.223	0.166	0.146	0.164	-0.406	-0.307	-0.115	0.02	0.101	0.169	0.658	0.353	-0.005	0.012	-0.001	-0.055	-0.338	-0.055	-0.179	-0.004	-0.194	-0.068	-0.127	-0.122	-0.489	-0.177	-0.116	-0.177	-0.157	-0.041
GENE745X	AGI_HUM1_OLIGO_A_24_P38572	861532 || NOL6 || Nucleolar protein family 6 (RNA-associated) || Hs.493709 || NM_130793 ||	1	-0.017	0.04	0	0.092	0.135	-0.146	-0.003	-0.212	0.08	-0.199	-0.031	0.044	0.183	-0.177	0.065	-0.797	-0.315	0	0.133	0.043	-0.472	-0.347	-0.135	-0.106	0.176	0.22	0.592	0.107	-0.108	0.126	-0.102	-0.137	-0.303	-0.002	0.031	-0.025	0.007	-0.225	0.143	-0.03	-0.22	-0.063	-0.232	0.016	0.007	-0.044
GENE658X	AGI_HUM1_OLIGO_A_24_P839254	845556 || || || || THC1581022 ||	1	0.004	-0.067	-0.227	-0.025	-0.09	-0.386	-0.177	-0.418	-0.202	0.182	0.218	-0.551	-0.56	0.138	-0.26	-0.262	-0.293	-0.294	-0.072	0.105	-0.171	-0.129	-0.457	0.15	0.123	0.231	0.071	0.064	-0.045	0.08	-0.167	0.003	0.103	-0.17	0.205	-0.066	0.219	0.139	0.008	-0.286	-0.304	-0.067	-0.227	0.25	0.121	0
GENE696X	AGI_HUM1_OLIGO_A_23_P164421	686227 || TTC19 || Tetratricopeptide repeat domain 19 || Hs.462316 || BC066344 ||	1	0.015	-0.275	0.143	0.296	-0.143	-0.178	-0.207	-0.465	0.063	-0.516	-0.579	-0.751	-1.194	-0.064	-0.585	-0.275	0.031	-0.434	-0.205	0.034	-0.625	0.032	-0.148	0.062	-0.271	-0.19	0.425	0.316	0.155	0.07	0.115	0.101	0.092	0.114	0.01	0.265	0.345	0.145	0.381	-0.955	-0.771	0.162	-0.036	0.154	0	-0.239
GENE122X	AGI_HUM1_OLIGO_A_23_P64010	681020 || MTCH2 || Mitochondrial carrier homolog 2 (C. elegans) || Hs.269944 || NM_014342 ||	1	0.595	0.832	0.475	0.615	0.547	0.403	0.138	0.707	0.442	-0.819	-0.338	-0.045	0.522	0.396	0.025	0.41	0.213	-0.444	-0.31	0.27	0.319	-0.029	0.135	-0.871	-0.968	-0.741	0.233	1.02	0.365	0.329	-0.025	0.668	-0.292	-0.351	-0.437	-0.36	-0.219	0.038	0.029	-0.244	0.097	-0.636	-0.723	-0.204	-0.558	-0.663
GENE836X	AGI_HUM1_OLIGO_A_23_P14774	693879 || CTSH || Cathepsin H || Hs.148641 || NM_148979 ||	1	0.154	0.421	0.465	0.306	0.702	0.102	-0.013	0.201	0.54	-0.289	-0.459	0.125	0.381	0.209	0.149	-0.002	-0.054	-0.212	0.066	-0.349	-0.618	-0.599	-0.309	-0.129	-0.304	-0.183	-0.093	0.372	0.268	0.478	0.312	0.132	-0.206	-0.106	-0.492	-0.556	0.086	0.181	0.07	0.465	0.438	-0.294	0.063	0.067	0.105	0.013
GENE521X	AGI_HUM1_OLIGO_A_23_P129133	689925 || OCA2 || Oculocutaneous albinism II (pink-eye dilution homolog, mouse) || Hs.130937 || NM_000275 ||	1	-0.341		-0.013	0.275	0.343	-0.285	-0.646	-0.01	-0.156	-0.165	-0.039	-0.162	-0.13	-0.279				-0.11		-0.292		-0.301	-0.426	-0.612	-0.815	-0.362	1.054	0.096	0.4	0.69	0.471	0.533	0.675	1.134	-0.323	-0.32	0.998	0	0.363	-0.022	0.559	-0.339	0.35	0.498		0.233
GENE43X	AGI_HUM1_OLIGO_A_24_P279718	847849 || CLIPR-59 || CLIP-170-related protein || Hs.466539 || BC013116 ||	1	-0.048	0.046	-0.105	-0.126	0.213	-0.082	0.086	-0.348	0.145	0.045	-0.074	-0.083	-0.01	0.04	0.185	-0.121	0.073	-0.153	0.116	-0.016	-0.456	-0.154	-0.25	0.173	0.141	0.141	0.091	-0.081	0.231	0.072	0.485		0.138	0.013	0.003	0.105	-0.134	-0.555		0.341	3.519	-0.003		0.176	-0.265	-0.108
GENE81X	AGI_HUM1_OLIGO_A_32_P310219	859567 || || CDNA: FLJ22769 fis, clone KAIA1316 || Hs.120127 || AK026422 ||	1	-0.078	-0.198	0.014	0.047	-0.137	0.016	-0.041	0.018	0.026	-0.118	-0.124	-0.253	0.036	0.034	0.013	-0.269	-0.349	-0.109	0.014	0.158	-0.199	-0.171	0.092	-0.046	0.014	-0.111	-0.055	-0.058	-0.046	0.196			0.16	-0.099	-0.138	0.087	0	-0.165	0.079	-0.24	2.386	-0.116				-0.465
GENE130X	AGI_HUM1_OLIGO_A_32_P219135	842504 || || || || THC1441583 ||	1	0.085	-0.015	-0.031	0.143	0.081	-0.009	0.012	-0.034	-0.003	-0.089	0.028	-0.087	-0.011	-0.046	-0.133	0.007	-0.018	0.038	-0.017	0.174	0.11	0.233		-0.06	-0.079	-0.058	0.149	0.109	-0.046	0.027	0.06	-0.117	-0.01	-0.043	0.085	0.003	-0.149	-0.28	0.034	-0.225	1.49	0.037	0.113	-0.189	0.02	-0.078
GENE320X	AGI_HUM1_OLIGO_A_24_P943894	843627 || SCUBE3 || Signal peptide, CUB domain, EGF-like 3 || Hs.12923 || NM_152753 ||	1	0.096	-0.099	-0.028	0.011	-0.034	-0.088	0.12	-0.06	-0.153	0.006	0.147	0.06	0.073	-0.107	-0.157	0.009	0.108	0.034	-0.067	-0.057	0.074	0.184	-0.033	-0.153	-0.158	-0.095	-0.088	0.057	-0.112	-0.09	0.158	0.041	0.013	-0.019	-0.167	-0.005	-0.054	-0.224	0.005	-0.046	1.355	-0.185	0.274	0.273	0.095	0.014
GENE317X	AGI_HUM1_OLIGO_A_24_P913828	849342 || MUC3A || Mucin 3A, intestinal || Hs.533959 || M55405 ||	1	-0.072	-0.131	0.084	0.019	0.017	-0.115	0.047	-0.079	0.187	0.07	-0.153	-0.05	-0.035	0.024	-0.134	0.073	0.049	-0.022	-0.222	-0.151	-0.116	0.085	-0.256	0.012	0.113	0.188	-0.243	0.105	0.03	-0.093	0.304	0.036	0.107	0.048	-0.179	0.012	0.084	-0.002	0.101	0	1.502	0.037	0.108	0.183	-0.249	-0.17
GENE227X	AGI_HUM1_OLIGO_A_32_P201378	861488 || || || || AL109935 ||	1	0	0.006	0.02	0.015	0.105	-0.178	-0.099	-0.131	-0.086	-0.052	-0.046	-0.187	-0.13	0.218	0.025	-0.274	0.047	-0.034	-0.072	-0.107	0.058	-0.085	-0.083	-0.048	0.041	0.185	-0.128	-0.109	0.151	-0.04	-0.09	0.127	0.003	-0.03	-0.068	-0.163	-0.017	-0.003	-0.066	0.043	1.502	-0.159	-0.227	-0.017	0.099	0.114
GENE442X	AGI_HUM1_OLIGO_A_23_P95790	693238 || ITLN1 || Intelectin 1 (galactofuranose binding) || Hs.50813 || NM_017625 ||	1	0.0225	-0.1905	-0.1075	-0.2755	-0.0955	-0.3535	-0.3285	-0.3545	-0.4455	0.2705	-0.5445	-0.3975	-0.3205	0.2395	-0.5345	-0.4635	-0.3325	-0.4595	-0.0535	-0.1475	-0.4165	-0.2475	-0.2345	-0.0765	0.1905	0.0915	-0.1575	-0.1125	0.1005	0.1755	0.3025		-0.0045	0.1435	0.0215	0.2205	-0.2165	0.2505	0.1375	0.0655	2.4925	0.2095		0.5015	0.6745	0.1105
GENE379X	AGI_HUM1_OLIGO_A_23_P26004	851388 || || || || NM_018350 ||	1	0.1395	0.0245	-0.1625	0.0075	0.0975	-0.2555	-0.0685	-0.2875	-0.1565	-0.1895	-0.2755	-0.2995	-0.3335	1.6935			-0.3985		-0.3225	-0.3185	-0.3805	-0.0235	0.0005	0.3725	-0.0005	0.4195	-0.0665	0.1235	-0.2425	0.1555			-0.2235	0.3335	-0.0685	-0.1735	-0.6045	-0.0835	-0.1875	0.0375	1.9325	-0.0645	0.2065	0.6215	0.1605	0.1835
GENE477X	AGI_HUM1_OLIGO_A_23_P201459	693731 || G1P3 || Interferon, alpha-inducible protein (clone IFI-6-16) || Hs.523847 || NM_022873 ||	1	-0.104	-0.141	-0.075	0.082	0.08	-0.017	0.032	-0.047	0.028	0.089	0.117	-0.099	-0.037	-0.093	0.113	0.051	0.115	-0.062	-0.036	0.006	-0.049	0.066	1.352	0.192	0.135	0.106	0.193	0.122	-0.038	0.178	0.057	-0.203	0.296	0.076	0.043	-0.227	-0.232	-0.175	-0.274	0.048	0.195	-0.222	-0.08	0.103	-0.117	0.065
GENE515X	AGI_HUM1_OLIGO_A_23_P819	861643 || G1P2 || Interferon, alpha-inducible protein (clone IFI-15K) || Hs.458485 || NM_005101 ||	1	-0.135	-0.262	-0.574	-0.464	-0.209	0.169	-0.083	-0.085	-0.329	-0.118	0.653	-0.361	-0.055	-0.209	0.104	0.048	0	-0.163	0.151	0.297	-0.45	0.269	2.396	0.203	-0.1	-0.001	0.269	0.194	0.05	0.266	0.197	0.261	0.811	0.938	-0.028	-0.177	-0.423	0.221	0.35	0.221	0.646	-0.314	-0.549	0.34	-0.387	0.16
GENE601X	AGI_HUM1_OLIGO_A_24_P378019	844336 || IRF7 || Interferon regulatory factor 7 || Hs.166120 || NM_004030 ||	1	-0.035	-0.239	-0.069	0.259	0.103	-0.357	0.004	0.048	0.177	-0.104	-0.132	-0.282	-0.153	0.018	0.414	-0.064	-0.159	-0.368	-0.116	0.105	-0.047	-0.163	1.004	0.04	0.123	0.538	0.089	0.015	0.273	0.535	0.302	0.273	0.947	0.786	0.069	0.212	-0.266	-0.309	-0.25	0.465	0.657	0.011	0.13	0.175	-0.403	-0.092
GENE821X	AGI_HUM1_OLIGO_A_23_P215233	696704 || SLC12A9 || Solute carrier family 12 (potassium/chloride transporters), member 9 || Hs.521087 || NM_020246 ||	1	0	0	0.112	-0.004	0.046	-0.075	0.101	0.16	0.135	0.044	-0.158	0.069	-0.058	-0.023	0.051	0.097	0.183	0.204	0.049	-0.087	-0.017	-0.246	-0.044	-0.03	0.192	0.126	-0.218	0.128	0.123	0.047	0.273	-0.142	0.128	0.309	0	0.017	-0.122	-0.113	-0.099	0.345	0.4	0.025	-0.041	-0.028	-0.045	0.103
GENE457X	AGI_HUM1_OLIGO_A_23_P77568	863461 || EIF3S8 || Eukaryotic translation initiation factor 3, subunit 8, 110kDa || Hs.192425 || NM_003752 ||	1	-0.036	0.1	0.079	0.049	0.017	-0.666	-0.726	-0.405	-0.479	-0.409	-0.189	0.192	0.034	-0.034	-0.036	0.253	0.03	0.205	-0.004	0.02	-0.34	-0.59	0.252	-0.009	0.17	0.246	-0.023	0.366	0.041	-0.154	0.168	0.264	0.016	-0.007	-0.074	-0.341	0.051	0.072	-0.028	0.413	0.346	-0.071	-0.116	0.007	-0.396	-0.162
GENE812X	AGI_HUM1_OLIGO_A_23_P135769	695048 || ACTB || Actin, beta || Hs.520640 || NM_001101 ||	1	-0.065	-0.056	-0.058	-0.13	-0.082	-0.345	-0.198	-0.296	-0.106	0	0.092	0.065	-0.01	-0.06	0.256	0.363	0.316	0.073	0.079	-0.184	-0.528	-0.286	0.012	0.091	0.296	0.447	0.125	0.897	0.309	0.321	0.314	0.261	0.098	0.286	0.107	0.116	-0.162	0.132	-0.172	0.357	0.46	0.215	-0.016	0.081	-0.026	0.06
GENE126X	AGI_HUM1_OLIGO_A_24_P244420	857175 || PHCA || Phytoceramidase, alkaline || Hs.23862 || NM_018367 ||	1	0.307		0.562	0.488	0.612	0.204	0.194	0	0.161	-0.074	-0.054	0.308	0.229	0.335	0.306					0.466		0.314	0.154	-0.317	-0.407	-0.272	-0.173	-0.153	-0.287	-0.064	-0.057	-0.236	-0.158	-0.46	-0.152	0.474	0.52	0.452	0.828	0.467		-0.075	-0.426	-0.348	-0.06	0.019
GENE297X	AGI_HUM1_OLIGO_A_24_P930327	843168 || || || || NM_018506 ||	1	0.261	0.089	0.026	0.266	-0.035	-0.232	-0.199	0.061	-0.237	-0.12	-0.049	0.089	-0.059	0.353	1.224	-0.008	-0.027	0.125	0.186	0.21	0.223	0.038	-0.186	-0.394	-0.086	-0.234	-0.069	-0.159	0.021	0.008	-0.449	0.012	0.426	0.173	-0.296	-0.279	-0.109	-0.159	-0.215	2.229	0.432	-0.112	-0.381	0.18	-0.181	-0.042
GENE260X	AGI_HUM1_OLIGO_A_23_P72330	692792 || MT1X || Metallothionein 1X || Hs.374950 || BC032338 ||	1	0.34	0.351	0.46	0.078	0.012	0.229	0.549	1.018	0.463	0.495	0.508	0.699	0.499	0.352	0.504	0.729	0.393	0.693	0.58	0.477	0.671	0.667	0.129	-0.265	-0.207	0.034	0.209	-0.041	0.137	-0.019	-0.138	-0.336	-0.029	0.017	-0.267	0	-0.137	0.428	0.419	1.57	-0.006	-0.166	-0.124	-0.22	-0.323	-0.161
GENE558X	AGI_HUM1_OLIGO_A_24_P164337	854463 || AKAP13 || A kinase (PRKA) anchor protein 13 || Hs.459211 || AF406992 ||	1	0.118	0.059	0.025	0.013	-0.068	-0.003	0.26	0.199	0.121	0.045	0.18	0.242	0.143	0.14	0.219		0.185	0.325	0.184	0.053		0.051	0.172	-0.009	-0.225	0.132	-0.086	-0.235	-0.065	-0.232	0.217	-0.105	-0.323	0.073	-0.091	-0.205	-0.117	0.358	0.079	1.8	-0.163	0.067	0.295		-0.089	-0.278
GENE101X	AGI_HUM1_OLIGO_A_24_P144346	856481 || || Similar to immunoglobulin M chain || Hs.512293 || Y11328 ||	1	-0.088	-0.14	-0.279	-0.241	-0.087	0.221	0.322	0.405	0.389	-0.092	0.109	0.696	0.562	0.133	0.419		-0.22		-0.02	0.181		-0.23	-0.129	-0.156	-0.055	-0.053	-0.048	-0.039	0.358	0.293	-0.006		1.375	0.382	-0.042	0.219		2.263	1.074	3.3	0.83	0.204	0.003	0.332		-0.123
GENE113X	AGI_HUM1_OLIGO_A_23_P44053	696154 || || || || I_944092 ||	1	-0.1895	-0.0545	0.0065	-0.0455	0.1135	0.1585	0.2115	0.6205	0.4535	0.0795	0.0605	0.8835	0.2335	0.0615	0.6025	0.0035	-0.1975	0.1035	-0.0235	0.2035		0.0765	-0.2525	-0.3225	-0.3675	0.0225	-0.2325	-0.3915	0.4315	0.5125	-0.3615	-0.5305	0.5925	0.3885	0.2855	0.5115	0.1005	0.7655	0.7695	3.5195	0.7075	0.5435	-0.2595	0.0865	-0.2945	-0.2025
GENE121X	AGI_HUM1_OLIGO_A_24_P494425	864027 || || || || DQ101103 ||	1	-0.084	-0.087	-0.166	0.179	-0.081	0.12	0.237	-0.028	0.401	-0.091	-0.34	0.226	-0.2	0.03	0.168	-0.089	-0.39	0.009	0.049	0.049	-0.134	-0.191	-0.01	-0.175	-0.048	0.027	-0.118	-0.103	0.355	0.205	0.23	-0.167	0.415	0.472	0.134	0.331	0.051	0.896	1.131	3.965	1.066	0.465	0	0.696	-0.363	-0.012
GENE209X	AGI_HUM1_OLIGO_A_24_P212024	862746 || || || || ENST00000259219 ||	1	0.17	-0.153	-0.12	0.469	-0.195	0.478	0.355	0.192	0.272	-0.292	0	0.764	0.14	-0.123	0.251	-0.198	0.128	-0.061	0.166	0.161	-0.096	0.123	-0.216	-0.205	-0.161	-0.051	-0.073		0.704	0.287	-0.176	-0.47	0.686	0.517	0.382	0.335	-0.226	1.654	1.664	4.616	1.376	0.522	-0.327	0.069	-0.072	0.011
GENE529X	AGI_HUM1_OLIGO_A_24_P639701	862669 || || || || AY062331 ||	1	-0.013	-0.035	-0.113	-0.182	-0.165	0.243	0.03	0.668	0.29	-0.101	0.207	0.717	0.439	-0.018	0.405		0.354		0.215	0.472		0.134	0.035	-0.428	-0.024	-0.204	0.056	-0.143	0.668	0.484	-0.452		0.447	0.5	-0.083	0.2	-0.331	0.253	0.645	2.626	1.049	0.231		0.35	-0.026	-0.17
GENE222X	AGI_HUM1_OLIGO_A_23_P218126	852997 || F7 || Coagulation factor VII (serum prothrombin conversion accelerator) || Hs.36989 || AF272774 ||	1	-0.154	-0.031	0.006	-0.133	-0.058	-0.089	0.098	0.398	0.439	-0.184	-0.061	0.497	0.722	-0.056	1.032	-0.35	-0.269	0.064	-0.094	0.021	-0.182	-0.397	-0.455	-0.224	-0.004	-0.264	-0.263	-0.266	0.2	0.482	-0.027	-0.117	0.566	0.374	-0.233	-0.01	-0.23	0.507	0.538	3.346	0.852	-0.302	0.061	0	-0.16	0.273
GENE799X	AGI_HUM1_OLIGO_A_24_P24371	866740 || IGHG4 || Immunoglobulin heavy constant gamma 4 (G4m marker) || Hs.534324 || BC025985 ||	1	-0.12	0.105	0.123	-0.306	0.097	0.16	0.275	0.611	0.882	0.191	0.047	0.688	0.939	0.302	1.177	0.129	0.17	0.378	0.277	0.253	-0.39	-0.014	-0.072	-0.118	-0.316	-0.129	-0.205	-0.146	0.426	0.775	0.269	0.182	0.854	0.629	0.025	0	-0.028	1.156	1.036	2.911	1.433	0.182	-0.009	-0.027	-0.668	-0.124
GENE159X	AGI_HUM1_OLIGO_A_23_P158817	691543 || || || || AY372690 ||	1	-0.095	-0.155	-0.034	0.26	0	0.056	0.16	0.967	0.859	-0.053	0.003	1.255	1.719	1.337	2.921	0.254	0.029	1.323	1.146	1.743	-0.394	0.068	-0.535	-0.538	-0.364	-0.072	0.124	0.779	1.256	1.425	-0.24	-0.443	2.348	1.833	0.372	0.585	-0.201	2.473	2.621	4.441	2.365	0.091	-0.38	-0.343	-0.515	-0.188
GENE252X	AGI_HUM1_OLIGO_A_32_P200144	842656 || IGH@ || Immunoglobulin heavy locus || Hs.510635 || BC040042 ||	1	-0.0225	-0.2595	-0.3105	0.1455	-0.1565	0.5245	0.5365	1.7435	1.9335	0.0235	0.0255	2.1455	2.5475	2.2425	3.8225	0.5815	0.0225	2.2065	2.2785	2.2745	-1.2045	0.5585	-1.3175	-0.8765	-1.2505	-0.2375	0.2815	1.0815	2.2435	2.3825	0.0265	-1.3275	2.9225	2.7415	1.0335	1.0405	-0.6385	3.1575	2.8195	3.3445	2.9395	0.7235	-1.5185	-0.4745	-1.8495	-0.3305
GENE319X	AGI_HUM1_OLIGO_A_23_P43979	857913 || || || || I_964340 ||	1	-0.641	-0.633	-0.392	-0.291	-0.35	0.743	0.752	1.269	1.042	-0.065	-0.007	3.397	2.195	1.271	3.11	1.098	0.891	1.058	1.116	1.658	0	0.195	-0.535	-0.133	-0.659	0.038	-0.07	2.451	1.628	1.614	0.542	-0.161	1.241	0.784	0.709	0.669	-0.533	2.719	2.583	4.883	2.015	1.826	-0.476	-0.488	-0.604	-0.215
GENE525X	AGI_HUM1_OLIGO_A_24_P83102	864543 || IGLL1 || Immunoglobulin lambda-like polypeptide 1 || Hs.348935 || NM_152855 ||	1	0.675	0.627	0.335	-0.627	-0.481	1.186	1.073	1.554	1.114	0.49	0.519	3.408	2.374	1.666	2.96	0.872	1.274	1.365	1.018	1.67	0.552	1.155	0.001	-0.008	-0.078	0.028	0	1.791	0.762	1.047	0.246	-0.52	0.567	-0.027	0.73	-0.066	-1.092	1.68	1.5	4.524	1.609	1.857	-0.654	-0.254	-0.825	-0.72
GENE833X	AGI_HUM1_OLIGO_A_24_P239076	869092 || IGLL1 || Immunoglobulin lambda-like polypeptide 1 || Hs.348935 || NM_152855 ||	1	0.398	0.52	0.519	-0.588	-0.601	0.906	0.612	1.403	1.002	0.555	0.448	2.964	2.063	1.478	2.698	0.83	0.977	0.836	0.869	1.414	-0.121	0.819	-0.042	0.28	-0.03	0	0.145	1.76	0.585	0.758	0.248	-0.639	0.44	-0.14	0.521	-0.044	-0.985	1.381	1.037	4.142	1.228	1.248	-0.471	-0.476	-0.81	-0.196
GENE854X	AGI_HUM1_OLIGO_A_32_P39440	849114 || IGKC || Immunoglobulin kappa constant || Hs.449621 || BC030813 ||	1	-0.219	-0.335	-0.234	0.279	-0.722	0.802	0.723	1.094	1.392	-0.007	-0.261	1.769	0.735	0.423	1.558	0.136	-0.592	0.179	0.495	0.113		-0.154	-0.43	-0.108	0	0.098	-0.232	-0.054	1.671	1.132	0.592	-0.311	1.433	1.221	0.495	1.176	-0.039	2.75	2.249	4.233	1.889	1.657	0.069	0.021	-0.608	-0.585
GENE870X	AGI_HUM1_OLIGO_A_24_P169873	853978 || || || || NG_001019 ||	1	-0.179	-0.393	-0.493	-0.434	-0.543	1.681	1.462	1.268	0.999	0.24	0	2.987	1.95	1.006	1.969	1.461	0.577	0.829	1.048	0.504	-0.254	0.216	-0.517	-0.084	0.055	0.022	-0.51	-0.147	1.92	1.008	1.809	0.01	1.966	0.754	1.941	2.255	-0.306	2.937	2.876	3.666	2.734	3.042	-0.211	-0.67	-0.442	-0.671
GENE889X	AGI_HUM1_OLIGO_A_23_P136026	849659 || MGC27165 || Hypothetical protein MGC27165 || Hs.497723 || AK027379 ||	1	0.087	-0.116	-0.113	-0.088	-0.203	0.541	0.661	0.231	0.58	-0.075	-0.075	2.727	1.192	-0.119	0.436	0.282	-0.144	0.159	0.253	0.187	-0.051	-0.123	-0.154	-0.202	-0.268	-0.25	-0.007	-0.093	0.809	0.252	0.738	-0.213	0.564	-0.009	0.541	0.93	-0.099	1.615	1.243	2.969	1.28	1.255	-0.342	-0.059	0.058	-0.343
GENE697X	AGI_HUM1_OLIGO_A_24_P104980	856745 || || || || BC107852 ||	1	-0.601	-0.633	-0.709	-0.182	0.375	0	0.087	0.131	0.349	-0.436	-0.649	1.686	0.741	0.301	1.43	0.272	0.542	0.252	0.13	0.433	-0.756	-0.672	-0.695	-0.07	-0.391	-0.227	-0.245	0.911	0.575	0.653	0.06	-0.403	0.971	0.873	0.348	0.456	0.296	1.344	1.666	2.806	1.159	0.803	-0.485	-0.482	-0.406	0.021
GENE665X	AGI_HUM1_OLIGO_A_24_P484904	853799 || IGKC || Immunoglobulin kappa constant || Hs.449621 || AJ399872 ||	1	-0.068	-0.046	0.091	0.104	0.036	0.183	0.049	0.271	-0.01	0	-0.026	0.215	0.172	-0.038	0.19	0.264	0.201	0.211	0.174	0.47	-0.155	0.35	0.652	0.06	0.071	0.025	-0.029	-0.014	0.359	0.281	-0.033		-0.152	0.03	0.132	0.125	-0.032	-0.028	0.131	1.031	0.529	0.284	-0.28	-0.011	-0.014	-0.015
GENE634X	AGI_HUM1_OLIGO_A_23_P111000	687446 || PSMB9 || Proteasome (prosome, macropain) subunit, beta type, 9 (large multifunctional protease 2) || Hs.381081 || NM_148954 ||	1	-0.154	-0.045	0.051	-0.143	-0.089	0.264	0.149	0.408	0	-0.091	0.092	0.333	0.074	0.29	0.483	0.793	0.257	0.179	0.094	0.233	0.57	0.161	0.189	0.075	0.085	-0.364	0.244	-0.149	0.135	0.141	-0.06	0.09	0.54	0.281	0.114	0.14	-0.303	-0.287	-0.233	0.673	0.426	0.179	-0.103	0.216	-0.169	-0.079
GENE662X	AGI_HUM1_OLIGO_A_24_P68162	856950 || KIAA1463 || KIAA1463 protein || Hs.505516 || NM_173602 ||	1	-0.244	-0.035	-0.055	-0.37	-0.288	0.259		0.136	-0.238	0	0.038	0.692	0.644	0.112	0.166	0.742	0.379	0.557	0.308	0.35	0.35	0.24	0.008	0.475	0.538	0.346	0.191	-0.091	0.348	-0.074	-0.316		0.251	0.301	0.069	-0.047	-0.002	0.031	-0.028	0.477	-0.274	0.297	0.597	0.276	0.072	0.281
GENE943X	AGI_HUM1_OLIGO_A_24_P361816	857166 || || Amyloid lambda 6 light chain variable region SAR || Hs.535668 || AF121762 ||	1	0.69	0.018	-0.364	0	-0.272	0.161	-0.265	0.01	-0.442	-0.134	-0.081	0.289	0.304	0.828	0.515	0.495	0.453	0.403	0.551	0.256	-0.028	0.487	0.277	-0.256	-0.132	0.188	0.539	0.777	-0.703	-0.526	-0.694	-0.672	-0.21	-0.01	-0.062	0.053	-0.143	0.419	-0.009	1.695	0.413	0.109	-0.217	-0.145	-0.176	0.328
GENE202X	AGI_HUM1_OLIGO_A_23_P163782	684349 || MT1H || Metallothionein 1H || Hs.438462 || NM_005951 ||	1	-0.024	-0.018	0.097	-0.124	-0.219	0.569	0.529	0.329	0.264	0	-0.131	-0.192	-0.185	0.251	0.198	0.289	0.387	0.366	0.391	0.166	0.228	-0.545	0.154	0.294	-0.041	0.101	0.235	0.495	0.159	-0.115	-0.068	-0.292	0.522	1.145	0.313	0.13	-0.17	-0.021	-0.23	-0.41	-0.044	0.197	0.06	-0.117	0.222	0.243
GENE76X	AGI_HUM1_OLIGO_A_23_P106844	687009 || MT2A || Metallothionein 2A || Hs.418241 || NM_005953 ||	1	-0.331	-0.211	-0.482	-0.259	-0.296	0.188	0.332	-0.152	-0.079	-0.165	-0.382	-0.403	-0.567	0.042	0.133	0.645	0.622	-0.033	-0.244	-0.234	-0.127	-0.411	0.094	0.553	0.201	0.561	0.183	0.596	0.212	0.063	0.481	0.209	1.311	1.582	0.602	0.393	0.313	0.061	0.114	0.358	0.225	0.554	-0.486	-0.599	-0.193	-0.128
GENE187X	AGI_HUM1_OLIGO_A_23_P252413	688115 || MT2A || Metallothionein 2A || Hs.418241 || BC007034 ||	1	-0.26	-0.249	-0.557	-0.342	-0.446	0.168	0.239	-0.411	-0.267	-0.304	-0.417	-0.592	-0.705	-0.077	0.313	0.614	0.566	0.013	-0.208	-0.374	0.08	-0.422	0.146	0.432	0.032	0.329	0.26	0.755	0.059	-0.085	0.269	0.02	1.101	1.655	0.591	0.419	-0.025	0	0.153	0.058	0.04	0.368	-0.725	-0.804	-0.003	-0.182
GENE306X	AGI_HUM1_OLIGO_A_24_P361896	850031 || MT2A || Metallothionein 2A || Hs.418241 || NM_005953 ||	1	-0.258	-0.25	-0.425	-0.224	-0.411	0.182	0.253	-0.333	-0.264	-0.125	-0.332	-0.467	-0.508	0.07	0.318	0.636	0.574	0.004	-0.113	-0.239	0.1	-0.526	0.048	0.302	0.207	0.499	0.384	0.744	0.218	-0.113	0.383	0.089	0.983	1.558	0.498	0.311	-0.126	0.12	-0.095	0.075	0.077	0.371	-0.425	-0.554	0	-0.125
GENE337X	AGI_HUM1_OLIGO_A_23_P303242	773423 || MT1X || Metallothionein 1X || Hs.374950 || NM_005952 ||	1	-0.091	-0.156	-0.132	-0.029	-0.259	0.02	0.107	-0.234	-0.352	0.065	0.036	-0.07	-0.325	0.227	0.117	0.46	0.646	-0.055	-0.026	0.254	0.147	-0.29	-0.17	0.592	0.154	0.283	0.325	0.454	-0.028	-0.297	0.365	0	0.531	1.217	0.28	0.118	-0.036	-0.019	-0.193	-0.436	-0.099	0.144	0.06	-0.232	0.432	-0.111
GENE447X	AGI_HUM1_OLIGO_A_23_P414343	773500 || MT1J || Metallothionein 1J || Hs.333727 || NM_175622 ||	1	-0.081	-0.155	-0.188	-0.09	-0.318	0.119	0.065	-0.299	-0.339	-0.04	-0.282	0.015	-0.226	-0.033	0.106	0.313	0.464	-0.062	-0.08	0.076	0.098	-0.421	-0.05	0.382	0.169	0.217	0.31	0.497	0.062	-0.272	0.484	0.005	0.647	1.289	0.075	0.077	-0.159	-0.122	-0.088	-0.316	-0.162	0.185	-0.235	-0.375	0.42	0.063
GENE498X	AGI_HUM1_OLIGO_A_24_P125096	858157 || MT1X || Metallothionein 1X || Hs.374950 || NM_005952 ||	1	0.067	-0.189	-0.08	-0.042	-0.134	0.138	0.218	-0.239	-0.305	0.215	-0.015	0.133	-0.123	0.274	0.126	0.557	0.777	0.081	0.08	0.412	0.087	0.009	-0.028	0.468	0.211	0.475	0.322	0.532	0.1	-0.208	0.501	-0.02	0.657	1.179	0.238	0.045	-0.005	-0.05	-0.129	-0.31	-0.207	0.278	-0.112	-0.331	0.255	-0.048
GENE191X	AGI_HUM1_OLIGO_A_23_P66241	862855 || MT1K || Metallothionein 1K || Hs.188518 || NM_176870 ||	1	-0.4555	-0.2225	-0.2075	-0.1515	-0.2025	0.0705	0.0805	-0.3945	-0.3385	-0.7335	-0.6045	-0.3215	-0.5275	-0.0805	-0.2125	-0.2905	-0.2755	-0.3205	-0.1875	-0.2155	-0.0085	-0.6615	-0.1055	0.3205	0.1615	0.1875	0.5695	0.2055	0.1305	-0.2055	0.5545	0.3225	0.4015	0.6215	-0.0965	-0.0165	0.1495	0.0365	-0.1595	-0.3635	-0.2035	0.0325	0.3015	-0.1095	0.6815	0.1955
GENE489X	AGI_HUM1_OLIGO_A_23_P206724	695723 || MT1E || Metallothionein 1E (functional) || Hs.534330 || NM_175617 ||	1	-0.29	-0.296	-0.135	-0.19	-0.293	0.281	0.322	-0.204	-0.178	-0.497	-0.613	-0.102	-0.326	0.16	0.071	0.165	0.202	-0.236	-0.195	-0.389	0.224	-0.482	-0.293	0.463	0.236	0.416	0.467	0.354	0.167	-0.24	0.489	0.013	0.556	1.037	0.068	0.041	-0.03	-0.069	-0.112	-0.425	-0.164	0.101	0.151	-0.154	0.529	0.102
GENE548X	AGI_HUM1_OLIGO_A_23_P427703	868706 || MT1L || Metallothionein 1L || Hs.458273 || X97261 ||	1	-0.239	-0.334	-0.294	-0.089	-0.282	0.369	0.2	-0.414	-0.191	-0.27	-0.491	-0.335	-0.421	0.302	0.146	0.199	0.243	-0.256	-0.121	-0.186	0.016	-0.491	-0.304	0.395	0.161	0.403	0.408	0.493	0.189	-0.231	0.312	0.122	0.835	1.493	0.406	0.241	0.129	0.045	0.189	-0.175	0.065	0.228	-0.168	-0.28	0.216	0.024
GENE56X	AGI_HUM1_OLIGO_A_23_P142424	683583 || FLJ22573 || Hypothetical protein FLJ22573 || Hs.352548 || NM_024660 ||	1	0.022	-0.044	0.093	0.147	0.158	-0.315	-0.47	-0.498	-0.451	-0.247	-0.158	-0.002	0.032	-0.729	-0.907	0.179	0.904	0	0.216	0.089	-0.663	-0.117	-0.057	-0.458	-0.333	0.002	0.973	0.781	0.679	0.57	0.523	0.566	1.296	1.148	0.506	0.727	0.347	0.459	0.53	0.04	0.244	0.369	0.333	0.41	-0.246	-0.35
GENE192X	AGI_HUM1_OLIGO_A_23_P62115	858234 || TIMP1 || Tissue inhibitor of metalloproteinase 1 (erythroid potentiating activity, collagenase inhibitor) || Hs.522632 || NM_003254 ||	1	0.191	0.18	0.129	-0.189	-0.029	-0.216	-0.151	-0.102	-0.188	-0.205	0.078	0.281	0.602	0.262	0.74	-0.459	-0.244	0.192	0.1	-0.195	-0.339	0.027	-0.406	0.204	-0.015	0	-0.063	0.549	0.813	0.379	0.411	0.391	1.127	1.483	0.904	0.451	-0.613	-0.356	-0.486	0.313	0.505	0.28	-0.204	0.322	-0.213	0.202
GENE427X	AGI_HUM1_OLIGO_A_23_P127584	690562 || NNMT || Nicotinamide N-methyltransferase || Hs.503911 || NM_006169 ||	1	-0.257	-0.003	-0.014	-0.252	0.065	-0.38	-0.494	-0.353	-0.322	-0.431	0.313	-0.076	0.153	-0.204	1.031	-0.202	-0.449	0.074	0.929	-0.166	-0.197	-0.633	-0.154	-0.023	-0.067	0.109	0.103	0.871	1.058	0.814	-0.193	0.132	1.614	2.6	1.537	1.305	0.125	0.599	0.547	0.068	-0.112	0.536	0.111	0.062	-0.297	-0.012
GENE235X	AGI_HUM1_OLIGO_A_23_P72737	690666 || IFITM1 || Interferon induced transmembrane protein 1 (9-27) || Hs.458414 || NM_003641 ||	1	-0.717	-0.532	-0.589	-0.689	-0.586	0.111	-0.131	-0.088	-0.108	-0.3	-0.178	-0.468	-0.263	0	0.42	0.568	0.078	0.014	0.036	0.209	-0.438	0.184	1.289	-0.069	-0.037	0.64	0.514	0.657	0.403	0.277	0.067	0.117	0.909	1.485	0.287	0.45	0.098	0.635	0.626	0.447	0.021	-0.039	-0.259	-0.166	-0.297	-0.181
GENE253X	AGI_HUM1_OLIGO_A_24_P16124	867025 || || || || ENST00000329660 ||	1	-0.451	-0.434	-0.479	-0.448	-0.296	-0.038	-0.307	-0.168	-0.194	-0.282	0.03	-0.159	0.135	-0.101	0.532	0.126	-0.18	-0.08	0.022	-0.13	-0.32	0.017	0.976	0.195	0.218	0.141	0.192	0.173	0.348	0.37	0.253	0.337	0.928	1.293	0.308	0.352	0.071	0.402	0.329	0.407	0	0.053	-0.255	-0.12	0.01	0.121
GENE307X	AGI_HUM1_OLIGO_A_24_P15502	846800 || || || || ENST00000310210 ||	1	-0.331	-0.191	-0.185	-0.456	-0.248	-0.179	-0.186	-0.209	-0.168	-0.169	-0.005	0	0.104	-0.093	0.218	0.119	-0.101	-0.181	-0.096	-0.005	-0.186	0.111	0.506	0.24	0.221	0.074	0.17	0.551	0.352	0.138	0.542	0.316	0.809	1.023	0.285	0.297	0.052	0.264	0.11	0.319	-0.099	0.097	0.118	0.051	0.017	0.041
GENE330X	AGI_HUM1_OLIGO_A_24_P287043	869476 || IFITM2 || Interferon induced transmembrane protein 2 (1-8D) || Hs.174195 || NM_006435 ||	1	-0.514	-0.427	-0.373	-0.323	-0.215	-0.606	-0.506	-0.745	-0.548	-0.337	-0.229	-0.376	0.004	-0.372	0.255	0.096	-0.076	-0.08	0.082	-0.11	-0.322	-0.219	0.358	0.309	0.307	0.548	0.17	0.648	0.178	0.26	0.473	0.57	0.87	1.089	0.417	0.145	-0.202	0.106	0.115	0.274	0.035	-0.095	0.082	0.088	-0.065	0.055
GENE231X	AGI_HUM1_OLIGO_A_24_P7040	848711 || || || || ENST00000313904 ||	1	-0.552	-0.407	-0.411	-0.294	-0.399	-0.19	-0.414	-0.383	-0.234	-0.242	0.027	-0.232	0.063	-0.071	0.446	0.2	0.154	-0.084	0.215	-0.061	-0.139	0	0.745	0.199	0.237	0.595	0.403	0.596	0.342	0.345	0.259	0.247	0.997	1.192	0.413	0.362	-0.123	0.339	0.252	0.318	-0.018	0.124	-0.113	-0.244	-0.08	0.09
GENE591X	AGI_HUM1_OLIGO_A_23_P87545	866031 || IFITM3 || Interferon induced transmembrane protein 3 (1-8U) || Hs.374650 || NM_021034 ||	1	-0.498	-0.495	-0.634	-0.598	-0.518	-0.353	-0.479	-0.422	-0.485	-0.471	0.041	-0.229	0.031	-0.496	0.286	0.009	0.001	0.027	0.121	0.019	-0.376	-0.189	0.9	0.18	0.086	0.512	0.437	0.873	0.254	0.284	0.405	0.341	0.707	1.06	0.372	0.133	-0.18	0.163	0	0.137	-0.109	-0.106	-0.203	-0.124	-0.016	0.099
GENE717X	AGI_HUM1_OLIGO_A_24_P868905	847350 || || || || XM_291496 ||	1	-0.294	-0.33	-0.206	-0.12	-0.184	-0.365	-0.362	-0.38	-0.394	-0.445	0	-0.24	0	-0.241	0.176	-0.009	-0.084	-0.03	0.08	-0.145	-0.245	0.191	0.652	0.109	0.008	0.423	0.482	0.832	0.272	0.286	0.463	0.499	0.811	1.066	0.234	0.244	-0.074	0.267	0.071	0.219	-0.073	0.01	-0.054	0.002	0.132	0.212
GENE314X	AGI_HUM1_OLIGO_A_23_P112026	683802 || INDO || Indoleamine-pyrrole 2,3 dioxygenase || Hs.840 || NM_002164 ||	1	0	-0.372	-0.498	-0.275	-0.485	-0.213	-0.108	0.012	-0.321	-0.264	-0.137	-0.134	0.037	0.519	0.372	-0.3	-0.107	-0.032	0.105	0.452	-0.372	0.147	0.142	0.016	-0.167	0.044	1.339	0.57	0.067	0.143	-0.115	-0.208	0.926	0.527	0.936	0.473	-0.681	-0.263	-0.438	1.219	0.749	0.252		0.308		0.029
GENE173X	AGI_HUM1_OLIGO_A_23_P81898	683581 || UBD || Ubiquitin D || Hs.44532 || NM_006398 ||	1	0.011	0.14	0.225	-0.078	-0.034	0.548	0.438	0.341	0.366	0.243	0.22	-0.022	0.046	-0.789	0.718	0.381	0.3	0.158	0.528	0.184	-0.094	0.039	0.223	0.093	0.045	0.094	2.279	0.27	0.101	0.804	0.171	-0.01	1.658	1.045	0.628	0.706	-0.072	0.781	0.787	1.514	1.072	0.625	-0.084	0.008	-0.151	-0.471
GENE247X	AGI_HUM1_OLIGO_A_23_P7827	681958 || || || || NM_001010919 ||	1	0.282	0.506	0.489	-0.135	-0.088	0.044	0.053	-0.208	-0.014	-0.243	-0.222	-0.303	-0.133	0.7	1.348	0.52	0.507	0.297	0.799	0.492	-0.413	0.545	0.352	0.175	-0.277	0.351	2.71	1.002	0.342	0.772	-0.067	0.014	0.815	1.22	0.805	1.012	-0.381	0.53	0.839	1.505	0.74	0.725	0.337	0.102	-0.249	-0.343
GENE250X	AGI_HUM1_OLIGO_A_23_P128974	686450 || BATF || Basic leucine zipper transcription factor, ATF-like || Hs.509964 || NM_006399 ||	1	0.069	0.206	0.198	0.188	-0.316	0.193	-0.022	-0.042	-0.062	-0.251	-0.257	-0.15	-0.108	0.148	0.684	0.55	0.56	0.371	0.508	0.198	-0.107	0.182	0.042	-0.495	-0.453	-0.247	1.035	0.49	0.121	0.473	0.397	0.139	1.006	0.93	0.576	0.44	0.168	0.162	0.344	1.473	0.961	0.082	0.017	0.229	-0.272	-0.077
GENE377X	AGI_HUM1_OLIGO_A_23_P218774	696272 || RAC2 || Ras-related C3 botulinum toxin substrate 2 (rho family, small GTP binding protein Rac2) || Hs.517601 || NM_002872 ||	1	-0.11	0.005	-0.237	-0.192	-0.262	0.203	0.054	-0.072	-0.041	-0.335	-0.252	-0.029	0.245	0.163	0.472	0.169	0.427	0.23	0.138	-0.03	0.109	0.052	-0.044	0.224	0.188	0.55	0.648	0.998	0.089	0.518	0.504	0.266	0.623	0.661	0.585	0.294	-0.114	-0.028	0	1.036	0.497	0.237	0.101	0.333	-0.286	-0.268
GENE512X	AGI_HUM1_OLIGO_A_24_P393740	854954 || FYB || FYN binding protein (FYB-120/130) || Hs.370503 || NM_001465 ||	1	0.017		-0.348	0.161	-0.349	0.194	0.094	0.096	-0.098	-0.23	-0.287	-0.026	0	0.147	0.283			0.118	0.043	-0.167		0.159	-0.136	0.138	-0.24	-0.157	0.964	0.378	0.168	0.368	0.388	-0.009	1.383	0.959	0.497	0.603	-0.087	0.408	0.354	1.542	0.42	0.444	-0.09	0.231	0.087	-0.271
GENE858X	AGI_HUM1_OLIGO_A_23_P204847	866589 || LCP1 || Lymphocyte cytosolic protein 1 (L-plastin) || Hs.381099 || NM_002298 ||	1	-0.056	-0.231	-0.461	0.101	-0.247	0.004	-0.084	-0.231	-0.297	-0.498	-0.452	-0.171	0.13	-0.092	0.513	-0.08	0.052	-0.209	0.047	-0.165	-0.11	-0.051	-0.054	0.178	-0.058	0.2	0.675	0.711	0.412	0.555	0.453	0.452	1.069	0.887	0.569	0.565	0.189	0.537	0.374	0.915	0.865	0.197	0.11	0.16	0.096	-0.165
GENE425X	AGI_HUM1_OLIGO_A_24_P48898	843301 || APOL2 || Apolipoprotein L, 2 || Hs.474740 || NM_030882 ||	1	-0.03	-0.079	0.079	-0.077	-0.038	0.12	0.133	0.139	0.211	0.082	0.062	0.045	0.007	0.424	0.14	0.209	0.12	0.221	0	-0.107	0.187	0.324	-0.022	-0.049	0.017	0.014	0.568	0.291	0.081	0.091	0.187	0.147	0.397	0.394	0.099	0.163	-0.076	-0.038	-0.08	0.389	0.143	0.127	0.125	0.164	-0.242	-0.072
GENE316X	AGI_HUM1_OLIGO_A_23_P24104	697106 || PLAU || Plasminogen activator, urokinase || Hs.77274 || NM_002658 ||	1	-0.036	-0.419	-0.269	-0.114	-0.11	0.245	0.066	0.028	0.056	0.153	0.196	-0.202	-0.088	-0.052	0.154	-0.122	0	0.023	0.085	-0.173	-0.194	0.083	-0.273	0.046	0.014	0.064	0.096	0.749	0.27	0.226	0.697	0.629	1.12	1.882	0.07	-0.102	-0.039	0.485	0.452	0.43	0.647	-0.07	0.074	0.065	-0.152	0.203
GENE321X	AGI_HUM1_OLIGO_A_23_P18903	860837 || HAVCR2 || Hepatitis A virus cellular receptor 2 || Hs.155111 || NM_032782 ||	1	-0.052	0.012	-0.038	-0.105	-0.433	0	0.008	0.293	0.075	-0.122	0.084	0.112	0.276	-0.031	0.376	0.4	-0.047	0.205	0.142	0.018	0.603	0.376	0.173	-0.128	-0.336	0.116	0.172	0.312	0.285	0.219	0.315	0.43	1.043	0.949	0.294	0.424	0.258	0.315	0.446	0.512	0.675	0.133	-0.185	0.01	-0.394	-0.299
GENE366X	AGI_HUM1_OLIGO_A_23_P110473	686052 || BIRC1 || Baculoviral IAP repeat-containing 1 || Hs.519374 || NM_004536 ||	1	-0.018	-0.101	-0.33	0.202	-0.054	0.159	-0.071	0.059	-0.285	-0.12	0.138	0.222	0.445	0	0.425	0.014	0.07	0.278	0.226	-0.02	0.831	0.225	0.178	-0.155	-0.116	0.088	0.379	-0.108	-0.114	-0.264	0.285	0.125	1.298	1.376	0.75	0.603	0.55	0.7	0.76	0.561	0.641	0.164	-0.423	-0.042	-0.843	-0.654
GENE218X	AGI_HUM1_OLIGO_A_23_P320578	775192 || RGS16 || Regulator of G-protein signalling 16 || Hs.413297 || NM_002928 ||	1	0.12	0.024	-0.343	0.017	-0.016	0.04	-0.045	-0.119	0.016	-0.082	-0.2	-0.028	0.076	-0.116	0.141	-0.172	-0.09	0.098	0.33	0.222	-0.224	0.239	0	-0.143	-0.151	-0.003	0.131	0.362	0.391	0.438	0.196	-0.005	2.033	1.111	0.177	0.273	0.101	0.413	0.419	0.586	0.403	0.256	-0.084	-0.186	-0.071	-0.093
GENE420X	AGI_HUM1_OLIGO_A_23_P873	686241 || C1orf38 || Chromosome 1 open reading frame 38 || Hs.10649 || NM_004848 ||	1	-0.123	-0.073	-0.045	-0.284	-0.085	0.183	0.03	-0.294	0.019	-0.198	-0.24	-0.072	-0.008	0.093	0.45	0.332	0.013	0.223	0.349	0.039	-0.512	0	-0.137	0.018	0.012	0.373	0.273	0.111	0.39	0.734	0.052	0.368	1.321	1.122	0.518	0.525	0.537	0.584	0.794	0.979	0.239	0.14	-0.59	0.331	-0.223	0.015
GENE510X	AGI_HUM1_OLIGO_A_23_P4662	691491 || BCL3 || B-cell CLL/lymphoma 3 || Hs.31210 || NM_005178 ||	1	0.107	0.237	-0.245	0.022	-0.369	0.212	-0.019	0.122	0.133	-0.064	0.226	-0.155	0.147	0.112	0.738	0.259	-0.218	0.067	0.294	-0.278	-0.358	-0.083	-0.264	-0.242	-0.233	0.084	0.172	0.404	0.566	1.019	0.423	0	1.502	1.419	0.085	0.062	0.175	0.377	0.552	0.747	0.319	0.037	-0.224	-0.318	-0.251	-0.478
GENE161X	AGI_HUM1_OLIGO_A_23_P3866	850234 || COTL1 || Coactosin-like 1 (Dictyostelium) || Hs.289092 || NM_021149 ||	1	-0.208	-0.128	-0.159	-0.085	0.072	0.319	0.246	0.283	0.405	-0.184	-0.271	-0.07	0.119	0.032	0.367	0.344	0.349	0.48	0.543	-0.163	-0.056	-0.23	0	-0.102	0.078	0.611	0.199	1.821	0.848	1.227	0.087	0.066	1.305	1.176	0.292	0.395	0.04	0.557	0.535	0.828	0.346	0.1	-0.601	-0.275	-0.308	-0.397
GENE244X	AGI_HUM1_OLIGO_A_23_P208866	688550 || GMFG || Glia maturation factor, gamma || Hs.5210 || NM_004877 ||	1	-0.275	-0.056	-0.09	-0.071	-0.146	0.251	0.139	-0.07	0.064	-0.076	-0.092	-0.307	0.025	0.09	0.225	0.24	-0.125	0.151	0.177	0.105	-0.111	0.132	-0.037	-0.013	-0.023	0.441	0.783	1.142	0.478	0.526	0.157	0.226	1.207	1.322	0.431	0.778	0.352	0.671	0.883	0.662	0.466	0.168	0.034	0.271	-0.008	-0.269
GENE347X	AGI_HUM1_OLIGO_A_23_P79482	691379 || || || || NM_001025201 ||	1	0.071	0	-0.085	0.354	0.032	0.284	0.111	0.306	0.075	-0.18	0.032	0.065	0.03	0.213	0.138	0.287	0.397	0.301	0.431	0.131	-0.192	0.236	0.07	-0.079	-0.047	-0.167	0.105	0.642	0.805	0.446	-0.077	-0.343	1.32	1.406	0.146	0.43	-0.276	0.56	0.842	0.643	0.949	-0.187	-0.14	-0.186	-0.284	-0.261
GENE514X	AGI_HUM1_OLIGO_A_23_P165657	696919 || SLC20A1 || Solute carrier family 20 (phosphate transporter), member 1 || Hs.546297 || NM_005415 ||	1	0.291	0.256	-0.163	0.369	-0.224	-0.083	-0.369	-0.261	-0.252	-0.534	-0.071	-0.207	0.052	0.293	0.447	0.655	0.867	0.864	0.675	0.55	0.162	1.162	0.338	-0.261	-0.415	-0.016	0.248	2.074	0.655	0.626	-0.11	-0.069	1.547	1.593	0.466	0.37	0.268	0.993	1.062	0.921	0.102	0.393	-1.06	-0.605	-0.474	-0.578
GENE749X	AGI_HUM1_OLIGO_A_23_P94030	685197 || LAMB1 || Laminin, beta 1 || Hs.489646 || NM_002291 ||	1	-0.159	-0.271	-0.148	-0.02	-0.004	-0.146	-0.291	-0.219	-0.149	-0.634	-0.178	0.045	0.265	0.279	0.448	0.46	0.189	0.263	0.288	0.382	0.021	0.329	0.204	0.028	-0.098	-0.103	0.04	0.975	0.214	0.305	0	-0.001	1.126	1.101	0.516	0.329	0.023	0.745	0.824	0.097	-0.176	-0.005	-0.341	-0.022	-0.075	-0.113
GENE195X	AGI_HUM1_OLIGO_A_23_P148541	685110 || CTAG1B || Cancer/testis antigen 1B || Hs.534310 || NM_139250 ||	1	0.021	-0.1	0.07	0.058	-0.089	-0.006	-0.037	-0.148	0.16	0.103	-0.233	-0.162	-0.093	0.083	0	-0.06	-0.007	-0.065	0.329	0.113	-0.47	0.001	0.032	0.038	-0.086	0.059	0.103	0.313	0.249	0.278	-0.05	-0.356	1.288	2.268	0.019	0.075	0.115	0.067	0.189	0.231	-0.429	-0.128	-0.25	-0.068	-0.065	-0.099
GENE938X	AGI_HUM1_OLIGO_A_23_P126836	856263 || TNFSF4 || Tumor necrosis factor (ligand) superfamily, member 4 (tax-transcriptionally activated glycoprotein 1, 34kDa) || Hs.181097 || NM_003326 ||	1	0.099	0.084	0.077	0	-0.616	-0.047	0.05	0.1	0.021	-0.087	0.021	0.074	-0.008	0.022	0.212	0.252	0.101		0.174	0.339		0.006	0.114	0.041	-0.286	-0.031	-0.044	-0.083	0.288	0.014	-0.288	-0.242	1.841	1.802	0.174	0.676	-0.04	0.095	0.14	-0.5		-0.161		0.423		-0.549
GENE178X	AGI_HUM1_OLIGO_A_23_P136683	846005 || HLA-DQB1 || Major histocompatibility complex, class II, DQ beta 1 || Hs.409934 || M20432 ||	1	-0.841		-0.355	0.22	0.183	0.411	0.05	-0.208	0.26	-1.287	-1.074	-0.81	-0.994	-1.678	-0.788	-0.179			-0.807	-0.972		-2.031	-0.343	0.078	-0.2	-0.399	1.247	-0.015	0.984	0.971	0.125	0.947	0.467	0.043	1.056	1.309	0.732	0.65	1.053	0.243	1.606	1.166		0.766	-0.198	-0.509
GENE238X	AGI_HUM1_OLIGO_A_24_P196827	859725 || HLA-DQA1 || Major histocompatibility complex, class II, DQ alpha 1 || Hs.387679 || NM_002122 ||	1	-0.553	-0.074	0.198	0.183	0.042	0.116	-0.11	-0.303	-0.436	-1.469	-1.33	-0.183	0.124	-1.234	-1.172	0.241	-0.53	-1.591	-1.201	0.075	-1.301	-0.956	-0.12	-0.633	-0.539	-0.956	1.257	-0.469	0.897	0.88	0.098	1.696	-0.25	-0.43	0.696	1.533	0.769	0.677	1.117	-0.074	1.842	0.994	0.562	1.419	1.395	0.643
GENE417X	AGI_HUM1_OLIGO_A_24_P923271	853664 || || || || M15073 ||	1	-0.955	-0.989	-0.853	-0.332	-0.438	-0.084	-0.388	-0.197	-0.448	-0.53	-0.371	-0.003	-0.221	-1.095	-0.767	-0.093	-0.828	-0.243	-0.182	-0.058		-1.117	-0.089	-0.479	-0.594	-0.466	1.322	-0.164	1.131	0.922	0.369	0.179	1.671	1.052	0.47	1.122	0.588	1.233	1.016	0.453	2.301	0.624	1.058	1.485	1.229	0.924
GENE426X	AGI_HUM1_OLIGO_A_24_P852756	866963 || HLA-DQA2 || Major histocompatibility complex, class II, DQ alpha 2 || Hs.534320 || NM_020056 ||	1	-0.667	-0.679	-0.721	-0.764	-0.594	-0.366	-0.662	-0.832	-0.576	-0.262	0.402	0.007	-0.216	-1.252	-1.21	-0.284	-0.917	0.079	0.805	0.137	-0.165	-1.172	-0.534	-0.935	-0.737	-1.2	0.609	-0.038	1.615	1.306	1.209	1.305	1.022	0.498	0.443	0.894	0.468	-0.011	0.41	-0.168	2.043	-0.272	2.535	1.797	0.73	0.184
GENE815X	AGI_HUM1_OLIGO_A_23_P258769	694796 || HLA-DPB1 || Major histocompatibility complex, class II, DP beta 1 || Hs.485130 || NM_002121 ||	1	-0.581	-0.526	-0.36	-0.24	-0.263	0.27	-0.044	0.368	0.261	-0.679	0.327	-0.597	-0.853	-1.694	0.429	-0.444	-0.523	-0.603	-0.199	-0.775	-0.868	-2.281	-0.473	0.401	0.139	0.075	0.937	0.153	0.982	1.163	-0.584	0.51	0.216	0.62	0.872	1.052	-0.067	0.339	0.334	1.208	0.959	0.734	0.389	0.349	0.158	-0.079
GENE115X	AGI_HUM1_OLIGO_A_24_P42264	865377 || LYZ || Lysozyme (renal amyloidosis) || Hs.524579 || NM_000239 ||	1	-0.088	-0.396	-0.082	0.103	0.132	0.586	-0.125	0.619	0.627	-0.563	-0.621	-0.218	0.082	-0.118	0.126	0.061	-0.262	-0.468	-0.404	-0.163		-0.303	-0.528	-0.123	-0.182	-0.386	0.742	1.057	1.955	2.334	1.589	1.486	0.488	0.819	1.541	2.055	-0.351	0.029	-0.096	1.579	1.662	0.884		0.36	-0.379	-0.588
GENE174X	AGI_HUM1_OLIGO_A_23_P120902	696910 || LGALS2 || Lectin, galactoside-binding, soluble, 2 (galectin 2) || Hs.531776 || NM_006498 ||	1	-0.045	-0.073	0.129	0.631	0.466	0.586	0.516	0.244	0.33	-0.302	-0.206	0.007	0.121	-0.12	0.373	-0.345	-0.588	-0.543	-0.55	-0.419	-1.142	-0.613	-0.255	0.442	0.137	0.469	0.619	0.494	0.473	1.026	1.549	1.139	0.731	0.074	0.835	0.885	0.562	0.742	1.091	0.739	0.95	1.052	0.93	0.79	-0.055	-0.405
GENE112X	AGI_HUM1_OLIGO_A_24_P343233	853874 || HLA-DRB1 || Major histocompatibility complex, class II, DR beta 4 || Hs.520049 || NM_002124 ||	1	-0.033	0.159	0.045	0.225	0.154	0.12	0.143	0.291	0.243	-0.839	-0.433	-0.19	-0.609	-0.12	0.401	0.548	-0.46	-0.774	-1.039	-0.378	-0.407	-0.536	0.051	0.171	0.044	0.034	0.81	0.787	0.321	0.222	1.377	1.371	1.037	0.87	0.562	0.848	0.173	0.947	0.337	1.266	0.972	0.582	0.432	0.074	-0.201	-0.161
GENE63X	AGI_HUM1_OLIGO_A_24_P52168	845940 || || || || I_966691 ||	1	-0.267	-0.195	-0.184	0.09	0.178	0.157	0.151	-0.053	0.236	-0.561	-0.397	-0.22	-0.415	-0.401	0.053	0.484	-0.201	-0.723	-0.748	-0.499	-0.328	-0.37	0	-0.178	0.084	-0.003	1.014	1.056	0.735	0.813	1.263	0.897	0.206	-0.053	0.487	0.74	0.365	0.449	0.411	0.343	1.343	0.801	0.709	0.419	0.057	-0.153
GENE310X	AGI_HUM1_OLIGO_A_23_P30900	692586 || || || || AF533936 ||	1	-0.0485	0.0935	0.2545	0.5145	0.4115	0.1605	0.0055	-0.1535	-0.0465	-0.3365	-0.1675	-0.2725	-0.4155	-0.2465	-0.1195	0.7595	0.0365	-0.2465	-0.4115	0.2385		-0.2345	0.2025	-0.0595	-0.1075	-0.2805	1.3025	0.1565	0.6935	0.2795	1.2315	1.3455	0.8605	0.4725	0.5445	1.2185	0.7735	1.1145	0.9685	1.0165	1.1785	0.8065	0.3895	-0.1815	-0.0955	-0.5005
GENE197X	AGI_HUM1_OLIGO_A_32_P108254	867431 || FAM20A || Family with sequence similarity 20, member A || Hs.268874 || NM_017565 ||	1	-0.018	-0.02	0.159	0.324	0.184	-0.226	-0.143	-0.287	0.152	-0.23	-0.121	-0.188	-0.224	-0.123	0.19	-0.989	-0.486	-0.372	-0.134	-0.325	-0.666	-0.436	-0.469	-0.185	-0.11	-0.227	0.015	0.162	0.23	0.032	0.386	0.464	1.244	1.348	0.074	0.519	0.218	0.34	0.153	0.407	0.116	0	0.188	0.066	-0.048	-0.238
GENE652X	AGI_HUM1_OLIGO_A_23_P66694	685026 || EVI2B || Ecotropic viral integration site 2B || Hs.5509 || NM_006495 ||	1	-0.163	-0.022	0	0	-0.042	0.029	-0.108	-0.16	-0.173	-0.056	-0.089	-0.04	0.007	0.077	0.036	-0.232	-0.132	-0.061	-0.083	-0.162	-0.43	-0.219	-0.159	0.02	0.066	0.165	0.026	0.116	0.283	0.133	0.186	0.187	0.389	0.258	0.077	0.058	0.139	0.042	0.349	0.311	0.041	0.075	0.338	0.349	-0.119	-0.062
GENE228X	AGI_HUM1_OLIGO_A_23_P134347	846660 || CPVL || Carboxypeptidase, vitellogenic-like || Hs.233389 || NM_019029 ||	1	-0.111	-0.323	-0.178	-0.147	-0.088	0.134	-0.256	0.07	-0.177	-0.322	-0.272	0	0.051	-0.114	-0.082	-0.052	-0.235	-0.185	0.008	0.156	-0.364	-0.516	0.289	0.006	-0.117	-0.58	-0.147	0.065	0.713	0.28	0.632	0.668	1.163	1.082	0.431	0.635	0.944	0.822	0.923	0.447	-0.015	0.407	0.42	0.269	0.365	0.16
GENE582X	AGI_HUM1_OLIGO_A_23_P347070	773211 || PAG || Phosphoprotein associated with glycosphingolipid-enriched microdomains || Hs.266175 || NM_018440 ||	1	-0.294	-0.21	0.091	0.017	0.016	0.035	-0.376	0.018	0	0.017	0.04	-0.021	-0.17	-0.227	-0.158	-0.241	-0.627	-0.466	-0.085	-0.315	-0.372	-0.535	0.006	-0.018	-0.119	-0.421	0.717	0.316	0.11	0.313	0.312	0.546	0.663	0.485	0.055	0.31	0.557	0.462	0.739	0.327	0.46	0.125	0.52	0.522	0.116	-0.051
GENE98X	AGI_HUM1_OLIGO_A_23_P138717	695917 || RGS10 || Regulator of G-protein signalling 10 || Hs.501200 || NM_001005339 ||	1	-0.222	-0.275	-0.169	-0.175	-0.233	0.114	-0.028	-0.095	-0.134	-0.148	-0.088	-0.281	-0.313	-0.012	-0.07	-0.233	-0.435	-0.147	0.029	-0.464	-0.312	-0.37	-0.047	0.412	-0.07	0.152	0.78	0.559	-0.074	0.085	0.504	0.572	0.754	0.777	0.364	0.575	0.864	0.573	0.725	0.494	0.532	0.195	0.164	0.243	0	-0.2
GENE370X	AGI_HUM1_OLIGO_A_23_P214627	682555 || AIF1 || Allograft inflammatory factor 1 || Hs.76364 || NM_004847 ||	1	-0.185	-0.078	-0.15	0	-0.155	0.423	-0.118	-0.252	-0.13	-0.75	-0.32	-0.301	-0.234	-0.397	0.973	-0.178	-0.481	0.103	0.884	0.026	-0.116	-0.101	0.448	-0.05	-0.354	0.554	1.31	0.422	0.278	0.706	0.469	0.728	2.026	1.863	0.902	0.993	1.109	1.23	1.246	0.932	0.834	0.081	-0.064	0	0.475	-0.107
GENE376X	AGI_HUM1_OLIGO_A_32_P166693	850096 || || || || THC1543691 ||	1	-0.078	-0.309	-0.132	0.057	-0.158	0.003	-0.048	-0.034	-0.011	-0.054	-0.074	-0.115	-0.141	-0.212	-0.091	0.173	-0.029	0.171	0.034	-0.012	-0.351	0.029	0.365	0.008	0.011	-0.048	0.098	0.633	0.393	0.113	0.421	0.496	0.7	0.614	0.206	0.518	0.339	0.945	0.82	0.528	0.647	0.17	0.219	0.402	-0.253	-0.152
GENE352X	AGI_HUM1_OLIGO_A_23_P217866	686743 || IFI16 || Interferon, gamma-inducible protein 16 || Hs.380250 || BC017059 ||	1	-0.48	-0.8	-0.67	0.06	-0.309	0.356	0	0.063	0.102	-0.598	-0.411	-0.422	-0.349	0.435	-0.259	0.07	-0.207	-0.165	0.119	-0.349	-0.607	0.042	0.361	-0.071	-0.208	-0.082	0.336	0.341	0.453	0.182	0.392	0.607	1.508	1.483	0.505	0.834	0.525	0.858	1.126	0.932	0.272	0.221	0.213	0.065	-0.226	-0.588
GENE405X	AGI_HUM1_OLIGO_A_23_P160025	857320 || IFI16 || Interferon, gamma-inducible protein 16 || Hs.380250 || NM_005531 ||	1	-0.243	-0.392	-0.533	0.051	-0.146	0.244	0.05	-0.308	0.107	-0.311	-0.393	-0.442	-0.33	0.026	0.031	0	-0.401	0.003	0.232	-0.152	-0.53	-0.115	0.416	-0.028	-0.234	0.1	0.36	-0.043	0.336	0.353	0.154	0.458	1.413	1.328	0.584	0.636	0.508	0.594	1.016	0.81	0.381	0.162	0.074	0.104	-0.137	-0.266
GENE128X	AGI_HUM1_OLIGO_A_23_P56746	682688 || FAP || Fibroblast activation protein, alpha || Hs.516493 || NM_004460 ||	1	0.115	-0.004	-0.039	1.216	0.118	0.217	0	-0.133	-0.269	-0.359	-0.224	-0.376	-0.422	-0.272	-0.207	-0.949	-0.851	0.128	0.08	-0.765	-0.672	-0.619	-0.237	-0.322	-0.53	-0.607	-0.49	-0.077	0.867	0.794	0.817	1.264	2.115	2.544	1.215	1.381	1.082	1.903	2.157	1.583	1.216	0.662	0.145	0.027	-0.563	-0.689
GENE383X	AGI_HUM1_OLIGO_A_24_P355816	858549 || FLJ11259 || Hypothetical protein FLJ11259 || Hs.525634 || NM_018370 ||	1	-0.0245	-0.3085	-0.3705	0.8715	0.3795	-0.0055	-0.2265	-0.1755	-0.0505	-0.4045	-0.4525	-0.6465	-0.4685	-0.0535	-0.2845	-0.0155	-0.0475	0.2595	0.2175	-0.2515	-1.0835	-0.3195	0.0035	-0.0025	-0.1475	0.1955	0.5605		0.6955	0.3485	0.3345	0.6525	2.2965	1.7815	0.8765	0.9415	0.7565	1.2365	1.2775	1.5485	1.3165	0.3845	0.3345	0.7205	0.0025	-0.0595
GENE869X	AGI_HUM1_OLIGO_A_23_P43164	859758 || SULF1 || Sulfatase 1 || Hs.409602 || NM_015170 ||	1	0.237	-0.306	-0.398	1.035	-0.161	0.109	-0.002	-0.192	-0.27	-0.468	0.011	0.256	-0.061	0.012	0.81	-0.509	-0.272	0.091	-0.088	-0.396	-0.983	-0.034	-0.098	-0.237	-0.415	-0.206	0	0.664	2.016	0.647	0.206	1.34	3.175	3.141	1.415	1.685	0.493	2.645	2.711	1.901	1.555	0.706	-0.651	0.108	0.273	0.253
GENE637X	AGI_HUM1_OLIGO_A_23_P25566	686078 || EBI2 || Epstein-Barr virus induced gene 2 (lymphocyte-specific G protein-coupled receptor) || Hs.784 || NM_004951 ||	1	-0.417	-0.5	-0.641	-0.215	0.558	-0.231	-0.339	-0.524	-0.193	-0.517	-0.62	-0.752	-0.786	-0.549	-0.809	-0.737	-0.449		-0.633	-0.393	-0.551	-0.765	-0.389	0.09	-0.151	0.2	-0.388	-0.343	0.381	0.742	0.163		3.265	1.676	0.414	1.189		0.799	1.591	1.539	0.189	0.317		0.928		0.224
GENE955X	AGI_HUM1_OLIGO_A_23_P257043	689722 || GEM || GTP binding protein overexpressed in skeletal muscle || Hs.345139 || NM_005261 ||	1	0.133	0.075	-0.215	0.24	0.071	-0.333	0.017	-0.689	-0.335	-0.315	-0.305	-0.543	-0.569	-0.1	-0.082	-0.489	-0.275	-0.371	-0.136	-0.139	-0.764	-0.194	-0.145	-0.044	-0.014	0.073	0.155	0.042	0.413	0.271	0.196	0.103	1.947	1.031	0.385	0.891	0.507	1.535	1.637	1.304	-0.116	0.114	-0.26	-0.163	0.145	0.058
GENE190X	AGI_HUM1_OLIGO_A_23_P24004	687906 || IFIT2 || Interferon-induced protein with tetratricopeptide repeats 2 || Hs.437609 || NM_001547 ||	1	-0.293	-0.364	-0.296	0.044	-0.144	-0.007	-0.108	-0.204	-0.339	-0.503	-0.092	-0.499	-0.49	-0.358	0.193	-0.189	-0.223	-0.267	-0.302	-0.299	-0.031	-0.178	0.691	0.059	0	-0.067	1.066	-0.333	-0.296	-0.034	0.237	0.824	1.807	0.824	0.259	0.606	0.535	0.702	1.091	1.201	0.888	0.014	0.188	0.856	0.115	-0.007
GENE132X	AGI_HUM1_OLIGO_A_23_P62890	694426 || GBP1 || Guanylate binding protein 1, interferon-inducible, 67kDa || Hs.62661 || NM_002053 ||	1	-0.256		-0.247	0	-0.114	0.025	-0.169	-0.194	-0.173	-0.388	-0.235	-0.208	-0.325	0.258	0.125		-0.518			-0.051		-0.379	0.175	-0.227	-0.118	-0.106	1.274	-0.228	0.217	0.072	0.06	0.208	2.032	1.325	0.193	0.78	0.503	0.299	0.655	1.521		0.247	-0.015	0.368		0.014
GENE518X	AGI_HUM1_OLIGO_A_32_P107372	843003 || LOC400759 || Similar to Interferon-induced guanylate-binding protein 1 (GTP-binding protein 1) (Guanine nucleotide-binding protein 1) (HuGBP-1) || Hs.443527 || XM_375747 ||	1	-0.4275	-0.2055	-0.1045	-0.5225	-0.1635	0.2425	0.1005	0.0005	0.1175	-0.0745	0.0455	-0.2525	-0.3425	0.1865	0.5915	0.1705	-1.4695	-0.0735	0.0415	-0.5505		-0.3105	0.4965	-0.5185	-0.2075	-0.4175	1.1135	-0.4145	-0.0145	-0.0685	0.0655	0.7835	2.4005	1.2975	0.1625	0.7645	0.5325	0.7865	1.2455	1.7975	1.1035	-0.0905	0.2485	0.2745	0.1865	-0.0025
GENE613X	AGI_HUM1_OLIGO_A_23_P200728	683812 || FCGR3A || Fc fragment of IgG, low affinity IIIb, receptor for (CD16) || Hs.372679 || NM_000569 ||	1	-0.046	-0.317	-0.193	0.072	-0.239	0.009	-0.203	-0.417	-0.297	-0.433	-0.002	-0.158	-0.055	-0.332	0.645	-0.369	-0.428	-0.291	-0.115	-0.212	-0.217	-0.252	-0.093	-0.204	-0.081	-0.282	0.552	0.048	0.943	0.372	0.382	0.582	2.159	2.057	-0.007	0.712	0.347	1.057	0.595	1.131	0.887	-0.31	0.192	0.019	0.07	-0.11
GENE848X	AGI_HUM1_OLIGO_A_23_P89431	697769 || CCL2 || Chemokine (C-C motif) ligand 2 || Hs.303649 || NM_002982 ||	1	-0.207	-0.142	-0.122	0.215	0.044	-0.806	-0.888	-0.366	-0.216	-0.329	0.274	-0.297	0.13	-0.321	1.346	-0.892	-0.203	-0.808	0.191	0.02	-0.312	-0.038	-0.318	-0.229	-0.267	-0.054	1.131	0.44	0.912	1.603	-0.311	0.221	2.11	2.22	1.011	1.241	-0.29	0.178	0.495	1.274	0.909	0.449	0.637	0.99	0.062	0.113
GENE406X	AGI_HUM1_OLIGO_A_23_P73429	692674 || HCLS1 || Hematopoietic cell-specific Lyn substrate 1 || Hs.14601 || NM_005335 ||	1	-0.113	-0.019	0.024	0.115	0.178	0.051	-0.107	0.068	-0.046	-0.405	-0.271	-0.248	-0.218	-0.008	0.507	0.193	0	-0.025	-0.035	-0.182	-0.36	-0.213	-0.168	0.343	0.259	0.442	0.301	1.022	0.403	0.257	0.462	0.459	0.837	1.088	0.722	0.424	0.088	0.453	0.524	0.773	0.669	0.211	-0.096	0.402	0.167	-0.076
GENE439X	AGI_HUM1_OLIGO_A_23_P116898	692932 || A2M || Alpha-2-macroglobulin || Hs.212838 || M36501 ||	1	-0.532	-0.344	-0.11	-0.155	0.016	-0.455	-0.56	-0.367	-0.377	-0.255	0.141	-0.052	0.475	0.094	0.536	0.145	-0.234	0.115	-0.063	-0.223	-1.004	-0.343	-0.253	0.094	0.053	0.316	0.261	0.701	0.601	0.381	0.704	0.887	0.984	1.664	0.672	0.486	-0.115	0.912	0.745	0.859	0.473	0.134	-0.135	0.294	0.043	0.008
GENE433X	AGI_HUM1_OLIGO_A_23_P502520	774330 || NUP62 || Nucleoporin 62kDa || Hs.467133 || NM_172374 ||	1	-0.119	-0.228	-0.194	-0.126	0	-0.072	-0.079	-0.127	0.14	-0.326	-0.197	-0.186	-0.023	-0.104	0.594	-0.426	-0.681	-0.569	-0.273	-0.133	-0.645	-0.541	0.022	-0.005	-0.065	0.39	0.734	-0.007	0.204	0.789	0.729	0.644	1.469	1.251	0.491	0.794	-0.026	0.279	0.298	1.415	1.084	0.273	-0.063	0.976	0.226	0.139
GENE564X	AGI_HUM1_OLIGO_A_23_P329573	860125 || ITGB2 || Integrin, beta 2 (antigen CD18 (p95), lymphocyte function-associated antigen 1; macrophage antigen 1 (mac-1) beta subunit) || Hs.375957 || NM_000211 ||	1	-0.797	-0.008	0.104	-0.275	-0.017	0.092	-0.079	-0.179	-0.021	-0.495	-0.023	-0.092	-0.029	-0.147	0.896	-0.091	-0.62	-0.376	0.165	-0.329	-0.604	-0.527	-0.132	0.028	0.138	0.621	0.664	0.58	0.849	1.236	0.874	0.835	1.68	1.845	0.742	0.971	0.216	0.405	0.724	1.487	1.282	0.332	0.389	0.554	0.282	0.186
GENE281X	AGI_HUM1_OLIGO_A_23_P45099	695648 || HLA-DRB5 || Major histocompatibility complex, class II, DR beta 4 || Hs.534322 || NM_002125 ||	1	-0.911	-0.92	-0.094	0	-0.322	0.106	0.395	0.11	-0.37	-0.962	-0.546	-0.305	-0.287	-0.776	-0.399	0.093	-1.013	-0.707	-1.003	-0.009	-0.741	-1.465	0.168	-0.254	-0.49	-0.426	1.751	0.759	1.053	0.779	0.985	0.903	1.409	0.994	1.294	1.338	0.881	1.733	1.207	1.089	1.888	0.785	0.82	0.446	0.767	0.324
GENE860X	AGI_HUM1_OLIGO_A_32_P452655	843783 || LGALS9 || Lectin, galactoside-binding, soluble, 9 (galectin 9) || Hs.81337 || NM_002308 ||	1	-0.384	-0.184	-0.082	0.068	-0.28	0.002	-0.175	-0.222	-0.338	-0.464	-0.055	-0.29	-0.13	-0.217	0.376	0.043	-0.707	-0.329	-0.207	-0.567	-0.83	-0.369	0.307	0	-0.123	0.282	0.475	0.434	0.257	0.196	0.437	0.32	1.21	1.208	0.167	0.571	0.131	0.566	0.713	0.945	0.613	0.058	0.138	0.329	0.135	0.097
GENE234X	AGI_HUM1_OLIGO_A_23_P156218	860483 || GZMK || Granzyme K (serine protease, granzyme 3; tryptase II) || Hs.277937 || NM_002104 ||	1	-0.143	-0.203	-0.244	-0.039	-0.021	-0.082	0.044	-0.347	-0.204	-0.244	-0.585	-0.496	-0.42	-0.053	0.013	-0.564	-0.53	-0.636	-0.215	0.022	-0.833	-0.376	-0.176	0.007	-0.004	-0.191	0.638	-0.051	0.091	0.176	1.05	0.807	0.81	0.717	0.456	1.094	0.556	1.052	1.172	1.509	1.252	0.477	0.008	1.385	-0.013	0.205
GENE364X	AGI_HUM1_OLIGO_A_23_P128993	685611 || GZMH || Granzyme H (cathepsin G-like 2, protein h-CCPX) || Hs.348264 || NM_033423 ||	1	-0.084	-0.271	-0.145	-0.044	-0.143	0.105	0.151	-0.425	-0.107	-0.204	-0.483	-0.239	-0.312	0.129	0.427	0.039	-0.096	-0.16	-0.203	0.142	-0.468	-0.142	-0.174	-0.128	-0.074	-0.188	0.887	-0.021	0.231	0.21	0.653	0.797	1.491	1.345	0.481	1.32	0.935	1.184	1.898	2.366	1.586	0.069	0.157	0.178	0.219	0.05
GENE843X	AGI_HUM1_OLIGO_A_23_P412321	772219 || CCR5 || Chemokine (C-C motif) receptor 5 || Hs.546245 || NM_000579 ||	1	-0.172	0.102	0.276	-0.222	0.186	-0.01	-0.269	-0.133	0.088	-0.118	-0.305	0.036	-0.038	0.075	0.279	-0.235	-0.305	-0.272	-0.356	-0.339	-0.292	-0.258	-0.116	-0.058	0.099	-0.03	0.466	-0.499	0.072	0.446	1.071	1.46	1.509	0.953	0.547	1.342	0.459	0.643	1.094	1.539	1.37	0.359	0.582	0.069	-0.13	0.155
GENE259X	AGI_HUM1_OLIGO_A_23_P203173	681602 || IL10RA || Interleukin 10 receptor, alpha || Hs.504035 || NM_001558 ||	1	-0.276	-0.082	-0.05	0.014	0.055	-0.042	-0.05	-0.345	-0.289	-0.455	-0.443	-0.3	-0.218	-0.253	0.311	0.048	-0.397	0.136	0.137	-0.234	-0.394	-0.471	-0.13	-0.123	-0.597	0.365	0.057	-0.058	0.419	0.374	0.688	0.581	1.578	1.207	0.439	0.75	1.249	1.004	1.367	1.194	0.792	0.166	0.533	0.534	0.435	0.32
GENE392X	AGI_HUM1_OLIGO_A_24_P224926	852831 || MFNG || Manic fringe homolog (Drosophila) || Hs.517603 || NM_002405 ||	1	-0.115	-0.193	-0.139	-0.066	0.04	-0.003	0.04	-0.228	0.013	-0.072	-0.071	-0.095	0	-0.093	0.169	0.047	-0.123	0.039	-0.007	-0.213	-0.209	-0.13	-0.047	-0.119	-0.12	0.026	-0.028	0.236	0.336	0.132	0.276	0.372	0.487	0.413	0.307	0.185	0.211	0.295	0.305	0.358	0.392	0.081	0.187	0.149	0.022	0.172
GENE62X	AGI_HUM1_OLIGO_A_24_P347378	846641 || ALOX5AP || Arachidonate 5-lipoxygenase-activating protein || Hs.507658 || NM_001629 ||	1	-0.113	-0.226	-0.137	-0.094	-0.05	-0.122	-0.113	-0.206	0.006	-0.508	-0.27	-0.193	-0.315	-0.336	-0.103	0	-0.205	-0.281	-0.26	-0.044	-0.576	-0.394	-0.313	0.028	-0.065	-0.058	0.018	0.069	0.473	0.173	0.868	1.302	1.102	1.249	0.33	0.777	0.642	0.701	0.507	0.664	0.63	0.393	0.461	0.426	-0.216	-0.055
GENE153X	AGI_HUM1_OLIGO_A_23_P36120	853369 || MS4A6A || Membrane-spanning 4-domains, subfamily A, member 6A || Hs.523702 || NM_022349 ||	1	-0.174	-0.317	-0.088	0.254	0.117	0.125	0	0.056	0.166	-0.241	-0.187	-0.173	-0.18	-0.313	-0.041	-0.152	-0.161	-0.152	-0.082	-0.082	-0.633	-0.209	-0.105	-0.124	-0.023	-0.093	0.348	0.698	0.379	0.29	0.669	1.316	1.488	1.072	0.499	0.949	0.9	1.234	0.893	0.648	0.948	0.203	0.723	0.644	-0.094	-0.01
GENE346X	AGI_HUM1_OLIGO_A_23_P12746	685638 || MRC1 || Mannose receptor, C type 1 || Hs.75182 || NM_002438 ||	1	-0.266	-0.27	-0.101	0.147	0.131	-0.152	-0.033	0.039	0	-0.204	-0.236	-0.261	-0.267	-0.348	-0.239	-0.119	-0.285	-0.139	-0.107	-0.184	-0.118	-0.055	-0.05	-0.111	-0.118	-0.102	0.024	0.59	0.242	0.023	0.42	0.858	1.185	0.949	0.344	0.742	0.86	0.512	0.738	0.265	0.641	0.135	0.563	0.655	-0.005	-0.066
GENE533X	AGI_HUM1_OLIGO_A_24_P354800	855060 || HLA-DOA || Major histocompatibility complex, class II, DO alpha || Hs.351874 || NM_002119 ||	1	-0.401	-0.127	-0.227	0.018	0.3	-0.388	0.22	0.373	0.234	-0.299	-0.142	-0.23	-0.337	-0.225	-0.018	-0.036	-0.449	-0.19	-0.293	-0.394	-0.26	-0.562	-0.316	-0.085	0.206	0	0.144	0.837	0.748	0.506	0.899	1.182	1.119	0.99	0.265	0.785	0.47	0.371	0.884	0.746	0.746	0.331	0.958	0.961	-0.156	-0.189
GENE430X	AGI_HUM1_OLIGO_A_24_P50245	843505 || HLA-DMA || Major histocompatibility complex, class II, DM alpha || Hs.351279 || NM_006120 ||	1	-0.283	-0.263	-0.132	0.126	0.083	-0.02	-0.068	-0.075	-0.089	-0.244	-0.207	-0.132	-0.225	-0.332	-0.11	-0.117	-0.291	-0.233	-0.32	-0.19	-0.316	-0.073	-0.029	0.022	-0.087	-0.017	0.436	0.338	0.277	0.123	0.522	0.683	0.399	0.259	0.066	0.41	0.37	0.673	0.445	0.334	0.8	0.124	0.537	0.423	0.11	0.092
GENE630X	AGI_HUM1_OLIGO_A_32_P356316	844156 || HLA-DOA || Major histocompatibility complex, class II, DO alpha || Hs.351874 || M38054 ||	1	-0.62	-0.449	0.321	0.312	-0.091	-0.534	-0.606	-0.419	-0.681	-0.621	-0.479	-0.541	-0.402	-0.64	-0.204	-0.419	-0.983	-0.592	-0.532	-0.85	-0.67	-1.034	-0.401	-0.241	-0.001	-0.042	1.066	0.573	0.531	0.492	0.589	1.022	1.454	1.11	0.461	0.941	0.769	0.802	1.267	1.432	1.341	0.43	0.957	0.515	0.471	-0.073
GENE677X	AGI_HUM1_OLIGO_A_23_P30913	687867 || HLA-DPA1 || Major histocompatibility complex, class II, DP alpha 1 || Hs.347270 || NM_033554 ||	1	-0.714	-0.648	-0.514	0.145	0.257	-0.124	0.046	0.035	0	-0.488	-0.333	-0.422	-0.691	-0.608	-0.215	0.505	-0.404	-0.088	-0.32	-0.919	0.514	-0.938	-0.273	-0.512	-0.125	0.137	0.763	1.613	1.166	0.877	1.404	1.441	1.446	1.254	0.226	0.824	0.974	0.987	1.333	1.292	1.421	0.451	1.321	0.737	-0.044	-0.513
GENE400X	AGI_HUM1_OLIGO_A_23_P150768	696202 || SLCO2B1 || Solute carrier organic anion transporter family, member 2B1 || Hs.7884 || NM_007256 ||	1	-0.8		-0.279	-0.3	-0.623	-0.58	-0.731	-0.626	-0.44	-1.087	-0.706	-0.805	-0.482	-0.422					0.08	-0.761		-1.274	-0.495	-0.397	-0.161	0	-0.021	-0.751	0.637	0.176	0.207	0.996	2.132	2.136	1.35	1.614	0.915	0.666	1.159	1.297	1.577	0.037	0.403	1.164	0.711	0.477
GENE452X	AGI_HUM1_OLIGO_A_32_P140139	842938 || F13A1 || Coagulation factor XIII, A1 polypeptide || Hs.335513 || NM_000129 ||	1	-1.287	-1.397	-0.822	0.101	-0.473	-0.367	-0.46	-0.501	-0.908	-1.408	-1.03	-1.25	-0.494	-1.422	-0.776	-0.867	-1.58	-1.068	-0.836	-1.14	-1.42	-1.411	-0.991	-0.656	-0.787	-0.017	0.116	0.268	1.057	0.448	1.347	1.834	2.515	2.454	1.073	1.88	1.771	1.074	1.466	0.612	1.898	-0.228	2.242	1.503	0.141	0.264
GENE773X	AGI_HUM1_OLIGO_A_24_P153568	851569 || MPEG1 || Macrophage expressed gene 1 || Hs.546518 || AK074166 ||	1	-0.784	-0.595	-0.213	0.085	-0.009	-0.356	-0.611	-0.256	-0.428	-0.751	-0.278	-0.607	-0.491	-1.16	-0.176		-1.15		-0.261	-0.762		-0.734	-0.459	-0.319	-0.266	0.309	0.615	-0.401	0.278	0.222		1.601	1.751	1.624	0.834	1.84	1.339	0.788	1.641	1.275	1.325	0.107		0.936		0.206
GENE520X	AGI_HUM1_OLIGO_A_23_P217269	684211 || VSIG4 || V-set and immunoglobulin domain containing 4 || Hs.8904 || NM_007268 ||	1	-0.589	-0.201	0.092	-0.352	0.123	-0.361	-0.43	-0.431	-0.374	-0.604	-0.284	-0.136	-0.071	-0.417	0.266	-0.062	-0.72	-0.304	-0.213	-0.305	-0.909	-0.006	0.417	-0.407	-0.443	0.009	0.094	-0.33	0.604	-0.119	0.918	1.539	1.997	1.881	0.464	1.381	1.188	1.711	1.175	0.497	1.632	0.291	0.865	0.599	0.178	0.16
GENE786X	AGI_HUM1_OLIGO_A_23_P208493	686466 || LILRB2 || Leukocyte immunoglobulin-like receptor, subfamily B (with TM and ITIM domains), member 2 || Hs.534386 || NM_005874 ||	1	-0.365	-0.535	-0.263	-0.372	-0.055	-0.048	-0.093	-0.367	0.005	-0.446	-0.518	-0.303	-0.132	-0.74	0.206		-0.91	-0.617	-0.446	-0.625		-0.133	-0.388	-0.49	-0.47	0.167	0.135	-0.271	0.671	0.586			1.746	1.073	0.264	0.707	0.988	0.821	0.968	1.171	1.626	0.037		0.508		0.075
GENE441X	AGI_HUM1_OLIGO_A_32_P181166	851001 || MGC24133 || Hypothetical protein MGC24133 || Hs.288010 || NM_174896 ||	1	-0.876	-0.426	-0.203	-0.369	0.22	-0.204	-0.3	-0.693	-0.074	-0.58	-0.598	-0.596	-0.385	0.691	0.583		-0.749	-0.633	-0.362	-0.239		-0.761	-0.47	0.122	0.029	0.571	0.138	-0.489	0.304	0.744			2.143	2.124	0.866	1.386	1.033	1.007	1.484	1.403	1.033	0.825	1.037	0.183	0.643	0.069
GENE846X	AGI_HUM1_OLIGO_A_23_P29237	682446 || APOL3 || Apolipoprotein L, 3 || Hs.474737 || NM_145640 ||	1	-0.909	-0.552	-0.235	-0.826	0.048	0.269	0.048	-0.078	0.213	-0.421	-0.309	-0.387	-0.405	-0.331	0.21	-0.206	-0.588	-0.462	-0.506	-0.733	-1.244	-0.857	-0.055	-0.062	-0.026	-0.026	0.259	-0.652	0.192	0.43	1.312	1.649	1.329	1.109	0.365	1.186	0.605	0.86	1.249	1.527	0.992	0.313	0.821	0.615	0.378	-0.006
GENE895X	AGI_HUM1_OLIGO_A_24_P364825	847010 || || || || I_1000437 ||	1	-0.469		-0.184	-0.171	0.363	0.058	-0.075	-0.019	-0.013	-0.286	-0.608	-0.584	-0.282	-0.341	0.115		-0.627		-0.279	-0.643		-0.638	-0.486	0.226	0.133	0.255	-0.09	-0.381	0.393	1.376	1.054	1.452	2.173	1.671	0.768	1.171	0.948	0.425	1.134	1.585	1.411	0.236	0.592	1.044	0.399	0.208
GENE203X	AGI_HUM1_OLIGO_A_23_P145631	687787 || GIMAP6 || GTPase, IMAP family member 6 || Hs.105468 || NM_024711 ||	1	-0.074	-0.231	-0.069	-0.112	-0.131	-0.168	-0.176	-0.182	-0.087	-0.166	-0.236	-0.193	-0.09	-0.244	0.018	-0.085	-0.163	-0.314	-0.12	0.018	-0.305	-0.145	0.143	0.057	0.007	-0.176	0.12	-0.246	0.18	-0.072	0.643	0.724	0.427	0.172	-0.055	0.276	0.386	0.541	0.502	0.26	0.43	0.123	0.388	0.499	0.051	0.15
GENE475X	AGI_HUM1_OLIGO_A_32_P24965	865831 || ZFYVE26 || Zinc finger, FYVE domain containing 26 || Hs.98041 || NM_015346 ||	1	-0.268	-0.002	-0.109	-0.053	0.158	-0.017	-0.21	0.11	0.179	-0.031	-0.246	-0.246	-0.125	-0.16	-0.096	-0.083	-0.188	-0.325	-0.346	-0.248	-0.569	-0.25	-0.503	0	-0.242	0.045	-0.27	-0.171	0.037	0.153	0.675	0.795	0.345	0.29	0.272	0.437	0.491	0.445	0.597	0.675	0.746	0.332	0.561	0.752	0.032	0.053
GENE501X	AGI_HUM1_OLIGO_A_32_P58215	854476 || || Transcribed locus || Hs.439064 || BQ049338 ||	1	-0.025	-0.048	-0.012	0.012	0.202	0.022	-0.018	-0.104	-0.163	-0.112	-0.253	-0.4	-0.249	-0.239	0.174	-0.22	-0.182	-0.058	-0.092	-0.001		-0.029	-0.248	-0.141	-0.091	-0.119	-0.185	-0.056	0.019	0.049	1.034	1.339	1.156	0.947	0.652	1.169	0.963	0.2	0.95	1.291	1.217	0.053	0.448	1.809	0.162	0.113
GENE971X	AGI_HUM1_OLIGO_A_23_P18017	695957 || CPA3 || Carboxypeptidase A3 (mast cell) || Hs.646 || NM_001870 ||	1	-0.378	-0.319	-0.165	-0.141	0.376	-0.037	-0.007	0.132	0.314	-0.247	-0.16	-0.345	-0.127	-0.387	-0.145	-0.306	-0.407	-0.158	-0.031	-0.446	-0.531	-0.483	-0.36	0	0.042	0.01	-0.354	-0.444	0.164		0.921	1.347	0.945	0.417	0.318	0.947	1.07	0.276	0.648	0.274	0.373	0.228	1.717	1.805	-0.096	-0.154
GENE618X	AGI_HUM1_OLIGO_A_23_P85800	691975 || CDW52 || CDW52 antigen (CAMPATH-1 antigen) || Hs.276770 || NM_001803 ||	1	-0.108	-0.055	-0.035	0.32	0.327	0.247	0.248	-0.208	0.012	-0.685	-0.972	-0.572	-0.531	-0.163	0.589	-1.159	-1.351	-0.997	-0.29	-0.59	-1.178	-0.978	-0.306	0.71	0.29	0.853	0.498	-0.311	0.388	1.469	-0.027	0.344	1.353	1.268	0.787	1.291	0.636	0.614	1.327	1.336	0.933	0.291	0.358	0.718	0.763	0.411
GENE686X	AGI_HUM1_OLIGO_A_23_P74778	695606 || FLJ23221 || Hypothetical protein FLJ23221 || Hs.91283 || NM_024579 ||	1	-0.516	-0.007	0.071	0.148	-0.079	-0.244	-0.357	-0.59	-0.384	-0.179	0.135	-0.341	-0.292	-0.121	0.562	-0.576	-1.589	-0.637	-0.604	-0.68	-1.162	-1.052	-0.346	0.172	-0.222	0.361	0.652	-0.42	0.102	0.783	0.524	0.481	1.622	0.949	0.814	0.886	0.909	0.609	1.336	0.783	0.433	0.326	0.066	0.271	0.532	-0.217
GENE723X	AGI_HUM1_OLIGO_A_32_P163247	844032 || CD8A || CD8 antigen, alpha polypeptide (p32) || Hs.85258 || NM_001768 ||	1	-0.194	-0.363	-0.591	0.267	0.006	0.034	0.093	-0.772	-0.479	-0.457	-0.66	-0.611	-0.816	-0.439	-0.705	-1.007	-0.7		-0.615	-0.445	-0.943	-0.403	-0.257	0.125	0.054	-0.04	0.778	-0.025	-0.059	0.044	0.439	0.037	0.902	0.81	0.888	0.985	0.41	-0.031	0.968	2.292	0.676	0.22	0.265	0.813	0.112	-0.023
GENE983X	AGI_HUM1_OLIGO_A_23_P125451	680925 || PTPRC || Protein tyrosine phosphatase, receptor type, C || Hs.192039 || NM_080922 ||	1	-0.078	-0.968	-0.942	0.356	-0.193	0.413	0.232	-0.475	-0.067	-0.827	-0.666	-0.714	-0.834	-0.033		-1.129	-0.936	-0.49	-0.59	-0.455		-0.109	-0.141	0.127	-0.186	0.245	0.659	0.325	-0.018	0.697	1.04	0.584	2.189	0.983	1.062	0.937	1.013	0.825	1.368	2.079	0.521	0.37	0.268	0.746	0.195	-0.158
GENE183X	AGI_HUM1_OLIGO_A_23_P207564	860907 || CCL4 || Chemokine (C-C motif) ligand 4 || Hs.75703 || NM_002984 ||	1	-0.085	-0.038	0.101	-0.357	0.074	0.075	0.043	0.229	0.13	-0.031	0.138	-0.417	0.023	0.07	0.206	0	-0.167	-0.132	-0.18	0.155		-0.075	0.001	-0.256	-0.236	-0.343	0.366	-0.398	0.144	0.196	0.668		1.86	1.15	0.138	0.434	0.069	0.713	1.166	2.093	1.245	0.15		-0.595	-0.322	-0.253
GENE967X	AGI_HUM1_OLIGO_A_23_P131614	691100 || COL6A3 || Collagen, type VI, alpha 3 || Hs.233240 || NM_057165 ||	1	-0.08	-0.238	-0.052	-0.015	0.105	0.039	0.098	-0.087	0.097	0.102	0.184	-0.078	0.024	-0.062	-0.127	0.165	-0.202	0.309	-0.009	-0.335	-0.398	-0.145	-0.238	-0.278	0.046	0.155	-0.394	0.353	0.836	0.161	0.624	0.488	0.996	0.899	-0.162	0.418	0.278	1.089	0.9	0.773	0.609	-0.088	0.229	0.007	-0.061	-0.258
GENE428X	AGI_HUM1_OLIGO_A_24_P329795	848882 || C10orf10 || Chromosome 10 open reading frame 10 || Hs.93675 || NM_007021 ||	1	-1.335	-1.019	-0.563	-0.642	-0.792	-0.189	-0.062	0.094	0.068	-0.327	-0.17	-0.664	-0.756	-0.605	0.635	0.087	-0.921	-0.642	-0.907	-0.873	-0.888	-1.024	-0.213	0.224	-0.181	0.181	-0.224	-0.653	0.579	0.025	0.894	1.006	0.854	1.649	0.955	1.116	0.687	1.455	1.56	0.912	0.131	0.014	0.199	0.024	0	0.232
GENE987X	AGI_HUM1_OLIGO_A_23_P152655	690937 || ICAM2 || Intercellular adhesion molecule 2 || Hs.431460 || NM_000873 ||	1	-0.29	-0.504	-0.5	-0.135	-0.365	-0.043	-0.173	-0.416	-0.204	-0.462	-0.192	-0.468	-0.041	-0.11	0.022	0.41	-0.106	-0.03	0.191	0.008	-0.352	0.199	-0.023	0.113	-0.038	0.464	0.165	0.318	0.398	0.235	0.209	0.027	0.621	0.855	0.521	0.501	-0.128	0.226	0.379	0.681	0.26	0.275	-0.346	0.038	0.172	-0.111
GENE261X	AGI_HUM1_OLIGO_A_23_P52266	693158 || IFIT1 || Interferon-induced protein with tetratricopeptide repeats 1 || Hs.20315 || NM_001001887 ||	1	-0.361	-0.418	-0.284	0.219	-0.028	0.783	0.353	0.329	0.383	-0.131	-0.102	-0.749	-0.653	-0.758	-0.172	0.137	0	-0.17	-0.315	-0.034	-0.433	-0.453	1.728	0.038	-0.006	0.39	0.199	-0.143	-0.554		0.53	1.015	1.5	1.03	0.117	0.696	0.921	0.843	1.301		0.309	-0.153	0.302	1.049	-0.374	-0.569
GENE957X	AGI_HUM1_OLIGO_A_23_P17663	696922 || MX1 || Myxovirus (influenza virus) resistance 1, interferon-inducible protein p78 (mouse) || Hs.517307 || NM_002462 ||	1	-0.404	-0.618	-0.324	0.028	-0.278	0.116	0.143	-0.184	-0.137	-0.186	-0.002	-0.508	-0.479	-0.441	-0.085	0.334	-0.459	-0.592	-0.386	-0.218	-0.472	0	0.993	0	0.081	0.479	0.189	0.479	0.098	-0.101	0.336	0.765	0.886	0.587	0.146	0.273	0.306	0.759	0.698	0.129	0.664	0.148	0.733	0.575	-0.018	-0.158
GENE666X	AGI_HUM1_OLIGO_A_23_P20814	691620 || DDX58 || DEAD (Asp-Glu-Ala-Asp) box polypeptide 58 || Hs.190622 || NM_014314 ||	1	-0.139	-0.233	-0.299	0.073	-0.338	0.663	0.339	0.375	0.384	-0.157	-0.539	-0.063	-0.477	0.107	-0.072	-0.355	0.012	0.216	0.12	-0.32	-0.032	0.071	1.232	-0.112	-0.229	-0.026	0.096	0.027	0.248	0.566	0.095	-0.074	1.423	0.594	0.211	0.437	0.77	0.316	0.793	1.153	1.472	0.314	0.295	0.507	-0.492	-0.517
GENE808X	AGI_HUM1_OLIGO_A_32_P74409	856942 || LOC387763 || Hypothetical LOC387763 || Hs.530443 || XM_373497 ||	1	-0.144	-0.205	-0.059	0.488	0.24	0.128	-0.172	0.101	0.124	-0.854	0.016	-1.181	-0.739	-0.762	0.162	-0.011	-0.257	-0.604	-0.206	-0.645	-1.366	-0.097	-0.324	-0.29	-0.272	-0.355	-0.624	0.247	0.426	0.229	-0.221	0.587	1.623	1.373	0.151	0.021	0	0.925	1.019	0.429	0.52	0.684	-0.694	-0.449	0.615	0.083
GENE887X	AGI_HUM1_OLIGO_A_24_P271527	860539 || KIAA0063 || KIAA0063 gene product || Hs.3094 || NM_014876 ||	1	-0.023	-0.305	0.033	-0.098	0.017	-0.057	0.016	-0.193	0.034	-0.06	-0.15	-0.138	-0.054	-0.101	0.029	0.148	-0.169	0.032	-0.02	-0.345	-0.622	-0.084	-0.285	-0.019	-0.198	0.041	0.125	0.297	0.308	0.017	0.245	0.235	0.481	0.632	-0.136	0.026	0.041	-0.003	0.017	0.356	0.295	0.114	0.065	0	-0.169	-0.202
GENE917X	AGI_HUM1_OLIGO_A_23_P215198	687475 || RSAFD1 || Radical S-adenosyl methionine and flavodoxin domains 1 || Hs.520917 || NM_018264 ||	1	-0.142	-0.323	-0.266	-0.132	-0.324	0.316	0.001	-0.115	0.301	-0.425	-0.422	-0.172	-0.141	0.205	0.055	0	0.168	-0.217	-0.2	-0.064	-1.139	0.031	0.095	-0.091	-0.192	-0.086	0.473	0.291	-0.051	-0.022	0.207	0.333	0.381	0.476	-0.028	-0.149	0.01	0.226	0.045	0.194	0.149	-0.076	-0.095	-0.066	-0.025	-0.13
GENE324X	AGI_HUM1_OLIGO_A_23_P51487	692343 || GBP3 || Guanylate binding protein 3 || Hs.534284 || NM_018284 ||	1	0.147	0.074	-0.142	0.419	0.03	0.067	-0.056	-0.085	-0.047	-0.218	0	-0.014	-0.325	-0.138	-0.056	0.035	0.011	0.085	0.051	-0.353	0.246	-0.013	0.394	-0.342	-0.35	-0.406	1.239	-0.049	-0.369	-0.341	0.026	-0.214	1.401	0.574	0.312	0.849	0.432	0.844	1.219	1.303	1.115	0.14	0.395	0.127	-0.033	-0.533
GENE308X	AGI_HUM1_OLIGO_A_23_P137016	694071 || SAT || Spermidine/spermine N1-acetyltransferase || Hs.28491 || NM_002970 ||	1	-0.277	-0.217	-0.201	0.16	-0.057	0.036	-0.234	-0.09	-0.084	-0.023	-0.011	-0.542	-0.324	-0.428	-0.185	0.375	0.202	0.062	0.382	-0.211	0.065	0.096	-0.306	-0.422	-0.633	0.014	0.46	0.571	-0.032	0.016	0.164	0.114	1.136	0.958	0	0.352	0.473	0.794	1.098	0.466	-0.118	-0.125	-0.227	0.105	-0.403	-0.786
GENE687X	AGI_HUM1_OLIGO_A_23_P31085	682632 || C6orf80 || Chromosome 6 open reading frame 80 || Hs.412019 || NM_015439 ||	1	-0.022	-0.104	-0.024	0.065	-0.037	0	-0.02	-0.185	-0.196	-0.021	0.055	-0.192	0.006	0.056	0.17	-0.008	-0.159	-0.079	0.02	-0.007	0.121	0.044	-0.088	-0.043	-0.262	-0.168	0.291	0.388	-0.049	-0.151	0.126	0.328	0.553	0.091	0.236	0.361	0.705	0.774	0.863	0.315	0.127	-0.071	-0.064	0.087	0.032	-0.057
GENE747X	AGI_HUM1_OLIGO_A_23_P15564	694469 || || || || NM_001033569 ||	1	-0.075	0.034	0.038	0.106	0.171	0.154	-0.15	0.096	-0.128	-0.144	0.044	-0.134	0.02	0.053	-0.031	-0.052	-0.069	-0.025	0.119	-0.16	0.213	0.227	0.056	-0.35	-0.531	-0.414	-0.132	0.226	-0.255	-0.251	-0.142	0.091	0.216	0.138	0.209	0.292	0.171	0.383	0.498	0.154	0.067	-0.302	-0.36	-0.165	-0.347	-0.501
GENE334X	AGI_HUM1_OLIGO_A_23_P8185	693865 || TCTEL1 || T-complex-associated-testis-expressed 1-like 1 || Hs.445999 || NM_006519 ||	1	0.105	0.013	0.136	0.092	-0.142	-0.203	-0.367	-0.233	-0.249	-0.318	0.056	-0.048	0.175	0.144	-0.013	-0.053	-0.339	-0.312	-0.104	0.22	-0.22	0.169	0.272	-0.122	-0.505	-0.494	0.386	0.698	0.263	0.117	0.043	0.316	0.775	0.567	0.452	0.553	-0.02	0.47	0.449	0.386	0.291	0.284	0	0.139	-0.225	-0.514
GENE463X	AGI_HUM1_OLIGO_A_23_P4572	680904 || MRCL3 || Myosin regulatory light chain MRCL3 || Hs.190086 || NM_006471 ||	1	-0.204	-0.055	0.084	0.005	-0.134	-0.183	-0.396	-0.066	-0.3	-0.187	0.075	0.052	-0.115	-0.041	-0.04	0.309	0.036	0.066	0.253	0.086	-0.039	-0.064	0.307	-0.19	-0.275	-0.266	-0.978	0.917	0.274	0.326	0.036	0.192	0.66	0.597	0.117	0.303	0.288	0.525	0.631	0.358	0.175	-0.024	-0.149	0.09	0	-0.126
GENE845X	AGI_HUM1_OLIGO_A_23_P214222	687310 || MARCKS || Myristoylated alanine-rich protein kinase C substrate || Hs.519909 || NM_002356 ||	1	0.005	0.11	0.232	-0.04	-0.333	-0.138	-0.653	-0.086	-0.482	-0.147	0.35	-0.015	0.236	0.298	0.631	0.196	-0.128	0.02	0.365	-0.212	0	-0.062	0.704	-0.353	-0.549	-0.588	0.449	0.918	0.508	0.606	-0.007	0.199	0.963	1.189	-0.068	0.109	0.118	0.648	0.672	0.709	0.418	-0.142	-0.335	0.184	0.151	0.082
GENE445X	AGI_HUM1_OLIGO_A_23_P422724	774044 || PPIC || Peptidylprolyl isomerase C (cyclophilin C) || Hs.110364 || NM_000943 ||	1	-0.245	-0.095	0.154	-0.059	-0.129	-0.131	-0.461	-0.467	-0.271	-0.026	0.323	0	0.146	-0.087	-0.111	0.15	0.108	-0.031	0.168	-0.106	-0.112	-0.06	0.039	-0.095	-0.265	-0.275	-0.141	0.487	0.312	-0.228	0.605	0.646	0.435	0.874	0.299	0.938	0.581	1.015	0.929	0.131	1.165	0.213	0.294	0.308	-0.057	-0.337
GENE777X	AGI_HUM1_OLIGO_A_23_P84018	694858 || PPIC || Peptidylprolyl isomerase C (cyclophilin C) || Hs.110364 || NM_000943 ||	1	-0.471	0.003	0	-0.316	-0.028	-0.403	-0.754	-0.461	-0.807	-0.213	0.636	0.143	0.277	-0.387	-0.311	-0.335	-0.303	-0.013	0.226	-0.543	-0.077	-0.55	0.241	-0.081	-0.529	-0.615	-0.271	-0.111	0.164	0.018	0.197	0.389	0.274	0.844	0.442	0.538	0.297	1.005	0.9	0.375	1.021	0.014	-0.228	0.031	0.086	-0.095
GENE850X	AGI_HUM1_OLIGO_A_23_P99063	681391 || LUM || Lumican || Hs.406475 || NM_002345 ||	1	-0.16	-0.208	-0.072	0.092	-0.166	0.325	-0.112	0.505	0.145	-0.66	0.85	0.154	0.593	-0.634	0.261	-1.181	-0.996	0.139	1.136	-0.602	0.034	-0.481	0.13	-0.056	-0.37	-0.384	-0.099	1.996	0.655	1.358	0.638	1.101	1.459	2.474	1.561	1.767	0.787	2.29	2.449	0.185	0.699	0.111	0.054	0.69	0	-0.274
GENE810X	AGI_HUM1_OLIGO_A_32_P131449	848503 || SPARC || Secreted protein, acidic, cysteine-rich (osteonectin) || Hs.111779 || NM_003118 ||	1	-0.038	-0.197	0.01	0.04	-0.068	-0.067	-0.11	-0.02	0.083	-0.046	0.009	0.027	-0.17	-0.085	-0.08	0.22	0.123	-0.023	0.028	0.074	0.243	0.266	0.016	-0.167	0.027	-0.055	0.06	0.307	0.363	0.143	0.275	0.555	-0.026	0.109	-0.101	0.19	0.037	0.216	0.447	0.017	0.472	0.046	0.039	0	-0.476	-0.141
GENE640X	AGI_HUM1_OLIGO_A_23_P59005	697828 || TAP1 || Transporter 1, ATP-binding cassette, sub-family B (MDR/TAP) || Hs.352018 || NM_000593 ||	1	-0.14	-0.401	-0.394	0.07	-0.358	0.188	0.261	-0.092	0.058	-0.099	-0.053	-0.064	-0.337	-0.003	0.059	0.337	0.226	-0.223	-0.26	0.067	-0.381	-0.31	0.195	-0.216	-0.035	-0.191	1.224	0.173	0.385	-0.044	0.809	0.767	0.622	0.235	0.211	-0.083	-0.127	-0.396	-0.372	0.894	1.21	0.1	0.606	0.097	0	-0.241
GENE975X	AGI_HUM1_OLIGO_A_23_P391264	774232 || BTN3A2 || Butyrophilin, subfamily 3, member A2 || Hs.376046 || NM_007047 ||	1	-0.214	-0.739	-0.931	-0.247	-0.734	0.154	0.271	-0.239	0.231	-0.299	-0.552	0.135	0.1	0.386	0.292	-0.211	-0.274	-0.12	-0.015	0.026	-0.802	-0.092	0.028	0.22	0.247	0.154	1.137	0.349	0.348	0.077	0.796	0.449	0.404	0.192	-0.06	-0.53	-0.3	0.276	0.311	1.419	0.871	-0.385	-0.057	0.401	-0.182	0.136
GENE409X	AGI_HUM1_OLIGO_A_23_P417261	774084 || FLJ25200 || Hypothetical protein FLJ25200 || Hs.257224 || NM_144715 ||	1	-0.1495	0.0005	-0.0575	-0.0955	-0.1975	0.0165	-0.0105	-0.0505	-0.0965	-0.2065	-0.1815	0.0755	-0.0845	0.0675	-0.1795	-0.0805	0.2805	0.2415	0.2465	0.1805		-0.0105	-0.1935	-0.1025	0.0295	0.0095	-0.0085	-0.0515	0.0565	-0.0675	-0.0765	0.0755	0.3985	0.1625	0.1845	0.1365	0.8865	1.2895	0.8065	0.5725	-0.0325	0.0955	0.0035	-0.2395	-0.1055	-0.0265
GENE581X	AGI_HUM1_OLIGO_A_23_P139166	695921 || SCGB2A1 || Secretoglobin, family 2A, member 1 || Hs.97644 || NM_002407 ||	1	0.019	-0.037	0.192	0.154	0.098	-0.072	-0.3	-0.171	-0.004	-0.13	-0.294	-0.068	-0.263	-0.134	-0.201	0.336	0.023	0.041	0.016	-0.242	0.285	0.26	0.164	-0.024	-0.132	-0.082	0.364	-0.164	-0.034	-0.185	0.382	0.329	0.165	0.235	-0.212	0.386	0.46	0.72	0.554	0.113	0.034	-0.031	0.531	0.319	-0.326	-0.411
GENE221X	AGI_HUM1_OLIGO_A_23_P73593	863455 || MSN || Moesin || Hs.87752 || NM_002444 ||	1	0.1485	-0.0545	-0.1815	-0.0365	-0.1055	0.1015	0.0485	-0.1205	0.0085	-0.1515	-0.7255	-0.1355	0.0695	0.2685	0.3965	-0.1005	-0.1295	-0.0025	-0.2455	0.4755	-1.0205	0.1095	0.0695	0.0395	0.1385	0.1925		0.2975	0.3445	0.2835	0.3435	0.2235	0.3035	0.5865	0.2215	0.1255	-0.1725	0.0905	0.2005	-0.2575	-0.4085	0.3425	0.3545	0.2785	0.0585	-0.2405
GENE775X	AGI_HUM1_OLIGO_A_23_P331748	771694 || CD33 || CD33 antigen (gp67) || Hs.83731 || NM_001772 ||	1	-0.115	0.012	0	-0.282	-0.243	0.002	0.214	-0.202	0.206	-0.024	-0.264	0.064	0.168	-0.027	0.22	-0.039	0.167	-0.048	0.33	0.213	-0.642	0.085	-0.182	0.164	0.1	0.237	0.039	0.029	-0.098	-0.101	0.762	0.651	0.482	0.925	0.552	0.232	-0.241	-0.047	0.053	0.469	0.294	0.382	0.435	0.611	-0.271	-0.093
GENE586X	AGI_HUM1_OLIGO_A_23_P39008	684071 || RLN3 || Relaxin 3 || Hs.352155 || NM_080864 ||	1	-0.09	-0.005	-0.027	0.009	0.072	-0.21	-0.182	-0.257	-0.147	-0.109	-0.251	-0.196	-0.22	-0.073	-0.055	-0.283	-0.222	0.227	0.343	0.034	-0.794	0.234	-0.279	0.158	0.109	0.057	-0.09	-0.019	0.076	-0.133	0.16	0.02	0.22	0.252	0.036	0.093	0.138	-0.128	-0.05	0.026	-0.152	0.009	0.042	-0.04	-0.25	0.046
GENE421X	AGI_HUM1_OLIGO_A_23_P149798	690895 || || || || AL445486 ||	1	-0.116	-0.235	-0.044	0	0.075	-0.07	-0.084	-0.128	-0.033	-0.011	-0.089	-0.129	-0.078	-0.163	-0.048	-0.188	-0.123	-0.137	0.012	-0.01	-1.044	-0.314	-0.152	0.014	0.11	-0.029	0.058	-0.02	-0.074	-0.171	0.524	0.446	-0.035	0.037	0.023	0.278	0.285	0.24	0.238	0.029	0.25	0.145	0.407	0.195	-0.008	-0.17
GENE961X	AGI_HUM1_OLIGO_A_32_P23838	850444 || CYP4V2 || Cytochrome P450, family 4, subfamily V, polypeptide 2 || Hs.237642 || NM_207352 ||	1	-0.008	-0.037	0.09	-0.114	0.153	-0.044	-0.154	-0.09	0.078	-0.043	-0.171	-0.132	-0.161	-0.133	0.077	0.045	-0.042	-0.113	-0.036	-0.105	-0.52	-0.2	-0.09	0.089	0.033	0.058	0.185	0.212	-0.011	0.039	0.387	0.565	0.096	0.117	0.146	0.144	0.288	0.242	0.388	-0.056	0.239	0.098	0.301	0.539	-0.248	-0.153
GENE449X	AGI_HUM1_OLIGO_A_23_P356598	852540 || SLC6A15 || Solute carrier family 6 (neurotransmitter transporter), member 15 || Hs.44424 || NM_018057 ||	1	-0.013	-0.033	-0.07	0.158	0.139	-0.017	-0.114	0.038	-0.142	0.012	-0.089	-0.098	-0.054	0.071	-0.177	0.198	-0.073	-0.043	-0.119	0.099	-1.347	0.181	0.056	-0.093	-0.032	-0.056	0.276	0.256	0.126	0.008	0.044	0.029	0.053	0.119	-0.043	0.114	0.169	-0.108	0.094	-0.099	-0.004	0.015	0.261	0.138	-0.126	-0.027
GENE661X	AGI_HUM1_OLIGO_A_24_P926155	869715 || || || || A_24_BS926155 ||	1	-0.207	-0.071	-0.125	0.172	-0.018	-0.057	-0.107	-0.15	-0.152	-0.027	-0.128	-0.122	-0.476	-0.138	0.036	-0.153	-0.141	-0.246	-0.373	-0.121	-1.221	0.05	-0.054	0.15	0.129	0.213	0.129	-0.025	0.153	0.039	0.183	0.303	-0.036	0.197	-0.064	0.149	0.093	-0.187	0.11	0.116	0.347	0.146	0.219	-0.034	0.022	-0.282
GENE585X	AGI_HUM1_OLIGO_A_32_P228804	865787 || || || || THC1555359 ||	1	-0.022	-0.079	-0.12	0.175	0.047	-0.106	-0.136	-0.277	-0.161	-0.136	-0.105	-0.119	-0.062	-0.118	-0.248	-0.416	-0.179	-0.2	-0.183	-0.146	-0.805	-0.03	-0.432	0.066	-0.013	0.165	0.155	0.214	0.215	-0.039	0.41	0.092	0.017	0.076	0.1	0.186	0.075	-0.012	0.086	-0.018	0.534	0.243	0.154	0.306	-0.152	0.05
GENE986X	AGI_HUM1_OLIGO_A_23_P52714	683516 || FGF19 || Fibroblast growth factor 19 || Hs.249200 || NM_005117 ||	1	0.028	-0.128	-0.069	0.133	0.051	-0.078	-0.037	-0.112	0.106	0	-0.252	-0.183	-0.221	-0.075	-0.143	-0.426	-0.109	-0.179	-0.249	-0.124	-0.839	-0.178	-0.16	0.013	-0.027	0.03	0.068	0.197	0.198	0.037	0.181	0.165	-0.024	0.048	0.06	0.004	-0.037	-0.059	0.005	-0.039	0.178	0.075	0.239	0.178	-0.047	-0.05
GENE950X	AGI_HUM1_OLIGO_A_23_P411235	773875 || FLJ31882 || Hypothetical protein FLJ31882 || Hs.350775 || NM_152460 ||	1	-0.02	-0.081	0.049	0.267	0.241	-0.165	-0.078	-0.483	-0.037	0.035	-0.18	-0.182	-0.139	-0.045	-0.071	0.005	0.043	-0.28	-0.262	-0.178	-1.224	-0.233	-0.234	0.087	0.021	0.124	0.137	0.029	0.287	0.245	0.281	0.222	0.226	-0.018	-0.069	0.132	0.356	-0.021	0.154	-0.082	0.052	-0.005	0.471	0.439	-0.105	0.058
GENE239X	AGI_HUM1_OLIGO_A_32_P78575	864566 || RPS10 || Ribosomal protein S10 || Hs.539100 || NM_001014 ||	1	-0.255	-0.398	-0.299	-0.402	-0.525	-0.196	0.124	-0.109	0.003	0.045	-0.031	0.114	0.227	-0.17	-0.236	-0.545	-0.023	-0.602	-0.618	-0.313	-0.43	-0.079	-0.355	0.234	0.219	0.193	0.189	0.188	-0.025	-0.03	-0.034	0.149	-0.034	0.163	0.205	0.274	-0.047	-0.345	-0.4	-0.75	0.088	0.52	0.365	0.202	-0.216	-0.155
GENE13X	AGI_HUM1_OLIGO_A_24_P500584	865682 || XIST || X (inactive)-specific transcript || Hs.529901 || AK025198 ||	1	-3.65	-3.783	-4.724	-4.995	-5.568	-4.433	-4.648	-4.388	-4.825	0.104	0.38	0.358	-0.016	-0.267	-0.311	-0.121	-0.986	0.326	0.044	-0.626	-0.414	-0.293	0.608	0.08	0	-0.326	0.594	-0.266	-0.199	-0.558	0.74	0.131	0.438	-0.249	-0.035	0.298	0.344	0.35	0.579	0.351	0.358	0.06	0.38	0.126	1.002	0.413
GENE111X	AGI_HUM1_OLIGO_A_24_P127082	854577 || || || || ENST00000322114 ||	1	-0.318	-0.449	-0.352	-0.416	-0.432	-0.624	-0.654	-0.699	-0.662	0.091	0.04	0.211	0.091	0.085	-0.075	0.667	0.458	-0.048	0.166	0.164	0.184	0.068	0.066	-0.084	0.156	0.424	-0.133	0.094	0.216	-0.173	0.103	0.072	-0.16	-0.075	0.078	0.061	0.214	0.074	0.045	-0.116	-0.046	0.133	0.106	0.135	-0.114	0.002
GENE348X	AGI_HUM1_OLIGO_A_24_P477048	863253 || || || || XM_065006 ||	1	-0.379	-0.367	-0.383	-0.28	-0.447	-0.68	-0.82	-1.123	-0.991	0.137	0.014	0.016	0.016	0.16	0.133	0.345	0.086	-0.27	0.177	-0.006	-0.033	-0.432	-0.134	-0.053	0.062	0.439	0.058	-0.26	0.349	-0.111	-0.228	-0.177	0.069	0.205	0.113	0.244	0.393	0.1	0.321	-0.035	-0.004	0.087	-0.068	0.068	0.098	0.054
GENE495X	AGI_HUM1_OLIGO_A_23_P159797	694576 || PNPLA4 || Patatin-like phospholipase domain containing 4 || Hs.264 || NM_004650 ||	1	-0.4345	-0.1685	-0.3735	-0.0005	-0.1195	-0.5585	-0.5095	-0.6705	-0.4575	-0.2905	-0.0295	-0.5485	-0.1565	0.1435	0.0405	-0.0655	-0.1335	-0.2795	0.0995	-0.0195	-0.4825	-0.1635	-0.3465	0.2885	0.0005	0.1825	0.2555	0.3355	0.2995	0.2285	-0.1355	0.1945	-0.1165	-0.0505	0.4135	0.1735	0.1125	-0.0095	-0.0565	-0.0855	0.5435	0.2405	0.1655	0.4455	0.0185	0.0385
GENE732X	AGI_HUM1_OLIGO_A_32_P183001	869840 || RPS4X || Ribosomal protein S4, X-linked || Hs.446628 || NM_001007 ||	1	-0.134	-0.184	-0.431	-0.278	-0.404	-0.722	-0.517	-0.964	-0.603	-0.313	-0.459	-0.285	-0.295	-0.075	-0.009	-0.189	-0.505	-0.675	-0.403	0.192	-0.534	0.011	-0.163	0.299	0.122	-0.545	-0.237	-0.473	0.285	-0.158	0.348	0.317	0.145	0.054	0.334	0.237	0.482	0.392	0.278	0.206	0.132	0.595	0.537	0.408	0.412	0.098
GENE608X	AGI_HUM1_OLIGO_A_23_P208850	868246 || RPS16 || Ribosomal protein S16 || Hs.397609 || NM_001020 ||	1	-0.112	-0.137	-0.164	-0.13	-0.252	-0.043	-0.039	-0.003	0	0.119	0.114	0.379	0.484	-0.04	-0.074	0.388	0.233	-0.367	-0.128	0.253	-0.172	-0.075	0.083	0.118	0.081	0.049	-0.283	0.449	0.317	-0.044	0.098	0.159	-0.028	0.22	0.074	0.115	0.185	0.105	0.073	-0.336	-0.063	0.038	0.065	0.103	-0.129	0.062
GENE735X	AGI_HUM1_OLIGO_A_23_P30243	694401 || LRAP || Leukocyte-derived arginine aminopeptidase || Hs.482910 || NM_022350 ||	1	-0.068	-0.424	-1.404	-0.358	-1.33	-0.599	-0.665	-0.907	-1.068	0.459	0.4	0.204	-0.092	0.417	0.461	-0.011	0.261	0.225	0.253	0.143	0.539	0.409	-0.395	-0.799	-0.535	0.098	-0.183	0.502	0.108	-0.031	0.214	0.151	0.819	0.29	0.42	0.213	-1.362	-0.682	-1.368	1.556	-1.357	0.109	1.048	0.486	0.595	0.111
GENE91X	AGI_HUM1_OLIGO_A_23_P115407	848992 || GSTM1 || Glutathione S-transferase M1 || Hs.301961 || NM_000561 ||	1	0.325	0.255	0.083	0.255	0.188	-0.718	-0.373	-0.244	-0.254	-0.246	-0.093	0.182	0.135	-0.746	-1.26	-0.04	0.007	-0.007	0.094	0.316	-0.298	-0.06	0.08	-0.314	-0.347	-0.35	-0.108	0.077	0.235	0.03	-0.141	-0.112	0	0.156	0.074	-0.09	-0.402	-0.118	-0.715	-1.177	-0.469	-0.111	-0.049	0.268	0.976	0.798
GENE216X	AGI_HUM1_OLIGO_A_24_P914434	856185 || GSTM3 || Glutathione S-transferase M3 (brain) || Hs.2006 || NM_000849 ||	1	0.366	0.321	0.382	0.511	0.266	-0.734	-0.665	-0.186	-0.277	-0.132	0.037	0.235	0.394	-0.443	-0.488	0.522	0.2	0.093	0.407	0.132	-0.356	0.195	0.126	-0.352	-0.44	-0.285	-0.058	0.495	0.541	-0.022	-0.058	-0.185	0.033	0.376	0.042	0	-0.093	-0.686	-0.376	-1.038	-0.454	0.072	0.329	0.442	0.833	0.79
GENE817X	AGI_HUM1_OLIGO_A_23_P28420	687456 || || || || NM_001011708 ||	1	0.405	-0.092	-0.229	0.546	0.049	-0.119	-0.164	-0.46	-0.416	-0.745	-0.568	0.22	0.178	-0.128	-0.26	-0.84	-0.779	-0.269	0.115	-0.238	-0.169	0.166	0.249	-0.021	0.062	-0.247	0.242	0.764	0.094	-0.175	-0.682	-0.523	0.219	0	-0.173	-0.266	0.099	0.433	0.319	-0.812	-0.886	-0.404	0.433	0.464	0.624	0.15
GENE53X	AGI_HUM1_OLIGO_A_24_P710024	862758 || || || || THC1493219 ||	1	-0.11	-0.174	-0.294	0.014	-0.359	-0.348	-0.263	-0.409	-0.427	-0.397	-0.14	0.019	-0.086	-0.178	-0.436	-0.311	-0.366	-0.304	-0.05	-0.396	-0.295	-0.278	2.612	0.097	0.057	0.211	0.381	0.232	-0.199	-0.082	-0.044	0.103	-0.308	-0.194	-0.038	0.144	-0.107	-0.016	0.081	0	-0.207	-0.066	0.002	0.125	0	0.007
GENE840X	AGI_HUM1_OLIGO_A_23_P372334	774490 || MGC23918 || Hypothetical protein MGC23918 || Hs.476130 || NM_144716 ||	1	-0.004	-0.072	-0.161	0.045	-0.079	0.164	0.135	-0.118	-0.087	-0.124	-0.244	-0.016	-0.04	-0.122	0.016	0.175	-0.057	0.135	0.034	0.014	0.003	0.022	1.63	0.162	0.189	-0.142	-0.008	0.173	0.001	-0.141	0.064	-0.298	0.044	-0.039	0.032	-0.135	-0.149	-0.309	-0.098	0.03	-0.033	-0.002	0.266	-0.08	0.377	0.116
GENE989X	AGI_HUM1_OLIGO_A_32_P99902	857939 || MGC29937 || Hypothetical protein MGC29937 || Hs.352541 || NM_144597 ||	1	0.017	-0.105	-0.064	0.049	-0.075	-0.217	-0.31	-0.066	-0.23	0.218	0.434	-0.462	-0.182	-0.327	-0.773	-0.255	-1.672	-0.462	-0.123	-0.109	-0.2	-0.232	1.247	-0.077	-0.119	-0.134	-0.093	0.025	0	0.207	-0.466	0.099	-0.123	-0.107	-0.151	-0.426	0.044	-0.14	0.046	-0.222	-0.236	-0.302	0.008	0.577	0.18	0.099
GENE26X	AGI_HUM1_OLIGO_A_23_P47879	684105 || STAT6 || Signal transducer and activator of transcription 6, interleukin-4 induced || Hs.524518 || NM_003153 ||	1	-0.34	-0.411	-0.508	-0.212	-0.349	0.39	0.176	0.336	0.019	-0.581	-0.324	0.813	0.114	-1.408	-1.363	0.64	0.458	0.607	0.45	-0.32	-0.638	-0.511	0	0.255	0.141	-0.261	0.294	-1.059	-1.037	-1.426	0.116	-0.127	-1.399	-1.308	-0.038	-0.018	-0.021	-0.202	0.014	0.398	-0.128	0.087	-1.128	-1.065	0.986	0.598
GENE487X	AGI_HUM1_OLIGO_A_23_P86682	686325 || FER1L3 || Fer-1-like 3, myoferlin (C. elegans) || Hs.500572 || NM_133337 ||	1	-0.071	-0.248	-0.526	-0.051	-0.256	-0.188	0.064	-0.221	-0.275	-0.869	-0.307	-0.247	-0.281	-0.328	-0.333	0.088	-0.011	0.06	-0.099	-0.222	-0.209	-0.368	0.043	0.141	0.019	-0.063	-0.101	-0.857	-0.645	-0.677	0.342	0.324	-0.004	-0.092	0.159	0.25	0.466	0.342	0.635	0.251	0.356	0.045	0.212	0	0.448	0.018
GENE678X	AGI_HUM1_OLIGO_A_32_P219460	855908 || || || || THC1564329 ||	1	-0.08	-0.153	0.079	0.082	0.151	0.035	-0.299	0.071	-0.226	0.347	-0.126	-0.253	0.175	-0.497	-1.236					-0.184		-0.069	0.84	-0.006	-0.102	-0.317	0.286	-0.256	-0.404	-0.442	0.65	0.595	0.056	0.577	0.689	0.768	-0.419	-0.274	-0.112	-0.096	0.224	0.254	0.005	0.381	0.098	0
GENE38X	AGI_HUM1_OLIGO_A_23_P500271	773277 || IRF5 || Interferon regulatory factor 5 || Hs.521181 || NM_032643 ||	1	-0.729	-0.764	-0.898	-0.836	-0.97	-0.864	-0.678	-0.773	-0.982	-0.811	-0.628	-0.112	-0.186	-0.073	0.349	-0.15	-0.128	0.108	0.004	-0.194	-0.513	-0.491	0.219	0.224	0.205	0.422	-0.503	-0.59	-0.74	-0.892	0.251	0.426	0.301	0.096	0.637	1.057	-1.216	-0.954	-1.344	0.432	0.475	0.181	0.273	-0.007	0.634	0.55
GENE71X	AGI_HUM1_OLIGO_A_23_P200976	682852 || KIAA0467 || KIAA0467 protein || Hs.301943 || NM_015284 ||	1	-0.148	0.005	-0.096	-0.098	0.131	-0.165	-0.176	-0.054	-0.057	-0.395	-0.091	-0.037	0.123	-0.288	0.14	-0.22	-0.251	-0.277	-0.156	-0.169	0.035	0.428	-0.102	0.176	-0.029	-0.069	0.075	-0.414	-0.157	-0.269	-0.16	0.058	-0.269	-0.289	0.301	-0.018	-0.264	-0.299	-0.246	-0.026	0.286	-0.133	0.149	0.412	0.733	0.729
GENE455X	AGI_HUM1_OLIGO_A_23_P104804	687491 || || || || NM_001018011 ||	1	-1.147	-0.607	-0.322	-1.051	-0.499	0	-0.081	-0.439	-0.264	-0.552	-0.571	0.361	-0.001	-0.845	-0.296		-0.638	-0.415		-0.38		-1.153	-0.53	0.006	0.252	-0.702	-0.967	-1.244	-0.406	-0.589	0.28		0.3	-0.232	0.481	0.787	0.057	-0.759	-0.554	-0.25	-0.803	0.672	0.581	-0.107	1.037	0.851
GENE156X	AGI_HUM1_OLIGO_A_24_P363745	844769 || LRRC14 || Leucine rich repeat containing 14 || Hs.459391 || NM_014665 ||	1	-0.389	-0.671	-1.041	-0.337	-0.688	-0.231	-0.252	-0.26	-0.388	0.08	0.134	0.276	0.23	-0.412	-0.626	-0.169	0.2	-0.541	-0.735	-0.673	-0.093	-0.203	-0.522	0	-0.372	-0.191	-0.259	0.178	-0.137	-0.466	0.392	0.303	0.576	0.295	-0.551	-0.608	-0.695	-0.633	-0.767	0.168	0.111	-0.366	0.642	0.607	0.029	0.038
GENE170X	AGI_HUM1_OLIGO_A_23_P15582	692339 || XYLT2 || Xylosyltransferase II || Hs.463416 || NM_022167 ||	1	-0.003	0.032	-0.054	0.393	0.185	-0.672	-0.789	-0.803	-0.698	-0.182	-0.089	-0.04	0.048	0.128	-0.161	-0.164	-0.266	-0.394	-0.414	-0.276	-0.415	-0.111	-0.232	-0.286	-0.355	-0.017	0.176	0.164	0	-0.394	0.211	0.271	0.308	0.238	0.209	-0.173	-0.314	-0.289	-0.251	0.096	0.569	-0.026	-0.169	-0.088	0.349	0.222
GENE642X	AGI_HUM1_OLIGO_A_23_P31810	695015 || CEBPD || CCAAT/enhancer binding protein (C/EBP), delta || Hs.440829 || NM_005195 ||	1	-0.363	-0.045	-0.173	-0.094	0.18	-0.776	-0.513	-0.665	-0.422	-0.863	-0.566	-0.579	-0.43	0.008	0.574	-0.975	-0.543	-0.215	0.296	-0.258	-0.216	-0.945	-0.06	0.321	0.078	0.103	0.097	0.672	-0.087	0.473	0.206	0.146	0.994	0.647	0.576	0.232	0	-0.444	-0.575	-0.49	-0.247	0.028	0.282	-0.593	-0.071	0.212
GENE689X	AGI_HUM1_OLIGO_A_23_P152235	847230 || IRX3 || Iroquois homeobox protein 3 || Hs.499205 || NM_024336 ||	1	-0.171	0.035	0.096	0.269	0.028	0.061	-0.59	-0.395	-0.323	-0.173	0.052	-0.303	0	0.431	0.255	-0.562	-0.897	-0.824	-0.444	-0.315	-0.138	-0.862	-0.094	-0.178	-0.611	-0.288	0.141	-0.718	-0.072	-0.243	-0.354	0.013	0.051	-0.391	0.171	0.318	-0.014	-0.939	-0.859	-0.011	0.398	0.409	-0.074	-0.462	-0.301	-0.225
GENE129X	AGI_HUM1_OLIGO_A_23_P35494	771756 || || || || AC060234 ||	1	-0.196	-0.362	-0.113	-0.019	0.163	-0.226	-0.38	-0.447	-0.076	-0.12	-0.27	0.095	0.119	-0.202	-0.274	-0.307	-0.436	0.163	0.146	0.369	-0.654	-0.479	-0.358	-0.022	0.123	-0.124	-0.066	-0.302	0.127	-0.044	0.339	0.37	1.322	1.273	-0.024	-0.018	0.298	-0.292	-0.093	-0.098	0.111	-0.208	0.361	0.295	0.516	0.793
GENE629X	AGI_HUM1_OLIGO_A_32_P226700	849669 || FLJ44896 || FLJ44896 protein || Hs.293833 || BQ189189 ||	1	0.1625	-0.0905	-0.1015	-0.0625	-0.2135	-0.3415	-0.1475	-0.2045	-0.2275	-0.0335	0.0325	-0.1725	0.0295	-0.0165	0.2515	-0.3335	-0.5135	-0.2565	0.0495	-0.0025		0.3215	-0.3215	-0.4055	-0.2595	-0.2665	0.2085	-0.0945	-0.1225	-0.2815	0.6325	0.8305	0.3435	0.1235	0.0025	0.0315	-0.1695	-0.2185	-0.2005	0.1255	0.1915	-0.1095	-0.1175	-0.2195	0.4185	0.5595
GENE58X	AGI_HUM1_OLIGO_A_32_P80255	868699 || DDX6 || DEAD (Asp-Glu-Ala-Asp) box polypeptide 6 || Hs.408461 || AK021715 ||	1	-0.216	-0.151	0	0.128	-0.237	-0.097	-0.23	-0.079	-0.074	0.423	0.421	-0.488	-0.463	-0.141	0.051	-0.44	-0.92	-0.634	-0.216	-0.725	-0.426	-0.897	0.024	0.414	0.507	0.348	0.053	-0.138	0.197	0.487	-1.659	-1.53	0.942	0.925	-0.486	-0.315	-0.575	-0.348	-0.426	-0.043	0.295	-0.726	-0.845	-0.685	0.58	0.431
GENE363X	AGI_HUM1_OLIGO_A_23_P352870	857803 || PVRL2 || Poliovirus receptor-related 2 (herpesvirus entry mediator B) || Hs.326371 || NM_002856 ||	1	0.1555	-0.1365	0.0905	0.0445	0.0755	-0.1425	-0.0585	-0.1995	-0.2005	0.0575	-0.0985	-0.3425	-0.1675	-0.6765	-0.4695	-0.8925	-0.3225	-0.3545	-0.1275	0.2245	-0.2455	0.1535	-0.2185	0.1565	0.2175	-0.0715	0.1945	0.2365	-0.1005	-0.1175	-1.0635		-0.0905	-0.1005	-0.3685	-0.0555	-0.3195	-0.1475	-0.4875	-0.1935	-0.5465	-0.2245		-0.4865	-0.0165	0.0795
GENE424X	AGI_HUM1_OLIGO_A_24_P927917	847494 || || || || BQ346290 ||	1	0.1035	-0.0295	-0.0695	0.0105	0.0715	-0.1605	-0.0965	-0.2785	-0.2045	0.0025	0.0615	-0.1995	0.0075	-0.1055	-0.5635	-0.1975	-0.1835	-0.3145	-0.1785	-0.0255	-0.1215	0.1525	-0.0025	0.0395	0.3455	0.1515	0.1135	0.0495	-0.1025	0.1945		0.0155	-0.0445	-0.1295	-0.1095	-0.0445	-0.1175	-0.4495	-0.3065	0.0055	-0.1765	-0.1685		-1.2135	0.1755	-0.0215
GENE682X	AGI_HUM1_OLIGO_A_24_P40995	844795 || || || || BC011367 ||	1	-0.0895	-0.1025	-0.1835	-0.1335	-0.1825	-0.3105	-0.1425	-0.4005	-0.2465	-0.1715	-0.1905	-0.1295	-0.2285	0.0435	-0.0055	-0.6235	-0.2695	-0.4205	-0.1955	-0.1975	-0.1575	-0.3455	-0.2465	-0.0915	0.1245	-0.1425	0.0165	0.1095	0.0115	0.0835	-0.0825		0.3045	0.0775	0.1335	0.0835	-0.0335	-0.2315	0.1075	0.1985	0.2495	-0.2525		-1.1865	0.0925	0.2615
GENE824X	AGI_HUM1_OLIGO_A_24_P282227	853180 || || || || BC015531 ||	1	0.2485	0.1835	-0.2665	-0.1315	-0.0025	-0.2995	-0.0775	-0.4005	-0.2215	-0.0975	-0.3705	-0.1225	-0.1645	-0.2085	-0.6655	-0.5295	-0.2825	-0.3745	-0.5275	0.1355	-0.1925	-0.2675	-0.3435	-0.0755	0.1765	0.1455	0.2825	-0.2815	-0.1575	0.0825	0.1065	0.1815	-0.1005	-0.0925	-0.2125	-0.3505	-0.0365	-0.1545	-0.0405	0.1545	0.0745	-0.0195		-0.6235	0.3365	0.3575
GENE496X	AGI_HUM1_OLIGO_A_23_P133691	846154 || RRAGD || Ras-related GTP binding D || Hs.485938 || NM_021244 ||	1	-0.061	0.022	0.036	0.19	0.147	-0.396	-0.323	-0.175	-0.134	-0.192	-0.244	-0.166	-0.004	-0.114	-0.239	-0.558	-0.333	-0.399	-0.288	0.007	-0.366	-0.052	-0.2	-0.31	-0.309	-0.177	0.312	0.048	-0.059	0.057	-0.205	0.157	-0.077	0.003	-0.298	-0.029	0.171	0.173	0.235	0.143	-0.437	-0.179	-0.256	-0.718	0.15	-0.152
GENE837X	AGI_HUM1_OLIGO_A_24_P158421	848020 || SARA1 || SAR1a gene homolog 1 (S. cerevisiae) || Hs.499960 || NM_020150 ||	1	-0.021	-0.142	-0.072	0.087	-0.239	-0.476	-0.824	-0.478	-0.533	-0.185	0.613	-0.319	0	-0.404	-0.181	-0.22	-0.493	-0.349	0.065	0.124	-0.65	-0.385	0.087	-0.386	-0.241	-0.54	0.235	0.279	0.031	0.192	-0.416	-0.117	0.228	-0.024	-0.25	-0.247	-0.068	-0.038	0.004	-0.489	-0.256	-0.208	-0.737	-0.024	0.568	0.403
GENE82X	AGI_HUM1_OLIGO_A_23_P254944	684076 || GSTT1 || Glutathione S-transferase theta 1 || Hs.268573 || NM_000853 ||	1	-0.054	0.056	-0.129	0.037	0.143	-0.857	-0.738	-0.849	-0.698	-0.727	-0.779	0.214	0.49	0.367	0.149	-0.037	-0.417	-0.439	-0.191	-0.567	-1.268	-0.029	0.019	-0.052	-0.099	0.16	-0.095	-0.126	-0.043	-0.076	0.005	0.143	-0.019	-0.085	-0.062	0.041	0	-0.293	-0.106	-0.751	0	-0.133	0.629	0.959	0.038	0.101
GENE151X	AGI_HUM1_OLIGO_A_24_P319001	848582 || GSTT1 || Glutathione S-transferase theta 1 || Hs.268573 || NM_000853 ||	1	-0.221	0.038	0.004	0.144	0.386	-0.57	-0.536	-0.418	-0.683	-0.305	-0.443	0.197	0.354	0.518	0.371	0.181	-0.19	-0.129	-0.178	-0.382	-1.073	0.009	0.26	-0.146	0.155	0	0.082	-0.18	0.038	-0.138	0.346	0.306	-0.178	-0.033	-0.099	0.09	-0.076	-0.237	0.071	-1.117	0.042	-0.083	0.416	0.897	-0.078	-0.032
GENE88X	AGI_HUM1_OLIGO_A_32_P208076	855539 || || || || THC1469536 ||	1	-0.085	0	0.048	0.202	0.082	-1.226	-1.161	-1.139	-1.231	-0.245	-0.265	0.058	-0.258	0.043	0.021	-0.913	-0.419	-0.602	-0.135	-0.535	-0.7	-0.356	-0.162	-0.228	-0.35	-0.406	0.657	-0.233	0.311	-0.077	0.367	0.508	-0.122	0.031	0.173	0.293	-0.473	-0.457	-0.135	-0.167	0.613	0.035	0.294	0.246	-0.666	-0.487
GENE279X	AGI_HUM1_OLIGO_A_23_P169137	684190 || NINJ1 || Ninjurin 1 || Hs.494457 || NM_004148 ||	1	0.002	-0.236	-0.137	0.147	0.044	-1.184	-0.999	-1.156	-0.758	0.083	0.088	-0.237	0.469	0.028	0.037	-1.123	-0.494	-0.553	-0.219	0	-0.379	-1.171	-0.491	0.279	-0.014	0.408	0.132	-0.117	-0.18	-0.129	-0.051	0.468	-0.122	0.088	-0.591	-0.731	-0.164	-0.532	-0.56	0.193	0.461	-0.483	-0.035	0.432	-0.095	0.196
GENE492X	AGI_HUM1_OLIGO_A_24_P330009	857768 || POLR2L || Polymerase (RNA) II (DNA directed) polypeptide L, 7.6kDa || Hs.441072 || NM_021128 ||	1	-0.248	0.033	-0.09	-0.063	0.246	-0.761	-0.727	-0.729	-0.624	-0.272	-0.2	-0.159	0.512	0.082	0	-0.389	-0.29	-0.225	0.132	0.208	-0.21	-0.035	-0.347	-0.093	-0.141	-0.059	-0.212	0.689	0.199	0.329	0.218	0.255	0.176	0.097	0.249	0.086	-0.459	-0.634	-0.625	-0.127	-0.089	0.073	0.141	0.368	-0.159	-0.073
GENE285X	AGI_HUM1_OLIGO_A_23_P207194	682767 || GH1 || Growth hormone 1 || Hs.500468 || NM_000515 ||	1	-0.196	-0.075	-0.251	-0.113	0.009	-0.169	-0.15			-0.086	-0.584	-0.248	-0.433	-0.402			-0.182	-0.374	-0.166	-0.289		-0.059	-0.22	0.105	0.071	0.236	-0.064	0.043	0.008	-0.181	0.15		-0.035	0.142	0	0.108	0.257	0.684	0.032	-0.053	0.299	0.011				0.335
GENE169X	AGI_HUM1_OLIGO_A_23_P66854	690772 || KRT20 || Keratin 20 || Hs.84905 || NM_019010 ||	1	0.1395	-0.0525	-0.2295	0.1355	0.0935	-0.2925	-0.1095	-0.2645	-0.1355	-0.1615	-0.1795	-0.1195	-0.1885	-0.5905	-0.7915		1.3995	-0.4655	-0.1565	-0.2645	-0.2835	-0.0075	0.0205	-0.0055	0.2485	0.1225	0.1415	-0.1905	0.0385	-0.0665	0.0615	-0.0455	-0.0605	-0.2585	-0.2735	0.1775	-0.0345	0.0585	0.0055			0.1625		0.3935	0.3395	0.1345
GENE569X	AGI_HUM1_OLIGO_A_24_P493100	851608 || || || || XM_301448 ||	1	-0.051	-0.314	-0.351	0.046	-0.164	-0.541	-0.346	-0.726		-0.283	-0.192	-0.642	-0.338	-0.731	-0.888				-0.428	-0.232		0.058	-0.097	-0.026	0.074	-0.007	0.081	0.071	0.169	-0.096	-0.843	-0.511	0.249	0.276	-0.008	0.451	-0.114	0.455	0.417	-0.134	-0.374	0.061	-0.348	0.411	0.053	0.007
GENE329X	AGI_HUM1_OLIGO_A_32_P74588	865047 || || || || A_32_BS74588 ||	1	-0.0405	-0.2135	-0.1095	0.2155	-0.3505	-0.2985	-0.5525	-0.1935	-0.0095	-0.2605	0.1365	-0.2715	0.0705	-0.3055	-0.6915	-0.5805	0.5975		-0.1895	-0.1375	-0.0775	-0.2425	-0.1115	-0.1005	-0.0195	0.2025	-0.0005	-0.2605	-0.0205	-0.3775		3.1135	0.1075	0.1685	-0.1125	0.3205	0.0335	-0.1635	-0.0275	0.0105	-0.1295	-0.0785		1.2685
GENE217X	AGI_HUM1_OLIGO_A_32_P140501	846860 || AXL || AXL receptor tyrosine kinase || Hs.466791 || NM_001699 ||	1	-0.012	-0.711	-0.103	0.038	0.09	-0.379	-0.299	-0.314	-0.232	-0.459	-0.224	-0.303	-0.21	-0.565	-0.426	-0.402	0.054	-0.296	-0.148	-0.153	-0.446	-0.586	-0.387	-0.045	0.075	0.153	-0.191	-0.169	-0.054	-0.222	-0.774	0.709	0.021	0.22	-0.184	0	0.408	0.484	0.564	-0.003	0.287	0.071		2.737		0.381
GENE293X	AGI_HUM1_OLIGO_A_32_P55840	858570 || || LOC441139 || Hs.453549 || BX118328 ||	1	-0.042	-0.247	-0.421	-0.03	0		-0.271	-0.128	-0.271	-0.087	-0.062	-0.046	0.19	-0.045		-0.034	0.123	0.064	0.069	0.033	-0.166	-0.032	-0.075	-0.029	0.226	0	0.277	-0.009	0.158	-0.057			0.022	-0.212	-0.357	0.02	-0.067	-0.121	0.026	0.056	0.326	-0.454		3.539		0.221
GENE398X	AGI_HUM1_OLIGO_A_24_P410900	859966 || CRBN || Cereblon || Hs.18925 || AF130117 ||	1	0.0995	0.0185	-0.2435	0.0005	-0.0625	0.0145	0.0505	-0.1695	-0.1935	-0.0065	-0.0275	-0.2025	-0.0545	-0.3345	-0.7765	0.2635	0.1185	-0.0005	0.2445	0.2055	-0.4125	-0.0735	0.2095	-0.1485	-0.0335	0.0535	0.0025	0.0175	-0.0375	0.3245			-0.1785	0.0335	-0.1045	0.0125		0.4975			0.0615	-0.1315		2.2715	0.0895
GENE67X	AGI_HUM1_OLIGO_A_24_P349807	868616 || MGC35045 || Chromosome 19 open reading frame 16 || Hs.528319 || AL834316 ||	1	-0.217	-0.161	0.056	0.062	0	-0.131	-0.239	-0.131	-0.063	-0.107	-0.546	-0.324	-0.301	-0.049	0.064	-0.012	0.047	-0.106	0.093	-0.003		-0.14	-0.197	0.155	0.072	0.154	0.169	-0.05	0.051	0.078	-0.1	-0.095	0.019	0.233	-0.081	0.201	0.25	0.067	0.178	-0.092	0.216	-0.01		2.038	-0.073	-0.051
GENE826X	AGI_HUM1_OLIGO_A_24_P102821	851753 || PTAFR || Platelet-activating factor receptor || Hs.46 || S52624 ||	1	-0.0195	-0.2595	-0.0985	0.1355	0.0595	0.0115	-0.0765	-0.3875	-0.1055	-0.1755	-0.6415	-0.8665	-0.5425	-0.3285	0.0195	0.0875	-0.2145	-0.0245	-0.0775	-0.0295		-0.5175	-0.2755	0.1405	0.2135	0.1635	0.1085	-0.2755	-0.2335	0.0755	0.0695		0.1125	0.1975	0.0065	0.0065	-0.0355	-0.3665	-0.1215	-0.1145	0.1325	-0.0475		1.5895	-0.1785	0.0615
GENE102X	AGI_HUM1_OLIGO_A_23_P82379	684497 || CACNA2D1 || Calcium channel, voltage-dependent, alpha 2/delta subunit 1 || Hs.282151 || NM_000722 ||	1	-0.107	-0.25	-0.248	0.053	0.202	-0.451	-0.15	-0.578	-0.242	-0.062	-0.415	-0.419	-0.558	-0.629	-0.421		-0.443	-0.414	-0.203	-0.165		-0.452	-0.408	0.121	0.046	0.124	0.08	-0.145	-0.147	0.118			0.047	0.236	-0.055	0.154	0.095	0	0.087	0.148		0.168		2.342	-0.137	-0.152
GENE436X	AGI_HUM1_OLIGO_A_23_P54878	857689 || ITGAL || Integrin, alpha L (antigen CD11A (p180), lymphocyte function-associated antigen 1; alpha polypeptide) || Hs.174103 || NM_002209 ||	1	-0.078	-0.435	-0.747	0.041	0.17	-0.596	-0.451	-0.716	-0.558	-0.351	-0.799	-0.725	-0.748	-0.506		-0.876	-0.051	-0.574	-0.088	-0.312	-0.297	-0.633	-0.255	0.164	0.12	0.278	0.166	0.193	-0.02	-0.01	-0.74	-0.053	-0.158	-0.076	-0.122	-0.055	0.049	-0.118	0.095	0.125	0.163	-0.143		2.363	0.196	-0.034
GENE925X	AGI_HUM1_OLIGO_A_23_P28857	691591 || SIRPB2 || Signal-regulatory protein beta 2 || Hs.50716 || NM_018556 ||	1	-0.1315	-0.3175	-0.3215	-0.2265	0.1225	-0.4145	-0.1975	-0.7085	-0.3985	-0.4575	-0.3825	-0.4295	-0.6035	-0.3795	-0.5305	-0.4065	-0.0865	-0.5745	-0.1715	-0.0625	-0.6605	-0.6335	-0.2955	-0.0305	0.0785	0.3855	-0.0545	-0.1385	0.2365	0.2165	-0.7105		0.1305	0.3735	0.2845	0.2205	-0.2435	0.0105	0.2405	0.4125	0.4435	0.0675		1.4815	0.1045	0.0675
GENE256X	AGI_HUM1_OLIGO_A_23_P10873	697075 || TLR1 || Toll-like receptor 1 || Hs.111805 || NM_003263 ||	1	0	-0.194	-0.187	-0.034	-0.002	-0.284	-0.246	-0.28	-0.124	-0.248	-0.144	-0.171	-0.211	-0.92	-0.157	-0.568	-0.353	-0.35	-0.34	-0.077	2.313	-0.264	-0.067	0.009	0.055	0.115	-0.031	-0.165	0.286	0.297	-0.531	0.297	0.494	0.445	0.166	0.514	0.309	0.114	0.198	0.261	0.321	-0.142	0.448	1.225	0.336	-0.067
GENE230X	AGI_HUM1_OLIGO_A_24_P332718	859736 || || || || ENST00000327870 ||	1	-0.062	-0.075	-0.163	-0.111	-0.025	-0.307	-0.232	-0.17	-0.145	-0.188	0.009	-0.261	-0.183	-0.81	-0.676	-0.363	-0.374	-0.321	-0.337	-0.348		0.072	-0.167	0.128	-0.045	0.195	0.121	-0.102	0.005	0.034	-0.235	0.083	-0.185	0.091	0.299	0.13	-0.05	0.132	-0.199	0.121	0.191	-0.135		1.24	0.021	-0.112
GENE849X	AGI_HUM1_OLIGO_A_23_P146526	843414 || SMC5L1 || SMC5 structural maintenance of chromosomes 5-like 1 (yeast) || Hs.534189 || NM_015110 ||	1	0	-0.342	-0.355	-0.029	-0.213	-0.519	-0.315	-0.37	-0.249	-0.28	-0.571	-0.104	-0.225	-0.989		-0.642	-0.848			-0.35		0.104	-0.006	0.286	-0.022	0.398	0.406	0.4	-0.221	-0.181	0.009		0.295	-0.133	0.369	-0.029	-0.135	0.434	-0.224	-0.018		0.234		1.902	0.357	-0.199
GENE705X	AGI_HUM1_OLIGO_A_23_P78493	684477 || VN1R1 || Vomeronasal 1 receptor 1 || Hs.534474 || NM_020633 ||	1	-0.02	-0.331	-0.38	0.011	-0.137	-0.119	-0.253	-0.179	-0.146	-0.292	-0.055	-0.129	-0.251	-0.883		0	-0.247	-0.279	-0.241	-0.138		-0.013	0.105	0.044	0.137	0.123	0.008	-0.143	-0.448	-0.038			-0.044	0.158	0.023	0.302	-0.006	0.297	0.036	0.25	-0.13	-0.073		1.23	-0.081	-0.018
GENE271X	AGI_HUM1_OLIGO_A_24_P76707	866381 || || || || BC009051 ||	1	0.089	-0.352	-0.192	0.08	0	-0.303	-0.132	-0.237	-0.281	-0.104	0.142	-0.023	0.087	-1.08	-0.417	-0.529	-0.02		-0.439	-0.225	-0.108	0.282	-0.335	-0.067	0.421	0.032	-0.164	-0.087	-0.146	-0.33	-1.123		-0.03	-0.096	-0.17	0.108	-0.171	-0.279	0.006	-0.184	-0.145	0.079		1.428	0.312	0.159
GENE412X	AGI_HUM1_OLIGO_A_24_P728215	849305 || || CDNA FLJ25794 fis, clone TST07014 || Hs.122417 || AK098660 ||	1	-0.036	-0.187	-0.238	-0.12	0.069	-0.124	-0.146	-0.181	-0.211	-0.07	0.148	-0.075	0.062	-1.447	-0.579	-0.173	0.257	0.083	-0.141	-0.014	-0.002	-0.164	0.012	0.143	0.086	0.035	0.011	-0.114	-0.057	-0.329	-1.319		-0.085	-0.072	0.029	0.117	-0.196	0.492	-0.094	0.237	-0.231	-0.199		1.489	-0.119	0.205
GENE467X	AGI_HUM1_OLIGO_A_32_P165933	855284 || IQCF2 || IQ motif containing F2 || Hs.412294 || NM_203424 ||	1	0.075		-0.162	0.101	-0.231	-0.086	0.123	-0.085	-0.101	0.005	0.055	-0.17	-0.015	-1.578	-1.035		-0.7		-0.152	-0.054		-0.113	-0.026	-0.065	0.101	0.013	0.216	-0.005	0.135	0.098			-0.117	0.262	-0.299	-0.066	-0.077	-0.155	0.119	0.101	0.429	-0.197		1.446		0.353
GENE620X	AGI_HUM1_OLIGO_A_23_P2383	689769 || ELA1 || Elastase 1, pancreatic || Hs.348395 || NM_001971 ||	1	0.076	-0.08	-0.181	0.214	-0.18	-0.062	-0.184	-0.277	-0.133	-0.202	0.396	-0.037	-0.271	-1.157	-0.956	0.093	0.354	0.149	-0.059	0.065	0.33	-0.409	0.267	-0.319	0.003	0.139	0.075	0.222	-0.053	-0.08			-0.107	-0.095	0.165	-0.102	-0.168	-0.052	-0.002	-0.038	-0.166	-0.406		1.407	0.079	0.002
GENE867X	AGI_HUM1_OLIGO_A_24_P134765	861895 || LOC339834 || Hypothetical protein LOC339834 || Hs.383008 || NM_178173 ||	1	-0.031	0.006	-0.064	-0.215	0.042	-0.03	0.029	-0.136	-0.238	0.005	-0.005	-0.088	-0.088	-0.983	-0.373	-0.346	0.203	-0.117	-0.415	-0.133	-0.015	-0.028	0.127	-0.106	-0.166	-0.264	-0.084	-0.041	-0.147	-0.011	0.016		0.066	0.094	0.14	-0.007	0.113	0.095	0.133	-0.108	-0.23	-0.103		1.147	0.02	0.269
GENE740X	AGI_HUM1_OLIGO_A_23_P35082	856835 || SESN2 || Sestrin 2 || Hs.469543 || NM_031459 ||	1	0.1095	-0.0275	-0.0715	0.1005	0.1465	-0.1755	-0.1575	0.0245	-0.1985	-0.1295	0.0845	0.0365	0.0815	-0.8375	-0.8605	-0.6495	0.0995	0.0635	-0.0365	0.0125	0.2185	-0.0615	0.0775	-0.0585	-0.1055	0.1635	0.1175	0.0645	0.1385	0.0765	-0.3815	-0.0275	-0.1305	-0.0555	-0.1185	-0.2075	-0.0805	-0.2715	-0.1585	-0.0795	-0.3765	0.0675		1.1345	0.1945	0.4005
GENE355X	AGI_HUM1_OLIGO_A_23_P394259	868847 || MPP2 || Membrane protein, palmitoylated 2 (MAGUK p55 subfamily member 2) || Hs.514208 || NM_005374 ||	1	0.131	-0.035	0.082	0.083	-0.187	-0.059	-0.264	-0.013	-0.038	-0.116	0.058	-0.038	-0.217	0.173	-0.214	0.465	0.309	0.661	0.38	0.158	-1.015	-0.032	0.183	0.262	-0.017	0.259	-0.107	0.102	-0.091	-0.035	-0.758		0	0.104	0.113	0.14	-0.092	0.054	0.154	-0.118	0.311	-0.178		1.176	-0.131	0.141
GENE685X	AGI_HUM1_OLIGO_A_23_P113762	686114 || || || || A_23_BS113762 ||	1	-0.24			-0.42	-0.066	0.14	-0.003	0.4		0.166	0.566		0.392	-1.191			0.122	0.212	-0.026	0.076		0.003	0.325	-0.336	-0.507	-0.205	-0.263	-0.229	-0.142	0.212	-1.293		0.748	0.412	-0.141	-0.047	0.608	0.235	0.804	0.175	0.418	-0.412		2.306	0.258	0.524
GENE742X	AGI_HUM1_OLIGO_A_23_P87279	683834 || TRPM5 || Transient receptor potential cation channel, subfamily M, member 5 || Hs.272287 || NM_014555 ||	1	0.1065	0.0505	0.2125	0.1145	0.1665	0.0765	-0.2275	0.3225	-0.1225	-0.1915	0.3085	0.2235	0.2285	-0.7815	-0.3125	0.4805	0.4885	0.3455	0.1895	0.2605		0.3895	0.2935	-0.2535	-0.1155	-0.0315	0.0425	-0.0375	-0.2025	-0.1705	-0.9365	-0.3585	-0.0375	-0.1185	-0.2055	-0.1195	-0.4015	-0.4645	-0.4935	-0.0295	0.0185	-0.1305		1.1535	-0.1065	0.0155
GENE163X	AGI_HUM1_OLIGO_A_23_P47955	697925 || OAS3 || 2'-5'-oligoadenylate synthetase 3, 100kDa || Hs.528634 || NM_006187 ||	1	-0.0145		-0.5005	-0.2155	-0.3635	-0.2945	0.0535	-0.4075	-0.3485	-0.4615	-0.1545	-0.4785	-0.4295	-0.6335			-0.2935	-0.3195	-0.3625	-0.2725		-0.0035	0.5915	0.2025	0.0525	0.0845	0.0825	0.0845	0.1215	0.3615	0.5255	0.5785	0.7135	0.6775	-0.1035	-0.1785		0.1875	0.3065	0.1955	0.3695	0.0875	0.3835	0.4795	0.2485	0.0035
GENE341X	AGI_HUM1_OLIGO_A_24_P402238	847738 || TGM4 || Transglutaminase 4 (prostate) || Hs.438265 || U79008 ||	1	0	0.003	-0.059	0.073	-0.046	-0.206	-0.131	-0.16	-0.22	-0.187	-0.005	-0.077	0.095	-0.831	-0.994	-0.516			0.188	-1.051	-0.322	-0.211	-0.107	0.077	0.153	0.189	0.009	-0.1	0.1	-0.139			-0.143	0.172	-0.493	-0.011	-0.374	-0.13	0.018	-0.064	0.159	-0.015		0.208	0.119	-0.003
GENE242X	AGI_HUM1_OLIGO_A_24_P194017	862431 || NOSIP || Nitric oxide synthase interacting protein || Hs.7236 || NM_015953 ||	1	0.24		-0.058	-0.313	0.076	-0.199	-0.037	0.005	-0.191	-0.235	-0.109	-0.073	0.181	-0.403		-1.145		-0.586	-0.372	1.148		-0.163	-0.083	0.249	0.129	-0.02	0.195	0.119	0.074	-0.099			-0.34	-0.384		-0.504	-0.338	-0.605	-0.774	0.21		0.147		0.438	0.516	0.45
GENE609X	AGI_HUM1_OLIGO_A_32_P109002	847404 || || || || THC1409898 ||	1	-0.141	-0.348	-0.194	-0.188	0	-0.232	-0.341	-0.698	-0.617	0.107	-0.503	-0.519	-0.384	-0.286		-1.084	-0.14	-0.752	-0.436	-0.348	-0.874	-0.323	-0.65	0.107	0.014	-0.079	0.126	-0.017	0.254	-0.05	0.631	0.575	0.106	-0.137	0.583	0.042	0.065	-0.052	-0.195	-0.138	-0.352	0.105	0.392	0.183	0.075	0.332
GENE136X	AGI_HUM1_OLIGO_A_23_P85941	683730 || ALX3 || Aristaless-like homeobox 3 || Hs.169577 || NM_006492 ||	1	-0.0755	-0.0725	-0.0795	0.0365	0.1275	-0.4165	-0.0565	-0.6145	-0.5805	-0.2195	-0.1495	-0.2535	-0.2445	-0.5985	-0.1955	-0.3855	-0.1815	-0.1985	-0.2045	-0.0015	0.0915	-0.1635	-0.0055	-0.0305	0.0815	0.1755	-0.0015	-0.0935	0.1565	-0.1915	-0.9095		0.3315	0.2365	-0.1275	0.0165	0.1175	0.3435	0.2455	-0.0215	0.2085	-0.0265		1.2875	0.5115	0.4915
GENE418X	AGI_HUM1_OLIGO_A_23_P41246	689182 || TETRAN || Tetracycline transporter-like protein || Hs.157145 || NM_001120 ||	1	0.058	-0.383	-0.104	-0.206	0.126	-0.23	0.001	-0.266	-0.232	-0.117	-0.154	-0.026	-0.016	-0.475	-0.511	-0.714	-0.373	-0.255	-0.21	-0.103	0.093	-0.2	-0.061	0.093	0.371	0.482	-0.057	0.078	-0.136	-0.283	-0.655		0.154	0.251	0.02	-0.088	-0.308	0	-0.226	0.035	1.401	-0.078			0.459	0.374
GENE508X	AGI_HUM1_OLIGO_A_23_P62831	868577 || FLJ10647 || Hypothetical protein FLJ10647 || Hs.87016 || NM_018166 ||	1	0.1205	0.1775	0.0085	0.3695	0.4135	-0.3965	-0.3395	-0.5885	-0.1625	-0.1145	-0.0525	-0.2325	0.0005	0.0445	-0.0125	-0.6065	-0.5865	-0.6825	-0.3775	-0.7205	-0.4075	-0.4415	-0.4965	0.1135	0.3705	0.0345	-0.0215	-0.3415	-0.0505	-0.0845	-1.3315			0.2315	0.0015	-0.2455	-0.5355	-0.2095	-0.1625	0.1085	0.1625	-0.0635		1.1245	0.0135	0.2595
GENE960X	AGI_HUM1_OLIGO_A_23_P211233	854401 || COL6A2 || Collagen, type VI, alpha 2 || Hs.420269 || NM_001849 ||	1	0.541	0.344	0.407	0.503	1.204	-0.053	0.193	0.359	0.306	-0.265	0.706	0.252	0.387	-2.653		-1.495	-0.554	-0.347	-0.699	-0.38	-0.504	-0.567	-0.799	0.187	0.782	-0.504	-0.692	-0.508	-0.005	0.237			-0.166	0.363	-0.025	0.147	-0.126	-0.201	-0.308	0	0.208		-0.384		0.158	0.826
GENE374X	AGI_HUM1_OLIGO_A_24_P916338	864612 || MOBKL2A || MOB1, Mps One Binder kinase activator-like 2A (yeast) || Hs.86912 || AK024373 ||	1	0.137	-0.108	0.019	-0.14	0.117	-0.035	-0.145	0.157	-0.255	-0.149	0.296	0.082	0.058	-2.866		-0.345			-0.29	0.182		-0.103	-0.026	0.001	0.044	0.822	-0.093	-0.162	-0.332	-0.35	-1.017		-0.061	-0.222	0.021	-0.147	-0.051	0.105	-0.453	0.002		0.094		-0.677	-0.122	0.063
GENE460X	AGI_HUM1_OLIGO_A_23_P133227	865463 || HARS || Histidyl-tRNA synthetase || Hs.528050 || NM_002109 ||	1	-0.071	0	-0.15	0.043	0.172	-0.195	-0.12	-0.13	-0.045	-0.145	-0.143	-0.295	-0.043	-1.495	-0.547	-0.227	-0.234	-0.524	-0.269	-0.168	-0.234	-0.363	-0.034	0.171	0.391	0.283	0.106	-0.226	0.051	-0.16	-0.15	-0.105	-0.437	-0.282	-0.006	-0.159	-0.408	-0.309	-0.506	-0.031	-0.054	0.1	0.281	0.403	0.159	0.068
GENE539X	AGI_HUM1_OLIGO_A_24_P275828	846593 || PERLD1 || Per1-like domain containing 1 || Hs.462971 || NM_033419 ||	1	-0.2075	-0.2355	0.1595	-0.0075	0.0335	-0.2825	-0.3685	-0.4555	-0.0215	-0.3385	-0.2855	-0.0725	-0.3715	-2.3605	-0.6775	-0.8925	-0.4335	-0.6235	-0.4475	-0.1195	-0.8655	-0.7245	-0.4445	-0.0275	0.1345	-0.1425	-0.3235	-0.7295	-0.1795	-0.1925	0.6735	0.1405	-0.2975	-0.2375	0.0125	0.1015	-0.1775	-0.2165	-0.5215	0.0935	-0.2175	-0.4105	0.3245	0.4365	0.3835	0.3265
GENE910X	AGI_HUM1_OLIGO_A_24_P37873	861000 || ESM1 || Endothelial cell-specific molecule 1 || Hs.129944 || NM_007036 ||	1	0	-0.135	-0.296	-0.025	-0.216	-0.169	-0.203	-0.567	-0.286	-0.361	-0.016	-0.168	-0.201	-1.481	-0.553	-0.36	-0.1	-0.235	-0.178	-0.049	-0.227	-0.148	-0.184	0.244	-0.005	-0.118	-0.027	-0.066	0.06	-0.164	0.773	0.672	0.057	0.005	0.153	0.196	0.087	0.089	0.156	0.108	0.029	0.008	0.474	0.291	0.222	0.284
GENE801X	AGI_HUM1_OLIGO_A_24_P228717	846731 || RAC2 || Ras-related C3 botulinum toxin substrate 2 (rho family, small GTP binding protein Rac2) || Hs.517601 || NM_002872 ||	1	-0.1345		-0.2095	0.1925	0.0795	-0.3125	-0.2295	-0.1815	-0.1715	-0.3635	-0.3035	-0.4285		-0.8965		-0.4525	-0.1185	-0.1725	-0.2635	-0.3055		-0.3765	0.0555	-0.1675	0.1355	-0.0175	0.3265	-0.0415	0.2095	-0.0365	-0.0875	0.0095	-0.0095	0.0445	0.1485	0.1825	-0.1335	-0.0545	0.0965	-0.0835	-0.0545	0.2375	0.0925	0.5265	0.2755	0.2645
GENE476X	AGI_HUM1_OLIGO_A_23_P154507	691555 || ITGB1BP1 || Integrin beta 1 binding protein 1 || Hs.147770 || NM_004763 ||	1	0.253	0.181	-0.021	0.113	0.094	-0.433	-0.548	0.006	-0.438	-0.264	0.512	-0.017	0.124	-0.915	-0.844	-0.308	-0.311	-0.576	-0.26	0.331	-0.185	0.499	0.353	-0.078	-0.55	-0.709	-0.221	0.28	-0.045	0.18	0.307	0.89	-0.446	-0.295	-0.336	-0.276	0.409	0.703	0.591	0.179	-0.411	-0.363	0.349	0.551	0.18	-0.031
GENE552X	AGI_HUM1_OLIGO_A_23_P251611	689284 || KIAA0676 || KIAA0676 protein || Hs.155829 || NM_015043 ||	1	-0.218	-0.214	0.037	0.21	0.167	-0.339	-0.462	-0.379	-0.266	-0.342	-0.105	-0.326	-0.05	-0.318	-0.298	0.277	-0.184	-0.346	-0.413	-0.106	-0.734	-0.219	-0.465	0.191	0	0.052	-0.658	0.218	0.128	0.166	0.566	0.511	-0.206	-0.107	0.241	-0.043	0.47	0.491	0.567	0.011	0.184	0.242	0.245	0.237	0.048	-0.062
GENE555X	AGI_HUM1_OLIGO_A_23_P216282	693604 || ARHGEF10 || Rho guanine nucleotide exchange factor (GEF) 10 || Hs.98594 || NM_014629 ||	1	-0.236	-0.273	-0.167	-0.236	-0.2	0.038	-0.159	0.027	-0.143	-0.229	-0.08	-0.089	-0.021	-0.128	-0.097	0.251	-0.073	0.016	-0.201	-0.13	0.309	0	-0.054	-0.424	-0.392	-0.396	-0.367	0.196	0.073	-0.111	0.136	0.26	0.186	0.17	0.017	0.128	0.049	0.021	0.116	0.253	0.345	-0.053	-0.037	0.155	0.058	0.132
GENE359X	AGI_HUM1_OLIGO_A_24_P299429	856885 || || || || AC087071 ||	1	-0.066	-0.242	-0.211	-0.227	-0.01	-0.608	-0.587	-0.505	-0.672	0.001	0.288	-0.144	-0.09	-0.276	-0.482	0.194	0.168	-0.231	-0.073	-0.193	-0.021	0.028	-0.024	0.079	-0.02	0.027	0.08	-0.146	0.401	0.047	-0.002	-0.046	0.201	-0.157	-0.241	-0.028	0.106	0	-0.199	0.657	0.113	-0.345	-0.158	0.485	1.375	0.488
GENE200X	AGI_HUM1_OLIGO_A_32_P224345	857869 || TFCP2L3 || Transcription factor CP2-like 3 || Hs.161160 || NM_024915 ||	1	-0.446		-0.035	0.821	0.562	-0.715	-0.701	-1.038	-0.794	0.059	0.005	0.075	-0.402	-1.812	-2.336	-1.565				-0.485		-1.821	-0.706	0.432	-0.005	0.151	0.301	-1.288	0.01	-0.811	-0.282	0.78	-0.302	-0.851	-0.377	-0.297	1.027	0.297	0.67	-1.137	0.305	-0.452	-0.152	0.697	1.01	0.257
GENE800X	AGI_HUM1_OLIGO_A_32_P53633	850150 || || Full-length cDNA clone CS0DI009YA14 of Placenta Cot 25-normalized of Homo sapiens (human) || Hs.40696 || BG327427 ||	1	0.304	0.529	0.244	0.261	0.212	-0.05	-0.257	-0.449	-0.601	-0.091	-0.264	-0.717	-0.772	0.161	-0.584	-0.042	-0.201	-0.164	-0.167	0.36	-0.375	0	0.378	0.092	-0.169	-0.267	0.082	0.236	-0.303	-0.44	-0.011	0.219	-0.874	-1.005	-0.322	-0.522	0.629	0.179	0.588	-0.954	-0.206	-0.487	0.667	0.507	0.659	0.243
GENE448X	AGI_HUM1_OLIGO_A_32_P224692	860293 || || || || I_943866 ||	1	0.1655	0.0435	0.1445	-0.0185	0.0945	0.1475	0.2395	-0.3755	0.2855	-0.0045	-0.1545	-0.0025	-0.0155	0.0235	0.0735	0.1325	0.1635	-0.1865	-0.0295	0.0025	-0.4955	-0.1755	-2.4615	-0.0575	-0.1295	0.0455	0.1695	-0.0655	0.2125	-0.0855	0.3655		0.0155	0.0535	-0.1125	0.0795	-0.0215	-0.3845	-0.1025	-0.0485		0.2725	0.2185	0.4055	-0.1065	-0.1635
GENE152X	AGI_HUM1_OLIGO_A_24_P943263	850572 || FLJ35390 || Hypothetical protein FLJ35390 || Hs.448456 || XM_379820 ||	1	-0.486	-0.786	-0.409	-0.212	-0.405	0.169	0.1	0.021	0.155	-0.176	-0.233	-0.106	-0.185	-0.192	-0.298	-1.003	-1.027	-0.279	-0.603	0.053		-0.855	-1.527	0.091	-0.015	0.184	-0.471	0.38	0.381	-0.035	0.6	0.315	0.432	0.112	-0.332	-0.032	-0.085	-0.178	0.042	0.925	0.768	-0.149	0.017	-0.016	0.165	-0.256
GENE862X	AGI_HUM1_OLIGO_A_24_P150665	843108 || FLJ12363 || Hypothetical protein FLJ12363 || Hs.458401 || NM_032167 ||	1	-0.0155	-0.3525	-0.1095	-0.0335	0.0865	-0.4755	-0.3665	-0.2905	-0.1765	-0.4215	-0.2735	-0.1685	-0.2175	-0.0975	-0.8555	-0.8115				-0.1915		-0.5625	-1.7975	0.1855	0.1675	-0.0655	-0.1245	-0.3275	-0.2545	0.0755	0.2725	0.1485	0.0805	0.0975	-0.0145	0.2175	0.1945	-0.3195	0.0955	0.2965		0.1545		-0.3595	0.2225	0.4885
GENE165X	AGI_HUM1_OLIGO_A_24_P920812	859946 || || || || AF372624 ||	1	0.0275	-0.2405	-0.0185	-0.0815	0.1725	-0.0595	-0.0375	-0.2095	-0.0305	-0.1415	-0.1135	0.0145	-0.0975	0.0455	0.0805		-0.0605	0.0225	-0.2335	-0.0485		-0.3085	-0.3985	-0.0595	-0.0255	-0.0615	-0.1125	-0.2365	0.0115	-0.1705	0.3105		0.4105	0.1135	0.1265	-0.0225	0.3095	-0.2565	0.1325	-0.0655		0.3195	0.2445		0.1025	0.1305
GENE516X	AGI_HUM1_OLIGO_A_32_P117636	860436 || WWOX || WW domain containing oxidoreductase || Hs.461453 || AK094336 ||	1	-0.142	-0.425	-0.362	0.278	-0.028	-0.18	-0.554	-0.429	-0.417	-0.601	-0.235	-0.541	-0.41	-0.662						-0.343		-1.322	-0.488	0.011	-0.115	-0.1	0.091	-0.128	-0.221	-0.213	0.37		-0.231	0.008	-0.173	0.058	0.764	-0.41	-0.106	0.15	-0.031	-0.369		0.356	0.036	0
GENE573X	AGI_HUM1_OLIGO_A_23_P71757	681743 || IFNA6 || Interferon, alpha 6 || Hs.533470 || NM_021002 ||	1	-0.297	-0.118	-0.035	-0.071	0.066	-0.227	0	-0.184	-0.301	0.012	-0.392	-0.175	-0.011	0.072	0.077		-0.307	-0.253	-0.168	-0.227	-0.7	0.001	-0.095	-0.067	0.152	0.225	0.003	-0.062	0.048	0.37			-0.017	0.131	0.149	0.283	0.063	0.796	0.44	0.124		0.092		0.845		-0.146
GENE399X	AGI_HUM1_OLIGO_A_32_P36292	855802 || PBXIP1 || Pre-B-cell leukemia transcription factor interacting protein 1 || Hs.505806 || NM_020524 ||	1	-0.838		-0.948	-0.077	-0.412	0.597	0.73	0.856	0.807	-0.682	-0.501	-0.779		-1.201			-2.225					-1.242		-0.202	-0.415	-0.22	-0.876	-1.03	-0.121	-0.447	-0.847	0.058	0.015	-0.049	-0.582	0.24	0.645	0.286	0.852	0.199	0.157	-0.339	-0.106	-0.18	0.028	0.472
GENE396X	AGI_HUM1_OLIGO_A_23_P21363	696607 || AHNAK || AHNAK nucleoprotein (desmoyokin) || Hs.502756 || NM_024060 ||	1	-0.25	-0.097	0.146	0.271	0.325	0.319	-0.049	0.193	0.135	0.006	-0.012	-0.715	-1.006	-1.295	-0.993	-0.177	-0.392	-0.678	-0.528	-0.206	-1.062	-1.078	-0.485	-0.076	-0.182	-0.109	-1.164	-0.369	0.332	0	0.024	0.009	-0.292	-0.369	-0.787	-0.398	0.479	0.292	0.389	-0.011	-0.014	-0.628	0.589	0.122	0.278	-0.131
GENE110X	AGI_HUM1_OLIGO_A_23_P8702	690615 || PIP || Prolactin-induced protein || Hs.99949 || NM_002652 ||	1	1.582	1.702	2.477	1.971	1.711	0.025	0.262	-0.344	-0.082	-2.716	-1.672	-1.725	-1.371	-1.453	-1.342	-0.461	-3.491	-1.957	-1.235	-0.682	-2.548	-0.563	0.322	0.73	0.773	-0.232	-2.14	-1.648	-1.152	-0.63	0.724	0.649	-1.879	-2.585	-0.336	-0.445	0.611	1.106	1.134	0.338	-0.426	-2.314	1.212	-0.182	-1.337	-0.794
GENE953X	AGI_HUM1_OLIGO_A_23_P120953	853098 || || || || NR_002184 ||	1	-0.0745	-0.0795	0.0315	0.8285	0.6095	-0.0085	0.0935	-0.4805	-0.2665	-0.4435	-0.5985	-0.1495	-0.4355	-0.8025	-0.5555	-0.5555	-0.6565	-0.4815	-0.0415	-0.4135		-0.6925	-0.5205	-0.4735	-0.3435	-0.3325	-0.2955	-0.7595	-0.2555	-0.0995	0.5695	0.2625	-0.4635	-0.4785	-0.3335	0.0705	1.0035	0.6575	1.0495	0.0485	0.6585	-0.4165	1.2065	0.9415	-0.0985	0.4605
GENE104X	AGI_HUM1_OLIGO_A_23_P127781	684327 || SCGB1D1 || Secretoglobin, family 1D, member 1 || Hs.202686 || NM_006552 ||	1	0.086	0.055	-0.047	0.138	0.105	-1.522	-1.681	-2.122	-1.594	-2.567	-1.483	-0.985	-1.536	-1.026		0.435			-0.761	-1.779		-0.151	-1.427	0.493	0.338	0.3	-0.389	-2.459	-0.483	-0.686	0.219	0.124	-0.426	-0.69	-0.159	0.095	-0.232	-0.319	-0.123	0.192	0.357	-0.386	0.299	0.033	-0.148	-0.302
GENE690X	AGI_HUM1_OLIGO_A_24_P625382	867680 || || || || XM_165930 ||	1	-0.261	-0.117	-0.316	0.284	0.118	-1.015	-0.86	-0.849	-0.753	-0.373	-0.44	-0.381	-0.729	0.238	-0.185	-0.351	-0.243	-0.271	-0.126	-0.533	-0.588	-0.989	-0.193	0.08	0.252	0.491	-0.314	-0.776	-0.003	-0.525	0.246	0.315	0.131	0.141	0.08	-0.098	0.359	-0.244	-0.05	0.332	0.474	-0.092	0.639	0.39	0	-0.153
GENE254X	AGI_HUM1_OLIGO_A_23_P120103	861646 || KCNS3 || Potassium voltage-gated channel, delayed-rectifier, subfamily S, member 3 || Hs.414489 || NM_002252 ||	1	-0.764		-0.195	-0.214	0.041	-0.557	-0.764	-0.494	-0.635	-0.075	0	-0.491	-0.496	-0.36						-0.536		-0.919		0.508	0.23	0.118	-0.243	-0.871	-0.456	-0.341	0.455	1.141	0.426	0.228	0.551	0.645	0.956	0.613	1.129	0.008	0.371	0.17	-0.36	0.208	-0.201	-0.107
GENE402X	AGI_HUM1_OLIGO_A_23_P127033	693484 || ECHDC3 || Enoyl Coenzyme A hydratase domain containing 3 || Hs.22242 || NM_024693 ||	1	-0.567	-0.263	-0.127	-0.063	0.154	-0.559	-0.529	-0.463	-0.215	-0.036	-0.054	-0.186	0.043	-0.135	0.037	0.194		-0.952	-0.755	-0.086	-0.555	-0.972	-0.59	0.107	0.071	0.204	-0.223	-0.737	0.298	-0.021	-0.268	0.333	0.17	-0.381	-0.046	0.131	0.549	0.592	0.764	-0.312	0.753	-0.45	0.256	0.087	0.612	0.773
GENE606X	AGI_HUM1_OLIGO_A_32_P32722	865609 || LOC255458 || Hypothetical protein LOC255458 || Hs.348292 || BC009038 ||	1	-0.03	-0.173	-0.294	-0.237	-0.3	-0.264	-0.502	-0.146	-0.235	-0.17	0.239	-0.156	-0.058	-0.138	-0.084	-0.305	-0.335	-0.497	-0.398	-0.344	-0.819	-1.026	-0.985	0.025	-0.183	0.3	0.054	-0.612	0.017	-0.094	0.04	0.305	-0.011	0.146	-0.118	-0.107	0.169	-0.104	0.118	-0.079	0.178	-0.274	-0.038	0.197	0.299	0.342
GENE93X	AGI_HUM1_OLIGO_A_23_P66637	685529 || SGCA || Sarcoglycan, alpha (50kDa dystrophin-associated glycoprotein) || Hs.463412 || NM_000023 ||	1	-0.528	-0.356	-0.359	-0.38	-0.193	0.192	-0.116	0	-0.083	-0.231	0.106	-0.547	-0.584	-0.468	-0.467	-0.317	-0.094	-0.192	-0.433	-0.625	-0.209	-0.616	-0.38	-0.289	-0.047	-0.359	0.02	-1.147	-0.373	-0.495	0.883	1.354	-0.471	-0.397	-0.038	0.466	0.155	-0.353	0.204	0.702	-0.384	0.244	1.104	0.591	1.665	1.02
GENE368X	AGI_HUM1_OLIGO_A_32_P216520	868937 || WIF1 || WNT inhibitory factor 1 || Hs.284122 || NM_007191 ||	1	-1.0695		-0.4065	-1.0095	-0.2745	-0.1175	-0.0035	-0.8025	-0.4675	-0.7055	-0.7905	-0.1675	-0.5825	-0.8105	-0.3505		0.3165	-0.5845	-0.6795	-0.7525		-0.8235	-0.1915	-0.5165	-0.1745	-0.5245	-0.2125	-1.0925	-0.0745	-1.0075	2.6705	3.4565	0.6085	0.1235	-0.1855	1.3705	2.5545	-0.0175	1.0715	-0.8315		0.4925		0.3075	1.7275
GENE212X	AGI_HUM1_OLIGO_A_23_P129695	685735 || LOC114990 || Vasorin || Hs.372579 || NM_138440 ||	1	-0.224	-0.331	-0.462	-0.084	-0.301	-0.532	-0.338	-0.489	-0.572	-0.409	0.02	-0.256	0.098	-0.972	-0.577	-0.391	-0.325	0.133	-0.329	-0.431	-0.586	-0.135	-0.102	0.026	-0.116	-0.076	-1.301	-0.088	0.215	-0.317	0.391	0.416	0.434	0.143	0.038	-0.15	0.477	0	0.009	-0.066	0.06	0.334	-0.018	0.021	-0.157	-0.048
GENE703X	AGI_HUM1_OLIGO_A_23_P156284	685238 || DBN1 || Drebrin 1 || Hs.130316 || NM_004395 ||	1	-0.1	-0.007	-0.135	0.154	-0.015	-0.226	-0.419	-0.354	-0.517	-0.82	-0.168	-0.33	0.009	-0.662	-0.375	-0.302	-0.201	0.124	-0.209	-0.441	-0.077	0.078	-0.247	-0.204	-0.141	-0.099	-0.861	-0.074	-0.296	-0.549	0.079	0.137	-0.197	-0.046	0.145	-0.018	0.767	0.336	0.383	0.109	-0.044	-0.078	-0.186	0.106	-0.022	0.163
GENE240X	AGI_HUM1_OLIGO_A_23_P383009	853534 || IGFBP5 || Insulin-like growth factor binding protein 5 || Hs.369982 || NM_000599 ||	1	-0.464	-0.478	-0.372	0.039	-0.111	-0.512	-0.622	-0.743	-0.674	-1.494	-0.879	-0.678	-0.532	-0.697	-0.528	0	-0.032	0.106	-0.09	-0.763	-0.29	-0.371	-0.465	-0.345	-0.647	0.277	-0.676	-1.047	-0.867	-1.266	0.384	0.333	-0.397	0.09	0.045	0.144	0.456	0.053	0.177	-0.028	0.265	-0.15	-0.026	0.081	-0.122	0.403
GENE544X	AGI_HUM1_OLIGO_A_23_P69497	691154 || TNA || Tetranectin (plasminogen binding protein) || Hs.476092 || NM_003278 ||	1	-0.226	0.118	-0.013	-0.28	-0.088	-0.316	-0.442	-0.783	-0.94	-0.673	-0.245	-0.094	-0.349	-0.749	-0.916	0.02	-0.335	0.192	-0.481	-0.574	0.052	-0.514	-0.633	-0.197	-0.153	0.34	-0.411	-1.362	-0.172	-1.203	0.559	0.558	-0.41	-0.59	0.256	0.108	-0.067	0.161	-0.03	-0.129	0.515	0.41	0.272	0.23	0.318	0.28
GENE150X	AGI_HUM1_OLIGO_A_23_P60146	856134 || PDGFRL || Platelet-derived growth factor receptor-like || Hs.458573 || NM_006207 ||	1	-0.9295	-0.4215	-0.3685	-0.4005	-0.0425	-0.9315	-1.0575	-0.5505	-0.4825	-0.9845	-0.0725	-1.0345	-0.3235	-1.3365	-0.9945		-0.2015			-0.6935	-0.4475	-0.7895	-0.5445	-0.7595	-0.9025	-0.8415	-0.5785	-1.5485	-0.6095	-0.8085	0.7305	1.1825	-0.3145	0.6195	0.3215	0.6305	0.9075	0.4255	0.4725	0.2665	0.5895	-0.0965	0.5145	0.0815	0.3905	0.6365
GENE280X	AGI_HUM1_OLIGO_A_23_P94103	688323 || MGC45780 || Hypothetical protein MGC45780 || Hs.146246 || NM_173833 ||	1	-0.746	-1.09	-0.112	-0.083	-0.39	-0.783	-0.636	-1.146	-0.801	-1.85	-1.254	-0.604	-0.658	-2.497	-1.671	-1.305	-1.612	-0.598	-1.676	-0.82	-0.761	-1.159	-0.981	-0.698	-0.456	-0.813	-1.151	-2.793	-0.763	-2.022	1.455	1.775	-0.171	-0.355	-0.325	0.88	1.926	0.335	0.277	0.107	0.899	-0.319	1.74	1.221	0.934	1.265
GENE357X	AGI_HUM1_OLIGO_A_23_P211631	690354 || FBLN1 || Fibulin 1 || Hs.24601 || NM_006486 ||	1	-1.017	-0.385	-0.248	-0.707	0.006	-0.706	-0.808	-0.307	-0.488	-0.765	-0.258	-0.701	-0.148	-1.785	-0.897	-0.319	-0.192	-0.277	-0.362	-1.289	-0.457	-0.69	-0.595	-0.396	-0.529	-0.29	-1.178	-2.231	-0.899	-1.513	0.585	0.736	-0.408	0.102	0.078	0.129	0.571	0.324	0.36	-0.163	0.63	0.081	0.631	0.327	0.423	0.603
GENE825X	AGI_HUM1_OLIGO_A_24_P71700	868707 || KIAA1190 || Hypothetical protein KIAA1190 || Hs.409561 || NM_145166 ||	1	-0.368	0.04	0.249	-0.351	0.328	-0.676	-0.548	-0.362	-0.422	-0.584	-0.106	-0.818	-0.682	-0.839	-0.626	-0.397	-0.72	-0.652	-0.959	-0.845	-0.542	-0.879	-0.787	-0.176	-0.277	0.136	-0.6	-1.223	-0.42	-0.375	0.476	0.641	-0.353	0.047	-0.214	-0.133	0.527	0.132	0.497	0.433	0.283	-0.168	0.309	0.382	0.158	0.198
GENE528X	AGI_HUM1_OLIGO_A_23_P71570	681734 || OSR2 || Odd-skipped related 2 (Drosophila) || Hs.253247 || NM_053001 ||	1	-0.653	-0.62	-0.41	-0.225	-0.25	0.039	0.033	-0.184	-0.307	-1.058	-0.469	-0.633	-0.402	-1.261	-1.014	-0.589	-0.522	-0.185	-0.159	-0.249	-0.224	-0.525	-0.32	-0.612	-0.358	-0.488	-0.923	-0.651	-0.126	-0.817	0.548	0.449	-0.592	-0.633	-0.059	0.679	1.179	0.284	0.752	-0.414	0.252	-0.448	0.735	0.479	0.679	0.685
GENE830X	AGI_HUM1_OLIGO_A_23_P143981	685468 || FBLN2 || Fibulin 2 || Hs.198862 || NM_001998 ||	1	-0.626	-0.125	0.108	-0.411	-0.071	-0.282	-0.614	-0.132	-0.426	-0.863	-0.339	-0.308	-0.14	-0.76	-0.105	-0.146	-0.539	0.12	0.001	-0.393	0.286	-0.369	-0.209	-0.435	-0.413	-0.219	-0.636	-1.647	-0.661	-0.665	0.94	1.172	0.127	-0.008	0.639	0.709	1.177	0.882	0.851	0.104	1.217	0.353	0.418	0.622	0.339	0.307
GENE454X	AGI_HUM1_OLIGO_A_23_P57709	691907 || PCOLCE2 || Procollagen C-endopeptidase enhancer 2 || Hs.8944 || NM_013363 ||	1	-1.186	-0.944	-1.169	-0.986	-1.076	-1.331	-1.594	-0.569	-0.461	-1.523	-0.625	-1.064	-0.425	-1.423	-1.001	-0.317	-0.37	-0.438	-0.9	0.271	-0.819	-0.092	0.191	-0.4	-0.71	0.05	-1.405	-0.109	-0.762	-0.625	0.684	1.635	-0.625	-1.332	0.784	0.968	2.052	0.235	0.446	-0.855	0.336	-0.044	0.235	1.123	0.168	0.46
GENE114X	AGI_HUM1_OLIGO_A_23_P69242	695843 || SUMF1 || Sulfatase modifying factor 1 || Hs.350475 || NM_182760 ||	1	-0.177	-0.105	-0.18	-0.071	-0.171	-0.572	-0.657	-0.394	-0.406	-0.022	0.261	-0.155	0.263	-0.337	-0.136	-0.412	-0.603	-0.076	-0.021	0.19	-0.055	-0.021	-0.088	-0.32	-0.384	-0.489	-0.174	-0.385	-0.126	-0.41	0.106	0.514	0.166	0.244	-0.036	0.179	0.498	0.232	0.462	-0.157	-0.162	-0.226	0.06	0.018	0.568	0.359
GENE267X	AGI_HUM1_OLIGO_A_23_P83028	683666 || RECK || Reversion-inducing-cysteine-rich protein with kazal motifs || Hs.388918 || NM_021111 ||	1	-1.2785		-1.1455	-0.8285	-0.5365	-1.1215	-1.1895	-0.3885	-0.7355	-1.7545	-0.7505	-0.9735	-0.6515	-1.7065								-1.3135		-0.8005	-0.7955	-1.5655	-0.5375	-1.4305	-1.1075	-0.6295	0.4225	0.9205	-0.1765	0.1565	0.7665	0.9135	1.2085	0.2015	0.5155	-0.0575	0.5965	-0.1235	0.1815	0.2355	0.1985	0.2515
GENE335X	AGI_HUM1_OLIGO_A_23_P300033	772691 || PDGFRA || Platelet-derived growth factor receptor, alpha polypeptide || Hs.74615 || NM_006206 ||	1	-0.447	-0.499	-0.479	-0.238	-0.089	-0.422	-0.387	-0.235	-0.388	-0.812	-0.185	-0.425	-0.149	-0.633	-0.223	-0.333	-0.308	-0.46	-0.325	-0.362	-0.263	-0.322	-0.05	-0.654	-0.64	-0.493	-0.526	-0.441	-0.114	-0.374	0.417	0.79	0.589	0.92	0.54	0.73	1.167	0.494	0.766	-0.623	-0.605	0	-0.026	0.271	0.144	0.119
GENE701X	AGI_HUM1_OLIGO_A_23_P201808	683749 || PPAP2B || Phosphatidic acid phosphatase type 2B || Hs.405156 || NM_003713 ||	1	-0.754	-0.444	-0.194	-0.511	-0.252	-0.492	-0.559	-0.264	-0.383	-1.014	-0.452	-0.509	-0.467	-0.928	-0.505	-0.242	-0.393	-0.57	-0.163	-0.299	0.596	-0.347	-0.326	-0.693	-0.823	-0.69	-0.747	-0.202	-0.652	-0.777	0.576	0.963	-0.195	0	0.371	0.689	1.272	0.2	0.391	-0.612	-0.249	-0.067	0.395	0.328	0.419	0.169
GENE937X	AGI_HUM1_OLIGO_A_23_P100711	697952 || PMP22 || Peripheral myelin protein 22 || Hs.372031 || NM_000304 ||	1	-0.253	-0.511	-0.607	-0.083	-0.333	-0.284	-0.408	-0.392	-0.598	-0.454	0.147	-0.407	0.046	-0.797	-0.173	-0.099	-0.262	-0.094	-0.246	-0.365	-0.537	-0.67	-0.028	-0.306	-0.563	-0.145	-0.24	-0.323	0.006	-0.523	0.261	0.62	0.302	0.739	0.336	0.476	0.841	0.693	0.819	0.146	0.058	-0.148	-0.041	-0.009	0.117	0.134
GENE993X	AGI_HUM1_OLIGO_A_23_P36531	866182 || TM4SF3 || Transmembrane 4 superfamily member 3 || Hs.170563 || NM_004616 ||	1	-0.382	-0.569	-0.565	-0.031	-0.286	-0.088	-0.264	-0.581	-0.533	-0.593	-0.512	-0.481	-0.513	-0.543	-0.503	-0.832	-0.848	-0.604	-0.334	-0.758	-0.461	-0.412	-0.123	-0.317	-0.339	-0.701	0	-0.229	-0.531	-0.365	1.462	0.367	-0.345	-0.325	0.192	0.811	2.175	0.848	1.172	0.188	0.28	0.437	0.868	0.316	0.932	-0.019
GENE778X	AGI_HUM1_OLIGO_A_23_P20622	694658 || || || || NM_003671 ||	1	-0.125	-0.095	0.052	0	0.267	-0.357	-0.256	-0.443	-0.068	-0.249	-0.382	-0.22	-0.228	-0.242	-0.16	-0.621	-0.361	-0.317	-0.279	-0.255	-0.566	-0.096	-0.07	-0.235	-0.236	-0.112	-0.01	-0.023	0.106	-0.082	0.304	0.026	0.106	0.243	0.08	0.268	0.707	0.226	0.417	-0.111	0.302	0.076	0.213	0.186	0.002	0.101
GENE791X	AGI_HUM1_OLIGO_A_23_P78958	687180 || CAPS || Calcyphosine || Hs.26685 || NM_004058 ||	1	-0.256	-0.155	-0.047	-0.004	0.17	-0.495	-0.498	-1.272	-0.338	-0.261	-0.659	-0.923	-1.016	-0.268	0.105	-0.454	-0.55	-0.403	-0.519	-0.445		-0.444	-0.552	0.284	0.004	0.077	0.096	-0.272	-0.142	-0.211	1.209	1.312	-0.279	-0.508	-0.089	-0.192	2.222	0.423	0.696	0.281	0.045	0.202	0.753	0.071	0.717	0.608
GENE928X	AGI_HUM1_OLIGO_A_23_P356581	772438 || ROBO3 || Roundabout, axon guidance receptor, homolog 3 (Drosophila) || Hs.435621 || NM_022370 ||	1	-0.266	-0.585	-0.36	-0.158	-0.278	-0.46	-0.208	-0.612	0	-0.407	-1.261	-1.718	-0.967	-0.38	-0.319	-0.218	-0.908	-0.139	-0.274	-0.023	-0.969	-0.014	0.089	0.076	0.05	-0.088	0.122	-0.063	-0.151	-0.396	0.587	0.026	0.114	0.085	0.539	0.453	0.612	0.124	0.442	0.212	0.077	0.205	-0.285	0.274	0.084	0.227
GENE300X	AGI_HUM1_OLIGO_A_24_P71649	868866 || CNTN3 || Contactin 3 (plasmacytoma associated) || Hs.12723 || AB040929 ||	1	-0.119	-0.272	-0.093	-0.126	0	-0.248	-0.258	-0.155	0.074	-0.03	-0.319	-0.533	-0.377	-0.126	-0.319	-0.739	-0.316		-0.065	-0.291		-0.304	-0.279	-0.168	-0.137	0.072	-0.061	-0.27	-0.023	0.114	0.19	0.471	0.21	0.328	0.145	0.293	0.394	0.31	0.346	0.318	-0.026	-0.057		0.383	0.107	0.231
GENE292X	AGI_HUM1_OLIGO_A_23_P367026	846849 || C20orf22 || Chromosome 20 open reading frame 22 || Hs.441550 || NM_015600 ||	1	-0.405	-0.197	-0.151	-0.027	0.092	-0.252	-0.472	-0.061	0.003	0.089	0.087	-0.517	-0.373	-0.161	-0.069	-1.057	-0.443	-0.493	-0.471	-0.021	-0.638	-0.718	-0.59	-0.521	-0.692	-0.292	-0.421	0	0.35	0.314	-0.771	-0.307	0.147	0.542	0.531	0.728	0.635	0.102	0.486	0.309	0.097	0.081	0.04	-0.049	0.229	-0.066
GENE273X	AGI_HUM1_OLIGO_A_23_P51646	697369 || || || || NM_001013632 ||	1	0.094	-0.044	-0.039	0.388	0.384	-0.243	-0.431	-0.406	-0.311	-0.275	-0.24	-0.347	-0.47	-0.545	-0.423	-0.753	-0.795	-0.5	-0.323	-0.175	-0.963	-1.084	-0.071	-0.1	-0.021	0.173	-0.859	0.06	0.534	0.483	-0.414	-0.152	0.535	0.376	0.079	0.188	0.274	-0.021	0.255	0.613	0.059	-0.078	0.002	0.386	0.063	0
GENE789X	AGI_HUM1_OLIGO_A_23_P366254	773910 || SLC10A3 || Solute carrier family 10 (sodium/bile acid cotransporter family), member 3 || Hs.522826 || NM_019848 ||	1	-0.234	0.023	-0.111	-0.037	0.244	-0.079	-0.351	-0.148	-0.226	-0.303	-0.262	-0.198	-0.17	-0.207	-0.272	-0.488	-0.659	-0.504	-0.504	0.032	-0.71	-0.591	-0.052	-0.026	-0.158	-0.175	-0.615	-0.222	0.383	0.208	-0.15	0.04	-0.124	0.13	-0.115	0.014	0.206	-0.103	-0.037	0	-0.148	-0.027	0.321	0.177	0.303	0.169
GENE172X	AGI_HUM1_OLIGO_A_23_P53126	693324 || LMO2 || LIM domain only 2 (rhombotin-like 1) || Hs.34560 || NM_005574 ||	1	-0.32	-0.38	-0.19	-0.03	-0.02	0.01	-0.07	0.02	-0.05	-0.28	0	-0.38	-0.31	-0.5	-0.14	-0.37	-0.34	-0.29	-0.18	-0.27	-0.26	-0.39	0.07	-0.08	-0.19	-0.12	0.3	-0.22	-0.08	-0.05	0.44	0.68	0.54	0.45	-0.02	0.13	0.68	0.5	0.71	0.8	0.58	-0.17	0.24	0.36	0.37	-0.08
GENE332X	AGI_HUM1_OLIGO_A_23_P58082	690729 || URB || Steroid sensitive gene 1 || Hs.477128 || NM_199511 ||	1	-1.029	-0.75	-0.259	0.01	0.381	0.846	0.942	0.942	0.874	-0.851	-0.143	-0.945	-0.307	-1.683	-1.238	-1.505	-1.347	-0.655	-0.156	-1.3	-1.303	-1.839	-0.654	-0.696	-0.245	-1.007	-0.96	-1.475	0.138	-0.368	1.127	1.53	0.598	0.375	0.747	1.405	0.914	1.392	1.568	0.418	1.224	0.01	0.657	0.293	0.159	0.071
GENE278X	AGI_HUM1_OLIGO_A_23_P303260	772545 || STX7 || Syntaxin 7 || Hs.520383 || NM_003569 ||	1	-0.63		-0.921	-0.706	-0.295	-0.391	-0.528	-0.239	-0.203	-0.745	-0.85		-0.911	-0.528					-0.866	-0.8		-0.644	-0.569	-0.83	-0.411	-0.393	-0.098	-0.299	-0.119	-0.199	0.228	0.76	0.435	0.298	-0.009	0.673	0.544	0.69	0.861	0.271	0.164	0.009	0.34	1.287	0.335	0.307
GENE365X	AGI_HUM1_OLIGO_A_32_P125416	856293 || || || || I_3551568 ||	1	-0.5875		-0.7975	-0.9745	-0.2285	-0.4155	-0.4045	-0.4445	-0.4755	-1.1695	-1.3795	-0.5355	-1.1635	-0.8065				-1.0615	-0.6565	-0.9045		-0.7975	-1.0195	0.0745	-0.3265	-1.1755	-0.4565	-0.3545	-0.2095	-0.4145	0.5685	0.6075	0.0705	0.3265	-0.0635	0.2325	0.8605	0.0465	0.4885	0.3355	0.2365	0.1165	1.0445	1.1025	0.5585	0.1225
GENE97X	AGI_HUM1_OLIGO_A_23_P44291	690881 || CRTAP || Cartilage associated protein || Hs.517888 || NM_006371 ||	1	-0.619	-0.776	-0.508	-0.353	-0.455	-0.299	-0.433	-0.125	0.008	-0.558	-0.31	-0.855	-0.39	-0.62	-0.494	-0.498	-0.552	-0.798	-0.605	-0.265	-1.222	-0.642	-0.639	-0.122	-0.328	-0.015	-0.178	-0.211	0.001	-0.112	0.009	0.14	-0.146	0.375	0.101	0.166	0.501	0.718	0.988	0.227	0.256	-0.006	0.145	0.499	-0.085	0.122
GENE109X	AGI_HUM1_OLIGO_A_24_P233786	857122 || C1orf24 || Chromosome 1 open reading frame 24 || Hs.518662 || NM_052966 ||	1	-0.545	-0.49	-0.25	-0.456	-0.213	-0.194	-0.537	-0.731	-0.523	-0.701	-0.058	-0.777	-0.502	-0.834	-0.552	-0.594	-1.014	-1.258	-0.975	-0.919	-1.199	-1.024	-0.943	-0.17	-0.421	-0.223	0.051	-0.689	0	-0.21	0.172	0.547	0.344	0.479	0.487	0.637	0.866	0.852	0.877	0.554	0.554	0.123	-0.08	0.301	0.239	-0.023
GENE507X	AGI_HUM1_OLIGO_A_23_P421323	843741 || || || || I_1985061 ||	1	-0.7325		-0.2115	0.1055	0.0985	-0.5175	-0.4955	-0.7595	-0.5695	-0.6695	-0.5135	-0.9105	-0.7115	-0.7735	-0.5575		-0.8195	-1.0245	-1.0945	-0.3795		-0.9875	-1.1005	-0.2175	-0.2735	-0.1875	-0.3185	-0.7745	0.0925	0.0465	0.0875	0.4695	0.3385	0.6485	0.5435	0.7695	0.9335	0.7135	1.1785	0.9475	0.7785	-0.0965	0.0165	0.6375	0.2205	0.0695
GENE549X	AGI_HUM1_OLIGO_A_24_P72064	868061 || GHR || Growth hormone receptor || Hs.125180 || NM_000163 ||	1	-0.7345		-0.1755	-0.1545	-0.2205	-0.3985	-0.6845	-0.0235	-0.2685	-0.6515	-0.4375	-0.5125	-0.1855	-0.7115	-0.2565		-0.7445		-0.4075	-0.5945		-0.5765	-0.5055	-0.1235	-0.0855	-0.0385	-0.5435	-0.9345	-0.3025	-0.0615	0.3995		0.8815	0.5915	0.3785	0.7905	1.1495	1.2775	1.8415	0.5735		0.0235	0.1735	0.6155		0.4635
GENE139X	AGI_HUM1_OLIGO_A_23_P42969	684563 || FGL2 || Fibrinogen-like 2 || Hs.520989 || NM_006682 ||	1	-0.796	-0.806	-0.251	-0.302	-0.215	-0.248	-0.539	-0.471	-0.683	-1.263	-0.821	-1.005	-0.846	-0.858	-0.961	-0.99	-1.496	-0.759	-0.917	-1.113	-0.853	-1.222	-0.747	-0.436	-1.335	-0.608	-0.129	-0.943	-0.342	-0.324	1.415	1.566	1.625	0.402	1.263	1.257	1.602	0.922	1.34	1.263	1.419	0.097	0.95	1.26	0.343	-0.006
GENE177X	AGI_HUM1_OLIGO_A_23_P303671	772536 || ECM2 || Extracellular matrix protein 2, female organ and adipocyte specific || Hs.117060 || NM_001393 ||	1	-0.52	-0.477	-0.19	-0.31	0.051	-0.234	-0.321	-0.044	-0.07	-0.678	-0.469	-0.486	-0.506	-0.6	-0.637	-0.428	-0.648	-0.481	-0.336	-0.75	-0.358	-0.448	-0.578	-0.318	-0.43	-0.507	-0.022	-0.39	-0.115	-0.079	1.161	2.061	0.694	0.419	0.51	1.399	1.701	1.046	1.966	0.361	0.828	0.222	0.807	1.195	0.206	0.331
GENE482X	AGI_HUM1_OLIGO_A_24_P396702	854018 || DCL-1 || Type I transmembrane C-type lectin receptor DCL-1 || Hs.130014 || NM_014880 ||	1	-0.439	-0.366	-0.347	0.091	-0.037	-0.077	-0.37	-0.225	-0.258	-0.558	-0.366	-0.48	-0.416	-0.429	-0.58	-0.51	-0.591	-0.506	-0.444	-0.433		-0.715	-0.409	-0.161	-0.341	-0.223	-0.05	-0.154	0.038	-0.039	0.594	0.863	0.779	0.748	0.528	0.794	0.809	0.736	0.971	0.273	0.214	-0.085	0.72	1.097	0.293	-0.001
GENE303X	AGI_HUM1_OLIGO_A_23_P203920	695727 || SSPN || Sarcospan (Kras oncogene-associated gene) || Hs.183428 || NM_005086 ||	1	-0.7085	-0.6325	-0.2775	-0.1185	0.0535	-0.6545	-0.5245	-0.4895	-0.2455	-0.7565	-0.4755	-0.5975	-0.4735	-0.8195	-0.5695	-0.7145	-1.2375	-1.1385	-0.8645	-1.1255		-0.8855	-0.7365	-0.6155	-0.5535	-0.2205	-0.0995	-0.4775	-0.1955	-0.2625	0.4795	0.9645	0.3865	0.2475	0.1215	1.2925	1.1355	1.1275	1.3295	0.5405	0.5685	-0.0985	0.6685	0.9145	0.6925	0.2725
GENE142X	AGI_HUM1_OLIGO_A_23_P209564	691152 || CYBRD1 || Cytochrome b reductase 1 || Hs.221941 || NM_024843 ||	1	-0.82	-0.775	-0.189	0	0.156	-0.118	-0.455	0.163	0.072	-0.928	-0.349	-0.828	-0.872	-1.088	-1.003	-0.874	-1.027	-0.656	-0.864	-1.023	-0.152	-0.611	-0.747	-0.28	-0.441	-0.709	-0.735	-0.434	-0.499	-0.741	0.855	1.005	0.323	0.069	0.417	0.486	1.63	1.105	1.407	0.381	0.298	-0.107	1.094	0.896	0.005	-0.278
GENE155X	AGI_HUM1_OLIGO_A_23_P22682	689866 || ARMCX1 || Armadillo repeat containing, X-linked 1 || Hs.9728 || NM_016608 ||	1	-0.404	-0.403	-0.313	0.085	-0.036	0.047	-0.046	-0.111	-0.231	-0.452	-0.258	-0.501	-0.27	-0.289	-0.417	-0.737	-0.629	-0.494	-0.375	-0.402	-0.555	-0.345	-0.286	-0.264	-0.394	-0.457	0	-0.214	-0.193	-0.131	0.543	0.927	0.385	-0.065	0.108	0.357	0.915	0.427	0.766	0.243	0.42	0.09	0.71	0.502	0.256	-0.076
GENE201X	AGI_HUM1_OLIGO_A_23_P155848	684930 || DKK2 || Dickkopf homolog 2 (Xenopus laevis) || Hs.211869 || NM_014421 ||	1	-0.4235	-0.7785	-0.9805	-0.0005	-0.4665	-0.3475	-0.3155	-0.5345	-0.6565	-0.7565	-0.5115	-0.5955	-0.8805	-1.5895	-1.0105	-1.1905	-0.8505		-0.5695	-0.9645		-0.7215	-0.3875	0.4545	0.2105	-0.3715	-0.4715	-0.4485	0.1975	-0.2075			0.1905	-0.3255	0.1835	0.6685	1.0575	1.0725	1.1855	0.0855	0.6245	-0.0195	0.7385	0.5465	-0.1725	-0.2325
GENE540X	AGI_HUM1_OLIGO_A_23_P88069	696847 || LHFP || Lipoma HMGIC fusion partner || Hs.507798 || NM_005780 ||	1	-1.118	-1.051	-0.88	-0.072	-0.542	-0.017	-0.43	-0.485	-0.212	-1.393	-0.618	-0.732	-0.53	-1.256	-0.516	-0.827	-1.246	-0.332	-0.74	-0.834	-0.798	-0.819	-0.76	0	-0.204	-0.435	-0.492	-0.057	0.099	-0.428	1.119	1.091	0.354	0.259	0.837	1.265	1.351	0.886	1.252	0.344	0.628	0.367	0.585	0.694	0.023	-0.126
GENE391X	AGI_HUM1_OLIGO_A_23_P21485	691747 || FLJ20701 || Hypothetical protein FLJ20701 || Hs.409352 || NM_017933 ||	1	-0.6395	-0.6275	-0.5775	-0.0865	-0.3835	-0.6995	-0.6605	-0.6595	-0.1865	-0.8165	-0.5065	-0.7785	-0.6615	-1.1715	-0.7365	-0.9315	-0.8365	-0.9525	-0.7575	-0.7295	-0.8745	-0.8415	-0.5315	-0.0995	-0.1285	-0.2725	-0.3065	-0.4565	-0.0545	-0.2325	1.5695	1.4405	-0.1125	0.0595	0.4215	1.0425	1.5275	0.1475	0.6195	0.0545	0.1285	-0.0035	0.8665	0.7395	0.1005	-0.0265
GENE194X	AGI_HUM1_OLIGO_A_32_P46214	860530 || SLC9A9 || Solute carrier family 9 (sodium/hydrogen exchanger), isoform 9 || Hs.302257 || NM_173653 ||	1	-1.22	-0.875	-1.007	-0.242	-0.268	-0.414	-0.591	-0.476	-0.689	-1.319	-1.013	-1.108	-0.967	-1.287	-0.747	-1.458	-1.601	-1.231	-0.725	-0.996	-1.632	-1.544	-0.468	-0.424	-0.079	-0.245	0.105	-0.48	0.277	-0.182	0.52	1.399	0.684	0.687	0.637	1.065	0.723	0.303	0.47	0.172	0.437	0.027	0.773	1.454	0.247	0.209
GENE954X	AGI_HUM1_OLIGO_A_32_P210223	850324 || || || || I_1882608 ||	1	-0.294	-0.436	-0.303	0.165	-0.164	-0.336	-0.31	-0.401	-0.321	-0.29	-0.281	-0.404	-0.48	-0.455	-0.341	-0.638	-0.541	-0.424	-0.385	-0.493	-0.633	-0.206	-0.371	-0.286	-0.199	-0.003	0.117	-0.024	0.018	-0.092	0.466	0.526	0.079	0.047	0.006	0.551	0.241	0.273	0.327	0.069	0.363	-0.162	0.524	0.971	0.132	0.23
GENE246X	AGI_HUM1_OLIGO_A_23_P114740	685463 || CFHL1 || Complement factor H-related 1 || Hs.154224 || NM_002113 ||	1	-0.948	-1.253	-0.305	0.209	0	-0.483	-0.821	-0.303	-0.604	-2.013	-1.156	-1.191	-0.445	-1.675	-1.264	-1.72	-2.056	-0.678	-0.487	-1.565	-1.561	-1.286	-0.954	-0.597	-0.666	-0.83	-0.25	-0.618	-0.552	-0.68	0.675	1.347	1.217	1.054	0.861	1.331	1.335	1.055	1.174	0.993	0.264	-0.236	0.196	0.321	0.484	0.303
GENE974X	AGI_HUM1_OLIGO_A_23_P200160	692272 || || || || NM_001014975 ||	1	-1.459		-0.406	-0.097	0.112	-0.352	-0.817	-0.409	-0.128	-1.918	-0.864	-1.456	-0.859	-1.553	-0.61	-1.589	-2.288		-0.369	-1.347		-1.649	-1.076	-0.763	-0.43	-0.664	-1.294	-1.482	-1.323	-0.365	-0.216	1.078	0.615	0.586	1.092	1.587	1.258	0.974	0.925	0.877	-0.331	0.104	0.139	-0.055		0.094
GENE542X	AGI_HUM1_OLIGO_A_23_P27315	682181 || EMILIN2 || Elastin microfibril interfacer 2 || Hs.532815 || NM_032048 ||	1	-0.77	-0.495	-0.33	0.029	-0.019	-0.195	-0.359	-0.372	-0.344	-0.941	-0.568	-0.733	-0.495	-0.882	-0.271	-0.952	-1.49	-0.235	-0.484	-0.886	-1.217	-1.224	-0.509	-0.148	-0.072	0.286	-0.602	-0.68	0.336	0.018	0.596	1.081	1.095	1.162	0.328	0.721	1.181	-0.095	0.579	0.768	0.801	0.497	0.154	0.544	-0.025	0.22
GENE769X	AGI_HUM1_OLIGO_A_23_P87700	681887 || MFAP5 || Microfibrillar associated protein 5 || Hs.512842 || NM_003480 ||	1	-0.514	-0.669	-0.179	0.569	-0.034	-0.47	-0.696	-0.908	-1.077	-1.022	-0.142	-0.48	0	-1.185	-0.796	-0.978	-1.081	-0.123	-0.422	-0.864	-1.085	-0.382	-0.093	-0.287	-0.371	-0.43	-0.529	-0.391	0.962	-0.374	1.195	1.58	1.872	1.7	0.64	1.836	2.264	0.864	1.387	0.266	1.795	0.188	1.348	1.173	0.811	0.466
GENE284X	AGI_HUM1_OLIGO_A_32_P83915	854241 || || Similar to ARHQ protein || Hs.512381 || XM_209429 ||	1	-0.3195		-0.4815	0.1155	0.0675	-0.6975	-0.5985	-0.5645		-0.9005	-0.5735	-0.8895	-0.7325	-0.3275						-0.7875		-0.3875	-0.4785	-0.0945	-0.2315	-0.2445	-0.0585	-0.1545	0.0115	0.0645	0.0915	0.6345	0.3845	0.0675	-0.0235	0.3495	0.7045	0.5465	0.9135	-0.0285	-0.4805	-0.1655	0.0885	0.3265	0.0475	0.2845
GENE472X	AGI_HUM1_OLIGO_A_24_P132624	855648 || NIPSNAP3B || Nipsnap homolog 3B (C. elegans) || Hs.46699 || NM_018376 ||	1	-0.3555		-0.4845	0.0455	0.0665	-0.4135	-0.4765	-0.5525	-0.3215	-0.5355	-0.4995	-0.4985	-0.6665	-0.3465			-0.7215	-0.7095	-0.3855	-0.3035	-0.8425	-0.5135	-0.2275	-0.2475	-0.2575	-0.6165	0.0305	-0.1685	0.3015	0.1465	-0.0005	-0.0495	0.5285	0.3365	0.5035	0.9085	0.7155	0.6415	1.0405	0.3345	-0.1945	0.1965	0.2905	0.7695	0.3625	-0.0965
GENE403X	AGI_HUM1_OLIGO_A_24_P862083	855766 || || CDNA FLJ31059 fis, clone HSYRA2000832 || Hs.548964 || AK055621 ||	1	-0.3175	-0.4855	-0.5155	0.0775	-0.3745	-0.4755	-0.4705	-0.4955	-0.4195	-0.4625	-0.3855	-0.2945	-0.4715	-0.7525	-1.1705		-0.8865	-0.9705	-0.5005	-0.4085		-0.6255		0.0965	0.1155	-0.1365	-0.2665	-0.0965	0.3445	0.0095	0.1785	0.6245	0.2855	0.3195	0.3005	0.5495	0.2505	0.0725	0.4535	-0.0095	-0.0045	-0.0085	0.2565	0.6445	0.1375	-0.0095
GENE210X	AGI_HUM1_OLIGO_A_23_P140029	687741 || UBL3 || Ubiquitin-like 3 || Hs.145575 || NM_007106 ||	1	-0.358	-0.63	-0.506	0.059	-0.216	-0.271	-0.561	-0.146	-0.539	-0.439	-0.119	-0.626	-0.96	-0.593	-1.008	-1.009	-0.876	-0.73	-0.522	-0.822	-0.983	-1.037	-0.491	-0.192	-0.011	-0.151	-0.567	-0.314	-0.369	0.073	0.22	0.801	-0.066	0.015	-0.022	0.353	0.828	0.407	0.258	0.307	0.045	0.134	1.08		0.393	0.14
GENE219X	AGI_HUM1_OLIGO_A_32_P50834	859423 || DIAPH2 || Diaphanous homolog 2 (Drosophila) || Hs.226483 || NM_006729 ||	1	-0.12	-0.112	0	0.288	-0.023	-0.179	-0.573	-0.52	-0.427	-0.472	-0.253	-0.585	-0.351	-0.558	-0.605	-0.49	-0.464	-0.546	-0.33	-0.738	-0.654	-0.643	-0.231	0.181	-0.237	-0.021	0.083	-0.14	-0.232	-0.021	0.215	0.359	0.397	0.343	0.278	0.313	0.712	0.48	0.684	0.13	0.006	-0.057	0.252	0.366	0.454	0.162
GENE264X	AGI_HUM1_OLIGO_A_32_P524014	856859 || UTRN || Utrophin (homologous to dystrophin) || Hs.133135 || AK023675 ||	1	-0.264	-0.4	-0.26	0.049	-0.235	-0.254	-0.142	-0.194	-0.347	-0.578	-0.231	-0.297	-0.394	-0.441	-0.697	-0.519	-0.65	-0.448	-0.319	-0.597	-0.907	-0.509	0.054	0.025	-0.221	-0.397	0.023	0.082	-0.107	-0.246	0.376	0.403	0.417	0.171	0.261	0.233	0.448	0.277	0.591	0.028	0.309	-0.237	0.786	0.539	0.226	0.164
GENE387X	AGI_HUM1_OLIGO_A_23_P369994	859474 || DCAMKL1 || Doublecortin and CaM kinase-like 1 || Hs.507755 || NM_004734 ||	1	-0.261	-0.503	-0.613	0.176	-0.129	0.206	0.001	-0.153	-0.001	-0.97	-0.54	-0.751	-0.434	-0.765	-1.155	-0.593	-1.073	-0.603	-0.615	-0.916	-0.957	-0.893	-0.444	0.046	-0.355	-0.634	-0.338	-0.354	-0.361	-0.429	0.73	0.93	0.176	-0.044	0.54	0.575	1.014	0.485	0.642	-0.08	0.254	0	0.845	0.668	0.404	0.278
GENE947X	AGI_HUM1_OLIGO_A_24_P360078	849288 || LRBA || LPS-responsive vesicle trafficking, beach and anchor containing || Hs.480938 || NM_006726 ||	1	-0.185	-0.152	-0.14	0.17	0.137	-0.1	-0.122	-0.445	-0.171	-0.18	-0.232	-0.218	-0.368	-0.087	-0.345	-0.363	-0.369	-0.351	-0.44	-0.25	-0.457	-0.352	-0.301	0.002	-0.08	-0.08	0.132	-0.201	-0.065	-0.238	0.209	0.408	0.259	0.139	0.119	0.234	0.381	0.225	0.144	0.162	0.401	-0.062	0.577	0.709	0.198	0.147
GENE568X	AGI_HUM1_OLIGO_A_24_P214754	850489 || || || || NM_001018076 ||	1	-0.385	-0.592	-0.808	0.146	-0.153	-0.335	-0.535	-0.306	-0.264	-0.713	-0.006	-0.421	-0.552	-1.231	-1.056	-0.856		-0.662	-1.501	-0.649		-0.751	0	-0.159	-0.171	-0.118	-0.064	-0.341	0.077	0.005	-0.318	0.652	0.405	0.23	0.009	0.347	0.764	0.569	0.719	0.478	0.054	0.168	0.212	0.627	0.31	-0.056
GENE459X	AGI_HUM1_OLIGO_A_23_P416608	852906 || LAMP2 || Lysosomal-associated membrane protein 2 || Hs.496684 || NM_013995 ||	1	-0.36	-0.395	-0.497	0.053	-0.27	-0.084	-0.342	-0.107	-0.27	-0.534	-0.397	-0.287	-0.487	-0.732	-0.82	-1.119	-1.079	-0.454	-0.431	-0.651	-0.634	-0.571	-0.42	0.206	-0.058	-0.413	0.218	-0.301	0.266	-0.1	-0.159	0.297	0.272	0.116	0.068	0.361	0.497	0.16	0.633	0.448	0.066	0.101	0.295	0.276	0.107	-0.163
GENE500X	AGI_HUM1_OLIGO_A_24_P940499	845336 || || || || D80006 ||	1	-0.4215		-0.8135	0.0055	-0.0355	-0.4775	-0.2855	-0.6075	-0.5305	-0.6525	-0.7295	-0.8235	-0.7575	-0.2355		-1.1395		-0.8915	-0.6525	-0.2515		-0.5565	-0.2525	-0.0935	-0.3315	-0.7395	0.0235	-0.2165	0.1865	-0.0395	0.1145	0.4615	0.3535	0.2395	0.3555	0.2075	0.3885	0.2745	0.3615	0.4045	0.1595	0.1525	0.5195	0.5065	0.3855	-0.0235
GENE118X	AGI_HUM1_OLIGO_A_24_P287473	847065 || SAV1 || Salvador homolog 1 (Drosophila) || Hs.257341 || NM_021818 ||	1	-0.873	-0.907	-1.231	-0.364	-0.409	-0.358	-0.766	-0.775	-0.83	-1.099	-0.765	-1.081	-1.012	-0.783	-1.124	-1.311	-1.283	-0.909	-0.591	-0.789	-1.656	-1.158	-0.477	-0.263	-0.554	-0.809	-0.097	-0.64	-0.649	-0.06	0.319	0.466	0.304	0.167	0.314	0.529	0.727	0.388	0.846	0.2	0.287	0	0.246	0.785	0.262	0.265
GENE855X	AGI_HUM1_OLIGO_A_24_P328492	850038 || SOCS5 || Suppressor of cytokine signaling 5 || Hs.468426 || NM_014011 ||	1	-0.353	-0.547	-0.796	-0.03	-0.2	-0.569	-0.523	-0.859	-0.78	-0.726	-0.534	-0.668	-0.68	-0.97		-1.034				-0.795		-0.46	-0.389	0.291	-0.798	-0.399	-0.207	-0.475	-0.136	-0.053	0.002	0.002	0.042	0.09	0.016	0.069	0.559	0.574	0.675	0.056	-0.316	0.147	0.436	0.565	0.34	-0.01
GENE767X	AGI_HUM1_OLIGO_A_24_P233917	850534 || KIAA0494 || KIAA0494 gene product || Hs.100874 || NM_014774 ||	1	-0.238	-0.406	-0.546	0.004	-0.438	-0.214	-0.468	-0.085	-0.385	-0.591	-0.31	-0.246	-0.398	-0.632	-0.453	-0.738	-1.127	-0.525	-0.42	-0.26	-0.758	-0.637	-0.048	0.164	-0.178	-0.455	0.063	-0.218	0.144	-0.189	0.18	0.487	0.278	0.113	0.227	0.37	0.477	0.168	0.49	0	-0.153	0.116	0.351	0.233	0.187	-0.052
GENE882X	AGI_HUM1_OLIGO_A_23_P213518	683758 || CAST || Calpastatin || Hs.440961 || NM_173060 ||	1	-0.593	-0.65	-0.661	0.217	-0.268	0.032	-0.386	-0.538	-0.581	-1.085	-0.096	-0.356	-0.552	-0.911	-0.853	-0.495	-0.959	-0.815	-0.832	-0.5	-0.728	-1.085	-0.341	0.088	-0.188	-0.449	-0.411	-0.28	-0.079	-0.261	0.188	0.379	0.122	-0.03	-0.093	0.022	0.513	0.43	0.482	0.294	0.387	0.107	0.301	0.184	0.163	-0.043
GENE605X	AGI_HUM1_OLIGO_A_23_P127117	686999 || CCDC6 || Coiled-coil domain containing 6 || Hs.327068 || S72869 ||	1	-0.195	-0.369	-0.591	0.294	-0.267	-0.254	-0.511	-0.437	-0.42	-0.775	-0.436	-0.792	-0.542	-0.606	-1.22	-1.024	-0.893	-1.313	-0.794	-0.665	-1.312	-0.784	-0.453	0.226	-0.115	-0.389	-0.172	-0.136	0.033	0.108	-0.101	0.239	0.057	0.049	-0.111	0.17	0.284	0.238	0.535	0.181	0.014	0.044	-0.062	0.364	0.434	0.103
GENE635X	AGI_HUM1_OLIGO_A_23_P17345	684265 || MAFB || V-maf musculoaponeurotic fibrosarcoma oncogene homolog B (avian) || Hs.169487 || NM_005461 ||	1	-0.902	-0.717	-0.454	0.024	0.301	-0.633	-0.881	-0.336	-0.37	-0.831	-0.271	-0.967	-0.826	-1.748	-1.229	-0.715	-0.561	-0.899	-0.594	-1.134	-1.465	-1.697	-0.898	0.049	-0.504	-0.548	-0.654	0.011	0.49	0.27	0.104	0.384	0.437	0.729	0.029	0.224	0.548	-0.011	0.363	0.229	0.185	-0.563	0.434	0.092	0.423	-0.27
GENE648X	AGI_HUM1_OLIGO_A_23_P46045	695856 || RGS5 || Regulator of G-protein signalling 5 || Hs.24950 || NM_003617 ||	1	-1.334		-0.6	0.199	0.388	0.161	-0.297	-0.728	-0.441	-0.917	-0.266	-0.945	-1.026	-1.271	-1.11		-1.348	-0.704	-1.226	-1.475		-1.764	-0.423	0.231	0.405	0.067	-1.595	-1.256	0.015	0.49	0.274	0.87	1.252	0.774	-0.269	0.34	1.203	1.803	1.896	1.173	1.264	0.096	0.536	0.793	0.799	-0.072
GENE603X	AGI_HUM1_OLIGO_A_23_P378416	774564 || GPM6B || Glycoprotein M6B || Hs.495710 || NM_005278 ||	1	-0.82		-0.609	-0.202	-0.23	-0.725	-0.619	-0.645	-0.343	0.084	-0.291	-0.377	0.048	-0.624	-0.457			-0.893	-0.517	-0.731		-0.714	-0.575	-0.113	-0.487	-0.484	0.495	-0.384	0.156	0.069	0.608	0.72	0.692	0.771	-0.024	0.226	0.952	0.721	1.228	0.139	0.417	0.118	0.42	0.386	0.79	0.262
GENE913X	AGI_HUM1_OLIGO_A_32_P132317	846007 || || || || THC1551463 ||	1	-1.0085	-0.8055	-0.3955	-0.0005	0.0465	-0.3775	-0.4845	-0.3655	-0.1815	-0.3965	-0.6675	-0.5555	-0.5955	-0.7245	-0.6805		-0.9685	-1.0225	-0.7715	-0.8605		-1.3655	-1.0645	-0.6015	-0.3645	-0.4855	-0.4305	-1.0295	0.3035	0.1135	0.7585	0.6435	1.0795	0.7905	-0.3715	0.3525	1.0605	0.7325	0.9805	0.6135	0.7965	-0.1055	0.6745	0.9605	0.4895	0.6325
GENE594X	AGI_HUM1_OLIGO_A_23_P310257	858676 || KLK2 || Kallikrein 2, prostatic || Hs.515560 || NM_005551 ||	1	-0.0045	-0.0685	-0.2035	-0.2845	-0.0415	-0.2785	-0.2105	-0.3565	-0.3045	-0.1095	-0.2215	-0.1415	-0.3635	-0.6155	-0.2305	-0.3685	-0.4975	-0.4815	-0.1695	-0.1165		-0.2705	-0.0485	-0.0515	-0.1945	-0.1205	-0.0245	0.0555	0.1345	0.0345	0.0505	0.2435	0.2755	0.0155	-0.1395	0.0735	0.1705	0.1225	0.0645	0.0115	0.4495	-0.0635	0.4375	0.2815	0.0595	0.0475
GENE802X	AGI_HUM1_OLIGO_A_24_P39101	851277 || KCTD10 || Potassium channel tetramerisation domain containing 10 || Hs.524731 || NM_031954 ||	1	-0.612		-0.538	-0.203	-0.086	-0.811	-0.522	-0.765	-0.792	-0.599	-0.234	-0.597	-0.449	-1.418					-0.58			-0.802	-0.549	-0.18	-0.281	-0.865	-0.405	-0.794	0.174	0.047	0.03	0.469	0.409	0.611	-0.372	0.181	0.649	0.544	0.78	0.334	0.331	-0.38	0.418	0.787	0.427	0.411
GENE865X	AGI_HUM1_OLIGO_A_32_P167239	867585 || FLJ36748 || Hypothetical protein FLJ36748 || Hs.483793 || NM_152406 ||	1	-0.152	-0.257	-0.288	-0.024	0.199	-0.382	-0.156	-0.286	-0.137	-0.308	-0.044	-0.386	-0.187	-0.696	-0.451	-0.313	-0.397	-0.321	-0.235	-0.15	-0.387	-0.219	-0.369	-0.395	-0.278	-0.152	-0.228	-0.15	-0.116	0.078	-0.008	0.258	0.002	0.064	-0.411	-0.226	0.383	0.205	0.384	-0.03	-0.037	-0.188	0.039	0.288	0.322	0.179
GENE676X	AGI_HUM1_OLIGO_A_32_P422453	862682 || || || || NM_015262 ||	1	-0.267	-0.193	-0.207	0.146	0.047	0.016	-0.363	-0.36	-0.344	-0.418	-0.286	-0.514	-0.326	-0.666	-0.549	-0.547	-0.684	-0.495	-0.356	-0.294	-0.571	-0.75	-0.194	-0.038	-0.141	0.154	0.472	-0.313	0.167	0.064	-0.004	0.106	0.231	0.239	-0.268	0.055	0.534	0.301	0.639	0.017	-0.364	-0.268	-0.077	-0.039	0.309	0.009
GENE879X	AGI_HUM1_OLIGO_A_24_P20954	856708 || TFAP2B || Transcription factor AP-2 beta (activating enhancer binding protein 2 beta) || Hs.33102 || NM_003221 ||	1	-0.4425	-0.2075	0.0485	0.0125	0.0885	-0.4315	-0.6725	-0.4915	-0.5325	-0.3645	-0.1275	-0.6815	0.0685	-0.7075	-0.7035	-0.6085	-1.1075		-0.5255	-0.5505	-1.3915	-0.8335	-0.5575	-0.4125	-0.4105	-0.4085	0.4915	-0.6365	-0.0595	0.0265	-0.0615	-0.0035	0.6965	0.3015	-0.2745	0.5495	0.7135	0.6065	0.5705	-0.0335	-0.3515	-0.1475	0.8025	0.3235	0.2395	-0.0455
GENE416X	AGI_HUM1_OLIGO_A_23_P29953	681237 || IL15 || Interleukin 15 || Hs.311958 || NM_172175 ||	1	-0.134	-0.499	-0.653	-0.031	-0.142	-0.061	-0.052	-0.461	-0.278	-0.474	-0.563	-0.699	-0.679	-0.861	-0.575	-0.973	-0.719	-0.689	-0.515	-0.405	-0.498	-0.61	-0.047	0.243	0.068	0.058	0.566	-0.123	-0.076	-0.068	0.352	0.337	0.977	0.62	0.096	0.356	0.238	0.429	0.475	0.57	0.349	-0.096	0.147	0.774	0.18	-0.019
GENE647X	AGI_HUM1_OLIGO_A_32_P213521	849672 || EMCN || Endomucin || Hs.152913 || AL133118 ||	1	-0.621	-0.872	-0.507	-0.226	-0.347	-0.436	-0.335	-0.376	-0.308	-0.796	-0.697	-0.766	-0.744	-1.011	-1.09	-1.052	-1.112	-0.676	-0.602	-0.704		-0.539	-0.586	-0.342	-0.336	-0.52	0.164	-0.121	-0.101	-0.343	0.682	1.026	0.777	0.072	0.04	1.182	0.196	0.696	0.308	0.715	0.589	-0.288	0.289	0.584	-0.057	0.408
GENE226X	AGI_HUM1_OLIGO_A_24_P876522	868021 || LOC493869 || Similar to RIKEN cDNA 2310016C16 || Hs.289044 || AK022110 ||	1	-0.11	-0.297	-0.309	0.382	0.076	-0.388	-0.423	-0.546	-0.509	-0.815	-0.293	-0.499	-0.752	-1.061	-0.933	-1.093	-0.839	-0.358	-0.213	-1.476	-0.698	-0.206	-0.582	-0.039	-0.21	-0.076	0.111	0.258	-0.206	0	0.512	0.365	0.915	0.761	0.397	0.387	0.476	0.982	0.946	0.454	0.373	0.057	0.05	0.521	0.416	-0.13
GENE868X	AGI_HUM1_OLIGO_A_32_P118586	868823 || FLJ34969 || Hypothetical protein FLJ34969 || Hs.91085 || NM_152678 ||	1	-0.171	-0.359	-0.256	0.137	-0.132	-0.174	-0.108	-0.546	-0.244	-0.272	-0.321	-0.412	-0.406	-0.205	-0.25	-0.31	-0.371	-0.366	-0.207	-0.242	-0.674	-0.106	-0.161	0.112	-0.133	-0.056	0.492	0.139	-0.118	0.007	0.17	0.173	0.348	0.221	0.183	0.213	0.461	0.33	0.649	0.03	0.291	0.144	0.276	0.293	0.077	0.001
GENE610X	AGI_HUM1_OLIGO_A_32_P225328	847393 || PDGFC || Platelet derived growth factor C || Hs.148162 || NM_016205 ||	1	-0.046	-0.288	-0.063	0.167	-0.059	-0.168	-0.116	-0.207	0.025	-0.061	-0.229	-0.078	-0.227	-0.094	-0.235	-0.404	-0.287	-0.206	-0.235	-0.346	-1.023	-0.436	-0.143	0.032	0.038	-0.158	0.169	0.193	0.072	0.069	0.209	0.172	0.361	0.289	-0.03	0.291	0.359	0.332	0.349	0.177	0.234	0.038	0.296	0.279	0.027	-0.173
GENE453X	AGI_HUM1_OLIGO_A_23_P142560	681184 || ZFHX1B || Zinc finger homeobox 1b || Hs.34871 || NM_014795 ||	1	-0.345	-0.647	-0.442	-0.017	-0.452	-0.627	-0.709	-0.587	-0.406	-0.719	-0.324	-0.652	-0.385	-0.884	-0.19	-0.619	-0.745	-0.595	-0.206	-0.347	-0.564	-0.624	-0.107	-0.511	-0.249	-0.23	0.602	-0.054	0.14	-0.171	0.027	0.353	1.091	0.211	0	0.324	0.747	0.505	0.611	0.825	0.309	-0.196	-0.379	0.141	0.51	0.357
GENE659X	AGI_HUM1_OLIGO_A_24_P355649	845780 || FLI1 || Friend leukemia virus integration 1 || Hs.504281 || NM_002017 ||	1	-0.273	-0.674	-0.401	0.027	-0.345	-0.461	-0.732	-0.569	-0.409	-0.481	-0.119	-0.539	-0.173	-0.068	0.161	-0.79	-0.549	-0.59	-0.02	0.002	-1.106	-0.726	-0.191	0.149	-0.106	-0.416	0.685	-0.171	0.182	0.284	0.618	0.918	1.032	0.978	0.181	0.438	0.493	1.154	1.187	0.995	0.414	-0.059	-0.024	0.474	0.513	0.253
GENE517X	AGI_HUM1_OLIGO_A_24_P826348	850916 || || || || THC1429821 ||	1	-0.1755	-0.1135	-0.1755	-0.1665	0.0885	-0.0805	-0.0175	-0.3865	-0.0745	0.0215	-0.3075	-0.3495	-0.4675	-0.5735	0.0425	-0.5315	-0.3275	-0.5835	-0.7965	-0.7265		-0.6485	-0.5235	-0.3345	-0.5025	-0.1055	0.0145	-0.7295	-0.2445	-0.5825	0.4045	0.5055	0.0065	-0.1475	0.0625	0.0675	0.3045	0.2465	0.5705	0.4035	0.4005	0.0725	0.2025	0.0325	0.4185	0.1895
GENE632X	AGI_HUM1_OLIGO_A_32_P53524	861821 || || || || I_1861543 ||	1	-0.613	-0.848	-0.348	-0.231	-0.352	0.218	-0.029	-0.301	-0.104	-0.496	-0.202	-0.727	-1.164	-0.796	-0.239	-0.434	-0.844	-1.17	-1.321	-0.561		-1.033	-0.645	-0.253	-0.526	-0.606	-0.412	-1.527	-0.827	-0.334	1.029	1.343	0.56	0.046	-0.002	0.574	1.072	0.31	0.315	-0.214	1.249	0.521	1.147	0.463	0.467	1.065
GENE744X	AGI_HUM1_OLIGO_A_23_P422831	774890 || C9orf61 || Chromosome 9 open reading frame 61 || Hs.118003 || NM_004816 ||	1	-0.336	-0.587	-0.152	0.165	-0.232	-0.044	-0.145	-0.594	-0.448	-0.303	-0.344	-0.379	-0.537	-0.916	-0.669	-0.178	-1.08	-0.818	-0.709	-0.168	-0.868	-0.692	-0.465	-0.152	-0.088	-0.306	0.183	-0.911	-0.112	-0.607	0.433	0.512	0.292	0.035	0.184	0.823	1.098	0.554	1.058	0.34	0.536	0	0.853	0.347	0.338	0.245
GENE750X	AGI_HUM1_OLIGO_A_23_P23783	687526 || MYOC || Myocilin, trabecular meshwork inducible glucocorticoid response || Hs.436037 || NM_000261 ||	1	-1.0865	-0.7945	-0.4115	-0.3345	-0.1375	-0.3855	-0.4705	-0.2455	-0.0745	-1.1385	-0.8005	-1.2345	-0.9945	-1.0085	-0.8355	-0.5095	-0.9305	-1.1675	-1.0175	-0.6975		-0.2115	-0.9425	-0.7095	-0.3775	-0.3595	-0.9285	-1.1775	-0.7045	-0.8455	0.9485	2.5255	0.2325	-0.4275	0.2175	1.7045	1.9175	0.9315	1.1715	-0.1365	0.6905	0.3835	0.9265	0.8605	0.6675	1.2625
GENE692X	AGI_HUM1_OLIGO_A_23_P33364	681457 || || || || NM_001009555 ||	1	-1.001	-0.444	-0.604	-0.008	-0.217	-0.045	-0.367	0.055	-0.144	-0.676	-0.647	-0.354	-0.521	-0.958	-0.312	-0.786	-0.492	-0.579	-0.414	-1.224	-0.838	-1.651	-0.421	0.084	-0.452	-0.747	-0.604	-1.311	-0.332	-0.692	0.396	0.684	0.194	0.091	0.317	0.457	0.765	0.607	0.892	0.37	0.696	0.214	0.246	0.272	0.396	0.358
GENE651X	AGI_HUM1_OLIGO_A_23_P58359	696577 || ADH1A || Alcohol dehydrogenase 1A (class I), alpha polypeptide || Hs.368549 || NM_000667 ||	1	-1.101	-0.973	-0.636	-0.268	-0.342	-0.727	-0.791	0.017	0.106	-1.224	-0.907	-0.896	-0.775	-2.059	-0.055	-0.95			-0.11	-0.282		-1.021	0.068	-0.378	-0.283	-1.003	-0.907	-0.976	-0.563	-0.954	1.205	1.31	0.368	-0.19	0.725	1.161	1.407	0.85	0.916	-0.118	0	-0.048	0.718	0.765	0.507	0.388
GENE963X	AGI_HUM1_OLIGO_A_23_P81158	685739 || ADH1C || Alcohol dehydrogenase 1C (class I), gamma polypeptide || Hs.2523 || NM_000669 ||	1	-1.206	-1.055	-0.465	-0.71	-0.101	-0.43	-0.938	0.219	0.473	-0.981	-0.558	-0.64	-0.374	-1.648	0.128	-0.655	-0.882		-0.587	-0.819		-1.366	-0.765	-0.245	-0.368	-0.563	-1.302	-1.572	-0.309	-0.334	1.085	1.565	1.106	0.499	0.985	1.817	1.949	1.161	1.408	0.209	1.61	0.616		-1.233	0.747	0.735
GENE437X	AGI_HUM1_OLIGO_A_23_P94338	855714 || ENPP2 || Ectonucleotide pyrophosphatase/phosphodiesterase 2 (autotaxin) || Hs.190977 || NM_006209 ||	1	-0.234	-0.184	-0.257	0.096	-0.021	0.005	-0.112	0.016	-0.045	-0.213	-0.129	-0.209	-0.162	-0.397	-0.413	-0.524	-0.518	-0.444	-0.255	0.497	-0.645	-0.281	-0.391	-0.088	-0.161	-0.306	0.016	-0.07	0.351	-0.041	0.466	0.837	0.804	0.368	0.262	0.437	0.509	0.531	0.794	0.284	0.146	-0.077	0.193	0.27	0.086	0.084
GENE185X	AGI_HUM1_OLIGO_A_24_P707530	859074 || || || || THC1591470 ||	1	-0.347	-0.539	-0.678	-0.427	-0.41	-0.535	-0.449	-0.607	-0.54	-0.234	-0.446	-0.765	-0.776	0.117	-1.009	-0.847	-1.217	-0.726	-0.335	-0.48		-0.369	-0.38	0.188	-0.29	0.014	-0.033	-0.063	-0.097	0.474	0.386	0.813	1.26	1.068	-0.002	0.307	0.594	0.8	1.204	0.598	-0.023	-0.002	0.054	0.52	0.079	-0.175
GENE757X	AGI_HUM1_OLIGO_A_23_P1552	684864 || CTSC || Cathepsin C || Hs.128065 || NM_001814 ||	1	-0.097	-0.05	-0.358	-0.131	0.035	-0.178	-0.248	-0.289	0.04	-0.4	-0.09	-0.442	-0.328	0.023	-0.114	-0.99	-0.519	-0.471	-0.255	-0.296	-0.563	-0.277	-0.15	0.192	-0.07	-0.534	-0.125	-0.036	0.217	0.269	0.27	0.781	1.165	1.317	0.295	0.735	0.696	0.451	0.968	0.253	0.533	0.147	0.27	0.859	0.236	0
GENE119X	AGI_HUM1_OLIGO_A_23_P327069	856019 || KIAA0232 || KIAA0232 gene product || Hs.79276 || NM_014743 ||	1	-0.245	-0.046	-0.266	0.017	0.06	-0.411	-0.604	-0.05	-0.26	-0.271	-0.226	-0.322	-0.002	0.227	-0.11	-0.314	-0.402	-0.268	-0.298	-0.03	-0.813	-0.378	0.02	-0.052	-0.084	-0.388	0.043	-0.119	-0.118	-0.114	0.535	0.767	0.554	0.23	0.37	0.233	0.687	0.684	0.709	0.67	0.446	0.249	0.212	0.323	-0.001	-0.329
GENE693X	AGI_HUM1_OLIGO_A_24_P257348	862994 || ARL6IP5 || ADP-ribosylation-like factor 6 interacting protein 5 || Hs.518060 || NM_006407 ||	1	-0.331	-0.321	-0.406	-0.175	-0.533	0.058	-0.162	-0.033	-0.036	-0.303	-0.089	-0.554	-0.072	-0.068	-0.258	0.127	-0.872	-0.202	0.144	-0.091	-0.798	-0.06	0.288	0	-0.405	-0.666	0.422	0.371	0.011	-0.026	0.41	0.751	0.671	0.549	0.392	0.741	1.075	1.016	1.153	0.335	0.383	0.202	0.29	0.478	-0.103	-0.546
GENE328X	AGI_HUM1_OLIGO_A_24_P113824	865877 || SMP1 || NPD014 protein || Hs.523054 || NM_014313 ||	1	-0.184	-0.132	-0.218	-0.051	-0.252	0.211	0.059	0.238	-0.026	-0.203	0.011	-0.313	-0.142	-0.271	-0.188	-0.36	-0.217	-0.331	-0.282	-0.19	-0.161	-0.152	0.086	-0.295	-0.185	0.01	-0.214	0.033	-0.023	0.053	0.261	0.492	0.792	0.364	0.326	0.372	0.489	0.225	0.539	0.37	0.068	0.027	0.001	0.106	0.02	-0.06
GENE485X	AGI_HUM1_OLIGO_A_24_P280113	869793 || IL13RA1 || Interleukin 13 receptor, alpha 1 || Hs.496646 || NM_001560 ||	1	-0.449	-0.388	-0.179	-0.072	0.03	0.002	-0.325	-0.153	-0.248	-0.466	-0.445	-0.423	-0.061	-0.128	-0.018	-0.166	-0.436	-0.069	-0.165	-0.37	-0.398	-0.268	-0.218	-0.156	-0.293	-0.024	-0.112	0.698	0.168	0.051	0.351	0.706	0.714	0.792	0.578	0.623	0.531	0.578	0.701	0.489	0.439	0.279	-0.111	0.166	-0.038	-0.052
GENE715X	AGI_HUM1_OLIGO_A_23_P211957	692504 || TGFBR2 || Transforming growth factor, beta receptor II (70/80kDa) || Hs.82028 || NM_003242 ||	1	-0.302	-0.578	-0.504	0.107	-0.172	0	-0.206	-0.04	-0.123	-0.822	-0.161	-0.442	-0.335	-0.281	-0.15	-0.234	-0.811	0.03	0.192	-0.334	-0.783	-0.383	0.074	-0.215	-0.075	-0.283	-0.306	0.08	0.297	0.034	0.67	0.933	1.101	0.997	0.783	1.08	0.647	0.988	1.063	0.608	0.139	-0.105	0.371	0.533	0.161	-0.027
GENE478X	AGI_HUM1_OLIGO_A_23_P34144	689174 || MAGEH1 || Melanoma antigen, family H, 1 || Hs.279819 || NM_014061 ||	1	-0.175	-0.319	-0.143	-0.002	-0.118	-0.185	-0.16	-0.087	-0.1	-0.199	-0.188	-0.15	-0.183	-0.242	-0.284	-0.096	-0.402	-0.232	-0.058	-0.181	0.125	-0.066	0.019	-0.145	-0.2	-0.195	0.059	0.637	0.039	-0.044	0.436	0.593	0.281	0.208	0.112	0.506	0.639	0.819	0.769	0.399	0.492	0.148	0.34	0.411	-0.023	-0.144
GENE593X	AGI_HUM1_OLIGO_A_23_P154037	692329 || AOX1 || Aldehyde oxidase 1 || Hs.406238 || NM_001159 ||	1	-0.119	-0.222	-0.092	0.193	-0.008	-0.123	-0.115	0.119	-0.024	-0.353	-0.173	-0.179	-0.171	-0.304	-0.332	0.047	-0.37	-0.077	-0.135	-0.208	-0.167	-0.024	-0.082	-0.182	-0.209	-0.16	-0.119	0.352	0.212	-0.103	0.632	0.965	0.257	0.45	0.306	0.593	0.561	0.381	0.52	-0.067	0.492	0.107	0.712	0.662	0.09	-0.047
GENE323X	AGI_HUM1_OLIGO_A_24_P97703	869555 || PAM || Peptidylglycine alpha-amidating monooxygenase || Hs.369430 || NM_000919 ||	1	-0.285	-0.406	-0.617	0.019	-0.147	-0.191	-0.365	-0.325	-0.343	-0.625	-0.373	-0.447	-0.304	-0.384	-0.314	-0.087	-0.331	-0.136	-0.027	-0.374	-0.06	0.072	-0.2	-0.243	-0.29	0.042	-0.089	-0.08	-0.284	-0.47	1.046	1.068	0.046	-0.02	0.14	0.552	1.131	0.443	0.706	0.381	0.424	0.184	0.692	0.428	-0.154	-0.076
GENE503X	AGI_HUM1_OLIGO_A_23_P213678	697011 || || || || AC025463 ||	1	-0.579	-0.489	-0.338	-0.095	-0.015	-0.23	-0.147	-0.143	0.086	-0.341	-0.274	-0.327	-0.387	-0.403	-0.56	-0.085	-0.254	0	-0.29	-0.515	-0.007	-0.331	-0.26	-0.266	-0.128	-0.085	-0.316	0.133	-0.151	-0.283	0.818	0.982	-0.044	0.284	0.084	0.418	0.888	0.356	0.527	0.427	0.509	0.069	0.394	0.404	-0.116	-0.127
GENE541X	AGI_HUM1_OLIGO_A_32_P437004	848336 || XG || Xg blood group (pseudoautosomal boundary-divided on the X chromosome) || Hs.179675 || NM_175569 ||	1	-0.871	-1.014	-0.58	-0.086	-0.015	-0.709	-0.859	-0.799	-0.72	-0.702	-0.286	-0.791	-1.024	-1.172	-1.104	-0.666	-0.875		-0.781	-0.981		-1.097	-0.632	-0.598	-0.402	-0.312	-0.299	-0.789	0.366	-0.262	0.716	1.777	0.523	0.373	-0.151	1.194	1.68	1.07	1.508	0.433	1.624	-0.184	2.554	1.722	1.066	0.2
GENE981X	AGI_HUM1_OLIGO_A_32_P171043	862503 || || || || THC1574967 ||	1	-0.42	-0.178	-0.195	0.295	-0.001	-0.143	-0.259	-0.317	-0.152	-0.36	-0.511	-0.408	-0.609	-0.606	-0.874	-0.252	-0.379	-0.344	-0.522	-0.439		-0.15	-0.315	-0.377	-0.189	-0.327	-0.24	-0.597	-0.242	-0.47	1.479	1.717	0.387	0.14	-0.001	0.414	1.536	0.355	0.427	0.259	0.592	0.288	1.214	0.405	0.113	0.122
GENE179X	AGI_HUM1_OLIGO_A_23_P217304	696667 || UTX || Ubiquitously transcribed tetratricopeptide repeat, X chromosome || Hs.522616 || NM_021140 ||	1	-0.336	-0.376	-0.476	0.006	-0.325	-0.169	-0.295	-0.297	-0.274	-0.1	-0.16	0.003	-0.162	-0.286	-0.396	-0.496	-0.202	-0.372	-0.395	-0.66	-1.019	-0.571	-0.617	-0.022	-0.042	-0.302	0.2	0.29	0.228	-0.049	0.463	0.676	0.661	0.096	0.182	0.338	0.683	0.431	0.55	0.23	0.593	0.188	0.71	0.45	0.196	-0.034
GENE583X	AGI_HUM1_OLIGO_A_24_P684186	869082 || EMB || Embigin homolog (mouse) || Hs.528324 || U52054 ||	1	-0.155	-0.522	-0.379	0.399	-0.013	0.071	-0.115	-0.255	-0.167	-0.095	-0.217	-0.208	-0.601	-0.283	-0.318	-0.408	-0.392	-0.285	-0.488	-0.291	-0.75	-0.408	0.102	0.319	-0.047	-0.225	-0.02	-0.22	0.327	-0.02	0.924	0.82	0.96	0.6	0.399	0.907	1.212	0.783	0.754	0.716	0.939	0.573	1.35	1.018	0.459	-0.154
GENE733X	AGI_HUM1_OLIGO_A_23_P80570	696430 || AADAC || Arylacetamide deacetylase (esterase) || Hs.506908 || NM_001086 ||	1	-0.803	-1.01	-0.478	0.013	-0.085	-0.212	-0.247	0	-0.186	-0.55	-0.472	-0.276	-0.267	-0.922	-0.664		-0.804	-0.758	-0.759	-0.365	-0.741	-0.713	-0.569	0.027	-0.178	-0.248	-0.566	-0.116	0.591	0.966			0.865	0.653	0.419	1.557	2.269	0.872	1.558	-0.266	0.854	-0.159	2.31	1.2	0.136	0.112
GENE906X	AGI_HUM1_OLIGO_A_23_P108835	694195 || YPEL5 || Yippee-like 5 (Drosophila) || Hs.515890 || NM_016061 ||	1	-0.352	-0.371	-0.242	0.341	0	0.103	-0.005	0.106	-0.11	-0.346	-0.318	-0.336	-0.281	-0.349	-0.454	-0.196	-0.351	-0.342	-0.438	-0.156	-0.398	-0.089	-0.122	0.111	-0.14	-0.091	-0.012	0.449	0.14	-0.002	0.407	0.643	0.671	0.292	0.131	0.598	0.753	0.744	0.761	0.182	0.095	0.198	0.811	0.433	-0.006	-0.246
GENE556X	AGI_HUM1_OLIGO_A_23_P23855	682644 || MGC3200 || Hypothetical protein LOC284615 || Hs.9088 || NM_032305 ||	1	-0.191	-0.054	-0.068	0.003	-0.072	-0.106	-0.279	-0.208	-0.249	-0.49	-0.166	-0.34	-0.321	0.162	-0.092	-0.361	-0.241	0.032	0.204	-0.081	-0.176	-0.171	0.11	0.074	-0.136	-0.161	0.072	-0.025	-0.127	-0.162	0.084	0.227	0.175	-0.097	0.171	0.25	0.39	0.651	0.642	0.32	0.062	0.061	0.063	0.169	0.223	-0.181
GENE232X	AGI_HUM1_OLIGO_A_23_P41777	697094 || C5orf14 || Chromosome 5 open reading frame 14 || Hs.106534 || NM_024715 ||	1	-0.192	-0.179	-0.205	0.009	-0.205	-0.206	-0.3	-0.267	-0.33	-0.434	-0.351	-0.348	-0.35	0.232	-0.038	-0.888	-1.039	-0.233	-0.141	-0.419	-0.38	-0.033	-0.055	0.009	-0.348	-0.275	0.104	0.066	0	-0.063	0.167	0.418	0.244	0.06	0.337	0.495	0.597	0.347	0.684	0.361	0.303	0.12	0.092	0.143	0.212	-0.27
GENE567X	AGI_HUM1_OLIGO_A_24_P573484	850932 || PHAX || RNA U, small nuclear RNA export adaptor (phosphorylation regulated) || Hs.546453 || AF086448 ||	1	-0.133	-0.331	-0.336	0.055	-0.221	-0.057	-0.303	-0.317	-0.164	-0.37	-0.532	-0.172	-0.605	0.107	-0.133	-0.767	-0.579	-0.22	-0.27	-0.592	-0.836	-0.409	-0.161	-0.078	-0.342	-0.435	0.319	0.094	0.125	0.211	0.167	0.253	0.441	-0.1	0.243	0.332	0.625	0.394	0.553	0.231	0.338	0.42	0.327	0.219	0.229	-0.139
GENE956X	AGI_HUM1_OLIGO_A_32_P228501	847119 || CDC26 || Cell division cycle 26 || Hs.530284 || NM_139286 ||	1	0.057	0.049	0.012	0.281	-0.24	-0.117	-0.4	-0.268	-0.477	-0.259	-0.053	-0.325	-0.386	-0.188	-0.878	-0.446	-0.503	-0.422	-0.028	-0.409	-0.506	-0.216	0.39	-0.089	-0.373	-0.576	0.384	0.276	-0.087	-0.022	0.005	0.225	0.157	-0.062	0.253	0.266	0.208	0.367	0.327	0.198	0.052	0.207	0	0.175	0.108	-0.125
GENE519X	AGI_HUM1_OLIGO_A_24_P514517	842786 || LOC400027 || Hypothetical gene supported by BC047417 || Hs.524357 || XM_378350 ||	1	-0.048	-0.055	-0.041	0.077	0.099	-0.062	-0.118	-0.298	-0.249	-0.186	-0.119	-0.415	-0.368	-0.546	-0.379	-0.55	-0.267	-0.111	0.073	-0.367		-0.309	0.101	0.086	0.051	0.036	0.028	-0.061	-0.157	-0.215	0.319	-0.042	0.149	-0.08	0.098	0.292	0.633	0.498	0.547	0.217	-0.19	-0.133	0.706	0.927	0.276	-0.11
GENE181X	AGI_HUM1_OLIGO_A_23_P89410	855104 || BECN1 || Beclin 1 (coiled-coil, myosin-like BCL2 interacting protein) || Hs.12272 || NM_003766 ||	1	0.201	0.144	-0.014	0.32	-0.048	-0.373	-0.473	-0.476	-0.248	0.071	-0.05	-0.394	-0.551	-0.461	-0.157	-0.616	-0.647	-0.16	-0.314	-0.319	-0.569	-0.973	-0.286	0.145	-0.065	0	0.054	-0.212	-0.332	-0.169	-0.095	0.183	0.393	0.087	-0.124	-0.035	0.263	0.603	0.402	0.288	0.107	-0.09	0.054	-0.183	0.334	-0.04
GENE952X	AGI_HUM1_OLIGO_A_23_P1461	690824 || OPTN || Optineurin || Hs.332706 || NM_021980 ||	1	0.075	-0.278	-0.264	0.551	-0.065	-0.11	-0.093	-0.234	-0.194	-0.341	-0.313	-0.52	-1.041	-0.293	-0.802	-0.544	-0.924	0.031	-0.351	-0.613	-0.978	-0.522	-0.12	-0.007	0.008	-0.24	0.335	-0.551	-0.381	-0.27	0.403	0.403	0.467	-0.066	-0.225	-0.071	0.277	0.32	0.462	0.421	0.45	0.025	0.199	0.244	0.429	-0.027
GENE752X	AGI_HUM1_OLIGO_A_23_P27285	683302 || MPPE1 || Metallophosphoesterase 1 || Hs.288147 || NM_138608 ||	1	-0.143	-0.182	-0.169	0.234	0.117	0.124	-0.191	-0.407	-0.408	0.122	-0.141	-0.491	-0.388	-0.474	-0.301	-0.465	-0.582	-0.624	-0.475	-0.265	-0.875	-0.726	-0.174	0.409	0.048	-0.123	-0.047	-0.25	-0.243	-0.169	0.481	0.588	0.174	0.15	0.19	0.162	0.299	0.092	0.171	-0.201	0.064	-0.034	0.323	0.482	0.237	-0.016
GENE229X	AGI_HUM1_OLIGO_A_23_P340158	774030 || || || || NM_213595 ||	1	-0.153	-0.135	-0.207	-0.079	0.018	0.225	0.073	0.134	0.075	-0.527	-0.319	-0.489	-0.269	0.247	0.32	-0.175	-0.637	-0.148	-0.143	-0.132	-0.27	-0.094	0.031	-0.362	-0.358	-0.242	0.073	-0.013	-0.246	0.033	-0.013	0.102	0.425	0.238	0.614	0.666	0.5	0.603	0.85	0.231	0.156	0.234	0.091	0.165	0.189	-0.118
GENE809X	AGI_HUM1_OLIGO_A_32_P89709	862739 || || || || NM_001018006 ||	1	-0.083	-0.224	-0.307	0.571	0.346	0.589	0.22	0.175	-0.14	-0.388	-0.223	-0.74	-0.581	0.139	-0.287	-0.049	-0.693	-0.557	-0.594	-0.484	-0.874	-0.199	0.205	-0.138	-0.339	-0.656	-0.858	0.494	-0.075	0.198	-0.047	0.115	0.458	0.507	0.581	0.665	0.839	1.189	1.34	0.586	0.991	0.56	-0.302	0.157	0.029	-0.457
GENE711X	AGI_HUM1_OLIGO_A_23_P257201	686223 || RNF146 || Ring finger protein 146 || Hs.267120 || NM_030963 ||	1	-0.3115		-0.4335	0.0555	-0.0515	0.3715	0.0335	-0.0005	0.2195	-0.2675	-0.1365	-0.3315	-0.8865	-0.1375					-0.8375	-0.7715		-0.7535	-0.3175	-0.2735	-0.5495	-0.7115	-0.4705	-0.7015	-0.2595		0.2235	0.0955	0.8105	0.5125	0.3365	0.3985	1.1335	0.7915	1.1415	0.8015	0.2715	-0.1115	-0.0345	-0.4395		0.2645
GENE208X	AGI_HUM1_OLIGO_A_23_P164387	697138 || SMARCE1 || SWI/SNF related, matrix associated, actin dependent regulator of chromatin, subfamily e, member 1 || Hs.463010 || NM_003079 ||	1	-0.119	-0.026	-0.183	-0.126	-0.058	-0.012	-0.228	-0.162	-0.581	-0.345	0.061	-0.1	-0.291	-0.165	-0.471	-0.32	-0.307	-0.083	-0.04	-0.553	-0.481	-0.15	0.044	0.161	-0.132	-0.203	-0.002	-0.029	-0.247	-0.115	0.644	0.603	0.568	0.215	0.196	0.047	0.538	0.772	0.64	0.458	-0.153	0.066	0.469	0.339	0.278	-0.055
GENE241X	AGI_HUM1_OLIGO_A_32_P17635	852756 || || || || THC1515028 ||	1	-0.163	-0.155	-0.127	0.058	-0.128	-0.031	-0.14	-0.262	-0.217	-0.168	-0.103	-0.301	-0.28	-0.366	-0.503	-0.245	-0.509	-0.441	-0.484	-0.495	-0.527	-0.632	-0.073	-0.005	-0.252	-0.493	0.044	-0.066	0.174	-0.094	-0.049	0.291	0.519	0.539	0.224	0.507	0.759	0.877	0.932	-0.054	0.124	0.004	0.48	0.259	0.414	-0.092
GENE313X	AGI_HUM1_OLIGO_A_24_P129232	847029 || TDE2 || Tumor differentially expressed 2 || Hs.146668 || NM_020755 ||	1	-0.508	-0.493	-0.359	-0.04	-0.196	0.081	-0.275	-0.426	-0.287	-0.552	-0.548	-0.354	-0.551	-0.259	-0.464	-0.252	-0.61	-0.435	-0.194	-0.365	-0.406	-0.488	-0.119	-0.068	-0.261	-0.627	0.113	-0.466	-0.212	-0.229	0.322	0.417	0.683	0.358	0.26	0.597	0.979	0.909	1.299	0.414	0.276	0.153	0.427	0.186	0.425	0.098
GENE660X	AGI_HUM1_OLIGO_A_23_P148297	694455 || SH3BGRL || SH3 domain binding glutamic acid-rich protein like || Hs.108029 || NM_003022 ||	1	-0.457	-0.622	-0.617	0.387	-0.017	0.319	-0.117	0.14	-0.098	-0.585	-0.22	-0.463	-0.385	-0.59	-0.513	-0.408	-0.611	-0.716	-0.372	-0.659	-0.523	-0.516	-0.103	0.042	-0.351	-0.697	0.152	-0.253	-0.114	0.055	0.284	0.775	1.035	1.012	0.801	0.959	1.133	1.303	1.545	0.238	-0.165	0.301	0.436	0.672	0.397	-0.307
GENE897X	AGI_HUM1_OLIGO_A_23_P29378	697623 || RNF13 || Ring finger protein 13 || Hs.12333 || NM_007282 ||	1	-0.201	-0.236	0.003	-0.025	-0.055	0.051	0.035	-0.082	-0.064	-0.073	-0.097	-0.032	-0.634	-0.155	-0.244	-0.423	-0.422	-0.419	-0.03	-0.456	-0.281	-0.212	-0.082	0.202	-0.119	-0.23	-0.076	-0.317	-0.014	-0.239	0.497	0.57	0.604	0.216	0.219	0.47	1.017	0.898	1.05	0.331	-0.054	0.111	0.72	0.338	0.202	-0.281
GENE992X	AGI_HUM1_OLIGO_A_24_P411899	851761 || RNF19 || Ring finger protein 19 || Hs.292882 || NM_183419 ||	1	-0.288	-0.361	-0.439	-0.942	0.012	0	-0.105	0.031	0.087	-0.466	-0.074	-0.313	-0.439	-0.427	-0.554	-0.744	-0.434	-0.45	-0.477	-0.692		-0.517	-0.15	0.138	-0.315	-0.148	-0.109	-0.136	-0.263	0.3	0.215	0.356	0.594	0.199	0.246	0.398	0.877	0.683	1.059	0.379	0	0.068	0.25	0.012	0.445	-0.089
GENE490X	AGI_HUM1_OLIGO_A_23_P123071	688840 || CAV2 || Caveolin 2 || Hs.212332 || NM_001233 ||	1	-0.333	-0.264	-0.327	0.084	-0.069	0.35	-0.009	0.535	0.119	-0.431	0.062	-0.302	-0.385	-0.836	-0.458	-0.045	-0.156	-0.049	-0.089	0.061	0	-0.833	-0.01	0.394	-0.077	-0.479	-0.491	-0.034	0.114	-0.007	0.172	0.787	0.951	0.374	-0.079	0.46	0.807	0.887	1.137	0.487	0.241	-0.036	0.191	0.82	-0.106	-0.239
GENE624X	AGI_HUM1_OLIGO_A_23_P205531	695718 || RNASE4 || Angiogenin, ribonuclease, RNase A family, 5 || Hs.283749 || NM_194431 ||	1	-0.177	-0.352	-0.44	-0.152	-0.275	0.197	-0.366	0.201	0.061	-0.52	-0.187	-0.268	-0.282	-0.206	-0.059	0.35	-0.316	-0.163	-0.131	0.082	-0.143	-0.161	-0.016	-0.078	-0.386	-0.703	-0.471	-0.417	0.085	-0.401	0.147	0.874	0.273	0.484	0.482	1.166	1.621	1.262	1.496	-0.17	-0.082	0.04	0.506	0.505	0.367	-0.217
GENE301X	AGI_HUM1_OLIGO_A_23_P110122	686672 || CCNG2 || Cyclin G2 || Hs.13291 || NM_004354 ||	1	-0.394	-0.368	-0.263	-0.277	-0.214	-0.104	-0.303	-0.271	-0.493	-0.287	0.025	-0.323	-0.202	-0.004	-0.008	-0.446	-0.624	-0.241	-0.143	-0.254	0.122	-0.328	-0.119	-0.344	-0.573	-0.88	0.097	-0.432	-0.257	-0.416	0.168	0.531	0.753	0	0.195	0.495	0.789	0.765	1.144	0.128	0.529	-0.045	0.137	0.157	0.294	0.017
GENE639X	AGI_HUM1_OLIGO_A_24_P80532	849760 || CCNG2 || Cyclin G2 || Hs.13291 || NM_004354 ||	1	0.072	-0.152	-0.114	-0.022	-0.185	-0.038	-0.046	0	0.043	-0.189	0.022	-0.184	-0.03	-0.112	-0.109	-0.163	-0.384	-0.12	-0.206	0.109	0.128	-0.05	-0.076	-0.135	-0.16	-0.185	0.095	-0.088	-0.11	-0.039	0.057	0.479	0.373	-0.036	0.209	0.231	0.43	0.171	0.413	0.063	0.156	-0.111	0.223	-0.05	0.11	-0.083
GENE751X	AGI_HUM1_OLIGO_A_23_P134925	695137 || BNIP3L || BCL2/adenovirus E1B 19kDa interacting protein 3-like || Hs.131226 || NM_004331 ||	1	0	0.185	0.208	0.239	0.196	0.205	-0.163	0.338	-0.081	-0.321	0.133	-0.35	-0.209	-0.174	-0.083	-0.85	-0.835	-0.464	-0.348	-0.738	-0.214	-0.33	-0.122	-0.109	-0.311	-0.162	-0.075	-0.036	-0.61	-0.302	-0.204	0.303	0.336	-0.303	0.031	0.198	0.509	0.59	0.802	0.097	0.034	-0.139	0.251	0.323	0.471	-0.158
GENE211X	AGI_HUM1_OLIGO_A_23_P35066	685968 || SNX7 || Sorting nexin 7 || Hs.197015 || NM_015976 ||	1	-0.187	-0.162	-0.216	0.287	0.039	0.068	-0.217	-0.005	-0.247	-0.68	-0.312	-0.349	-0.472	-0.406	-0.262	-0.416	-0.33	-0.014	-0.095	-0.276	0.121	-0.222	0.204	-0.238	-0.481	-0.494	-0.104	0.054	-0.475	-0.452	0.277	0.587	0.501	0.228	0.345	0.568	0.877	0.682	0.9	-0.045	-0.089	0.065	0.187	0.328	0.008	-0.329
GENE394X	AGI_HUM1_OLIGO_A_23_P252106	695193 || RIPK2 || Receptor-interacting serine-threonine kinase 2 || Hs.103755 || NM_003821 ||	1	-0.064	0.021	0.068	-0.008	0.262	-0.071	-0.084	-0.072	-0.05	-0.2	0.067	-0.074	-0.171	0.034	-0.593	-0.061	-0.271	-0.09	-0.023	-0.128	-0.283	-0.14	0.18	-0.274	-0.25	-0.322	-0.001	0.075	0.088	0.209	-0.114	0.282	0.502	0.233	0.155	0.26	0.679	0.532	0.58	-0.058	0.231	-0.149	0.242	0.354	0.187	-0.129
GENE763X	AGI_HUM1_OLIGO_A_23_P79622	687367 || FKBP7 || FK506 binding protein 7 || Hs.410378 || NM_181342 ||	1	0.02	0.046	-0.355	-0.125	-0.136	-0.208	-0.088	-0.24	-0.102	-0.318	0.045	-0.297	-0.167	-0.151	-0.122	-0.39	-0.319	-0.354	0.116	-0.215	-0.231	-0.053	0.255	-0.102	-0.239	-0.299	0.08	0.435	0	0.22	0.104	0.194	0.215	0.232	0.249	0.367	0.644	0.606	0.673	-0.135	-0.124	-0.037	-0.043	0.034	0.173	-0.054
GENE616X	AGI_HUM1_OLIGO_A_23_P151436	686179 || ALG5 || Asparagine-linked glycosylation 5 homolog (yeast, dolichyl-phosphate beta-glucosyltransferase) || Hs.507769 || NM_013338 ||	1	0.041	-0.078	-0.211	0.109	-0.08	0.092	-0.182	0.105	-0.381	-0.357	-0.024	-0.129	0.016	0.106	-0.274	-0.053	-0.34	-0.224	-0.027	-0.104	0.15	0.074	0.206	-0.037	-0.382	-0.53	-0.006	0.434	0.071	0.103	-0.254	0.035	0.387	0.41	0.471	0.649	0.579	0.587	0.734	-0.148	-0.116	0.169	0.074	-0.053	0.223	-0.318
GENE873X	AGI_HUM1_OLIGO_A_23_P22957	693246 || SH3GLB1 || SH3-domain GRB2-like endophilin B1 || Hs.136309 || NM_016009 ||	1	0.037	-0.19	-0.135	0.362	-0.015	0.151	0.004	0.273	0.074	-0.56	-0.207	-0.282	-0.19	-0.12	-0.256	-0.563	-0.743	-0.532	-0.257	-0.372	-0.618	-0.191	0.073	-0.017	-0.257	-0.48	0.348	0.604	0.103	0.113	-0.005	0.433	0.545	0.379	0.26	0.738	0.299	0.531	0.687	-0.016	-0.06	-0.005	0.213	0.423	0.185	-0.336
GENE988X	AGI_HUM1_OLIGO_A_23_P139486	686345 || CDK2AP1 || CDK2-associated protein 1 || Hs.433201 || NM_004642 ||	1	0.154	0.1	-0.081	0.414	0.267	-0.145	-0.262	-0.118	-0.236	-0.363	0.052	-0.364	0.131	-0.294	-0.299	-0.234	-0.281	-0.412	-0.268	-0.171	-0.06	0.132	-0.117	-0.303	-0.431	-0.132	0.038	0.601	-0.038	-0.031	-0.483	-0.204	0.287	0.591	0.251	0.426	0.557	0.797	0.778	-0.057	0.077	-0.155	-0.022	0.167	0.097	-0.252
GENE220X	AGI_HUM1_OLIGO_A_24_P313597	863676 || BECN1 || Beclin 1 (coiled-coil, myosin-like BCL2 interacting protein) || Hs.12272 || NM_003766 ||	1	0.101	-0.106	-0.073	0.154	0.029	-0.205	-0.439	-0.472	-0.26	-0.352	-0.076	-0.535	-0.578	-0.3	-0.914	-0.552	-0.75	-0.637	-0.473	-0.409	-0.706	-0.549	-0.385	0.129	0.126	-0.417	-0.255	-0.085	0.098	-0.096	0.104	0.026	0.418	0.158	-0.046	0.127	0.585	0.228	0.601	0.3	-0.345	0.131	0.096	0.266	0.132	0
GENE148X	AGI_HUM1_OLIGO_A_32_P223859	866125 || || || || ENST00000307901 ||	1	-0.4755		-0.5305	-0.1195	-0.1575	-0.0095	-0.1145	-0.3025	-0.5005	-0.1855	-0.4575	-0.1435	-0.5775	-0.5315	-0.7315		-1.1805			-0.7845		-0.5555	-0.4385	-0.1885	-0.1155	-0.7295	-0.3565	-0.3655	0.0055	-0.1245	0.7845		0.5975	0.3015	0.2885	0.6435	1.0115	0.6105	0.7025	0.5065	0.0205	0.3775		0.5545	0.3045	-0.1135
GENE602X	AGI_HUM1_OLIGO_A_24_P849245	850484 || || || || THC1461073 ||	1	-0.472	-0.804	-0.776	0.236	-0.229	0.052	-0.418	-0.423	-0.454	-0.572	-0.311	-0.456	-0.441	-0.811	-0.789	-0.723	-0.626	-0.663	-0.59	-0.761	-0.754	-0.559	-0.502	0.245	0.006	-0.351	0	0.097	0.65	-0.272	0.444	0.459	-0.033	0.099	-0.004	0.412	0.657	0.375	0.75	0.261	0.475	0.002	0.825	0.421	0.497	-0.031
GENE871X	AGI_HUM1_OLIGO_A_24_P789425	855562 || || || || THC1560798 ||	1	-0.0285	-0.1595	-0.4635	0.1005	-0.2935	-0.3345	-0.1855	-0.5985	-0.3105	-0.2685	-0.1975	-0.0035	-0.2055	-0.1955	-0.5545	-0.4485	-0.4395	-0.1895	-0.3485	-0.1775	-0.3245	-0.3315	-0.2255	-0.0955	-0.0705	-0.1265	0.2295	0.1115	0.2175	-0.1005	0.0805	0.2145	0.1295	0.0185	0.0535	0.1125	0.0995	0.3115	0.0545	0.1005	-0.0555	0.0035	0.2425	0.3715	0.2485	0.0835
GENE397X	AGI_HUM1_OLIGO_A_23_P202071	693989 || || || || NM_001025077 ||	1	-0.38	-0.504	-0.468	0.224	-0.271	-0.012	-0.182	-0.07	-0.119	-0.714	-0.12	-0.494	-0.393	-0.937	-0.635	-0.438	-1.015	-0.661	-0.427	-0.502	-0.83	-0.598	-0.189	-0.065	-0.287	-0.824	-0.699	0.471	0.25	0.116	0.377	0.753	0.734	0.493	0.589	0.512	1.179	1.039	1.156	0.435	0.424	-0.091	0.284	0.486	0.176	0.208
GENE702X	AGI_HUM1_OLIGO_A_23_P361049	850575 || MYO1B || Myosin IB || Hs.439620 || NM_012223 ||	1	-0.431	-0.739	-0.703	0.14	-0.228	-0.411	-0.819	-0.54	-0.655	-0.883	-0.177	-0.533	-0.29	-0.848	-0.816	-0.734	-0.644	-0.694	-0.334	-0.339		-0.481	-0.17	-0.24	0.044	-0.538	-0.302	0.706	0.34	0.606	0.321	0.399	0.716	0.841	0.498	0.685	0.267	0.761	0.816	0.36	0.03	0.142	-0.039	0.469	0.453	-0.021
GENE900X	AGI_HUM1_OLIGO_A_23_P335848	858192 || GIT2 || G protein-coupled receptor kinase interactor 2 || Hs.434996 || NM_057170 ||	1	-0.035	-0.397	-0.618	0.147	-0.263	-0.29	-0.503	-0.158	-0.263	-0.508	-0.243	-0.468	0.003	-0.384	-0.461	-1.002	-1.118	-0.635	-0.643	-0.436	-0.714	-0.613	-0.283	0.049	-0.228	-0.407	0.069	0.076	0.123	0	0.264	0.668	0.336	0.551		0.316	0.29	0.067	0.6	0.53	0.631	0.004	-0.083	0.325	-0.155	-0.079
GENE926X	AGI_HUM1_OLIGO_A_23_P200043	693527 || KIAA0562 || Glycine-, glutamate-, thienylcyclohexylpiperidine-binding protein || Hs.509017 || NM_014704 ||	1	-0.145	-0.396	-0.309	0.347	-0.194	-0.31	-0.497	-0.184	-0.286	-0.263	0	-0.429	-0.555	-0.491	-0.308	-0.369	-0.731	-0.388	-0.348	-0.235	-0.269	-0.527	0.084	-0.168	-0.322	-0.596	-0.05	0.027	0.098	-0.018	0.132	0.698	0.534	0.282	0.084	-0.019	0.38	0.34	0.536	0.693	0.773	-0.026	0.063	0.366	-0.021	0.086
GENE790X	AGI_HUM1_OLIGO_A_24_P227121	849160 || || || || I_962800 ||	1	-0.116		-0.465	0.249	-0.227	-0.332	-0.553	-0.544	-0.604	-0.316	-0.16	-0.317	-0.374	-0.217	-0.8					-0.124		-0.804	-0.114	-0.156	-0.273	-0.377	0.441	0.127	0.254	0.155	-0.407	0.362	0.703	0.531	0.104	0.119	0.577	-0.064	0.35	0.695	-0.064	0.158	-0.433	0.185	0.316	0.261
GENE908X	AGI_HUM1_OLIGO_A_23_P202594	695901 || C10orf119 || Chromosome 10 open reading frame 119 || Hs.124246 || NM_024834 ||	1	-0.185	-0.312	-0.436	0	-0.317	0.066	-0.169	-0.141	-0.094	-0.343	0.089	-0.06	-0.055	-0.253	-0.936	-0.259	-0.436	-0.28	-0.206	0.069	-0.441	-0.085	-0.103	-0.06	-0.393	-0.563	0.063	-0.128	0.069	-0.174	-0.038	0.239	0.426	0.08	-0.046	0.148	0.448	0.289	0.528	0.093	0.144	0.006	0.042	0.08	0.887	0.573
GENE969X	AGI_HUM1_OLIGO_A_32_P170003	865556 || TRAF3IP1 || TNF receptor-associated factor 3 interacting protein 1 || Hs.43086 || BC059174 ||	1	-0.002	-0.259	-0.365	0.056	-0.16	0	-0.138	-0.065	-0.068	-0.459	-0.281	-0.351	-0.381	-0.317	-0.243	0.06	-0.289	0.066	-0.183	-0.213	-0.221	-0.074	-0.211	-0.161	-0.297	-0.294	-0.131	-0.186	0.236	-0.217	-0.016	0.368	0.463	0.291	0.105	0.498	0.302	0.076	0.345	0.502	0.14	0.047	-0.262	-0.385	0.342	0.17
GENE679X	AGI_HUM1_OLIGO_A_23_P153185	695418 || SERPINB2 || Serine (or cysteine) proteinase inhibitor, clade B (ovalbumin), member 2 || Hs.514913 || BC012609 ||	1	-0.116	-0.195	-0.54	0.251	-0.236	0.063	-0.147	0.04	-0.317	-0.215	-0.053	-0.227	-0.42	-0.259	-0.479	-0.529	-0.329	-0.4	-0.324	-0.492	-0.591	-0.654	0.232	0.085	0.078	-0.209	-0.004	0.021	0.263	-0.033	0.5	0.69	0.119	-0.196	0.496	0.198	0.215	-0.044	-0.217	-0.003	0.94	0.097	1.134	0.995	0.217	-0.153
GENE761X	AGI_HUM1_OLIGO_A_32_P47643	864201 || || Full-length cDNA clone CS0DJ001YJ05 of T cells (Jurkat cell line) Cot 10-normalized of Homo sapiens (human) || Hs.8379 || AL137761 ||	1	-0.26	-0.452	-0.217	0.134	-0.173	-0.081	-0.134	0.238	0	-0.127	0.212	-0.298	-0.399	-0.089	-0.234	-0.575	-0.916	-0.873	-0.604	-0.62	-0.426	-0.304	-0.309	-0.275	-0.222	-0.587	0.228	-0.136	-0.183	0.131	0.211	0.443	0.74	0.072	0.011	0.08	0.553	-0.162	0.269	0.116	0.909	-0.124	0.699	0.276	-0.082	0.27
GENE127X	AGI_HUM1_OLIGO_A_32_P16451	863363 || SARA1 || SAR1a gene homolog 1 (S. cerevisiae) || Hs.499960 || NM_020150 ||	1	-0.069	-0.168	-0.004	-0.224	-0.134	-0.266	-0.303	-0.307	-0.167	0.065	0.151	-0.049	-0.145	-0.333	-0.134	-0.398	-0.419	-0.25	-0.328	-0.576	-0.834	-0.293	-0.076	0.122	0	-0.029	0.136	-0.1	-0.106	-0.304	0.457	1.012	0.087	0.25	0.308	0.387	0.046	0.086	0.092	0.296	0.496	0.073	0.217	0.428	0.275	0.16
GENE350X	AGI_HUM1_OLIGO_A_24_P305067	855437 || HOXB4 || Homeo box B4 || Hs.532669 || NM_024015 ||	1	-0.994	-0.959	-0.696	-0.224	0	-0.811	-1.196	-1.5	-1.31	-1.502	-1.528	-1.264	-0.854	-0.927	-0.237	-0.49	-1.08	-0.73	-0.279	-0.533	-1.7	-1.555	-0.377	0.201	-0.799	-0.209	0.776	-1.43	0.683	0.701	1.219	1.095	2.021	1.934	1.64	1.113	0.731	1.174	0.969	1.079	1.415	0.593	0.553	1.035	0.443	0.259
GENE225X	AGI_HUM1_OLIGO_A_24_P914155	867978 || USP54 || Ubiquitin specific protease 54 || Hs.434502 || NM_152586 ||	1	-0.732	-0.291	-0.463	-0.549	-0.092	-0.602	-0.559	-0.515	-0.425	-0.549	-0.405	-0.626	-0.508	-0.309	-0.785	-0.371	-0.308	-0.557	-0.295	-0.561	-0.209	-0.702	-0.516	0.005	-0.224	0	-0.521	-0.597	0.007	0.055	1.387	2.05	0.267	0.652	0.357	1.272	0.783	0.651	1.136	0.481	1.241	0.165	1.474	1.31	0.876	0.915
GENE580X	AGI_HUM1_OLIGO_A_23_P2293	843426 || HELB || Helicase (DNA) B || Hs.505941 || NM_033647 ||	1	-0.646	-0.523	-0.577	-0.706	0	-0.603	-0.517	-0.673	-0.371	-0.543	-0.536	-0.402	-0.349	-0.33	-0.025	-0.573	-0.526	-0.622	-0.098	-0.145	-0.544	-0.686	-0.477	0.029	-0.407	0.187	-0.172	-0.882	0.196	-0.34	1.78	1.919	0.293	0.145	0.479	1.356	0.926	1.197	1.154	0.444	1.401	0.279	1.236	1.185	0.146	0.918
GENE344X	AGI_HUM1_OLIGO_A_32_P61298	850248 || CDR1 || Cerebellar degeneration-related protein 1, 34kDa || Hs.446675 || NM_004065 ||	1	-1.972	-1.465	-1.383	-1.213	-0.463	-1.003	-0.98	-1.224	-0.517	-1.355	-0.583	-1.015	-0.646	-0.996	-0.249	-0.865	-1.116	-0.855	-0.767	-0.841	-1.194	-1.703	-1.479	-0.06	-0.441	-0.177	0.002	-1.461	-0.041	-0.801	1.631	2.096	0.241	0.133	0.318	1.035	0.424	0.809	0.809	0.387	0.805	-0.648	1.621	1.212	0.858	0.973
GENE506X	AGI_HUM1_OLIGO_A_24_P246351	867547 || || || || NM_138411 ||	1	-0.683	-0.605	-0.619	-0.239	-0.157	-0.737	-0.652	-0.701	-0.57	-0.617	-0.576	-0.412	-0.264	-0.47	-0.178	-0.446	-0.747	-0.416	-0.144	-0.191	-1.158	-0.591	-0.473	-0.074	-0.321	0.12	0.058	-0.477	-0.025	-0.277	0.684	1.071	0.012	0.14	0.376	0.869	0.372	0.318	0.777	0.106	0.363	0.176	0.833	0.588	0.256	0.443
GENE543X	AGI_HUM1_OLIGO_A_24_P925062	857632 || || || || NM_001008528 ||	1	-0.371	-0.317	-0.238	-0.339	-0.182	-0.468	-0.331	-0.43	-0.269	-0.359	-0.307	-0.541	-0.515	-0.306	-0.182				-0.373	-0.076	-1.092	-0.254		-0.078	0.214	-0.184	-0.222	-0.491	-0.184	0.269	0.469	0.532	0.01	0.316	-0.279	0.176	0.002	0.036	0.188	0.296	0.516	-0.088	0.34	1.049	0.824	0.479
GENE481X	AGI_HUM1_OLIGO_A_23_P400373	771723 || FLJ23861 || Hypothetical protein FLJ23861 || Hs.122934 || NM_152519 ||	1	-0.191	-0.027	-0.17	-0.089	0.005	-0.215	-0.036	-0.2	-0.073	-0.031	-0.236	-0.344	-0.203	-0.008	-0.006	-0.522	-0.312	-0.381	-0.687	-0.235	-0.617	-0.25	-0.206	0.095	0.117	0.196	-0.03	-0.063	-0.088	-0.008	0.447	0.247	0.033	-0.099	-0.08	0.252	0.024	0.066	-0.078	0.214	0.29	0.256	0.352	0.622	-0.21	0
GENE739X	AGI_HUM1_OLIGO_A_23_P98345	683041 || || || || NM_014758 ||	1	-0.01	-0.199	-0.151	0.051	-0.07	-0.261	-0.143	-0.263	-0.046	-0.187	-0.297	-0.203	-0.115	-0.234	-0.08	-0.453	-0.235	-0.419	-0.431	-0.126	-0.337	-0.2	-0.293	0.017	0.157	-0.156	-0.053	0.012	0	-0.021	0.16	0.048	0.081	0.168	0.003	0.021	-0.223	-0.15	-0.087	0.154	0.041	0.035	0.184	0.377	0.108	0.161
GENE722X	AGI_HUM1_OLIGO_A_23_P202773	691761 || KCNK4 || Potassium channel, subfamily K, member 4 || Hs.97174 || NM_016611 ||	1	-0.016	-0.106	-0.252	-0.206	-0.014	-0.148	0.13	-0.275	-0.172	-0.013	-0.124	-0.189	-0.161	-0.076	-0.54	-0.689	-0.548	-0.44	-0.281	0.029	-0.286	-0.155	-0.177	-0.091	-0.025	-0.056	-0.131	-0.076	-0.136	-0.164	0.373	0.203	0.11	-0.078	0.245	0.202	0.102	0.065	0.284	0.517	0.474	0.177	0.419	0.522	0.201	0.257
GENE915X	AGI_HUM1_OLIGO_A_24_P106542	850736 || THSD2 || Thrombospondin, type I, domain containing 2 || Hs.135254 || NM_032784 ||	1	-0.419	0.22	-0.043	-0.244	0.189	-0.565	-0.13	-0.526	0.174	0.035	-0.369	-0.625	-0.326	-0.193	-0.401	-0.702	-0.891	-0.653	-0.654	-0.532	-0.505	-0.358	-0.549	0.032	0.002	0.004	-0.283	-0.198	0.114	0.443	0.646	0.762	0.763	0.384	0.208	0.244	0.738	0.719	0.604	0.317	-0.107	-0.128	1.089	1.314	0.602	0.309
GENE166X	AGI_HUM1_OLIGO_A_23_P35906	851992 || CASP4 || Caspase 4, apoptosis-related cysteine protease || Hs.138378 || NM_033307 ||	1	-0.338	-0.137	-0.163	-0.038	0.04	-0.017	-0.044	0.109	0.128	-0.298	-0.472	-0.202	-0.142	0.037	0.104	-0.53	-0.511	-0.312	-0.335	-0.651	-0.05	-0.527	-0.411	-0.176	-0.112	-0.111	0.099	0.023	0.193	0.169	0.198	0.274	0.462	0.189	0.093	0.066	0.019	-0.157	-0.078	0.535	0.276	0.019	0.254	0.252	0.02	0.088
GENE578X	AGI_HUM1_OLIGO_A_23_P47304	685789 || CASP5 || Caspase 5, apoptosis-related cysteine protease || Hs.213327 || NM_004347 ||	1	-0.193	-0.215	-0.153	-0.145	0.007	0.087	-0.132	-0.142	0.009	-0.389	-0.242	-0.266	-0.283	-0.283	0.002	-0.435	-0.666	-0.352	-0.002	-0.21	-0.267	-0.475	0.021	-0.151	-0.166	-0.249	0.223	-0.419	0.028		0.189	0.445	0.407	0.387	0.303	0.351	0.021	-0.171	-0.034	0.567	0.107	-0.045	0.167	0.353	0.273	0.056
GENE680X	AGI_HUM1_OLIGO_A_24_P54847	850182 || || || || I_966091 ||	1	-0.542	-0.956	-0.167	-0.261	-0.383	-0.611	-0.847	-0.676	-0.715	-0.664	-0.132	-0.431	-0.409	-0.371			-1.486			-0.588		-0.88		0.017	-0.195	-0.338	-0.145	-0.63	-0.52	0.251	0.006	0.319	0.018	0.453	0.221	0.178	0.053	-0.094	-0.033	0.272	-0.468	-0.061	0.204	0.127	0.65	0.314
GENE951X	AGI_HUM1_OLIGO_A_23_P22169	846626 || FLJ10986 || Hypothetical protein FLJ10986 || Hs.444301 || NM_018291 ||	1	-0.5175		-0.4985	-0.2995	-0.0575	-0.3985	-0.4915	-0.6815	-0.9185	-0.6855	-0.7895	-0.7175	-0.4485	0.1705			-1.1835	-0.7985	-0.6675	-0.4355		-0.4355	-0.4945	-0.1025	0.1185	-0.2635	-0.3275	-0.3225	-0.1145	-0.1995	0.1185	0.8225	0.3265	0.2075	0.0345	0.1275	0.3855	0.2405	0.3415	-0.1265	-0.2045	0.0195	0.0655	0.4895	0.5965	0.3635
GENE513X	AGI_HUM1_OLIGO_A_32_P157927	860362 || || Anti-HIV-1 gp120 V3 loop antibody DO142-10 light chain variable region || Hs.546971 || S62210 ||	1	-0.0715	-0.0895	-0.2465	0.0345	-0.0465	-0.2385	-0.2915	-0.3305	-0.5265	-0.1695	-0.4415	0.1945	-0.0765	0.1355	-0.0375	-0.6335	-0.4065	-0.5675	-0.4685	-0.2215	-0.4305	-0.1945	-0.3135	0.0505	-0.0095	0.1095	-0.0565	-0.0525	-0.0005	0.2045	0.1085	0.2535	0.4275	0.1475	0.0595	0.1755	0.0875	0.3755	-0.0865	1.6385	0.4795	0.0705	-0.1065	-0.1785	0.0815	0.1675
GENE404X	AGI_HUM1_OLIGO_A_23_P163467	683544 || FLJ43339 || FLJ43339 protein || Hs.32433 || CR749408 ||	1	-0.4835	-0.4785	-0.4275	-0.0355	-0.3695	0.1985	0.0405		0.3065	0.0635	-0.1125	-0.0435	-0.5355	-0.1245	-0.2975	-0.2825	-0.3925	-0.4915	-0.4405	-0.1885	-0.4175	-0.7105	-0.1125	-0.4495	-0.4245	-0.2235	0.0835	-0.5715	-0.2015	-0.3505	-0.0175	0.0595	0.1165	-0.0365	-0.0715	0.3065	-0.0885	-0.1805	0.0385	0.6365	0.7515	-0.0405	0.3015	0.2785	0.1965	0.0025
GENE340X	AGI_HUM1_OLIGO_A_24_P48204	863018 || SECTM1 || Secreted and transmembrane 1 || Hs.546296 || NM_003004 ||	1	-1.082	-1.171	-0.883	-0.268	-0.719	-0.364	-0.517	-1.035	-0.849	-0.283	-0.476	-0.337	-0.2	-0.306	0.232	-0.264	-0.794	-0.488	-0.568	-0.814	-0.819	-0.94	-0.325	-0.007	-0.121	0.406	0.767	-0.56	0.26	0.039	0.651	0.408	1.213	1.216	0.543	0.365	0.38	-0.212	0.13	1.079	0.993	0.749	0.152	0.153	-0.239	-0.679
GENE818X	AGI_HUM1_OLIGO_A_23_P212870	694313 || SMAD1 || SMAD, mothers against DPP homolog 1 (Drosophila) || Hs.519005 || NM_005900 ||	1	-0.508	-0.588	-0.537	-0.194	-0.39	0.182	-0.106	-0.167	-0.19	-0.341	-0.264	-0.127	-0.306	-0.084	0.05	-0.133	-0.179	-0.463	-0.104	-0.38	-0.565	-0.483	-0.5	-0.016	0.134	-0.096	0.171	-0.475	0.202	-0.302	0.482	0.408	0.339	0.352	-0.124	0.322	0.215	0.404	0.314	0.469	0.508	0.005	-0.035	-0.22	0	-0.125
GENE780X	AGI_HUM1_OLIGO_A_23_P348257	773419 || ARK5 || AMP-activated protein kinase family member 5 || Hs.524692 || NM_014840 ||	1	-0.633	-0.609	-0.161	0.202	-0.043	-0.329	-0.323	-0.397	-0.323	-0.136	-0.317	-0.607	-0.625	-0.201	-0.126	-0.554	-0.992	-0.399	-0.43	-0.768	-0.876	-1.126	-0.535	0.11	-0.086	0.202	-0.144	-1.177	-0.12	-0.654	0.634	0.881	0.6	0.672	-0.132	0.093	0.524	0.05	0.469	0.641	0.945	-0.046	0.542	-0.018	0.548	0.234
GENE980X	AGI_HUM1_OLIGO_A_23_P99642	694094 || SLC7A7 || Solute carrier family 7 (cationic amino acid transporter, y+ system), member 7 || Hs.513147 || NM_003982 ||	1	-0.456	-0.742	-0.61	0.232	-0.268	-0.415	-0.343	-0.568	-0.327	-0.409	-0.488	-0.591	-0.534	-0.474					-0.624	-0.33	-0.703	-1.091	-0.547	-0.04	-0.155	0.077	0.334	-0.288	0.174	0.041	0.266	1.023	1.226	0.929	0.289	0.813	0.743	0.209	0.592	0.759	0.706	-0.124		-0.926	0.36	-0.016
GENE832X	AGI_HUM1_OLIGO_A_24_P932418	869520 || AP2A2 || Adaptor-related protein complex 2, alpha 2 subunit || Hs.19121 || NM_012305 ||	1	-0.407	-0.435	-0.479	-0.038	-0.399	-0.194	-0.285	-0.246	-0.118	-0.456	-0.28	-0.406	-0.268	-0.353	0.006	-0.891	-0.493	-0.239	-0.352	-0.318	-0.844	-0.376	-0.263	-0.24	-0.554	0.045	0.323	-0.225	0.163	-0.126	0.239	0.442	0.248	0.483	0.175	0.034	0.234	-0.124	0.121	0.437	0.392	-0.045	0	0.161	0.142	0.22
GENE157X	AGI_HUM1_OLIGO_A_24_P190472	852002 || SLPI || Secretory leukocyte protease inhibitor (antileukoproteinase) || Hs.517070 || NM_003064 ||	1	-0.203	0.092	0.181	-0.103	0.314	-0.976	-1.103	-0.988	-0.818	-0.367	-0.07	-0.759	-0.66	-1.728	-0.467	-0.483	-0.534	-0.726	-0.398	-0.329	-0.517	-0.455	-0.365	-0.315	-0.424	-0.233	-0.212	-0.256	0.518	0.491	-0.562	-0.29	-0.891	-0.141	0.103	0.094	0.341	-0.804	-0.466	-0.421	-0.522	-0.195	0.551	0.725	0.019	0.057
GENE302X	AGI_HUM1_OLIGO_A_23_P91230	687613 || SLPI || Secretory leukocyte protease inhibitor (antileukoproteinase) || Hs.517070 || NM_003064 ||	1	-0.48	0.213	0.181	-0.123	0.247	-1.032	-1.036	-1.012	-0.856	-0.449	-0.536	-0.749	-0.682	-0.652	-0.231	0.069	-0.017	-0.22	-0.213	-0.632	-0.253	-0.077	-0.563	-0.364	-0.402	-0.031	-0.259	0.577	0.423	0.422	-0.386	-0.449	-0.951	-0.201	-0.18	0.016	0.293	-0.651	-0.679	-0.14	-0.121	-0.164	0.434	0.365	0.098	0
GENE309X	AGI_HUM1_OLIGO_A_24_P182586	844193 || C1orf37 || Chromosome 1 open reading frame 37 || Hs.497443 || CR591805 ||	1	0.026	-0.219	0	0.367	0.477	-0.563	-0.567	-1.035	-0.765	-0.056	-0.244	-0.373	-0.27	-0.341	-0.543	-0.272	-0.501	-0.121	-0.05	-0.363	-0.884	-0.25	-0.217	-0.091	-0.401	-0.48	0.208	0.017	-0.101	0.023	-0.184	-0.411	0.261	0.032	0.188	-0.157	0.479	0.072	0.375	0.613	0.374	-0.02	-0.148	0.194	0.62	-0.077
GENE167X	AGI_HUM1_OLIGO_A_23_P431853	860315 || || || || NM_173709 ||	1	-0.262	-0.17	-0.289	-0.188	-0.022	-0.138	-0.372	-0.574	-0.411	-0.295	-0.081	-0.437	-0.363	-0.15	-0.006	-0.253	-0.184	-0.327	-0.249	-0.285	0.108	-0.066	-0.277	0.061	-0.129	-0.252	0.466	-0.211	-0.236	-0.385	-0.326	-0.036	-0.137	-0.069	0.122	0.019	0.343	0.561	0.619	0.195	-0.104	0.037	0.099	0.51	0.155	-0.007
GENE184X	AGI_HUM1_OLIGO_A_24_P281853	845120 || || || || ENST00000333784 ||	1	-0.156	-0.447	-0.329	-0.114	-0.143	-0.305	-0.434	-0.818	-0.44	-0.447	0	-0.452	-0.439	-0.255	-0.045	-0.438	-0.594	-0.473	-0.217	-0.134	-0.346	-0.358	-0.314	0.099	-0.04	0.196	0.561	-0.254	-0.249	-0.465	-0.386	-0.047	-0.227	-0.122	0.239	0.167	0.307	0.574	0.616	0.277	-0.186	0.057	0.244	0.515	0.09	0.078
GENE856X	AGI_HUM1_OLIGO_A_24_P384239	849364 || || || || ENST00000329246 ||	1	-0.104	-0.226	-0.332	0.003	-0.316	-0.153	-0.234	-0.554	-0.479	-0.285	0.065	-0.506	-0.32	-0.131	-0.2	0.055	-0.283	-0.38	-0.226	0.082	-0.334	-0.028	-0.091	-0.365	-0.43	-0.11	0.415	0.187	0	-0.36	0.006	0.104	-0.118	-0.125	0.006	0.147	0.284	0.756	0.539	0.144	-0.354	-0.161	-0.159	0.056	0.395	0.058
GENE251X	AGI_HUM1_OLIGO_A_23_P421011	775305 || KAZALD1 || Kazal-type serine protease inhibitor domain 1 || Hs.512762 || NM_030929 ||	1	-0.373	-0.369	-0.442	-0.62	-0.197	-0.744	0.136	-0.876	-0.626	-0.7	-0.466	-0.924	-0.293	-0.715	-0.65	-1.056	-0.763	-0.765	-0.339	-0.413		-0.358	-0.362	-0.468	-0.22	0.157	-0.433	-0.16	-0.274	-0.186	0.271	0.582	-0.826	-0.247	0.351	0.421	0.652	0.295	0.592	-0.751	-0.539	0.208	-0.112	0.249	0.433	0.905
GENE707X	AGI_HUM1_OLIGO_A_23_P428738	773481 || RNASE4 || Angiogenin, ribonuclease, RNase A family, 5 || Hs.283749 || NM_001145 ||	1	-0.232	-0.037	-0.232	-0.221	-0.347	-0.159	-0.383	-0.505	-0.577	-0.221	-0.163	-0.21	-0.204	-0.064	-0.073	-0.286	-0.344	-0.368	-0.34	-0.336	-0.253	0.062	0.096	-0.196	-0.38	-0.138	-0.105	-0.162	-0.238	-0.464	0	0.139	-0.171	-0.279	0.108	0.14	0.522	0.064	0.07	-0.247	-0.144	-0.165	0.118	0.083	0.362	0.011
GENE728X	AGI_HUM1_OLIGO_A_23_P133606	686158 || SLC12A2 || Solute carrier family 12 (sodium/potassium/chloride transporters), member 2 || Hs.162585 || NM_001046 ||	1	-0.481	-0.643	-0.157	0.065	0.282	-0.788	-0.7	-0.663	-0.526	-0.55	-0.099	-0.41	-0.111	-0.869	-0.81		-0.977		-0.498	-0.673		-0.368	-0.799	-0.102	-0.337	-0.471	0.057	-1.031	-0.77	-0.42	-0.187	0.058	0.031	0.147	0.628	0.77	0.514	0.427	0.737	0.121	0.067	0.002	0.305	0.122	-0.728	0.012
GENE770X	AGI_HUM1_OLIGO_A_23_P55616	691259 || SLC14A1 || Solute carrier family 14 (urea transporter), member 1 (Kidd blood group) || Hs.101307 || L36121 ||	1	-0.073	-0.109	-0.393	0.01	-0.038	-0.339	-0.39	-0.682	-0.26	-0.364	-0.234	-0.175	-0.293	-0.139	-0.099	-0.487	-0.368	-0.798	-0.475	0.019	-0.886	-0.257	-0.402	0.14	0.321	-0.015	0.614	-0.01	-0.219	-0.438	0.198	-0.033	-0.235	-0.32	0.841	0.817	0.405	0.188	0.246	0.181	0.332	0.671	0.203	0.878	-0.079	0.009
GENE945X	AGI_HUM1_OLIGO_A_32_P117322	859988 || || || || THC1525318 ||	1	-0.1425	-0.4265	-0.3895	-0.1955	-0.1685	-0.3365	-0.3205	-0.4685	-0.5065	-0.3345	-0.0025	-0.2185	-0.2695	-0.1195	-0.7965		-0.6595		-0.2095	-0.0305		-0.3025	-0.2135	0.0385	-0.0585	0.1805	0.4245	0.0435	0.0485	-0.0455	-0.0075	0.0175	0.1975	-0.2885	0.0035	0.2415	0.3395	0.4085	0.1895	-0.0335	0.0075	0.2455	0.0875	0.8445	0.1555	-0.1255
GENE458X	AGI_HUM1_OLIGO_A_23_P360804	774397 || CPNE5 || Copine V || Hs.372129 || NM_020939 ||	1	-0.091	-0.094	-0.098	-0.025	0.018	-0.169	-0.143	-0.321	-0.041	-0.343	-0.115	-0.265	-0.328	0.372	0	-0.321	-0.47	-0.456	-0.321	-0.417	-0.609	-0.395	-0.07	-0.105	-0.047	-0.175	-0.105	0.008	0.116	-0.25	-0.047	0.116	0.26	0.149	-0.234	-0.082	-0.066	-0.038	0.063	0.354	0.248	-0.228	0.126	0.667	0.312	0.433
GENE656X	AGI_HUM1_OLIGO_A_32_P505133	842734 || FLJ36888 || Hypothetical protein FLJ36888 || Hs.103845 || NM_178830 ||	1	0.091	-0.007	-0.025	0.002	0.035	-0.35	-0.083	-0.203	-0.107	-0.002	-0.081	-0.147	-0.1	-0.145	-0.206	-0.269	-0.201	-0.219	-0.303	-0.003	-0.675	-0.199	-0.049	-0.008	0.004	0.015	-0.093	-0.038	0.011	-0.053	0.173	-0.059	-0.217	0.114	0.158	-0.105	0.057	-0.068	-0.098	0.111	-0.206	-0.034	0.358	0.384	0.048	0.252
GENE691X	AGI_HUM1_OLIGO_A_23_P133902	859673 || PSORS1C1 || Psoriasis susceptibility 1 candidate 1 || Hs.546515 || NM_014068 ||	1	0.058	0	0.161	0.177	0.119	-0.182	-0.122	-0.35	-0.088	0.109	-0.081	-0.176	-0.222	-0.002	0.029	-0.069	-0.04	-0.089	-0.223	-0.419	-0.776	-0.077	-0.258	-0.205	-0.22	-0.094	0.106	-0.087	-0.023	-0.025	-0.021	0.185	-0.083	0.252	-0.335	0.16	-0.171	0.04	-0.053	0.041	0.121	0.047	0.707	0.524	-0.054	-0.002
GENE351X	AGI_HUM1_OLIGO_A_23_P202860	695740 || CYP2R1 || Cytochrome P450, family 2, subfamily R, polypeptide 1 || Hs.371427 || NM_024514 ||	1	0.064	0.063	-0.032	0.256	0.236	0.086	-0.151	0.452	0.071	-0.26	0.071	-0.24	-0.154	-0.306	-0.782	-0.797	-0.958	-0.631	-0.683	-0.591	-0.841	-0.603	-0.117	0.177	-0.136	-0.011	0.111	0.16	-0.334	0.288	0.072	0.356	0.023	-0.43	-0.012	0.025	0.108	-0.181	0	-0.477	-0.41	-0.058	0.316	0.356	0.031	-0.387
GENE526X	AGI_HUM1_OLIGO_A_23_P106280	864305 || GABPB2 || GA binding protein transcription factor, beta subunit 2, 47kDa || Hs.511316 || BC009935 ||	1	-0.056	-0.009	-0.193	0.299	0.368	-0.148	0.13	-0.071	0.02	-0.164	-0.291	-0.284	-0.512	-0.322	-0.555	-0.947	-0.621	-0.409	-0.662	-0.302	-0.7	-0.922	-0.236	0.24	0.256	-0.115	-0.234	0.157	0.097	-0.312	0.462	0.331	-0.118	-0.216	0.139	-0.179	0.239	0.207	0.072	-0.146	-0.263	-0.017	0.666	0.581	-0.009	0.198
GENE171X	AGI_HUM1_OLIGO_A_23_P72853	856182 || MGC11308 || Hypothetical protein MGC11308 || Hs.19210 || NM_032889 ||	1	-0.015	-0.226	-0.411	-0.319	0.508	-0.242	0.035	0.004	-0.002	-0.577	-0.64	-0.254	-0.791	-0.958	-1.075	-1.144	-0.9	-1.058	-0.647	-0.718	-3.213	-1.071	-0.393	0.338	0.451	-0.194	-0.521	-0.656	0.026	0.205	0.295	0.129	-0.296	-0.193	-0.089	-0.05	-0.028	-0.419	-0.571	-0.191	-0.431	-0.009	0.471	0.394	0.794	0.456
GENE949X	AGI_HUM1_OLIGO_A_24_P80633	869246 || CTNNA1 || Catenin (cadherin-associated protein), alpha 1, 102kDa || Hs.445981 || NM_001903 ||	1	0.01	-0.345	-0.675	-0.015	0.075	0.171	0	0.141	0.094	-0.446	-0.416	-0.217	-0.322	-0.882	-0.715	-0.895	-0.901	-0.77	-0.676	-0.359	-1.103	-0.4	-0.442	0.136	0.41		-0.378	-0.078	0.007	-0.022	-0.469	0.097	0.092	-0.086	0.062	-0.041	0.109	-0.292	-0.208	-0.196	-0.184	-0.027	0.077	0.615	0.148	0.179
GENE579X	AGI_HUM1_OLIGO_A_24_P219920	853949 || FEM1A || Fem-1 homolog a (C.elegans) || Hs.515082 || NM_018708 ||	1	-0.0885	-0.3075	-0.5455	0.2705	-0.0035	-0.1865	-0.0245	-0.5495	-0.3505	-0.3595	-0.1575	-0.0675	-0.4525	-0.3875	-0.7855	-0.7465	-0.6515	-0.5875	-0.5285	-0.0255	-0.9405	-0.4205		0.0985	0.1965	0.0035	1.4675	-0.1315	-0.0255	-0.2005	0.5495	0.2925	0.0845	-0.1725	0.1405	-0.3165	-0.2045	0.0675	-0.3985	-0.1105	-0.1395	0.0795	0.1095	0.6645	0.6125	0.5245
GENE277X	AGI_HUM1_OLIGO_A_23_P138089	694352 || MPZ || Myelin protein zero (Charcot-Marie-Tooth neuropathy 1B) || Hs.93883 || NM_000530 ||	1	-0.0765	-0.3215	-0.2385	0.0685	0.0755	-0.5775	-0.2135	-0.6895	-0.2805	-0.3865	-0.4305	-0.3465	-0.2595	-0.5505	-0.8065		-0.6735	-0.5665	-0.3515	-0.3955	-0.5135	-0.1555	0.0975	-0.1255	0.1395	-0.0365	1.5425	0.0785	-0.0215	-0.1025	0.2525		-0.0185	0.0085	-0.2185	-0.0015	0.4885	0.1065		0.0635		0.0375				0.4425
GENE899X	AGI_HUM1_OLIGO_A_23_P319583	774125 || RIMS3 || Regulating synaptic membrane exocytosis 3 || Hs.434924 || NM_014747 ||	1	-0.3	-0.189	-0.255	0.026	0.578	-0.535	-0.571	-0.677	-0.533	-0.79	-0.925	-0.995	-0.822	-0.528	-1.163	-0.807		-1.079	-1.049	-0.297	-1.118	-0.426	-0.444	0.059	0.268	0.028	1.299	-0.388	-0.284	0.588	0.435	0.689	-0.478	0.073	-0.254	-0.134	-0.106	0.354	-0.113	0.262	-0.362	0.041	0.411	1.143	0.618	0.45
GENE40X	AGI_HUM1_OLIGO_A_24_P50057	856486 || || || || ENST00000321656 ||	1	-0.518	-0.193	-0.338	-0.032	0.002	-0.718	-0.765	-0.645	-0.694	-0.483	-0.573	-0.172	-0.346	-0.327	-0.285	-0.837	-0.894	-0.843	-0.872	0.472	-0.87	-0.36	0	0.012	-0.236	-0.195	-0.503	0.295	0.574	0.513	0.075	0.189	-0.306	-0.382	0.007	-0.176	0.245	-0.16	-0.001	-0.075	0.209	-0.151	-0.272	-0.121	0.609	0.726
GENE100X	AGI_HUM1_OLIGO_A_24_P344961	865814 || AMOT || Angiomotin || Hs.528051 || NM_133265 ||	1	-0.163	-0.161	-0.244	-0.047	-0.167	-0.256	-0.235	-0.224	-0.239	-0.431	-0.318	-0.261	-0.113	-0.248	-0.436	-0.511	-0.896	-0.331	-0.245	-0.13	-0.244	-0.208	-0.243	-0.092	-0.088	-0.127	-0.125	-0.181	0.068	-0.083	0.305	0.198	-0.238	-0.099	-0.111	0.137	0.242	0.11	0.365	0.16	0.013	-0.173	-0.001	0.291	0.11	0.053
GENE305X	AGI_HUM1_OLIGO_A_23_P203115	697985 || TMEM25 || Transmembrane protein 25 || Hs.351344 || NM_032780 ||	1	-0.438	-0.513	-0.661	-0.129	-0.296	-0.4	-0.462	-0.435	-0.265	-0.978	-0.498	-0.716	-0.332	-0.367	-0.93			-0.737	-0.292	-0.506	-1.576	-0.466	-0.475	0.117	-0.209	-0.422	0.105	-0.171	-0.071	-0.434	0.008	0.155	-0.326	-0.124	0.032	0.282	0	-0.023	-0.011	0.171	0.193	0.036	-0.037	0.383	0.173	0.072
GENE663X	AGI_HUM1_OLIGO_A_24_P19752	843186 || PEX19 || Peroxisomal biogenesis factor 19 || Hs.517232 || NM_002857 ||	1	-0.3635	-0.4355	-0.4715	-0.0005	-0.0625	-0.6455	-0.5885	-0.3775	-0.3275	-0.5035	-0.1045	-0.5675	-0.1475	-0.8285	-0.1215	-0.7905	-1.2475	-0.7585	-0.4235			-0.3875	-0.1625	-0.0575	-0.2205	0.1255	-0.1125	0.1195	0.2205	-0.3655	-0.3965	0.5595	0.1175	-0.0305	0.3035	0.3065	0.1535	0.6645	0.6405	-0.2345	-0.4035	-0.1355	0.0885	0.4035	0.4675	0.0805
GENE493X	AGI_HUM1_OLIGO_A_24_P165346	865786 || NFYC || Nuclear transcription factor Y, gamma || Hs.233458 || NM_014223 ||	1	-0.182	-0.224	-0.33	0.073	-0.212	-0.155	-0.389	-0.269	-0.328	-0.32	-0.207	-0.266	-0.167	-0.312	-0.361	-0.072	-0.191	-0.142	-0.163	-0.27	-0.205	-0.133	-0.317	0	-0.128	-0.022	-0.093	-0.097	0.216	-0.226	0.085	0.312	-0.151	0.016	0.047	0.274	0.058	0.033	-0.038	0.238	0.513	0.086	0.06	0.275	0.2	0.145
GENE532X	AGI_HUM1_OLIGO_A_24_P96762	842617 || SECP43 || TRNA selenocysteine associated protein || Hs.533626 || NM_017846 ||	1	-0.12	-0.083	-0.219	0.038	-0.002	-0.303	-0.278	-0.441	-0.381	-0.291	-0.072	-0.259	-0.195	-0.39	-0.901	-0.618		-0.346	-0.242	-0.292	-0.385	-0.438	-0.087	-0.006	-0.07	-0.176	-0.168	-0.261	0.021	0.147	0.336	0.512	-0.085	0.037	-0.419	0.139	0.227	0.16	0.118	0.037	-0.031	-0.075	0.197	0.004	-0.02	0.054
GENE373X	AGI_HUM1_OLIGO_A_32_P38093	854823 || || || || THC1511927 ||	1	-0.047	-0.254	-0.212	-0.154	-0.153	-0.451	-0.542	-0.476	-0.495	-0.42	-0.27	-0.433	-0.49	-0.842	-0.934	-0.967	-0.284	-0.666	-0.64	0.06	-0.444	-0.361	-0.398	0.264	0.168	0.046	-0.178	-0.318	0	-0.147	0.621	0.124	-0.302	-0.35	-0.406	0.003	0.679	0.113	0.012	0.143	-0.062	-0.049	0.55	0.02	0.115	0.043
GENE896X	AGI_HUM1_OLIGO_A_32_P191285	862835 || || || || THC1563147 ||	1	-0.202	-0.63	-0.288	0.225	-0.07	-0.426	-0.465	-0.637	-0.505	-0.461	-0.262	-0.651	-0.492	-0.831	-1.6		-0.81			-0.366	-1.032	-0.667		-0.095	0.285	0.257	-0.482	-0.177	0.218	0.265	0.307	0.779	-0.136	-0.063	-0.243	-0.042	0.427	-0.536	0.18	-0.362	-0.293	-0.016	1.173	0.808	0.26	0.264
GENE361X	AGI_HUM1_OLIGO_A_24_P277367	866830 || CXCL5 || Chemokine (C-X-C motif) ligand 5 || Hs.89714 || NM_002994 ||	1	0.004	-0.505	-0.3	-0.106	-0.359	-0.434	-0.451	-0.317	-0.569	-0.254	-0.257	-0.313	-0.507	-0.533	-0.61	-1.334	-1.201	-0.663	-0.587	-0.406	-0.508	-0.085	-0.241	0	0.11	-0.042	0.288	-0.122	0.259	-0.074	-0.602	-0.027	0.022	-0.13	-0.029	0.152	0.187	0.056	0.031	0.29	0.514	-0.025	-0.123	-0.084	0.35	0.185
GENE451X	AGI_HUM1_OLIGO_A_32_P223422	850912 || EIF3S7 || Eukaryotic translation initiation factor 3, subunit 7 zeta, 66/67kDa || Hs.55682 || NM_003753 ||	1	0.139	-0.164	-0.268	-0.017	-0.148	-0.249	-0.22	-0.334	-0.357	0.036	0.017	-0.135	-0.381	-0.655	-0.66	-0.934	-0.392	-0.444	-0.289	-0.235	-0.195	0.009	-0.344	0.19	0.188	0.301	0.005	0.064	0.085	0.156	-0.172	-0.028	0.022	-0.028	-0.393	0	-0.021	-0.191	-0.135	-0.003	0.054	-0.145	-0.275	-0.151	-0.015	0.053
GENE438X	AGI_HUM1_OLIGO_A_24_P7192	845179 || MEGF10 || MEGF10 protein || Hs.438709 || BC020198 ||	1	0.022	-0.137	-0.337	0.075	0.048	-0.272	-0.32	-0.232	-0.353	-0.132	-0.146	-0.329	-0.3	-0.418	-0.494	-0.993	-0.542	-0.258	-0.301	-0.131	-0.238	-0.287	-0.111	0.103	0.05	0	0.085	-0.049	-0.106	0.083	-0.464	-0.097	-0.059	-0.119		0.245	-0.119	-0.224	-0.173	-0.107	-0.253	-0.048	0.066	-0.208	0.192	0.048
GENE565X	AGI_HUM1_OLIGO_A_24_P318836	851846 || FZR1 || Fizzy/cell division cycle 20 related 1 (Drosophila) || Hs.413133 || NM_016263 ||	1	0.083	-0.204	-0.079	-0.027	-0.038	-0.376	-0.302	-0.325	-0.352	-0.23	-0.195	-0.275	-0.116	-0.595	-0.483	-0.636	-0.193	-0.453	-0.378	-0.343	-0.139	-0.155	-0.05	0.078	0.136	0.106	0.265	0.026	0.005	-0.047	-0.133	-0.339	-0.255	0.032	-0.156	0.123	-0.15	-0.101	-0.203	-0.026	0	-0.076	0.104	-0.003	0.031	0.114
GENE423X	AGI_HUM1_OLIGO_A_32_P85042	842673 || || CDNA FLJ32177 fis, clone PLACE6001294 || Hs.535549 || AK056856 ||	1	-0.0125	-0.1165	-0.2205	-0.0325	0.0125	-0.4045	-0.1415	-0.4915	-0.2155	-0.2635	-0.2605	-0.2085	-0.2475	-0.6065	-0.4415	-0.7575	-0.7105	-0.6165	-0.5565	-0.4215	-0.3485	-0.1435	-0.2405	0.0285	-0.0445	0.1545	-0.0645	0.0505	-0.0955	0.0875	-0.0295	-0.1695	-0.0815	0.1515	-0.1725	0.1765	0.0905	0.0085	-0.0235	-0.0115	-0.0705	0.0265		-0.1395	0.2225	0.0315
GENE760X	AGI_HUM1_OLIGO_A_23_P101141	686532 || RNF125 || Ring finger protein 125 || Hs.272800 || NM_017831 ||	1	0.048	-0.296	-0.253	0.222	-0.04	-0.284	-0.448	-0.418	-0.423	-0.401	-0.263	-0.279	-0.26	-0.953	-0.47	-1.014	-0.969	-0.64	-0.614	-0.193	-0.188	-0.318	-0.512	0.159	0.015	-0.06	0.027	0.063	0.055	0.026	0.303	0.168	0.064	0	-0.202	0.205	0.051	-0.001	0.023	0.063	-0.068	-0.006	0.073	-0.265	0.02	-0.087
GENE645X	AGI_HUM1_OLIGO_A_24_P464238	845245 || || || || I_3335767 ||	1	0.15	-0.04	-0.114	0.104	-0.039	-0.368	-0.296	-0.424	-0.32	-0.337	-0.222	-0.472	-0.317	-0.687	-1.147	-0.804	-0.35	-0.195	-0.295	-0.115	-0.099	-0.08	-0.072	-0.004	0.04	0.076	0.176	-0.012	-0.293	-0.104	0.018		0.071	0.242	0.086	0.168	0.032	-0.071	0.123	0.188		0.145	0.214	-0.519	-0.144	0
GENE213X	AGI_HUM1_OLIGO_A_24_P929301	869303 || || || || THC1419743 ||	1	-0.0355	-0.0825	-0.3705	-0.0015	0.0375		-0.3625	-0.5975	-0.3705	-0.3135	-0.2695	-0.3815	-0.2575	-0.6225	-0.8225		-0.6805		-0.5985	-0.2225	-0.5255	0.5255	-0.1485	0.2015	0.0815	0.1705	0.0595	-0.0265	0.0275	0.0295	0.4525		-0.1735	0.0215	-0.1635	0.1715	-0.1725	-0.0315	-0.0185	0.1275		0.1925		0.3935	0.2575	0.0775
GENE931X	AGI_HUM1_OLIGO_A_32_P66306	865040 || || Hypothetical gene supported by BC039664 || Hs.114322 || BC039664 ||	1	0.0745	-0.1445	-0.4475	-0.0645	-0.1295	-0.4215	-0.2605	-0.6265	-0.2165	-0.4025	-0.3265	-0.4035	-0.3615	-0.7255			-0.3695		-0.3425	-0.1645	-0.4785	0.0495	-0.0935	0.1045	-0.0555	-0.1375	0.4185	0.3005	-0.1155	-0.0115			-0.2145	-0.4035	-0.2245	-0.0055	-0.6805		-0.2635	0.3085	0.0365	0.0335		0.0055	0.0555	0.0105
GENE141X	AGI_HUM1_OLIGO_A_23_P403886	869116 || GLYAT || Glycine-N-acyltransferase || Hs.145384 || NM_005838 ||	1	-0.2055	-0.2645	-0.4135	0.0245	-0.1415	-0.5415	-0.5965	-0.5085	-0.3305	-0.2275	-0.5495	-0.3715	-0.2825	-0.4405	-0.9045	-0.8175	-0.6035	-0.7495	-0.4265	-0.1055	-0.5645	-0.3885	-0.2055	0.0015	-0.0265	-0.0035	0.0905	0.2795	0.4925	0.5455	0.1135	0.4025	-0.1805	0.0975	-0.3985	-0.0435	0.1845	-0.0895	0.2155	0.2885	0.0765	-0.1785	0.0545	-0.1725	0.2135	0.2325
GENE664X	AGI_HUM1_OLIGO_A_23_P12620	696561 || TNKS2 || Tankyrase, TRF1-interacting ankyrin-related ADP-ribose polymerase 2 || Hs.329327 || NM_025235 ||	1	-0.048	-0.175	-0.116	0.238	-0.184	-0.077	-0.109	-0.25	-0.145	-0.229	-0.239	-0.141	-0.282	-0.226	-0.599	-0.518	-0.432	-0.414	-0.235	-0.265	-0.704	-0.341	-0.373	-0.1	-0.017	-0.032	0.218	0.271	0.109	-0.041	0.032	0.136	0.226	-0.06	-0.346	0.005	0.154	-0.014	0.062	-0.156	-0.006	-0.157	0.049	0.31	0.266	0.054
GENE655X	AGI_HUM1_OLIGO_A_24_P306824	866323 || LEPROTL1 || Leptin receptor overlapping transcript-like 1 || Hs.146585 || AF359269 ||	1	-0.076	-0.29	-0.292	0.025	-0.102	-0.231	-0.343	-0.621	-0.299	-0.231	-0.5	-0.569	-0.453	-0.458	-0.311	-0.596	-0.617		-0.372	-0.147	-0.931	-0.434	-0.048	0.128	0.078	-0.048	0.068	0.159	0.171	0.321	-0.308	0.09	0.206	0	-0.057	0.112	0.256	-0.208	0.052	0.174		-0.034	-0.347	-0.192	0.33	0.004
GENE401X	AGI_HUM1_OLIGO_A_24_P333479	870172 || SLC39A14 || Solute carrier family 39 (zinc transporter), member 14 || Hs.491232 || BC000068 ||	1	0.084	-0.168	-0.211	0.147	-0.097	-0.278	-0.268	-0.456	-0.233	-0.189	-0.372	-0.269	-0.281	-0.062	-0.203	-0.626	-0.501	-0.322	-0.389	-0.216	-0.741	0.041	-0.178	-0.034	0	0.082	-0.058	0.218	0.338	0.207	0.176	-0.074	-0.07	0.066	-0.076	0.151	0.095	-0.281	0.078	0.124	-0.303	-0.064		0.641	-0.057	0.14
GENE288X	AGI_HUM1_OLIGO_A_23_P429046	860321 || LOC387680 || Similar to KIAA0592 protein || Hs.375174 || NM_001005751 ||	1	-0.257	-0.13	-0.117	0.246	0.37	-0.292	-0.189	-0.4	-0.114	-0.315	-0.598	-0.601	-0.499	-0.546	-0.371	-0.702	-0.545	-0.446	-0.263	-0.182	-1.704	-0.527	-0.311	0.12	-0.172	0.025	0.019	-0.16	0.004	-0.014	0.333	0.267	-0.004	0.281	0.12	0.188	0.259		0.357	0.052	-0.107	0.086	0.167	0.559	0.203	0.092
GENE554X	AGI_HUM1_OLIGO_A_32_P97780	856000 || || || || BG252130 ||	1	-0.243	-0.38	-0.484	0.086	-0.246	-0.245	-0.288	-0.828	-0.438	-0.37	-0.509	-0.547	-0.589	-0.203	-0.382	-0.984	-0.642	-0.567	-0.528	-0.104	-1.032	-0.318	-0.381	0.036	0.079	0.011	0.003	-0.014	0.165	-0.222	0.185	0.276	-0.041	0.11	-0.059	0.127	-0.016	-0.123	-0.056	0.3	0.035	-0.04	0.087	0.039	0.031	-0.046
GENE788X	AGI_HUM1_OLIGO_A_32_P145443	852108 || || || || I_3588329 ||	1	-0.1985	-0.4805	-0.3805	0.0725	-0.1755	-0.6105	-0.2805	-1.0705	-0.2525	-0.5585	-0.6115	-0.6155	-0.4965	-0.2315	-0.2275	-0.7285	-0.6675	-0.8695	-0.6685	-0.2455	-1.3735	-0.6205	-0.4995	-0.0135	-0.0885	0.0355	0.0635	0.0115	-0.0025	0.1485	0.2135		0.1615	0.1315	0.0095	0.1525	0.3235	-0.0565	0.1985	-0.1365	-0.1345	0.1005	0.1475	0.6405	0.1285	0.0795
GENE885X	AGI_HUM1_OLIGO_A_24_P358302	867331 || || || || ENST00000322803 ||	1	0.002	-0.115	-0.411	0.057	0.181	-0.287	-0.393	-0.537	-0.552	-0.209	-0.585	-0.359	-0.416	-0.189	-0.185	-0.863	-1.163	-0.582	-0.235	-0.25	-0.785	-0.143	-0.233	0	0.132	-0.019	0.065	0.24	0.018	0.014	0.088	0.068	-0.174	0.202	0.135	0.185	-0.099	0	0.186	-0.07	0.209	0.079	-0.251	0.489	0.012	0.085
GENE932X	AGI_HUM1_OLIGO_A_23_P64888	693100 || TAS2R10 || Taste receptor, type 2, member 10 || Hs.533756 || NM_023921 ||	1	-0.022	-0.015	-0.154	0.155	-0.038	-0.119	-0.082	-0.352	-0.44	-0.231	-0.452	-0.504	-0.328	-0.225	-0.076	-0.403	-0.464	-0.321	-0.456	-0.357	-0.644	-0.22	-0.281	0.137	0.032	0.134	-0.006	0.105	0.022	0.062	-0.094	0.029	-0.263	0.052	0.174	0.027	0.075	0.052	-0.007	0.13	0.116	0.114	-0.016	0.511	0.005	0.109
GENE684X	AGI_HUM1_OLIGO_A_32_P195853	866984 || || || || AK001565 ||	1	0.0345	-0.1295	-0.0225	0.3465	0.3065	-0.2025	-0.3035	-0.4545	-0.0795	-0.0885	-0.5635	-0.7425	-0.4715	-0.3225	-0.3855	-0.4305	-0.1695	-0.4035	-0.1635	-0.1485	-1.3645	-0.2955	-0.3465	0.1105	0.0005	0.3725	-0.0595	0.0105	0.1365	0.1325	-0.2475	0.0045	0.0905	0.1445	-0.0765	-0.0645	0.0005	-0.0515	0.0685	-0.0025	-0.0185	-0.0575		1.0365	-0.1215	-0.0005
GENE123X	AGI_HUM1_OLIGO_A_23_P15619	847415 || PRAC || Small nuclear protein PRAC || Hs.116467 || NM_032391 ||	1	-0.034	-0.292	-0.217	-0.207	-0.057	-0.703	-0.576	-0.687	-0.538	-0.26	-0.335	-0.692	-0.243	-0.53	-0.575	-0.783	-0.763	-0.782	-0.31	-0.415	-0.608	-0.368	-0.182	0.029	0.088	0.165	0.046	-0.005	-0.107	-0.111	0.173	0.11	0.019	0.035	0.11	-0.042	-0.381	-0.202	-0.36	0.024	-0.078	0.096	0.322	0.689	0.188	0.027
GENE164X	AGI_HUM1_OLIGO_A_32_P169243	856497 || || || || A_32_BS169243 ||	1	-0.146	-0.074	-0.16	0.123	-0.001	-0.818	-0.407	-0.785	-0.607	-0.46	-0.417	-0.569	-0.561	-0.712	-0.731	-1.266	-1.024		-0.607	-0.524	-0.892	-0.674	-0.331	-0.054	0.069	-0.067	0.101	-0.159	0.092	0.014	0.263	0.276	-0.073	0.043	-0.475	0.12	0.158	-0.013	0.141	-0.001	-0.064	0.103		1.018	0.123	-0.051
GENE709X	AGI_HUM1_OLIGO_A_24_P489105	843648 || || Transcribed locus, weakly similar to NP_808455.1 hypothetical protein 9830102E05 [Mus musculus] || Hs.480804 || H16080 ||	1	-0.07	-0.29	-0.255	0.154	-0.003	-0.372	-0.3	-0.547	-0.644	-0.126	-0.605	-0.54	-0.482	-0.361	-0.663	-1.126	-0.654		-0.418	-0.201	-0.995	-0.334	-0.337	0.1	-0.001	-0.067	0.031	-0.123	-0.038	-0.198	0.021	0.188	-0.076	0.086	-0.058	0.289	0.221	0.218	0.225	-0.066	0.029	0.292	-0.173	0.725	0.067	0.112
GENE304X	AGI_HUM1_OLIGO_A_24_P382630	852046 || GTPBP5 || GTP binding protein 5 (putative) || Hs.340636 || NM_015666 ||	1	-0.301	-0.15	-0.404	-0.154	-0.15	-0.497	-0.372	-0.858	-0.512	-0.055	-0.359	-0.501	-0.486	-0.864	-0.404	-1.099	-0.46	-0.574	-0.678	-0.3	-0.543	-0.455	-0.557	0.321	0.22	0.283	0.036	0.079	-0.124	-0.071		0.21	-0.111	-0.22	0.171	0.632	-0.063	-0.126	-0.192	-0.242	0.189	0		1.139	-0.075	0.354
GENE861X	AGI_HUM1_OLIGO_A_24_P15043	856195 || KLHL18 || Kelch-like 18 (Drosophila) || Hs.517946 || AB018338 ||	1	-0.179	-0.358	-0.401	0.362	0.007	-0.476	-0.394	-0.781	-0.355	-0.29	-0.338	-0.642	-0.557	-0.985	-1.078	-1.616	-0.813	-0.579	-0.781	-0.672		-0.717	-0.608	0.217	0.169	-0.064	-0.297	-0.246	-0.004	0.136	-0.687	0.213	-0.001	0	-0.047	0.299	0.15	-0.329	-0.133	-0.158	0.125	0.268	0.21	1.041	0.071	0.256
GENE270X	AGI_HUM1_OLIGO_A_24_P325118	858239 || RGS11 || Regulator of G-protein signalling 11 || Hs.65756 || BC040504 ||	1	-0.151	-0.344	-0.341	-0.073	0.196	-0.54	-0.212	-0.481		-0.195	-0.24	-0.698	-0.256	-0.506	-1.065	-0.564	-0.367	-0.568	-0.271	-0.815		-0.19	-0.18	-0.024	0.182	-0.067	0.071	-0.075	-0.121	-0.13	0.131		0.151	0.024	-0.047	0.021	-0.259	0.112	0.042	0.124	0.244	-0.033		1.689	0.125
GENE362X	AGI_HUM1_OLIGO_A_24_P945375	858881 || SDK1 || Sidekick homolog 1 (chicken) || Hs.155959 || AF052150 ||	1	0.036	-0.21	-0.264	0.048	-0.063	-0.666	-0.27	-0.613	-0.451	-0.189	-0.38	-0.314	-0.31	-0.464	-1.053	-0.618	-0.497		-0.536	-0.295	-0.44	-0.419	-0.315	0.084	0.072	0.141	0.098	-0.195	-0.193	0.051	0.156		-0.103	0.129	-0.52	-0.114	-0.07	0.006	0.111	0.179	-0.034	-0.093		0.976	0.112	0.067
GENE604X	AGI_HUM1_OLIGO_A_24_P941977	853106 || MCCC2 || Methylcrotonoyl-Coenzyme A carboxylase 2 (beta) || Hs.167531 || AK001948 ||	1	-0.107	-0.317	-0.403	0.323	0.077	-0.759	-0.224	-0.489	-0.208	-0.19	-0.375	-0.613	-0.527	-0.64	-0.757	-1.108	-0.716		-0.466	-0.416	-0.858	-0.283	-0.194	0.131	0.09	0.361	0.006	-0.013	-0.29	-0.139			0	-0.019	-0.025	0.073	0.534	0.391	-0.017	0.049	0.311	0.217		1.798	0.248
GENE977X	AGI_HUM1_OLIGO_A_32_P53976	846558 || || || || A_32_BS53976 ||	1	-0.213	-0.237	-0.254	0.244	-0.027	-0.4	-0.331	-0.569	-0.422	-0.45	-0.299	-0.425	-0.522	-0.53	-0.885	-0.514	-0.388	-0.688	-0.415	-0.606	-0.712	-0.559	-0.239	-0.227	0.022	0.036	0.049	-0.144	0.034	-0.166	-0.112	0.129	0.174	-0.19	-0.211	0.258	-0.047	0.191	-0.001	0.066	0.243	0.083		0.994	0.184	0.209
GENE486X	AGI_HUM1_OLIGO_A_23_P412214	850691 || GARNL4 || GTPase activating Rap/RanGAP domain-like 4 || Hs.499659 || NM_015085 ||	1	-0.0035	-0.2775	-0.2885	0.0255	0.0605	-0.3225	-0.3755	-0.6755	-0.4945	-0.1885	-0.4885	-0.7195	-0.4635	-0.8765	-0.2005	-0.5315	-0.3945	-0.4135	-0.2995	-0.6645		-0.3345	-0.0535	0.0365	0.1235	0.1105	-0.0525	-0.1495	-0.0835	-0.2985	-0.7115		0.0645	0.1625	0.2935	0.0035	-0.0665	-0.3035	0.1365	-0.0075	0.1335	0.0255		1.1415	-0.0255	-0.1005
GENE806X	AGI_HUM1_OLIGO_A_32_P832001	843368 || || HSPC101 || Hs.259683 || AF161364 ||	1	-0.2715	-0.6875	-0.3215	0.0305	0.0075	-0.3945	-0.6255	-0.8775	-0.4825	-0.5485	-0.5545	-0.6115	-0.2845	-1.0345	-0.7525		-0.6915		-0.7815	-0.4465		-0.4225	-0.2425	-0.0135	0.3705	0.1415	0.1215	0.0285	0.0375	-0.0795			0.2585	-0.1145	-0.2515	0.0415		-0.3295	0.1545	-0.1255	0.2135	0.0305		1.4995	-0.0055	-0.1585
GENE257X	AGI_HUM1_OLIGO_A_23_P205637	852631 || TRIM9 || Tripartite motif-containing 9 || Hs.368928 || NM_015163 ||	1	-0.223	0.03	-0.314	-0.124	0.043	-0.35	-0.52	-0.749	-0.425	-0.001	-0.208	-0.224	-0.184	-0.144	-0.278	-0.703	-0.223	-0.807	-0.428	-0.176	-0.646	-0.398	-0.446	0.134	0.057	0.193	-0.002	-0.081	-0.001	-0.138			-0.043	0.087	-0.14	-0.24	-0.135	0.105	-0.203	-0.043	0.049	0.171		1.185	0.186	0.199
GENE902X	AGI_HUM1_OLIGO_A_24_P932233	843343 || FLJ20032 || Hypothetical protein FLJ20032 || Hs.367639 || AK000039 ||	1	-0.052	-0.061	-0.325	-0.004	-0.046	-0.361	-0.208	-0.658	-0.466	-0.058	-0.342	-0.338	-0.26	-0.096	-0.598	-0.845	-0.451	-0.464	-0.413	-0.308	-0.67	-0.417	-0.424	-0.071	0.162	0.249	0.197	-0.021	0.254	0.252	0.338	0.315	0	0.102	-0.086	-0.062	-0.174	0.124	-0.164	-0.162	-0.208	0.218	0.275	0.909	-0.035	0.234
GENE914X	AGI_HUM1_OLIGO_A_24_P120537	866018 || SH3RF2 || SH3 domain containing ring finger 2 || Hs.443728 || NM_152550 ||	1	-0.162	-0.29	-0.32	-0.17	0.047	-0.452	-0.299	-0.38	-0.268	-0.381	-0.567	-0.4	-0.496	-0.125		-0.657	-0.656	-0.342	-0.457	-0.29	-0.729	-0.207	-0.164	0.159	-0.22	-0.107	-0.007	0.007	-0.063	0.024	-0.063	0.081	0.02	-0.053	-0.09	0.147	0.043	-0.048	0.162	0.135	0.219	-0.109		1.048	0.356	0.318
GENE389X	AGI_HUM1_OLIGO_A_24_P410797	844867 || TRAD || Serine/threonine kinase with Dbl- and pleckstrin homology domains || Hs.162189 || AL137629 ||	1	-0.029	-0.25	-0.48	-0.066	-0.15	-0.333	-0.41	-0.469	-0.661	-0.357	-0.396	-0.222	-0.343	-0.992	-0.949	-1.804			-0.655	-0.439	-0.818	-0.587	-0.516	0.467	0.208	0.02	0.012	-0.114	-0.153	-0.025		0.689	-0.021	-1.509	0.044	0	0.049	0.011	0.188	0.037	0.131	-0.038	0.27	0.278	0.146	0.105
GENE294X	AGI_HUM1_OLIGO_A_23_P314145	773327 || UST || Uronyl-2-sulfotransferase || Hs.131514 || NM_005715 ||	1	-0.123	-0.285	-0.549	0.053	-0.193	-0.382	-0.437	-0.427	-0.446	-0.371	-0.828	-0.401	-0.5	-0.646	-0.944	-1.494	-0.953		-0.42	-0.42	-0.557	-0.431	-0.408	0.146	-0.04	-0.115	0.212	0.151	0.162	-0.159	0.571	0.768	-0.066	-0.109	-0.04	0	0.378	-0.1	0.064	0	0.152	-0.039	0.172	0.249	0.045	-0.224
GENE272X	AGI_HUM1_OLIGO_A_23_P55107	695463 || ULK2 || Unc-51-like kinase 2 (C. elegans) || Hs.168762 || NM_014683 ||	1	-0.319	-0.325	-0.341	0.008	-0.183	-0.175	-0.269	-0.308	-0.092	-0.326	-0.466	-0.53	-0.792	-1.149	-0.95	-1.398	-0.841	-0.865	-0.428	-0.451	-0.856	-0.521	-0.379	0.318	-0.018	-0.151	-0.075	-0.129	0.073	-0.132	0.685	0.783	0.304	0.006	0.4	0.186	0.536	0.751	0.099	0.254	0.465	-0.069	0.447	0.702	0.059	-0.1
GENE461X	AGI_HUM1_OLIGO_A_24_P315921	868950 || BMP8A || Bone morphogenetic protein 8a || Hs.494158 || AK093659 ||	1	-0.307	-0.397	-0.132	-0.018	0.001	-0.007	-0.104	-0.229	-0.031	-0.288	-0.508	-0.455	-0.748	-0.696	-0.924	-1.302	-0.764	-0.663	-0.619	-0.472	-0.806	-0.501	-0.17	0.312	-0.041	-0.109	-0.267	-0.363	-0.165	-0.128	0.364	0.225	0.124	0	-0.008	0.16	0.508	-0.132	0.27	0.217	0.262	-0.291	0.629	0.175	0.29	-0.032
GENE614X	AGI_HUM1_OLIGO_A_23_P250380	852782 || MAN2B2 || Mannosidase, alpha, class 2B, member 2 || Hs.188464 || NM_015274 ||	1	-0.327	-0.342	-0.444	-0.139	0.037	-0.584	0.08	-0.729	-0.058	-0.43	-0.437	-0.348	-0.568	-0.59	-0.998	-1.022	-0.979	-0.828	-0.743	-0.902	-0.672	-0.648	-0.424	0.09	0.339	-0.416	-0.179	-0.197	0	0.175	0.542		0.179	-0.001	-0.068	-0.013	0.308	0.255	0.285	-0.137	0.105	0.135		1.023	0.382	0.308
GENE331X	AGI_HUM1_OLIGO_A_32_P175301	860917 || KIAA0870 || KIAA0870 protein || Hs.18166 || NM_014957 ||	1	-0.165	-0.251	-0.483	-0.143	-0.053	-0.265	-0.331	-0.481	-0.494	-0.52	-0.316	-0.375	-0.434	-0.713	-0.731	-0.716	-0.496	-0.498	-0.356	-0.47	-0.684	-0.415	-0.135	0.201	0.087	-0.054	0.163	-0.312	-0.163	-0.054	0.562	0.184	0.23	0.082	-0.027	0.008	0.372	-0.01	0.266	0.103	0.017	0.005	0.34	-0.042	0.228	0.201
GENE205X	AGI_HUM1_OLIGO_A_24_P94722	853922 || TMEM34 || Transmembrane protein 34 || Hs.203896 || NM_018241 ||	1	-0.415	-0.524	-0.683	0.215	-0.141	-0.62	-0.86	-0.589	-0.696	-0.699	-0.521	-0.925	-0.694	-1.174	-1.155	-1.545		-1.017	-1.383	-0.873	-1.2	-0.675	-0.637	-0.021	-0.231	-0.609	-0.128	-0.372	0.221	-0.138	0.167	0.671	0.099	-0.098	0.35	0.164	0.527	0.169	0.391	0.323	0.54	0.041	0.272	0.386	-0.144	0.113
GENE819X	AGI_HUM1_OLIGO_A_23_P42358	692338 || FHL5 || Four and a half LIM domains 5 || Hs.283689 || NM_020482 ||	1	-0.374	-0.455	-0.552	-0.152	0.023	-0.632	-0.56	-0.963	-0.393	-0.509	-0.781	-0.529	-0.565	-0.506	-1.393	-1.186	-0.872	-0.671	-0.966	-0.634	-0.795	-0.529	-0.344	-0.366	-0.065	0.095	-0.138	-0.274	0.027	0.116	0.094	0.182	0.07	0.125	0.069	0.193	0.057	0.21	0.179	0.223	0.259	-0.221		-0.084	0.311	0.141
GENE959X	AGI_HUM1_OLIGO_A_32_P213389	856863 || || || || THC1544941 ||	1	-0.298	-0.606	-0.57	-0.015	-0.121	-0.432	-0.245	-0.55	-0.423	-0.592	-0.555	-0.462	-0.54	-0.259	-0.634	-0.942	-0.615	-0.682	-0.397	-0.316	-0.695	-0.659	-0.582	-0.117	0.11	-0.254	-0.242	0.028	0.017	0.01	0.377	0.268	0.273	0.086	-0.058	0.144	0.075	-0.104	0.141	-0.197	0.107	-0.003	0.217	0.115	0.012	0.079
GENE356X	AGI_HUM1_OLIGO_A_24_P923900	864391 || || IMAGE Consortium ID 839832, mRNA sequence || Hs.306551 || AF124368 ||	1	-0.1885	-0.2515	-0.4745	-0.0145	0.1505	-0.6615	-0.5635	-0.6875	-0.3985	-0.2255	-0.4855	-0.4985	-0.3575	-0.3495	-0.9625		-0.5945	-0.6225	-0.5975	-0.3285	-0.6405	-0.6125	-0.5995	-0.0955	-0.0745	-0.0505	0.0715	0.0365	0.1015	0.0195	0.1295	0.3035	0.0195	0.0595	-0.0155	-0.0175	-0.1245	0.0945	-0.1355	-0.1855	-0.2535	-0.0495	-0.0795	0.1595	0.1935	0.2115
GENE474X	AGI_HUM1_OLIGO_A_32_P75772	851013 || || || || THC1559236 ||	1	-0.171	-0.305	-0.323	0.199	0.051	-0.442	-0.44	-0.65	-0.48	-0.364	-0.383	-0.453	-0.432	-0.447	-0.911	-0.979	-0.683	-0.847	-0.563	-0.369	-0.925	-0.837	-0.448	-0.089	0.085	0.026	-0.047	0.074	0.266	0.043	-0.074	0.018	-0.133	-0.033	0.077	0.09	0.055	-0.115	0.246	-0.01	0	-0.108	-0.379	0.4	-0.033	0.061
GENE726X	AGI_HUM1_OLIGO_A_24_P221858	847974 || || || || ENST00000332271 ||	1	-0.097	-0.316	-0.226	0.104	-0.055	-0.446	-0.222	-0.629	-0.218	-0.286	-0.231	-0.286	-0.436	-0.281	-0.52	-0.722	-0.772	-0.832	-0.427	-0.13	-0.499	-0.163	-0.301	-0.093	0.057	0.125	0.066	0.001	0.081	0.268	0.169	0.202	-0.017	-0.014	-0.015	0.215	0.065	0.08	-0.155	-0.1	-0.037	-0.001		0.121	0.015	0.076
GENE881X	AGI_HUM1_OLIGO_A_32_P222460	858394 || || Hypothetical LOC197387 || Hs.97712 || BC038761 ||	1	0.07	-0.14	-0.261	0.191	-0.077	-0.222	-0.142	-0.413	-0.341	-0.212	-0.223	-0.097	-0.091	-0.429	-0.379	-0.618	-0.384	-0.559	-0.381	-0.237	-0.503	-0.347	-0.366	-0.056	0.023	0.03	-0.026	0.219	-0.014	-0.015	0.134	0.195	-0.085	-0.115	-0.113	-0.045	-0.089	-0.167	0.069	-0.222	-0.177	0.076	0.128	0.409	0.08	0.133
GENE909X	AGI_HUM1_OLIGO_A_23_P253375	851871 || CUTL1 || Cut-like 1, CCAAT displacement protein (Drosophila) || Hs.438974 || NM_181500 ||	1	0.066	-0.189	-0.347	0.222	-0.017	-0.305	-0.237	-0.306	-0.263	-0.1	-0.192	-0.066	-0.293	-0.357	-0.451	-0.715	-0.655	-0.855	-0.466	-0.397	-0.767	-0.535	-0.585	0.118	-0.032	-0.11	0.021	-0.051	-0.037	0.218	-0.04	0.302	-0.119	0.03	0.012	-0.114	-0.1	-0.308	0.042	-0.082	0.091	0.041	0.226	0.208	0.088	0.071
GENE386X	AGI_HUM1_OLIGO_A_24_P305050	845155 || TREM4 || Triggering receptor expressed on myeloid cells 4 || Hs.147313 || NM_145273 ||	1	-0.053	-0.375	-0.455	0.136	-0.049	-0.346	-0.221	-0.308	-0.469	-0.185	-0.301	-0.64	-0.487	-0.542	-0.621	-1.472	-0.57	-0.713	-0.619	-0.453	-0.963	-0.579	-0.311	0.041	-0.021	-0.013	0.232	0.206	0.162	-0.033	-0.178	-0.026	-0.081	-0.032	0.121	0.279	0	-0.148	-0.125	0.05	-0.069	0.061	-0.112	0.186	0.166	0.253
GENE595X	AGI_HUM1_OLIGO_A_23_P315421	773296 || || || || NM_153030 ||	1	0.084	-0.106	-0.369	0.022	-0.062	-0.259	-0.243	-0.175	-0.416	-0.228	-0.194	-0.19	-0.3	-0.279	-0.314	-0.76	-0.531	-0.413	-0.327	-0.151	-0.435	-0.538	-0.154	0.133	-0.019	0.065	0.212	0.073	0.106	-0.079	-0.071	0.111	-0.06	-0.107	0.069	0.122	-0.051	0.077	0	-0.163	-0.1	-0.043	0.076	0.114	0.096	0.034
GENE792X	AGI_HUM1_OLIGO_A_32_P59355	852380 || || || || THC1457118 ||	1	0.026	-0.181	-0.472	-0.008	-0.089	-0.453	-0.397	-0.627	-0.543	-0.362	-0.156	-0.565	-0.474	-0.256	-0.627	-1.377	-0.339	-0.636	-0.707	-0.19	-0.617	-0.55	-0.415	0.219	0.101	0.019	0.076	0.155	-0.072	-0.138	0.315	0.238	-0.124	-0.051	0	-0.03	-0.101	-0.281	-0.06	-0.165	-0.148	0.014	0.117	0.389	0.029	0.092
GENE933X	AGI_HUM1_OLIGO_A_32_P211683	857476 || || || || THC1531579 ||	1	0.094	-0.014	-0.33	0.163	0.115	-0.381	-0.304	-0.613	-0.396	-0.231	-0.249	-0.355	-0.507	-0.254	-0.251	-1.346	-0.369	-0.727	-0.404	-0.155	-0.495	-0.45	-0.304	0.147	0.056	-0.021	0.341	0.226	-0.073	-0.072	-0.106	-0.206	-0.123	0.023	-0.149	0.134	-0.144	-0.182	-0.215	-0.021	-0.286	-0.132	0.213	0.177	0.127	0.188
GENE803X	AGI_HUM1_OLIGO_A_24_P940509	862612 || || Homo sapiens, clone IMAGE:4401608, mRNA || Hs.162105 || AK022793 ||	1	0.019	-0.607	-0.445	-0.014	-0.183	-0.551	-0.558	-0.46	-0.361	-0.279	-0.23	-0.705	-0.391	-0.73	-1.087	-1.309	-0.622		-0.731	-0.433	-0.701	-0.383	-0.442	0.007	0.106	0.013	0.087	0.049	-0.095	0.021			-0.072	0.002	-0.248	0.103	-0.313	-0.281	-0.07	-0.239	0.138	0.245	0.079	0.085	0.07	-0.121
GENE699X	AGI_HUM1_OLIGO_A_23_P134109	867733 || EPB41L2 || Erythrocyte membrane protein band 4.1-like 2 || Hs.486470 || NM_001431 ||	1	-0.16	-0.389	-0.59	-0.104	-0.104	-0.358	-0.337	-0.558	-0.443	-0.483	-0.395	-0.493	-0.482	-0.453	-1.011	-0.995	-0.55	-0.448	-0.332	-0.218	-0.697	-0.3	-0.221	-0.054	0.079	0	0.222	0.032	0.031	-0.065	0.041	0.294	0.025	-0.037	0.151	0.08	-0.084	-0.155	0.069	0.075	0.043	0.035	0.083	0.584	0.12	0.136
GENE976X	AGI_HUM1_OLIGO_A_32_P25694	851458 || || Similar to jumonji domain containing 1A; testis-specific protein A; zinc finger protein || Hs.499821 || BC035102 ||	1	0.081	-0.223	-0.59	0.042	-0.259	-0.376	-0.346	-0.534	-0.624	-0.34	-0.399	-0.656	-0.632	-0.538	-0.68	-1.211	-0.499	-0.671	-0.37	0.005	-0.689	-0.401	-0.316	-0.138	-0.059	-0.016	0.174	-0.175	-0.1	-0.016	0.286	0.259	-0.292	0.128	0.261	0.093	-0.118	-0.124	-0.093	0.037	-0.006	0.159	0.121	0	0.065	0.002
GENE649X	AGI_HUM1_OLIGO_A_32_P232617	865815 || || Similar to PI-3-kinase-related kinase SMG-1 isoform 2; lambda/iota protein kinase C-interacting protein; phosphatidylinositol 3-kinase-related protein kinase || Hs.546648 || BI014689 ||	1	0.009	0.096	-0.131	-0.177	-0.198	-0.419	-0.282	-0.334	-0.365	-0.213	-0.133	-0.338	-0.465	-0.183	-0.256	-0.736	-0.347	-0.654	-0.27	-0.283	-0.563	-0.068	-0.347	0.15	0.117	0.023	-0.054	0.072	-0.178	-0.188	0.218	0.079	-0.198	-0.149	0.015	-0.171	-0.018	-0.204	0.081	-0.256	-0.1	-0.005	0.135	0.519	0.057	0.161
GENE774X	AGI_HUM1_OLIGO_A_24_P212281	857079 || || || || ENST00000300068 ||	1	0.1485	-0.2485	-0.1225	-0.0105	-0.1475	-0.3405	-0.3325	-0.5195	-0.7085	-0.3455	-0.3615	-0.2565	-0.6405	-0.6815	-0.8145	-1.1805	-0.4385	-0.4625	-0.3565	0.2525	-0.4715	-0.2555	-0.2175	0.2215	0.1365	-0.0455	-0.0025	0.0025	-0.0945	-0.0415	0.5625	-0.1535	-0.1615	-0.0185	-0.3495	-0.0555	-0.0145	-0.2115	-0.1525	0.0065	-0.3975	0.0415	0.1975	0.2925	0.1755	0.1175
GENE766X	AGI_HUM1_OLIGO_A_23_P326987	842930 || || LOC440135 || Hs.375766 || AF318337 ||	1	-0.03	-0.259	-0.175	0.067	-0.107	-0.293	-0.165	-0.297	0.015	-0.129	-0.139	-0.193	-0.306	-0.523	-0.873	-0.866	-0.394	-0.447	-0.604	-0.268	-0.482	-0.317	-0.356	-0.193	-0.234	-0.036	-0.043	-0.267	0.037	0.065	0.167	0.266	-0.036	-0.045	-0.285	0.011	0.017	-0.195	-0.22	-0.017	0.115	0	0.247	0.393	0.098	0.045
GENE572X	AGI_HUM1_OLIGO_A_32_P226338	847437 || PSMA5 || Proteasome (prosome, macropain) subunit, alpha type, 5 || Hs.485246 || NM_002790 ||	1	0.078	-0.164	-0.121	0.236	0.051	-0.373	-0.196	-0.563	-0.237	-0.228	-0.28	-0.272	-0.185	-0.389	-1.117	-0.918	-0.432	-0.723	-0.41	-0.254	-0.382	-0.766	-0.31	0.197	-0.033	0.057	0.084	0.153	-0.077	0.076		-0.033	-0.026	-0.085	-0.256	-0.249	-0.467	-0.275	-0.202	0.042	0.348	-0.025	-0.124	0.426	0.247	0.207
GENE878X	AGI_HUM1_OLIGO_A_32_P32343	845428 || || || || THC1506312 ||	1	0.039	-0.057	-0.145	0.121	-0.044	-0.307	-0.111	-0.499	-0.273	-0.14	-0.297	-0.302	-0.264	-0.295	-0.493	-0.554	-0.409	-0.702	-0.301	-0.164	-0.65	-0.208	-0.229	0.164	-0.006	0.153	0.343	-0.028	-0.001	-0.03	0.549	-0.116	-0.096	-0.04	-0.111	-0.016	-0.374	-0.276	-0.097	0.044	0.295	0.031	0.012	0.226	0.125	0.099
GENE894X	AGI_HUM1_OLIGO_A_32_P39216	867924 || || || || ENST00000331640 ||	1	0.073	-0.122	-0.192	0.098	-0.09	-0.323	-0.266	-0.367	-0.387	-0.065	-0.072	-0.174	-0.144	-0.435	-0.487	-0.573	-0.348	-0.649	-0.225	-0.156	-0.251	-0.293	-0.254	0.117	0.238	0.202	0.162	-0.046	-0.072	0.153	0.114	0.032	0.116	0	0.052	-0.169	-0.069	-0.222	-0.198	-0.053	0.345	-0.055	0.105	0.825	0.112	-0.063
GENE813X	AGI_HUM1_OLIGO_A_32_P196694	860268 || GHITM || Growth hormone inducible transmembrane protein || Hs.352656 || NM_014394 ||	1	0.011	-0.061	-0.216	0.097	0.018	-0.25	-0.118	-0.202	-0.042	-0.044	-0.235	-0.127	-0.158	-0.336	-0.579	-0.607	-0.315	-0.536	-0.321	-0.279	-0.249	-0.089	-0.279	0.019	0.016	0.111	0.07	0.068	-0.057	0.106	-0.044	0.07	0.001	-0.062	-0.114	0.073	-0.122	-0.099	-0.022	0.131	0.195	0.046	0.102	0.233	0.16	0
GENE607X	AGI_HUM1_OLIGO_A_24_P133288	847261 || PKP2 || Plakophilin 2 || Hs.164384 || X97675 ||	1	-0.153	-0.118	-0.283	0.038	-0.158	-0.332	-0.114	-0.478	-0.123	-0.261	-0.143	-0.205	-0.107	-0.243	-0.557	-0.612	-0.63	-0.559	-0.287	-0.769	-0.462	-0.498	-0.569	0.229	0.218	-0.063	0.135	-0.061	-0.147	0.169	0.2	0.106	0.011	-0.005	-0.144	0.037	-0.078	-0.084	-0.231	-0.117	-0.077	0.098	0.131	-0.106	0.175	0.285
GENE411X	AGI_HUM1_OLIGO_A_23_P120428	681756 || C20orf10 || Chromosome 20 open reading frame 10 || Hs.401982 || NM_014477 ||	1	-0.2815	-0.1925	-0.4255	-0.0835	0.0135	-0.7325	-0.3335	-0.7485	-0.5675	-0.2655	-0.7125	-0.4615	-0.5575	-0.7055	-0.2605	-0.5945	-0.4625	-0.4845	-0.7185	-0.2915	-0.9195	-0.1445	-0.4675	0.0945	0.1155	-0.0505	-0.0065	0.0065	-0.0865	0.2555	0.1605	0.0915	0.0295	0.1395	-0.0655	-0.1345	0.0135	0.0465	-0.1995	0.2265	0.0155	-0.0215	-0.3615	-0.8085	0.0885	0.3205
GENE964X	AGI_HUM1_OLIGO_A_32_P200773	864307 || || || || A_32_BS200773 ||	1	-0.3145	-0.1515	-0.4545	0.0545	0.0845	-0.7695	-0.5435	-0.8465	-0.2215	-0.1455	-0.6815	-0.6355	-0.4585	-0.3755	-0.2675	-0.9835	-0.8875	-0.6475	-0.5135	-0.4015	-0.8255	-0.4785	-0.4885	0.1625	0.1835	0.0105	0.0085	-0.1505	0.0355	0.2845	0.6395	-0.0385	0.1235	0.0285	-0.1235	-0.0355	0.4695	0.2625	0.1155	0.0865		0.0235		-0.3905	0.5785	0.5165
GENE72X	AGI_HUM1_OLIGO_A_23_P251132	692328 || SNTG2 || Syntrophin, gamma 2 || Hs.148819 || NM_018968 ||	1	-0.313	-0.446	-0.306	-0.086	-0.095	-0.256	-0.389	-0.38	-0.373	-0.271	-0.352	-0.789	-0.72	-0.808	-0.992			-0.707		-1.269		-0.56	-0.491	0.029	0.018	-0.078	-0.34	-0.3	-0.206	-0.075	0.204	0.05	0.185	0.093	-0.146	0.253	0.313	0.22	0.284	0.208	0.003	0.038	0.031	0.33	0.116	0.08
GENE415X	AGI_HUM1_OLIGO_A_24_P48723	861429 || PTGIS || Prostaglandin I2 (prostacyclin) synthase || Hs.302085 || NM_000961 ||	1	-0.914		-0.915	0.198	-0.372	-1.176	-1.496	-1.618	-1.434	-2.112	-1.735	-1.572	-1.305	-2.158					-1.797				-1.52	-0.933	-0.73	-0.615	-1.323	-1.334	0.453	-1.001	0.08	0.657	0.238	0.915	0.202	0.34	1.067	0.211	0.413	0.038	0.569	-0.543	-0.29	-0.243	0.083	-0.142
GENE768X	AGI_HUM1_OLIGO_A_24_P380348	869047 || SMAP1 || Stromal membrane-associated protein 1 || Hs.485717 || NM_021940 ||	1	-0.329	-0.183	-0.745	0.106	0.107	-0.661	-0.429	-0.877	-0.46	-0.979	-0.667	-0.765	-1.155	-0.709					-1.2	-1.178		-0.735		-0.158	-0.045	-0.268	-0.172	-0.098	-0.171	-0.12	0.26	0.395	-0.088	0.022		0.224	0.232	0.109	0.257	-0.028	0.056	0.016	0.684		0.201	0.023
GENE853X	AGI_HUM1_OLIGO_A_32_P752261	852562 || || MRNA; cDNA DKFZp566L0824 (from clone DKFZp566L0824) || Hs.538604 || AL050042 ||	1	-0.448	-1.089	-0.89	-0.839	-0.162	-0.773	-0.609	-1.137	-0.836	-0.525	-0.649	-0.571	-0.991	-0.805	-1.141								-0.65	0.171	-0.065	-0.136	0.229	0.048	-0.244	-0.064			-0.005	-0.114	-0.127	0.32	-0.013	0.101	0.102	-0.093	0.218	-0.083		0.456	0.242	0.138
GENE958X	AGI_HUM1_OLIGO_A_24_P927182	858020 || POU2F1 || POU domain, class 2, transcription factor 1 || Hs.493649 || S66901 ||	1	-0.161	-0.534	-0.932	-0.27	-0.016	-0.626	-0.718	-0.847	-0.869	-0.373	-0.67	-0.469	-0.577	-0.584					-0.842	-0.885		-1.605		0.257	0.181	0.035	0.05	-0.033	-0.092	0.036		-0.239	0.077	-0.092	0.746	-0.005	-0.034	-0.127	0.146	-0.124	-0.071	0.292		-0.533	0.415	0.024
GENE631X	AGI_HUM1_OLIGO_A_24_P586523	844610 || ALG1 || Asparagine-linked glycosylation 1 homolog (yeast, beta-1,4-mannosyltransferase) || Hs.406461 || NM_019109 ||	1	0.111	-0.047	-0.029	0.192	0.193	-0.211	-0.158	-0.066	-0.027	-0.03	-0.146	-0.177	-0.064	-0.164	-0.245	-0.694	-0.391	-0.503	-0.461	-0.14	-0.073	-0.299	-0.209	-0.022	-0.043	0.001	0.28	0.303	0.077	0.038	0.133	0.093	-0.018	0.17	0.052	-0.074	-0.178	-0.177	-0.163	-0.26	-0.074	0.096	-0.29	0.201	-0.124	-0.109
GENE807X	AGI_HUM1_OLIGO_A_23_P317796	773540 || MOGAT3 || Monoacylglycerol O-acyltransferase 3 || Hs.512217 || NM_178176 ||	1	-0.12	-0.114	-0.284	-0.005	-0.034	-0.389	-0.276	-0.235	-0.203	-0.388	-0.089	-0.206	-0.164	-0.454	-0.342	-0.622	-1.041	-0.515	-0.588	-0.242	-0.258	-0.298	-0.147	0.136	0.193	0.203	0.013	-0.032	0.275	0.115	-0.115		-0.124	0.094	0.201	0.006	-0.391	-0.377	-0.293	-0.082	0.415	0.01	0.184	1.121	0.3	0.211
GENE797X	AGI_HUM1_OLIGO_A_23_P59410	697694 || KIF25 || Kinesin family member 25 || Hs.150013 || NM_005355 ||	1	0.047	-0.095	-0.233	0.148	-0.035	-0.312	-0.299	-0.362	-0.183	-0.268	0.063	-0.452	-0.203	-0.293	-0.739	-0.504	-0.531	-0.479	-0.329	0.192	-0.53	-0.276	-0.276	-0.282	-0.216	0.031	0.144	-0.092	0.236	0.203	-0.741	-0.159	0.036	0	0.07	-0.127	0.045	0.092	-0.068	0.135	-0.031	-0.197		0.798	0.276	0.215
GENE922X	AGI_HUM1_OLIGO_A_24_P652318	867158 || PKM2 || Pyruvate kinase, muscle || Hs.198281 || NM_182471 ||	1	0.2135	0.0065	-0.1255	0.0945	0.3335	-0.3785	-0.0935	-0.1995	-0.2515	-0.0495	0.0915	-0.0885	0.0625	-0.1785	-0.3665	-0.5955	-0.2925	-0.7855	-0.4775	-0.2135	-0.2995	-0.1355	-0.1425	-0.2795	-0.3385	-0.1315	0.0755	0.2485	0.2955	0.2165			-0.1645	0.0405	-0.3485	-0.3775	-0.1985	-0.1805	0.0975	0.1635	-0.1745	0.0145		1.0365	0.1845	-0.0195
GENE345X	AGI_HUM1_OLIGO_A_24_P923723	843145 || MGC15523 || Hypothetical protein MGC15523 || Hs.352240 || BC020925 ||	1	-0.107	-0.478	-0.402	-0.23	0.22	-0.516	-0.101	-0.508	-0.349	-0.122	-0.527	-0.776	-0.575	-1.674		-0.926	-0.21	-0.548	-0.474	-0.375	-0.775	-0.452	-0.626	0.082	0.144	0.21	-0.056	-0.073	0.069	-0.106	-0.711		0.406	0.483	-0.112	0.305	0.468	0.742	0.6	0.452	0.274	0.385				0.024
GENE962X	AGI_HUM1_OLIGO_A_24_P49657	846608 || || || || ENST00000305402 ||	1	-0.102	-0.463	-0.506	-0.107	-0.285	-0.304	-0.274	-0.147	-0.214	-0.067	-0.209	-0.473	-0.29	-0.76	-1.356	-0.994	-0.669		-0.58	-0.341		-0.264	-0.155	0.245	0.167	-0.052	0.071	-0.148	-0.294	0.208	-0.553	0.175	0.166	0.117	-0.085	0.184	0.131	0.051	0.389	0.26	-0.144	0.065	-0.029	-0.121	0.167	0.002
GENE883X	AGI_HUM1_OLIGO_A_23_P324523	771744 || MGC35048 || Hypothetical protein MGC35048 || Hs.460217 || NM_153208 ||	1	-0.002	-0.02	-0.229	-0.063	-0.121	0.017	-0.268	0.007	-0.268	-0.502	0.243	-0.305	0.072	-1.193	-1.032	-0.835	-0.423	-0.275	-0.091	-0.109		-0.333	-0.041	0.166	-0.345	-0.264	-0.063	-0.144	0.002	0.008	0.098	0.156	0.316	0.51		0.464	0.401	0.143	0.752	-0.024	-0.176	-0.094	0.093	-0.267	0.142	0.172
GENE965X	AGI_HUM1_OLIGO_A_24_P453544	850113 || RPL7A || Ribosomal protein L7a || Hs.499839 || NM_000972 ||	1	0.121	-0.054	-0.017	0.089	0.053	-0.379	-0.23	-0.314	-0.587	-0.118	-0.062	-0.07	-0.024	-0.298	-0.304	-0.542	-0.125	-0.699	-0.522	-0.442	-0.49	-0.204	-0.401	0.195	0.108	0.306	0.361	0.136	0.024	0.093	-0.145	0	-0.337	-0.207	-0.299	-0.232	-0.167	-0.43	-0.383	-0.352	-0.169	-0.036	-0.225	0.119	0.254	0.16
GENE263X	AGI_HUM1_OLIGO_A_24_P919805	864362 || || || || I_932413 ||	1	-0.136	-0.045	-0.031	0.206	0.059	-0.246	-0.263	-0.387	-0.23	-0.126	-0.49	-0.255	-0.056	-0.44	-0.33		-0.322	-0.164	-0.206	-0.429	-0.651	-0.311	0.017	0.113	0.006	0.065	0.052	-0.086	0.016	-0.054	0.303		-0.057	0.207	0.072	0.06	-0.078	0.005	0.014	0.042	-1.324	-0.157			0.096	-0.005
GENE798X	AGI_HUM1_OLIGO_A_24_P926189	856046 || || || || ENST00000298643 ||	1	-0.017		-0.22	0.089	-0.002	-0.468	-0.364	-0.547	-0.299	-0.478	-0.402	-0.382	-0.411	-0.214	-0.21		-0.414	-0.317	-0.196	-0.399		-0.2	-0.391	0.022	0.102	-0.076	-0.088	0.172	0.217	-0.017	0.272		0.089	0.15	-0.064	0.143	0.237	0.127	0.33	0.107		0.277		-0.332	-0.053	-0.019
GENE890X	AGI_HUM1_OLIGO_A_23_P19322	848353 || C6orf64 || Chromosome 6 open reading frame 64 || Hs.58382 || NM_018322 ||	1	-0.391		-0.566	0.282	0.204	-0.537	-0.569	-0.487	-0.472	-0.961	-0.706	-0.857	-0.603	-0.445						-0.843		-0.507	-0.64	-0.11	-0.112	-0.28	-0.429	0.182	0.456	0.298	0.207	0.567	0.187	0.412	-0.38	-0.367	0.315	0.337	0.375	-0.094	-0.163	-0.27	-0.121	-0.251	0.055	0
GENE180X	AGI_HUM1_OLIGO_A_32_P92212	862921 || TUBB1 || Tubulin, beta 1 || Hs.303023 || NM_030773 ||	1	-0.016	-0.063	-0.619	0.226	0	-0.32	-0.356	-0.315	-0.475	-0.322	-0.222	-0.266	-0.295	-0.752			-0.456		-0.319	-0.158				0.059	-0.039	-0.202	0.795	0.17	-0.255	-0.099		0.204	0.228	0.07		0.111	0.114	-0.043	0.12	-0.202	-0.116	0.031		-0.504	0.146	0.059
GENE530X	AGI_HUM1_OLIGO_A_32_P129621	859891 || ADAM17 || A disintegrin and metalloproteinase domain 17 (tumor necrosis factor, alpha, converting enzyme) || Hs.404914 || NM_003183 ||	1	0.154	0.004	-0.129	0.101	-0.182	-0.532	-0.426	-0.828	-0.638	-0.192	-0.222	-0.226	-0.516	-0.521	-0.489	-0.442	-0.109	-0.179	-0.067	-0.201	-0.352	-0.137	0.078	0.242	0.006	0.22	0.642	0.209	-0.056	-0.022	0.245	0.206	0.038	-0.296	0.103	-0.098	0.297	-0.01	0.244	0.085	0.219	0.004	0.19	0.222	0.136	0.023
GENE851X	AGI_HUM1_OLIGO_A_24_P77432	845636 || ROBO1 || Roundabout, axon guidance receptor, homolog 1 (Drosophila) || Hs.13640 || NM_002941 ||	1	-0.107	-0.291	-0.393	-0.081	-0.567	-0.572	-0.434	-0.572	-0.282	-0.409	-0.844	-0.187	-0.464	-0.08	0.037	-0.065	-0.307	-0.206	0.036	0.059	0.088	-0.242	0.057	-0.236	-0.562	-0.342	0.709	-0.152	0.255	-0.28	-0.125	0.223	0.555	0.203	0	0.065	0.297	0.285	0.47	0.412	0.178	0.155	-0.447	-0.261	0.415	0.191
GENE375X	AGI_HUM1_OLIGO_A_32_P32537	851586 || || || || THC1459712 ||	1	-0.058	-0.092	-0.108	0.016	-0.177	-0.254	-0.221	-0.163	-0.123	-0.057	0.121	-0.17	-0.279	-1.104	-1.253	-0.25			-0.01	-0.039	0.068	0.022	-0.105	0.097	-0.022	0.225	0.123	-0.075	0.111	-0.013			0.033	0.212	0.104	0.352	-0.032	-0.119	-0.08	0.01	0.587	0.047		-0.158	0.082	0.063
GENE746X	AGI_HUM1_OLIGO_A_32_P93391	855777 || || || || THC1572906 ||	1	0.074	-0.256	-0.272	0.078	-0.19	-0.376	-0.212	-0.188	-0.305	-0.205	-0.101	-0.045	-0.268	-0.599	-0.575	-0.297	-0.18	-0.248	-0.303	0.499	-0.02	-0.271	-0.112	0.039	-0.021	-0.029	0.065	0.129	0.189	0	-0.224	0.247	0.2	-0.191	0.132	-0.013	0.137	-0.07	-0.106	-0.141	0.245	-0.18	-0.138	-0.251	0.044	-0.046
GENE884X	AGI_HUM1_OLIGO_A_23_P66432	696277 || TTYH2 || Tweety homolog 2 (Drosophila) || Hs.27935 || NM_032646 ||	1	0.131	-0.07	-0.053	0.095	-0.137	-0.175	-0.209	-0.128	-0.211	-0.187	-0.046	-0.075	-0.13	-0.46	-0.675	-0.1	-0.247	-0.323	-0.248	0.147	-0.051	-0.065	-0.185	-0.178	-0.127	-0.052	0.282	0.029	-0.137	-0.014	-0.142	0.206	0.043	-0.039	0.088	0.1	0.067	-0.092	-0.023	-0.229	0.039	-0.096	0.013	0.194	0.141	0.243
GENE675X	AGI_HUM1_OLIGO_A_23_P502553	771625 || TRIM35 || Tripartite motif-containing 35 || Hs.104223 || NM_015066 ||	1	-0.018	0.029	-0.189	-0.078	-0.006	-0.272	-0.154	-0.41	-0.314	-0.27	-0.174	-0.292	-0.301	-0.246	-0.332	-0.264	-0.275	-0.431	-0.236	-0.151	-0.027	-0.3	-0.174	0.05	-0.008	0.29	0.757	-0.292	0.303	-0.168	0.177	0.174	0.041	0.235	-0.018	0.156	0.328	-0.048	0.04	-0.044	0.221	0.063	0.117	0.617	0.141	-0.033
GENE886X	AGI_HUM1_OLIGO_A_32_P110872	869506 || LOC87769 || Hypothetical protein BC004360 || Hs.350868 || XM_373431 ||	1	-0.1705	-0.0295	-0.1195	0.0905	-0.0625	-0.1605	-0.1515	-0.2195	-0.1755	-0.2085	-0.0985	-0.1795	-0.2895	-0.3285	-0.1455	-0.0925	-0.2415	-0.2925	-0.1705	0.1095		-0.0415	-0.1905	-0.1485	-0.2295	0.0045	0.0365	0.1515	0.3555	-0.1185	0.1105	0.1225	0.2795	0.0595	0.0255	0.1515	0.2865	0.1655	0.2685	-0.1245	0.1175	-0.1825	-0.2485	0.0435	0.7485	0.2965
GENE143X	AGI_HUM1_OLIGO_A_32_P135890	857782 || || || || NM_001013680 ||	1	0.0755	0.0245	-0.0165	0.1165	-0.1205	-0.1065	-0.0275	0.2165	0.0735	-0.1485	-0.0415	0.4415	0.5595	-0.2025	-0.2405	-0.3055	-0.0475	-0.1035	-0.0515	-0.2495	-0.1595	-0.2265	0.3515	-0.4375	-0.2695	-0.3155	0.3715	-0.0535	-0.4805		0.1785	0.3985	-1.3555	-0.6285	0.7495	1.0915	0.1275	0.4995	0.5125	0.1195	-0.9965	0.3305	0.5585	1.0545	-0.4935	-0.8405
GENE322X	AGI_HUM1_OLIGO_A_32_P52911	859446 || MTCBP-1 || Membrane-type 1 matrix metalloproteinase cytoplasmic tail binding protein-1 || Hs.502773 || NM_018269 ||	1	-0.2155	-0.1565	-0.1205	0.0375	-0.0815	-0.2055	-0.2875	-0.0165	-0.0405	0.1705	0.5575	-0.2885	-0.0225	-0.0115	-0.1865	-0.0015	-0.0945	-0.3295	-0.1045	0.1715		-0.8035	-0.1195	-0.1165	-0.1935	0.0645	0.4765	0.0895	0.3485	0.0605	-0.0515	0.0675	-0.6075	-0.4065	-0.0445	0.1095	0.3565	0.1215	0.3475	0.0475	-0.1985	-0.1395	0.1275	0.4695	-0.0905	-0.1095
GENE912X	AGI_HUM1_OLIGO_A_23_P408708	773804 || BNIP3L || BCL2/adenovirus E1B 19kDa interacting protein 3-like || Hs.131226 || AF067396 ||	1	0.138	0	-0.043	-0.124	0.086	-0.172	-0.286	-0.027	-0.098	-0.355	0.089	-0.167	-0.203	-0.278	-0.199	-0.634	-0.262	-0.367	-0.108	-0.138	-0.342	-0.046	0.234	-0.147	-0.067	0.273	-0.281	0.2	-0.344	-0.083	0.066	0.512	-0.33	-0.432	0.083	0.011	0.238	0.034	0.15	-0.165	-0.19	-0.268	0.372	0.319	-0.049	-0.106
GENE672X	AGI_HUM1_OLIGO_A_23_P134139	694559 || FABP7 || Fatty acid binding protein 7, brain || Hs.26770 || NM_001446 ||	1	-1.092	-0.324	0.137	-0.712	-0.113	0.268	-0.608	0.087	-0.395	1.755	2.17	0.79	1.472	1.535	0.486	-0.88	-0.923	0.113	0.567	0.849	-1.051	-0.808	0.341	-0.869	-1.044	-1.115	0.423	-1.046	-0.791	-1.024	-0.845	-0.409	1.128	-1.133	1.216	2.044	-0.808	-0.182	0.1	-1.46	-1.495	0.679	1.889	1.725	-0.712	-0.56
GENE633X	AGI_HUM1_OLIGO_A_24_P271542	852530 || LOC91689 || Hypothetical gene supported by AL449243 || Hs.306083 || NM_033318 ||	1	0.051	0.114	0.185	-0.103	-0.135	-0.225	-0.3	0.043	-0.416	-0.073	0.207	-0.149	-0.055	0.257	0.067	0.189	0.017	-0.306	-0.069	0.625	0	0.453	0.178	-0.143	-0.292	-0.293	0.214	-0.025	-0.308	-0.451	0.004	0.145	-0.03	-0.186	-0.031	0.154	0.003	-0.3	-0.147	-0.512	0.467	0.076	0.498	0.302	-0.361	-0.272
GENE471X	AGI_HUM1_OLIGO_A_24_P50157	848942 || || || || ENST00000325204 ||	1	-0.045	-0.064	0.081	-0.016	-0.081	-0.216	-0.29	-0.056	-0.345	0.272	0.58	0.215	0.234	0.146	0.109	0.229	0.098	-0.33	0.006	0.316	-0.025	-0.331	0.289	-0.127	-0.087	0.056	0.31	0.267	0.001	0.06	-0.09	0.023	-0.184	-0.202	-0.113	-0.01	-0.108	0	-0.132	-0.355	-0.452	-0.017	0.104	0.293	0.094	0.095
GENE688X	AGI_HUM1_OLIGO_A_23_P217901	684061 || || || || AL591806 ||	1	-0.04	0.198	0.073	-0.018	-0.161	-0.424	-0.626	-0.401	-0.616	-0.072	0.148	-0.051	0.123	0.264	0.129	0.061	-0.163	-0.24	0.252	0.146	0.144	0.026	0.195	-0.023	-0.21	-0.237	0.348	0.311	0.24	0.108	-0.39	-0.023	-0.399	-0.544	0.481	0.393	-0.057	-0.479	-0.329	-0.297	-0.054	0.096	0.232	0.318	0.199	-0.056
GENE942X	AGI_HUM1_OLIGO_A_23_P112478	695356 || NUDT2 || Nudix (nucleoside diphosphate linked moiety X)-type motif 2 || Hs.493767 || NM_001161 ||	1	-0.192	-0.348	-0.148	-0.241	-0.317	-0.143	-0.223	-0.216	-0.346	0.493	0.572	0.071	0.284	0.101	-0.43	-0.354	0.051	-1.21	0.31	-0.076	0.935	-0.06	0.008	0.352	0.289	-0.041	0	-0.128	-0.278	-0.189	0.231	0.428	-0.81	-0.756	0.309	0.221	-0.307	-0.173	-0.355	-0.548	-0.234	-0.029	0.409	0.709	0.606	0.404
GENE236X	AGI_HUM1_OLIGO_A_23_P104199	862818 || ITGB1 || Integrin, beta 1 (fibronectin receptor, beta polypeptide, antigen CD29 includes MDF2, MSK12) || Hs.429052 || NM_033666 ||	1	-0.112	-0.48	-0.876	0.036	-0.168	0.252	-0.078	0.536	0.104	-0.837	-0.132	-0.259	-0.331	-0.066	-0.391	-0.361	-0.23	0	-0.047	-0.176	-0.223	3.465	0.083	-0.027	0.036	-0.499	-0.009	0.517	0.048	-0.097	0.341	0.614	0.817	0.365	0.481	0.489	0.602	1.137	1.216	0.593	-0.101	0.116	-0.394	-0.033	-0.027	-0.183
GENE814X	AGI_HUM1_OLIGO_A_24_P250535	846399 || DJ971N18.2 || Hypothetical protein DJ971N18.2 || Hs.169358 || NM_021156 ||	1	0.167	-0.199	-0.317	0.029	0.028	0.016	-0.053	0.098	0.012	-0.157	-0.03	-0.022	0.156	0.166	0.035	-0.082	0.084	0.038	-0.066	0.192	-0.02	0.436	0.009	0.244	0.149	0	0.106	0.076	-0.107	-0.091	-0.064	-0.1	0.418	0.304	0.11	0.103	0.035	0.014	0.207	-0.125	-0.185	0.017	-0.316	0.136	-0.024	-0.255
GENE450X	AGI_HUM1_OLIGO_A_24_P239664	848744 || BCKDHB || Branched chain keto acid dehydrogenase E1, beta polypeptide (maple syrup urine disease) || Hs.436387 || NM_183050 ||	1	-0.179		0.056	-0.12	0.409	-0.147	-0.531	-0.896	-0.306	-0.44	-1.095	-0.888	-0.862	1.204			-0.847		-0.319	-0.405		-0.668	-0.366	0	-0.027	-0.34	0.087	-0.073	-0.153	0.002	0.281	0.503	0.129	-0.123	0	0.361	0.405	0.373	0.666	-0.387	-0.002	0.163	0.626	0.741	0.001	-0.552
GENE706X	AGI_HUM1_OLIGO_A_24_P832737	862384 || || || || THC1475763 ||	1	-0.127	0.006	0.163	0.112	0.061	-0.169	-0.152	-0.33	0.024	0.211	0.117	-0.091	0.089	0.239	0.1	-0.051	-0.543	-0.297	-0.113	-0.272	-0.939	-0.325	-0.13	-0.061	-0.468	-0.166	0.02	-0.04	-0.058	-0.027	0.091	0.513	0.174	0.132	-0.005	0.501	0.332	0.412	0.59	-0.128	-0.226	0.063	0.182	0.405	-0.17	-0.368
GENE354X	AGI_HUM1_OLIGO_A_32_P220715	865420 || || || || I_1879042 ||	1	0.074	0.114	0.166	0.261	0.054	-0.28	-0.499	-0.333	-0.276	-0.147	0.116	-0.137	-0.059	0.318	0.012	-0.152	-0.167	-0.599	-0.212	-0.049	-0.167	-0.342	0.159	-0.384	-0.632	-0.403	-0.297	0.16	0.108	0.215	-0.411	0.17	0	0.12	0.247	0.383	0.466	-0.101	0.311	-0.137	-0.14	-0.171	-0.004	0.131	-0.104	-0.292
GENE369X	AGI_HUM1_OLIGO_A_24_P112984	846346 || DREV1 || DORA reverse strand protein 1 || Hs.279583 || NM_016025 ||	1	0.015	0.026	0	0.176	0.021	0.052	-0.169	-0.009	0.132	-0.214	-0.152	-0.297	-0.058	-0.095	-0.019	0.062	0.009	-0.049	0.166	0.412	-0.736	0.323	0.273	-0.124	-0.186	-0.267	0.135	0.592	0.211	-0.012	-0.228	0.102	0.207	0.355	0.13	0.428	0.44	0.234	0.452	-0.124	-0.237	-0.065	-0.097	-0.013	-0.169	-0.254
GENE823X	AGI_HUM1_OLIGO_A_24_P290354	853788 || || || || ENST00000332989 ||	1	0.082	0.043	0.06	-0.023	0.387	-0.11	-0.045	0.265	0.299	-0.124	0.071	-0.147	0	0.086	0.026	-0.104	-0.111	-0.184	-0.105	0.037	-0.452	-0.263	-0.03	-0.097	-0.239	-0.306	-0.156	0.288	-0.081	0.177	-0.355	0.154	0.352	0.28	0.067	0.272	0.216	0.079	0.098	-0.097	-0.243	0.002	-0.173	0.244	-0.326	-0.272
GENE422X	AGI_HUM1_OLIGO_A_24_P40551	856027 || BEXL1 || Brain expressed X-linked-like 1 || Hs.184736 || XM_043653 ||	1	-0.133	0	-0.157	0.026	-0.264	0.17	0.044	0.057	-0.142	-0.254	0.025	-0.151	-0.172	-0.036	0.077	-0.128	-0.001	-0.46	0.084	-0.023	-0.239	-0.078	0.07	-0.162	-0.393	-0.463	0.094	0.111	-0.174	-0.137	-0.326	0.066	0.053	-0.124	0.338	0.562	0.419	0.223	0.331	0.215	-0.663	0.307	0.024	0.407	-0.254	-0.29
GENE342X	AGI_HUM1_OLIGO_A_23_P255812	691854 || MGC8721 || Hypothetical protein MGC8721 || Hs.521487 || NM_016127 ||	1	0.054	-0.048	-0.495	0.037	-0.387	0.715	0.333	0.821	0.382	-0.26	-0.206	0.096	-0.079	0.213	0.209	0.32	0.176	0.145	-0.188	0.264	0.771	0.262	0	-0.287	-0.218	-1.163	-0.67	-0.139	-0.027	-0.338	-0.097	0.289	0.405	0.071	0.197	0.39	0.654	0.489	0.714	0.218	-0.548	0.127	0.159	0.079	-0.423	-0.89
GENE834X	AGI_HUM1_OLIGO_A_24_P350686	855840 || TIFA || TRAF-interacting protein with a forkhead-associated domain || Hs.310640 || NM_052864 ||	1	-0.074	-0.238	-0.521	0.08	-0.197	0.045	-0.159	0.218	-0.053	-0.233	-0.079	-0.127	-0.166	0.113	-0.272	0.084	0.23	0.252	0.14	0.187	0.278	0.249	0.318	-0.055	-0.34	-0.449	-0.027	0.267	0.029	-0.056	-0.234	-0.007	0.125	-0.091	0.138	0.064	0.571	0.131	0.456	-0.361	0	-0.112	0.326	0.247	-0.223	-0.506
GENE465X	AGI_HUM1_OLIGO_A_23_P255827	684690 || FKSG2 || Apoptosis inhibitor || Hs.302015 || NM_021631 ||	1	0.046	-0.172	0.037	0.15	-0.161	-0.181	-0.294	-0.149	-0.504	-0.096	0.198	-0.134	-0.077	-0.097	0.054	-0.408	-0.637	-0.272	0.293	-0.092	-0.064	0.038	0.568	-0.239	-0.339	-0.571	0.152	0.545	0.002	0.145	-0.16	0.231	0.442	0.343	-0.034	0.54	0.594	0.6	0.742	-0.006	0.157	-0.19	-0.002	0.022	0.04	-0.282
GENE560X	AGI_HUM1_OLIGO_A_24_P238186	869159 || || || || ENST00000312966 ||	1	-0.003	-0.141	0.055	0.267	-0.109	-0.049	-0.251	-0.297	-0.436	-0.078	0.094	-0.243	-0.134	-0.104	-0.094	-0.152	-0.061	-0.207	0.044	0.255	0.205	0.044	0.14	-0.254	-0.364	-0.608	0.175	-0.253	0.04	0.074	-0.12	0.048	0.524	0.347	0.142	0.567	0.715	0.62	0.791	-0.072	0.215	0.037	0.149	0.112	-0.019	-0.344
GENE916X	AGI_HUM1_OLIGO_A_32_P96213	863534 || || || || ENST00000332944 ||	1	-0.072	-0.1	-0.026	-0.07	-0.208	0.021	-0.091	0.203	-0.11	0.167	0.392	0.095	-0.218	0.112	-0.027	0.022	-0.378	-0.092	0.257	0.26	0.415	0.077	0.821	-0.052	-0.188	-0.741	-0.309	0.583	-0.021	0.103	0.063	0.287	-0.096	-0.178	0.21	0.089	0.02	0.716	0.347	-0.028	0.09	0.057	-0.007	0.165	-0.262	-0.323
GENE480X	AGI_HUM1_OLIGO_A_23_P114275	687259 || PGRMC1 || Progesterone receptor membrane component 1 || Hs.90061 || NM_006667 ||	1	-0.148	-0.143	-0.176	0.038	0.091	0.075	-0.343	0.418	0.189	-0.448	0.079	-0.051	0	0.165	0.056	0.218	-0.009	-0.009	0.142	0.129	-0.236	-0.176	0.04	-0.178	-0.501	-0.737	-0.134	0.097	0.106	-0.425	-0.343	0.534	0.363	-0.122	0.779	0.562	0.417	0.038	0.356	-0.121	-0.263	0.265	-0.208	0.291	-0.315	-0.501
GENE712X	AGI_HUM1_OLIGO_A_23_P250982	691124 || CGI-111 || CGI-111 protein || Hs.483296 || NM_016048 ||	1	0.031	-0.006	-0.233	0.056	-0.161	0.157	-0.061	0.253	-0.048	-0.098	-0.02	0.059	0.211	0.472	0.095	-0.134	-0.176	0.074	0.028	0.039	0.123	0.261	0.169	-0.354	-0.552	-0.521	0.161	0.479	-0.05	-0.102	-0.162	0.373	0.205	-0.288	0.284	0.397	-0.037	0.122	0	0.12	-0.164	0.014	-0.062	0.035	-0.229	-0.286
GENE764X	AGI_HUM1_OLIGO_A_23_P58036	683349 || MCCC1 || Methylcrotonoyl-Coenzyme A carboxylase 1 (alpha) || Hs.47649 || NM_020166 ||	1	-0.221	-0.02	-0.269	-0.099	-0.107	0.308	0.006	0.355	0.151	-0.287	-0.359	0.002	0.14	0.522	0.066	-0.246	-0.447	0	0.079	-0.2	-0.155	-0.178	0.238	-0.265	-0.508	-0.508	0.238	0.055	-0.241	-0.399	0.018	0.395	0.194	-0.239	0.236	0.356	0.112	0.167	0.291	0.182	0.282	-0.068	-0.194	0.129	-0.02	-0.32
[truncated: 23 more rows]
[truncated: 29 more columns]
