# Supplementary material for: Molecular Subsets in the Gene Expression Signatures of Scleroderma Skin
Source: PLoS One. 2008 Jul 16;3(7):e2696. doi: 10.1371/journal.pone.0002696 (PMC2481301; doi:10.1371/journal.pone.0002696)
Supplement: Data File S3 — Supporting data file for figure 5F. Genes the differentiate dSSc group 1 vs. group 2 (0.09 MB TDS) [file pone.0002696.s008.txt]

GID	CLID	NAME	GWEIGHT	A2-BD	A2-FAD	A2-FAD-2	A2-BD-2	A2-FAD-3	B4-BD	B4-BD-3	B4-FAD-2	B4-FAD-3	A4-BD	A4-FAD-2	B3-BD	B3-FAD-2	A3-BD	A3-FAD	B2-BD	B2-FAD	A1-BD	A1-FAD	SS1_FAD	SS2_FAD	SS3_FAD	SS4_BD
AID				ARRY2X	ARRY4X	ARRY5X	ARRY3X	ARRY6X	ARRY15X	ARRY16X	ARRY17X	ARRY18X	ARRY9X	ARRY10X	ARRY13X	ARRY14X	ARRY7X	ARRY8X	ARRY11X	ARRY12X	ARRY0X	ARRY1X	ARRY19X	ARRY20X	ARRY21X	ARRY22X
EWEIGHT				1	1	1	1	1	1	1	1	1	1	1	1	1	1	1	1	1	1	1	1	1	1	1
GENE0X	AGI_HUM1_OLIGO_A_24_P500584	865682 || XIST || X (inactive)-specific transcript || Hs.529901 || AK025198 || chrX:71910042-71909983	1	-3.236	-3.369	-4.31	-4.581	-5.154	-4.019	-4.234	-3.974	-4.411	0.518	0.794	0.772	0.398	0.147	0.103	0.293	-0.572	0.74	0.458	0	0.121	-0.212	1.022
GENE7X	AGI_HUM1_OLIGO_A_23_P30243	694401 || LRAP || Leukocyte-derived arginine aminopeptidase || Hs.482910 || NM_022350 || chr5:96327330-96327389	1	-0.057	-0.413	-1.393	-0.347	-1.319	-0.588	-0.654	-0.896	-1.057	0.47	0.411	0.215	-0.081	0.428	0.472	0	0.272	0.236	0.264	0.55	0.42	0.154	-0.384
GENE1X	AGI_HUM1_OLIGO_A_24_P127082	854577 || || || || ENST00000322114 ||	1	-0.358	-0.489	-0.392	-0.456	-0.472	-0.664	-0.694	-0.739	-0.702	0.051	0	0.171	0.051	0.045	-0.115	0.627	0.418	-0.088	0.126	0.144	0.028	0.124	0.026
GENE3X	AGI_HUM1_OLIGO_A_23_P125519	685376 || RPS4X || Ribosomal protein S4, X-linked || Hs.446628 || NM_001007 || chrX:70359904-70359386	1	-0.3	-0.385	-0.436	-0.474	-0.674	-0.534	-0.704	-0.638	-0.706	0.094	0	0.25	0.052	0.074	-0.032	0.573	0.574	0.092	0.191	0.096	-0.2	0.059	0.139
GENE4X	AGI_HUM1_OLIGO_A_32_P142652	864851 || || CDNA FLJ34612 fis, clone KIDNE2014170, highly similar to 40S RIBOSOMAL PROTEIN S4, X ISOFORM || Hs.102890 || AK091931 || chr13:49833266-49833325	1	-0.157	-0.313	-0.529	-0.302	-0.512	-0.547	-0.819	-0.776	-0.931	0.016	0.23	0.133	0.17	0.175	0.103	0.592	0.456	-0.11	0.251	0	0.106	0.059	-0.032
GENE6X	AGI_HUM1_OLIGO_A_24_P698816	846874 || || || || XM_302213 ||	1	-0.179	-0.372	-0.506	-0.39	-0.673	-0.585	-0.987	-0.86	-1.026	0	0.018	0	0.073	0.127	-0.061	0.479	0.149	-0.298	0.088	0.075	0.089	0.17	0.076
GENE2X	AGI_HUM1_OLIGO_A_24_P306925	855836 || || || || ENST00000324477 || chr2:63844135-63844118	1	-0.072	-0.284	-0.385	-0.508	-0.641	-0.562	-0.734	-0.606	-0.874	0.185	0.267	0.333	0.311	0.271	0.174	0.645	0.427	-0.005	0.28	0.163	-0.041	0	0.146
GENE8X	AGI_HUM1_OLIGO_A_24_P126902	850072 || || || || ENST00000316084 ||	1	-0.162	-0.194	-0.523	-0.284	-0.612	-0.474	-0.728	-0.819	-0.83	0.033	0.163	0.207	0.273	0.122	0.034	0.675	0.363	0	0.187	0.192	-0.149	-0.104	0.119
GENE10X	AGI_HUM1_OLIGO_A_24_P418189	859121 || || || || ENST00000323561 ||	1	-0.123	0	-0.53	-0.319	-0.677	-0.365	-0.798	-0.776	-0.978	0.037	0.114	0.21	0.287	0.216	0.318	0.643	0.356	-0.054	0.338	0.319	-0.113	-0.002	0.256
GENE5X	AGI_HUM1_OLIGO_A_24_P195510	846870 || || || || ENST00000319484 ||	1	-0.145	-0.315	-0.412	-0.341	-1.002	-0.344	-0.753	-0.692	-1.042	0.167	0.322	0.363	0.403	0.399	0.288	0.532	0.245	-0.136	0.179	-0.007	0	0.037	0.084
GENE9X	AGI_HUM1_OLIGO_A_24_P144163	842650 || || || || ENST00000322020 ||	1	0.009	-0.161	-0.573	-0.509	-0.918	-0.508	-0.874	-0.624	-1.162	-0.055	0.458	0.335	0.483	0.297	0.227	0.542	0.283	-0.154	0.299	0	-0.134	0.164	0.207
GENE15X	AGI_HUM1_OLIGO_A_32_P49350	857873 || || || || I_3548321 || chr20:55862277-55862336	1	0.031	-0.107	-0.443	-0.423	-0.584	-0.333	-0.637	-0.483	-0.86	0.089	0.436	0.522	0.466	0.191	0.188	0.235	0.134	-0.105	0.093	0	-0.114	-0.075	0.041
GENE14X	AGI_HUM1_OLIGO_A_24_P195556	845750 || || || || ENST00000321485 ||	1	0	-0.132	-0.461	-0.16	-0.585	-0.284	-0.677	-0.553	-0.933	0.196	0.445	0.229	0.312	0.054	0.176	0.41	0.276	-0.121	0.467	-0.19	-0.068	0.136	0.288
GENE12X	AGI_HUM1_OLIGO_A_24_P477048	863253 || || || || XM_065006 ||	1	-0.245	-0.233	-0.249	-0.146	-0.313	-0.546	-0.686	-0.989	-0.857	0.271	0.148	0.15	0.15	0.294	0.267	0.479	0.22	-0.136	0.311	0.101	-0.298	0.128	0
GENE25X	AGI_HUM1_OLIGO_A_24_P50707	843753 || || || || ENST00000333526 || chr18:9010638-9010697	1	-0.155	-0.238	-0.137	0.03	-0.313	-0.267	-0.427	-0.594	-0.535	0.053	0.051	0	-0.019	0.01	0.054	0.36	0.093	-0.174	0.278	-0.02	0.055	0.113	0.097
GENE16X	AGI_HUM1_OLIGO_A_23_P36928	856444 || MGC9850 || Polymerase (RNA) I polypeptide D, 16kDa || Hs.507584 || NM_015972 || chr13:25995204-25995263	1	0.005	-0.326	-0.332	-0.173	-0.58	-0.291	-0.337	-0.55	-0.56	-0.063	0.029	0.037	-0.015	0.277	0.093	0.334	0.229	-0.286	0	0.158	0.317	0.231	0.265
GENE32X	AGI_HUM1_OLIGO_A_24_P49383	844725 || PTD015 || PTD015 protein || Hs.503357 || NM_024684 || chr11:77307106-77307165	1	-0.364	-0.108	0.006	-0.394	-0.385	-0.312	-0.571	-0.274	-0.483	0.3	0.178	0.169	0.027	0.105	0.006	0.554	-0.001	0.221	0.225	-0.059	-0.412	0.144	0
GENE41X	AGI_HUM1_OLIGO_A_24_P385313	867510 || PTPRF || Protein tyrosine phosphatase, receptor type, F || Hs.272062 || NM_002840 || chr1:43502477-43502536	1	0.033	-0.085	-0.041	-0.162	-0.439	-0.479	-0.534	-0.373	-0.467	0.175	-0.04	0.117	-0.262	0.167	0	0.554	0.305	0.212	-0.025	0.185	0.033	0.206	0.103
GENE22X	AGI_HUM1_OLIGO_A_23_P205697	690771 || DLST || Dihydrolipoamide S-succinyltransferase (E2 component of 2-oxo-glutarate complex) || Hs.525459 || NM_001933 || chr14:73360143-73360202	1	0.306	-0.196	-0.085	-0.54	-0.896	-0.818	-1.055	-0.346	-1.122	-0.048	0.578	0.094	0.089	-0.162	-0.024	0.28	0.094	0.355	0.295	0.385	0	0.405	0.107
GENE52X	AGI_HUM1_OLIGO_A_23_P95764	692887 || PRPS1 || Phosphoribosyl pyrophosphate synthetase 1 || Hs.56 || NM_002764 || chrX:105665714-105665773	1	0.096	-0.055	-0.173	-0.318	-0.355	-0.454	-0.435	-0.012	-0.674	-0.1	0.18	0.033	0.122	0	0.083	0.36	0.272	0.203	0.118	0.217	0.116	-0.058	-0.052
GENE33X	AGI_HUM1_OLIGO_A_32_P103464	861610 || NONO || Non-POU domain containing, octamer-binding || Hs.533282 || NM_007363 ||	1	0.048	0.021	-0.24	-0.894	-1.417	-0.63	-0.844	-0.344	-1.014	-0.34	0.059	-0.015	0.069	0	0.314	-0.089	0.156	-0.004	0.077	0.367	0.017	0.042	0.04
GENE35X	AGI_HUM1_OLIGO_A_32_P34522	845620 || || CDNA clone IMAGE:3462401, partial cds || Hs.144583 || BC010544 || chr19:926522-926581	1	0.238	-0.033	-0.21	-0.925	-1.147	-0.73	-0.846	-0.309	-0.799	-0.149	0.399	0.006	0.119	0.133	0.203	-0.06	0.143	0.181	0.028	0	0.197	0.07	-0.24
GENE46X	AGI_HUM1_OLIGO_A_23_P29575	682155 || MRPS36 || Mitochondrial ribosomal protein S36 || Hs.369901 || NM_033281 || chr5:68540918-68540977	1	-0.069	0.025	-0.133	-0.162	-0.349	-0.291	-0.347	-0.226	-0.219	0.017	0.107	-0.08	0.157	0.134	0.014	-0.111	0.116	-0.03	0.087	0.001	0.15	0.079	0
GENE56X	AGI_HUM1_OLIGO_A_24_P921321	855020 || || Homo sapiens, clone IMAGE:4454331, mRNA || Hs.374451 || BC019824 || chr11:48156357-48156416	1	-0.192	-0.24	-0.573	-0.36	-0.724	-0.614	-0.496	0.071	-0.738	-0.421	0.101	0.019	0.465	-0.234	0.196	0.032	0.099	0.09	0.232	0	0.336	0.009	-0.304
GENE59X	AGI_HUM1_OLIGO_A_23_P304395	775320 || LOC202459 || Similar to RIKEN cDNA 2310008M10 || Hs.487035 || NM_145303 || chr6:159172218-159172159	1	0.002	-0.331	-0.461	-0.323	-0.58	-0.273	-0.455	-0.047	-0.467	-0.366	0.003	0.008	0.139	0.08	0.038	-0.235	0	-0.006	0.089	0.032	0.243	0.118	0.261
GENE69X	AGI_HUM1_OLIGO_A_23_P77048	859610 || SLC25A29 || Solute carrier family 25, member 29 || Hs.497598 || NM_152333 || chr14:98747588-98747529	1	0.057	-0.136	-0.467	-0.219	-0.629	-0.194	-0.32	-0.296	-0.704	-0.17	0.16	0.366	0.03	0.052	-0.162	0.138	-0.32	0.283	0.277	0.285	0	0.147	0.091
GENE30X	AGI_HUM1_OLIGO_A_32_P134290	844357 || ZCCHC2 || Zinc finger, CCHC domain containing 2 || Hs.114191 || NM_017742 || chr18:58394494-58394553	1	-0.209	-0.394	0.033	-0.291	-0.742	-0.415	-0.541	-0.119	-0.424	0.137	0.432	0.392	-0.011	0.278	0.007	0.132	0	-0.069	0.091	-0.404	0.299	0.34	0.082
GENE20X	AGI_HUM1_OLIGO_A_23_P48570	692974 || DHRS2 || Dehydrogenase/reductase (SDR family) member 2 || Hs.272499 || NM_005794 || chr14:22104760-22104819	1	0.216	-0.045	-0.634	-1.026	-1.142	-0.549	-0.409	-0.308	-0.401	0	-0.246	-0.177	0.296	0.813	0.419	0.41	0.726	0.421	0.344	0.582	0.531	0.446	-0.289
GENE50X	AGI_HUM1_OLIGO_A_24_P195714	856128 || || || || ENST00000327364 ||	1	0.045	-0.117	-0.124	-0.573	-0.507	-0.169	-0.385	-0.06	-0.052	0.022	-0.071	-0.135	-0.032	0.344	0.172	0.248	0.303	0.285	0.327	0	0.458	0.273	0.288
GENE11X	AGI_HUM1_OLIGO_A_32_P112263	844138 || || || || THC1456844 || chr6:71104602-71104661	1	-0.132	-0.308	-0.828	-0.786	-1.286	-0.399	-0.561	-0.182	-0.528	0	0.277	0.559	0.389	-0.204	-0.239	0.115	0.565	0.638	0.524	0.973	0.32	0.952	0.616
GENE27X	AGI_HUM1_OLIGO_A_23_P155316	684246 || NCBP2 || Nuclear cap binding protein subunit 2, 20kDa || Hs.240770 || NM_007362 || chr3:197990330-197990271	1	-0.165	-0.323	-0.068	-0.284	-0.731	0	-0.267	-0.059	-0.227	-0.122	-0.119	-0.052	0.167	0.169	0.029	0.519	0.566	0.446	0.452	0.407	0.62	0.408	0.236
GENE24X	AGI_HUM1_OLIGO_A_23_P40821	684956 || HPS3 || Hermansky-Pudlak syndrome 3 || Hs.477898 || NM_032383 || chr3:150211155-150211213	1	0.05	-0.12	-0.53	-0.39	-0.88	-0.09	-0.14	-0.07	-0.34	-0.11	-0.08	0	0.09	0.23	-0.01	0.24	0.48	0.44	0.43	0.41	0.45	0.43	0.29
GENE38X	AGI_HUM1_OLIGO_A_23_P379614	773813 || OIP5 || Opa-interacting protein 5 || Hs.511092 || NM_007280 || chr15:39317680-39317621	1	0.111	-0.045	-0.639	-0.323	-0.964	-0.247	-0.32	-0.159	-0.567	-0.184	-0.118	-0.051	0	0.273	0.113	0	0.336	0.345	0.294	0.708	0.692	0.26	0.294
GENE42X	AGI_HUM1_OLIGO_A_23_P81219	692243 || PLAC8 || Placenta-specific 8 || Hs.546392 || NM_016619 || chr4:84470383-84470324	1	0.225	-0.372	-0.62	-0.8	-1.487	-0.349	-0.028	-0.584	-0.699	-0.462	-0.229	0	0.07	0.114	-0.18	0.476	0.606	0.623	0.476	0.929	0.497	0.388	0.162
GENE70X	AGI_HUM1_OLIGO_A_23_P124905	683995 || NPTX1 || Neuronal pentraxin I || Hs.514556 || NM_002522 || chr17:79141195-79141136	1	0.231	-0.13	-0.813	-0.134	-1.672	-0.324	-0.362	-0.395	-0.759	-0.209	0	-0.286	-0.247	0.058	0.101	0.578	1.038	0.937	0.815	0.198	0.812	0.801	0.491
GENE17X	AGI_HUM1_OLIGO_A_24_P285831	850823 || NDUFB5 || NADH dehydrogenase (ubiquinone) 1 beta subcomplex, 5, 16kDa || Hs.518424 || NM_002492 || chr3:180654694-180655686	1	-0.234	0.007	-0.334	-0.509	-0.738	-0.171	-0.539	-0.191	-0.434	-0.355	0	-0.016	0.099	0.115	-0.01	0.482	0.274	0.263	0.269	0.18375	0.239	0.321	0.322
GENE36X	AGI_HUM1_OLIGO_A_24_P406006	858647 || FLJ12443 || Hypothetical protein FLJ12443 || Hs.368853 || NM_024830 || chr5:1515007-1514948	1	-0.279	-0.012	-0.508	-0.765	-1.224	-0.221	-0.608	0.07	-0.653	-0.437	0.014	0.159	0	0.351	-0.077	0.501	0.43	0.113	0.387	0.163	-0.038	0.355	0.042
GENE55X	AGI_HUM1_OLIGO_A_23_P152322	687750 || COQ7 || Coenzyme Q7 homolog, ubiquinone (yeast) || Hs.157113 || NM_016138 || chr16:19053728-19055232	1	0	-0.058	-0.339	-0.421	-0.587	-0.209	-0.588	-0.2	-0.52	-0.436	-0.096	-0.064	0.06	0.086	0.054	0.597	0.339222	0.612	0.449	0.344875	0.223	0.086	0.07
GENE57X	AGI_HUM1_OLIGO_A_23_P100344	697457 || ORC6L || Origin recognition complex, subunit 6 homolog-like (yeast) || Hs.49760 || NM_014321 || chr16:46512607-46512666	1	0.022	-0.365	-0.496	-0.176	-0.862	-0.265	-0.35	-0.208	-0.42	-0.398	-0.226	0.072	0	0.056	0.116	0.352	0.492	0.14	0.031	-0.007	0.287	0.223	0.279
GENE31X	AGI_HUM1_OLIGO_A_23_P217546	692488 || TMLHE || Trimethyllysine hydroxylase, epsilon || Hs.133321 || NM_018196 || chrX:153153875-153153126	1	-0.071	-0.056	-0.245	-0.652	-0.542	-0.203	-0.264	-0.13	-0.184	-0.194	-0.011	0	0.058	0.125	0.268	0.093	0.055	0.126	0.053	0.405833	0.136	0.395	0.211
GENE19X	AGI_HUM1_OLIGO_A_32_P221429	867174 || || || || BM928667 || chr3:32910879-32910938	1	0	-0.356	-0.731	-1.087	-1.011	-0.347	-0.29	-0.125	-0.203	-0.263	-0.045	0.175	0.081	0.294	-0.142	0.303	0.462	0.245	0.188	0.388	0.701	0.405	0.24
GENE23X	AGI_HUM1_OLIGO_A_23_P38244	685095 || APOH || Apolipoprotein H (beta-2-glycoprotein I) || Hs.445358 || NM_000042 || chr17:64758365-64758306	1	-0.082	-0.321	-1.305	-1.662	-1.757	-0.513	-0.535	0.088	-0.495	-0.558	-0.033	0.105	0.147	0	-0.011	0.413	0.827	0.465	0.148	0.801	0.973	0.43	0.085
GENE67X	AGI_HUM1_OLIGO_A_32_P83845	863662 || HEY1 || Hairy/enhancer-of-split related with YRPW motif 1 || Hs.234434 || NM_012258 || chr8:80726333-80726274	1	0.103	-0.323	-0.822	-0.615	-0.763	-0.095	-0.434	0.023	-0.181	-0.202	0	-0.1	0.314	0.061	-0.013	-0.11	0.512	0.229	0.155	0.207	0.608	0.387	0.26
GENE21X	AGI_HUM1_OLIGO_A_24_P923142	853912 || MGC14289 || Similar to RIKEN cDNA 1200014N16 gene || Hs.512833 || BC020784 || chr7:138120767-138120708	1	0.027	0	-0.588	-0.453	-0.762	-0.347	-0.628	-0.231	-0.589	-0.242	-0.097	0.046	-0.142	0.138	0.023	0.237	0.333	0.168	0.079	0.444	0.243	0.199	-0.002
GENE54X	AGI_HUM1_OLIGO_A_23_P312920	867033 || POU2AF1 || POU domain, class 2, associating factor 1 || Hs.2407 || NM_006235 || chr11:110760712-110760653	1	-0.003	0	-1.081	-1.139	-1.754	-0.396	-0.589	-0.103	-0.894	-0.491	-0.375	0.227	0.041	-0.348	0.449	0.158	0.173	0.348	0.075	0.741	0.616	0.464	0.17
GENE60X	AGI_HUM1_OLIGO_A_23_P87238	690631 || SAA4 || Serum amyloid A4, constitutive || Hs.512677 || NM_006512 || chr11:18218352-18218293	1	0.13	-0.07	-0.58	-0.78	-1.44	-0.37	-0.31	-0.23	-0.43	-0.37	-0.14	-0.12	0	0.12	0.09	0.28	0.37	0.29	0.26	0.37	0.43	0.38	0.17
GENE63X	AGI_HUM1_OLIGO_A_23_P158725	688349 || SLC16A3 || Solute carrier family 16 (monocarboxylic acid transporters), member 3 || Hs.500761 || NM_004207 || chr17:80876101-80876160	1	0.329	0	-0.874	-1.305	-1.624	-0.585	-0.522	-0.11	-0.684	-0.552	0.018	-0.093	-0.237	0.578	0.469	0.486	0.598	0.461	0.653	0.332	0.644	0.069	-0.123
GENE34X	AGI_HUM1_OLIGO_A_24_P307384	866633 || || || || ENST00000331995 ||	1	-0.028	-0.193	-0.74	-0.96	-1.913	-0.531	-0.678	0	-0.736	-0.194	-0.287	0.16	0.068	0.366	0.069	-0.142	0.2459	0.115	0.163	0.1636	0.237	0.004	0.313
GENE65X	AGI_HUM1_OLIGO_A_23_P70007	695765 || HMMR || Hyaluronan-mediated motility receptor (RHAMM) || Hs.72550 || NM_012485 ||	1	0.16	0.065	-0.97	-1.076	-1.46	-0.472	-0.64	-0.196	-0.883	-0.426	0.008	-0.111	0.141	0.251	0	-0.255	0.244	0.084	-0.013	0.484	0.428	0.059	0.043
GENE68X	AGI_HUM1_OLIGO_A_23_P44274	688674 || FGA || Fibrinogen, A alpha polypeptide || Hs.351593 || NM_000508 || chr4:156082051-156081992	1	0.018	-0.219	-0.597	-0.474	-1.152	-0.175	-0.302	-0.005	-0.779	-0.127	0.18	0.157	0.023	-0.01	-0.2217	0	0.247	0.0587	0.048	0.51	0.1168	0.167	0.07
GENE44X	AGI_HUM1_OLIGO_A_24_P322771	845529 || TFF1 || Trefoil factor 1 (breast cancer, estrogen-inducible sequence expressed in) || Hs.162807 || NM_003225 || chr21:42677635-42677576	1	0.224	-0.119	-0.957	-0.527	-0.965	-0.387	-0.234	-0.305	-0.6	0.015	-0.11	0.005	0.095	0.708	-0.187	0.161	0.427	0.011	0.22	0.286	0.302	0	-0.032
GENE62X	AGI_HUM1_OLIGO_A_23_P7201	690603 || MED28 || Mediator of RNA polymerase II transcription, subunit 28 homolog (yeast) || Hs.434075 || AF317680 || chr4:17376376-17376434	1	0.058	0	-0.395	-0.235	-0.739	-0.468	-0.275	-0.198	-0.676	-0.199	0.043	-0.096	0.051	0.244	-0.233	0.078	0.309	-0.027	0.15	0.328	0.177	0.209	0.301
GENE58X	AGI_HUM1_OLIGO_A_23_P251002	682298 || || || || I_957887 ||	1	-0.138	-0.226	-0.298	-0.372	-0.788	-0.013	-0.078	-0.113	-0.032	-0.015	0.044	0.354	0.278	0.214	-0.179	0.445	0.378	0.152	0.262	0.098556	0	0.209	0.076
GENE18X	AGI_HUM1_OLIGO_A_32_P228869	865332 || SUMO2 || SMT3 suppressor of mif two 3 homolog 2 (yeast) || Hs.546298 || NM_001005849 || chr17:73761071-73761012	1	-0.086	-0.084	-0.268	-0.172	-0.379	-0.241	-0.443	-0.232	-0.498	-0.142	0.076	0.016	-0.09	0.31	0	0.331	0.021	0.262	0.292	0.235	0.258	0.145	0.584
GENE49X	AGI_HUM1_OLIGO_A_32_P149536	845089 || SUMO2 || SMT3 suppressor of mif two 3 homolog 2 (yeast) || Hs.380973 || CR624759 || chr17:73761097-73761038	1	-0.04	-0.057	-0.147	-0.081	-0.335	-0.04	-0.358	-0.223	-0.26	-0.021	0.025	0	-0.259	0.4	0.08	0.614	0.332	0.319	0.489	0.382	0.283	0.182	0.426
GENE26X	AGI_HUM1_OLIGO_A_23_P99927	856024 || HSPC121 || Butyrate-induced transcript 1 || Hs.512973 || NM_016395 || chr15:63580423-63580482	1	0	-0.171	-0.345	-0.103	-0.431	-0.614	-0.674	-0.567	-0.491	-0.217	0.096	-0.181	0.082	0.128	-0.196	0.518	0.228	0.167	0.539	0.336	0.907	0.123	0.255
GENE64X	AGI_HUM1_OLIGO_A_24_P332532	850488 || || || || ENST00000322178 || chr11:66304681-66304621	1	0.132	-0.298	-0.259	-0.033	-0.495	-0.18	-0.388	-0.186	-0.345	-0.243	0.149	-0.042	0.051	0.293	-0.076	0.372	0.195	0.187	0.269	0.119	0.483	0.376	0
GENE72X	AGI_HUM1_OLIGO_A_24_P255473	867981 || || || || ENST00000319182 ||	1	0.125	-0.004	-0.162	-0.199	-0.426	-0.253	-0.443	-0.178	-0.445	-0.133	0.226	0.203	0.001	0.054	-0.005	0.318	-0.146	0	0.233	0.14	0.386	0.279	0.261
GENE53X	AGI_HUM1_OLIGO_A_23_P256033	696775 || EEF1A2 || Eukaryotic translation elongation factor 1 alpha 2 || Hs.433839 || NM_001958 || chr20:62846737-62846678	1	-0.199	0.019	-0.158	-0.307	-0.422	-0.236	-0.207	-0.057	-0.351	0.086	-0.083	0.094	0	0.154	0.307	0.008	0.261	0.217	0.028	-0.053	0.184	0.083	-0.162
GENE28X	AGI_HUM1_OLIGO_A_23_P7596	682215 || MYO10 || Myosin X || Hs.481720 || NM_012334 || chr5:16718477-16718418	1	0.042	-0.09	-0.158	-0.633	-0.216	-0.408	-0.26	-0.395	-0.431	-0.025	0.056	0.147	0.662	0.039	0.295	-0.114	0.202	0	0.124	-0.023	0.289	0.258	0.075
GENE47X	AGI_HUM1_OLIGO_A_23_P4714	695303 || MIA || Melanoma inhibitory activity || Hs.279651 || NM_006533 || chr19:45974799-45975175	1	0	0.035	-0.373	-0.268	-0.531	-0.412	-0.347	-0.519	-0.718	-0.042	0.173	-0.019	1.417	0.07	0.216	0.329	0.197	-0.088	0.345	0.614	0.56	0.314	-0.11
GENE40X	AGI_HUM1_OLIGO_A_24_P42122	870085 || HNRPL || Heterogeneous nuclear ribonucleoprotein L || Hs.446623 || NM_001005335 || chr19:44020125-44019953	1	0.167	-0.324	-0.269	-0.21	-0.019	-0.252	-0.339	-0.498	-0.396	-0.056	-0.231	0.331	0.212	0.252	0.356	0	0.136	-0.039	0.073	0.139	0.361	0.266	0.368
GENE48X	AGI_HUM1_OLIGO_A_23_P104734	844569 || ITM1 || Integral membrane protein 1 || Hs.504237 || NM_152713 || chr11:125027651-125028355	1	0	-0.261	-0.736	-0.064	-0.706	-0.297	-0.355	-0.495	-0.325	-0.533	0.128	0.177	0.489	0.723	0.566	-0.059	-0.117	0.043	0.427	0.138	0.801	0.217	0.208
GENE13X	AGI_HUM1_OLIGO_A_23_P500271	773277 || IRF5 || Interferon regulatory factor 5 || Hs.521181 || NM_032643 || chr7:128143285-128143344	1	-0.216	-0.251	-0.385	-0.323	-0.457	-0.351	-0.165	-0.26	-0.469	-0.298	-0.115	0.401	0.327	0.44	0.862	0.363	0.385	0.621	0.517	0	0.022	0.319	0.732
GENE39X	AGI_HUM1_OLIGO_A_23_P94591	691067 || MGC14141 || Hypothetical protein MGC14141 || Hs.356744 || NM_032928 || chr9:135044873-135044932	1	-0.03	-0.093	-0.09	-0.143	-0.272	-0.288	-0.274	-0.123	-0.365	-0.22	-0.05	0.455	0.212	0.154	0.215	0.297	0.126	0.086	0.313	0.156	0	0.025	0.171
GENE29X	AGI_HUM1_OLIGO_A_23_P134684	696280 || FLJ21616 || Hypothetical protein FLJ21616 || Hs.194225 || NM_024567 ||	1	-0.093	-0.232	-0.13	-0.006	-0.276	-0.163	-0.159	-0.015	-0.19	-0.069	0	0.48	0.536	0.318	0.354	0.572	0.3	0.618	0.457	0.46	-0.186	0.081	0.238
GENE43X	AGI_HUM1_OLIGO_A_24_P7040	848711 || || || || ENST00000313904 ||	1	-0.413	-0.268	-0.272	-0.155	-0.26	-0.051	-0.275	-0.244	-0.095	-0.103	0.166	-0.093	0.202	0.068	0.585	0.339	0.293	0.055	0.354	0	0.139	0.078	0.884
GENE37X	AGI_HUM1_OLIGO_A_23_P114232	683991 || PRDX4 || Peroxiredoxin 4 || Hs.83383 || NM_006406 || chrX:23061992-23062051	1	-0.293	-0.128	-0.065	-0.169	-0.359	-0.205	-0.406	-0.094	-0.127	0.013	0.417	0	0.328	0.018	-0.101	0.522	0.503	0.035	0.152	-0.073	0.249	0.237	0.107
GENE45X	AGI_HUM1_OLIGO_A_24_P304051	870230 || GSTO1 || Glutathione S-transferase omega 1 || Hs.190028 || NM_004832 || chr10:105690429-105690488	1	0.019	-0.016	-0.306	-0.33	-0.52	-0.293	-0.384	-0.087	-0.308	-0.282	0.261	0.029	0.325	0.15	-0.064	0.44	0.263	0.018	0	-0.009	0.459	0.319	0.236
GENE66X	AGI_HUM1_OLIGO_A_23_P1254	697980 || GSTO1 || Glutathione S-transferase omega 1 || Hs.190028 || NM_004832 || chr10:105690452-105690511	1	0.046	0	-0.219	-0.22	-0.264	-0.325	-0.376	-0.019	-0.099	-0.128	0.157	-0.026	0.308	-0.032	0.055	0.4	0.26	-0.023	0.202	0.294	0.351	0.176	0.45
GENE51X	AGI_HUM1_OLIGO_A_24_P12626	864070 || CAV1 || Caveolin 1, caveolae protein, 22kDa || Hs.74034 || NM_001753 || chr7:115753504-115753563	1	-0.21	-0.106	-0.242	-0.316	-0.462	-0.269	-0.452	-0.051	-0.061	-0.446	0.563	0	0.336	0.068	0.197	0.665	0.096	0.402	0.59	-0.074	0.21	0.405	0.626
GENE71X	AGI_HUM1_OLIGO_A_23_P69720	695090 || ANXA5 || Annexin A5 || Hs.480653 || NM_001154 || chr4:123048359-123048300	1	-0.231	-0.329	-0.194	-0.195	-0.223	0	-0.178	-0.097	-0.1	-0.201	0.128	0.123	0.49	-0.183	-0.008	0.466	0.216	0.201	0.282	0.079	0.196	0.516	0.383
GENE61X	AGI_HUM1_OLIGO_A_24_P135753	843477 || PTPLB || Protein tyrosine phosphatase-like (proline instead of catalytic arginine), member b || Hs.477367 || NM_198402 || chr3:124531698-124531639	1	-0.311	-0.072	-0.251	-0.214	-0.449	-0.182	-0.748	-0.178	-0.327	-0.278	0.089	0.196	0.398	-0.313	0.002	0.152	0.159	0.037	0.213	0.055	0	0.503	0.358
GENE146X	AGI_HUM1_OLIGO_A_23_P256008	697596 || ZDHHC11 || Zinc finger, DHHC domain containing 11 || Hs.368851 || NM_024786 || chr5:848856-848797	1	0.877	0	0.351	1.279	0.357	2.04	1.81	0.275	0.323	0.281	-0.588	0.915	-0.859	-0.18	-1.437	0.093	-0.783	-0.36	-1.22	-0.069	-0.647	-0.553	-0.08
GENE211X	AGI_HUM1_OLIGO_A_23_P1102	692913 || ACTA1 || Actin, alpha 1, skeletal muscle || Hs.1288 || NM_001100 || chr1:226528379-226528320	1	1.088	0.133	0.242	1.325	0.357	0.641	0.682	0	0.11	0.43	-0.131	-0.013	-0.48	-0.134	0.067	0.346	-0.527	-0.552	-0.647	-0.269	-0.044	-0.076	-0.047
GENE73X	AGI_HUM1_OLIGO_A_23_P324384	774767 || RPS4Y2 || Ribosomal protein S4, Y-linked 2 || Hs.367761 || NM_138963 || chrY:21786619-21786678	1	2.741	2.808	2.685	3.295	2.837	3.316	2.902	2.919	2.677	-1.77	-1.516	-1.757	-1.607	0.7031	0.489	-1.152	-0.483	-0.671	-1.096	-0.536	0	-0.451	-0.866
GENE74X	AGI_HUM1_OLIGO_A_23_P259314	683806 || RPS4Y1 || Ribosomal protein S4, Y-linked 1 || Hs.282376 || NM_001008 || chrY:2367920-2378295	1	2.538	2.516	2.488	2.983	2.798	2.981	2.587	2.64	2.494	-1.816	-1.739	-1.382	-1.338	-1.271	-1.06	-0.887	0.9154	-0.659	-0.897	0	0.214	-0.575	-1.072
GENE75X	AGI_HUM1_OLIGO_A_24_P755069	855215 || || || || XM_070851 || chr9:85845625-85846179	1	0.353	0.1284	0.436	1.039	1.532	0.897	0.546	1.115	0.916	-0.533	0	-0.524	-0.161	0.087	-0.246	-0.765	-0.0938	-0.756	-0.38	-0.275167	-0.379	0.04	-1.151
GENE106X	AGI_HUM1_OLIGO_A_24_P6903	854829 || || || || ENST00000306758 || chr5:56793936-56793877	1	0.116	0	0.192	0.391	0.34	0.281	0.4	0.252	0.083	-0.043	-0.083	-0.077	-0.087	-0.07	0.001	0.059	-0.217	-0.096	-0.18	-0.062	0.086	-0.084	-0.331
GENE131X	AGI_HUM1_OLIGO_A_24_P237686	846756 || || || || ENST00000236199 ||	1	0.18	-0.092	0.13	0.509	0.435	0.685	0.255	0.406	0.295	0.085	0.144	-0.024	0	-0.139	-0.06	-0.108	-0.213	-0.37	-0.222	-0.071	0.041	-0.009	-0.211
GENE80X	AGI_HUM1_OLIGO_A_23_P161076	695865 || CD2 || CD2 antigen (p50), sheep red blood cell receptor || Hs.523500 || NM_001767 || chr1:116658159-116658218	1	0.411	0.25	0.348	1.099	0.799	0.971	0.847	0.288	0.9	-0.205	-0.532	-0.233	-0.218	0.117	0.692	-0.834	-0.421	-0.515	-0.104	0	-0.33	-0.067	-0.059
GENE107X	AGI_HUM1_OLIGO_A_24_P177653	854707 || || || || ENST00000239725 || chr10:38373548-38373489	1	0.175	0.065	-0.08	0.736	0.935	0.843	0.682	0.405	0.621	-0.045	-0.134	-0.137	0	0.072	0.102	-0.14	-0.123	-0.232	-0.045	-0.285	-0.126	0.295	-0.125
GENE168X	AGI_HUM1_OLIGO_A_24_P196175	863610 || || || || ENST00000333236 ||	1	0.269	-0.088	-0.089	0.475	0.286	0.696	0.622	0.629	0.63	0	-0.316	-0.253	-0.366	0.287	0.095	-0.175	-0.387	-0.297	-0.142	-0.0873	-0.147	0.207	0.068
GENE280X	AGI_HUM1_OLIGO_A_24_P75308	857353 || || || || ENST00000303494 ||	1	0.062	-0.022	-0.11	0.343	0.243	0.641	0.728	0.564	0.583	-0.068	0.071	-0.098	-0.081	0.166	0.126	-0.102	-0.599	-0.621	-0.253	-0.136	0.016	-0.012	0
GENE141X	AGI_HUM1_OLIGO_A_24_P406870	866585 || ILK || Integrin-linked kinase || Hs.5158 || NM_004517 || chr11:6596090-6596149	1	0.372	0.164	-0.051	0.416	0.389	0.299	0.391	0.314	0.436	-0.381	0	-0.114	0.163	0.211	0.34	-0.434	-0.262	-0.314	-0.3	-0.194	-0.105	-0.228	-0.191
GENE207X	AGI_HUM1_OLIGO_A_23_P204296	687590 || RERG || RAS-like, estrogen-regulated, growth inhibitor || Hs.199487 || NM_032918 || chr12:15153489-15153430	1	0.076	0.045	-0.029	0.128	0.108	0.182	0.29	0.212	0.226	0.015	0.009	-0.123	-0.008	0	0.037	-0.085	-0.107	-0.094	-0.172	-0.0329	-0.079	-0.194	-0.198
GENE251X	AGI_HUM1_OLIGO_A_24_P121535	862174 || ACTC || Actin, alpha, cardiac muscle || Hs.118127 || NM_005159 || chr15:32801607-32801548	1	0.126	-0.042	-0.021	0.337	0.494	0.364	0.446	0.458	0.089	-0.107	-0.1	0.199	0.011	0.143	0.049	-0.146	-0.5	-0.292	-0.301	0	-0.122	-0.253	-0.124
GENE79X	AGI_HUM1_OLIGO_A_24_P24831	867509 || || Similar to CXYorf1-related protein || Hs.446466 || XM_377073 || chrX:153686911-153686970	1	0.207	0.1	0	0.434	0.385	0.742	0.874	0.601	0.64	-0.012	-0.242	0.019	-0.251	-0.2	-0.195	-0.508	-0.086	0.102	-0.135	-0.431	-0.117	-0.287	0.082
GENE91X	AGI_HUM1_OLIGO_A_23_P11744	845893 || FLJ25222 || CXYorf1-related protein || Hs.459573 || NM_199163 || chr1:4525-4466	1	0.173	0.088	0.066	0.27	0.314	0.729	0.818	0.495	0.546	-0.017	-0.273	0.067	-0.257	-0.007	-0.038	-0.6	-0.247	0.175	-0.209	-0.331	-0.248	-0.508	0
GENE105X	AGI_HUM1_OLIGO_A_23_P149946	682995 || PCDH21 || Protocadherin 21 || Hs.137556 || NM_033100 || chr10:85640957-85641016	1	0.249	0.251	0.296	0.571	0.589	1.005	1.339	0.427	0.76	0.664	-0.034	0.433	-0.083	-0.143	-0.33	-0.289	-0.205	0	-0.247	-0.57	-0.312	-0.204	-0.136
GENE199X	AGI_HUM1_OLIGO_A_23_P11742	693572 || FLJ25222 || CXYorf1-related protein || Hs.459573 || NM_199163 || chr15:100236397-100236456	1	0.153	-0.039	-0.049	0.392	0.249	0.686	0.613	0.426	0.57	-0.037	-0.35	0	-0.265	0.034	-0.18	0.053	0.034	0.289	-0.085	-0.013	-0.291	-0.33	-0.06
GENE86X	AGI_HUM1_OLIGO_A_23_P369994	859474 || DCAMKL1 || Doublecortin and CaM kinase-like 1 || Hs.507755 || NM_004734 || chr13:34143567-34143508	1	0.332	0.09	-0.02	0.769	0.464	0.799	0.594	0.44	0.592	-0.377	0.053	-0.158	0.159	-0.172	-0.562	0	-0.48	-0.01	-0.022	-0.364	-0.3	-0.323	0.149
GENE139X	AGI_HUM1_OLIGO_A_23_P137434	682715 || RNF11 || Ring finger protein 11 || Hs.309641 || NM_014372 || chr1:51108511-51108570	1	-0.047	-0.085	0.12	0.832	0.429	0.739	0.441	0.616	0.551	-0.078	0.028	0	-0.205	0.052	-0.266	-0.363	-0.42	-0.301	0.238	-0.446	-0.174	-0.209	0.193
GENE151X	AGI_HUM1_OLIGO_A_32_P29759	867481 || IK || IK cytokine, down-regulator of HLA II || Hs.421245 || NM_006083 || chr5:140067868-140068207	1	0.095	0.075	-0.117	0.503	0.27	0.457	0.333	0.552	0.33	-0.053	0.093	0	-0.043	-0.039	-0.201	-0.191	-0.226	-0.114	-0.151	-0.258	-0.17	0.049	0.137
GENE157X	AGI_HUM1_OLIGO_A_23_P143551	862859 || ATP6V1E1 || ATPase, H+ transporting, lysosomal 31kDa, V1 subunit E isoform 1 || Hs.517338 || NM_001696 || chr22:16455607-16455548	1	0.04	0	-0.141	0.612	0.171	0.871	0.638	0.695	0.535	-0.14	-0.135	-0.084	-0.334	-0.031	-0.205	-0.357	-0.206	-0.025	0.02	-0.461	0.016	0.107	0.025
GENE122X	AGI_HUM1_OLIGO_A_23_P58082	690729 || URB || Steroid sensitive gene 1 || Hs.477128 || NM_199511 || chr3:113645436-113645377	1	-0.374	-0.095	0.396	0.665	1.036	1.501	1.597	1.597	1.529	-0.196	0.512	-0.29	0.348	-1.028	-0.583	-0.85	-0.692	0	0.499	-0.648	-1.184	-0.645	0.001
GENE129X	AGI_HUM1_OLIGO_A_32_P133038	867614 || || || || THC1595686 || chr9:63456399-63456458	1	0.083	-0.054	-0.043	0.751	0.36	1.294	1.361	0.84	1.21	0.029	0.07	-0.212	0.047	0	-0.33	-0.058556	-0.412	-0.058111	-0.083	-0.116111	-0.156	-0.14	0.114
GENE203X	AGI_HUM1_OLIGO_A_32_P36292	855802 || PBXIP1 || Pre-B-cell leukemia transcription factor interacting protein 1 || Hs.505806 || NM_020524 || chr1:152133704-152133763	1	-0.059	0.097	-0.169	0.702	0.367	1.376	1.509	1.635	1.586	0.097	0.278	0	0.1602	-0.422	-0.0717	-0.16325	-1.446	0.01175	-0.213	-0.222	-0.463	-0.022875	-0.026875
GENE170X	AGI_HUM1_OLIGO_A_23_P476	684613 || MPZL1 || Myelin protein zero-like 1 || Hs.493919 || NM_024569 || chr1:164947260-164947319	1	-0.016	0.127	-0.103	0.243	0.398	0.718	0.349	0.63	0.629	-0.508	0.075	-0.147	0.225	-0.433	0.022	-0.301	-0.407	-0.348	0.07	-0.437	-0.047	-0.089	0
GENE158X	AGI_HUM1_OLIGO_A_24_P280933	863014 || || || || ENST00000312679 ||	1	0.175	0.05	-0.234	0.536	0.544	0.733	0.711	0.735	0.418	-0.379	-0.345	-0.298	0.499	0	-0.232	-0.361	-0.303	-0.019	-0.235	-0.424	-0.112	0.102	0.023
GENE81X	AGI_HUM1_OLIGO_A_24_P409402	866732 || || || || ENST00000314419 ||	1	0.215	0.064	0.075	0.617	0.584	0.728	0.749	0.641	0.769	-0.283	-0.615	0	0.204	-0.181	-0.248	-0.111	-0.063	0.117	-0.003	-0.263	-0.016	-0.07	-0.105
GENE200X	AGI_HUM1_OLIGO_A_24_P367063	851826 || || || || ENST00000329032 || chrX:120370706-120370765	1	0	-0.074	-0.165	0.619	0.703	0.768	0.771	0.61	0.621	-0.283	-0.699	-0.364	0.263	-0.189	-0.296	0.207	0.076	-0.108	-0.285	-0.389	0.078	0.114	-0.176
GENE181X	AGI_HUM1_OLIGO_A_24_P766208	844662 || || || || NM_001033853 || chr22:37953174-37952738	1	0.091	-0.027	-0.083	0.442	0.523	0.769	0.806	0.861	0.731	-0.212	-0.509	-0.196	0.473	-0.062	-0.241	-0.104	0.026	0.133	-0.262	-0.566	-0.127	0.088	0
GENE323X	AGI_HUM1_OLIGO_A_23_P68942	686357 || || || || NM_001033853 || NG_001302	1	0.075	-0.092	0.029	0.214	0.106	0.872	0.918	1.07	0.833	-0.074	-0.433	-0.091	0.459	-0.029	-0.185	0.039	-0.063	0.057	-0.193	-0.344	-0.049	0	-0.085
GENE261X	AGI_HUM1_OLIGO_A_24_P508410	863901 || || || || I_1980733 || chr3:39414012-39414071	1	0.118	0.032	-0.107	0.303	0.472	0.627	0.804	0.898	0.652	-0.116	-0.039	-0.166	-0.033	-0.144	-0.091	0.433	0.219	0	-0.025	-0.364	-0.102	-0.163	0.111
GENE234X	AGI_HUM1_OLIGO_A_23_P18276	693586 || RBM5 || RNA binding motif protein 5 || Hs.439480 || NM_005778 || chr3:50115149-50115208	1	0.478	0.088	-0.303	0.621	0.054	0.56	0.407	0.536	0.639	-0.303	-0.382	-0.098	-0.161	-0.162	0	-0.627	-0.153	0.264	0.161	-0.177	-0.119	-0.064	0.027
GENE104X	AGI_HUM1_OLIGO_A_23_P149075	694024 || FLJ10350 || Hypothetical protein FLJ10350 || Hs.356096 || NM_018067 ||	1	0.061	0.007	0.007	0.166	0.354	0.265	0.438	0.599	0.437	-0.176	-0.139	0	-0.147	-0.22	-0.18	-0.091	-0.246	-0.037	-0.21	0.024	-0.033	0.055	-0.235
GENE191X	AGI_HUM1_OLIGO_A_32_P36046	847861 || || || || THC1453017 || chr2:85807309-85807250	1	0.028	0	0.011	0.119	0.364	0.435	0.371	0.113	0.317	-0.157	0.049	0.011	-0.076	-0.323	-0.208	-0.066	-0.1314	-0.0663	-0.206	0.068875	-0.219	-0.048	-0.031
GENE277X	AGI_HUM1_OLIGO_A_24_P120352	847858 || TBC1D14 || TBC1 domain family, member 14 || Hs.518611 || NM_020773 || chr4:7098811-7098870	1	0.153	0.037	-0.178	0.451	0.489	0.598	0.512	0.308	0.435	-0.135	-0.052	-0.021	-0.132	-0.351	-0.538	-0.116	-0.204	0.167	-0.002	0.234	-0.027	0.104	0
GENE249X	AGI_HUM1_OLIGO_A_23_P3911	696264 || PLXDC1 || Plexin domain containing 1 || Hs.125036 || NM_020405 || chr17:37598438-37598379	1	0.24	-0.161	0.289	1.091	0.726	0.895	0.427	0.634	0.308	-0.165	0.234	0.498	0.485	-0.61	-0.394	0	-0.053	-0.151	-0.223	-0.065125	-0.289	-0.116	-0.216
GENE282X	AGI_HUM1_OLIGO_A_23_P84448	688219 || TUBA1 || Tubulin, alpha 1 (testis specific) || Hs.75318 || AK054731 ||	1	0.024	-0.13	0	0.377	0.444	0.465	0.67	0.395	0.393	-0.213	0.081	0.533	0.059	-0.493	-0.378	-0.266	-0.228	0.05	-0.396	-0.386	-0.12	-0.211	-0.202
GENE103X	AGI_HUM1_OLIGO_A_23_P162640	693076 || GABARAPL1 || GABA(A) receptor-associated protein like 1 || Hs.524250 || NM_031412 || chr12:10266325-10266384	1	-0.181	0.185	0.234	0.284	0.694	0.453	0.176	0.563	0.62	0	0.061	-0.355	-0.052	-0.205	-0.207	-0.03	0.008	-0.222	-0.212	-0.206	-0.229	-0.277	0.104
GENE115X	AGI_HUM1_OLIGO_A_23_P148879	682235 || ATP1A2 || ATPase, Na+/K+ transporting, alpha 2 (+) polypeptide || Hs.34114 || NM_000702 || chr1:157330067-157330126	1	-0.2776	0.1944	0.4844	0.4104	0.8684	0.6264	0.2814	0.6634	0.9764	-0.4816	-0.2606	-0.4136	-0.2416	-0.2296	0.2254	0.1834	-0.0316	-0.3016	-0.1416	0	-0.5266	0.0794	-0.0326
GENE148X	AGI_HUM1_OLIGO_A_24_P406132	867056 || MAPK13 || Mitogen-activated protein kinase 13 || Hs.178695 || NM_002754 || chr6:36154170-36154229	1	-0.071	-0.082	0.215	0.343	1.583	0.855	1.124	0.813	1.059	0.165	-0.012	0.109	0.087	-0.171	0.018	-0.037	-0.091	-0.058	0	-0.197	-0.326	-0.175	-0.168
GENE143X	AGI_HUM1_OLIGO_A_23_P145376	692789 || MAPK13 || Mitogen-activated protein kinase 13 || Hs.178695 || NM_002754 || NM_002754	1	0.032	0.207	0.228	-0.036	1.105	0.456	0.943	0.574	0.864	-0.015	-0.175	-0.014	0	0.22	0.063	-0.275	-0.097	-0.246	-0.226	-0.328	-0.25	-0.009	0.157
GENE221X	AGI_HUM1_OLIGO_A_24_P127235	859892 || BCR || Breakpoint cluster region || Hs.517461 || NM_021574 || chr22:21977132-21978454	1	-0.255	0.065	0.487	-0.244	0.848	0.663	1	0.748	0.995	0.161	0	0.077	-0.053	0.097	-0.009	-0.448	-0.304	-0.463	-0.149	-0.315	-0.316	-0.309	0.153
GENE136X	AGI_HUM1_OLIGO_A_23_P136683	846005 || HLA-DQB1 || Major histocompatibility complex, class II, DQ beta 1 || Hs.409934 || M20432 ||	1	-0.053	0.145222	0.433	1.008	0.971	1.199	0.838	0.58	1.048	-0.499	-0.286	-0.022	-0.206	-0.89	0	0.609	-0.2177	0.0835	-0.019	-0.122556	-1.243	-0.184	0.445
GENE254X	AGI_HUM1_OLIGO_A_23_P19510	695681 || HLA-DQB2 || Major histocompatibility complex, class II, DQ beta 2 || Hs.375115 || NM_182549 || chr6:32773804-32773745	1	-0.354	0	0.159	-0.013	1.095	0.814	0.673	0.748	0.748	-0.384	-0.066	0.065	0.159	-0.912	0.002	0.011	-0.115	-0.478	-0.364	-0.38	-0.774	-0.468	0.321
GENE255X	AGI_HUM1_OLIGO_A_23_P102122	693611 || ARPC2 || Actin related protein 2/3 complex, subunit 2, 34kDa || Hs.529303 || NM_152862 || NM_005731	1	0	0.03	-0.052	0.136	0.141	0.588	0.354	0.536	0.384	-0.188	-0.06	0.034	-0.275	-0.245	-0.117	0.099	-0.062	-0.043	0.062	-0.153	-0.481	-0.434	0.027
GENE300X	AGI_HUM1_OLIGO_A_23_P171117	688993 || ZCWCC2 || Zinc finger, CW type with coiled-coil domain 2 || Hs.496544 || NM_024657 || chrX:104956013-104955954	1	-0.012	0.092	-0.043	0.074	0.349	0.542	0.339	0.22	0.399	-0.052	-0.173	0.04	0	-0.193	0.012	-0.032	-0.271	-0.03	0.176	-0.155	-0.387	-0.353	0.025
GENE247X	AGI_HUM1_OLIGO_A_32_P83784	856076 || CENTD1 || Centaurin, delta 1 || Hs.479451 || NM_015230 || chr4:35965340-35965281	1	-0.054	0.099	0.288	0.27	0.858	0.577	0.485	0.103	0.297	-0.085	-0.091	0.041	-0.352	-0.043	-0.154	0	-0.102	0.122	-0.051	-0.195	-0.406	-0.293	0.364
GENE293X	AGI_HUM1_OLIGO_A_23_P395054	842976 || ANXA8 || Annexin A8 || Hs.463110 || BC008813 || chr10:47071699-47073871	1	0	-0.088	0.389	0.335	0.452	0.534	0.675	0.27	0.338	0.008	-0.118	0.4	-0.158	-0.02	-0.282	0.215	-0.209	-0.064	-0.12	-0.48	-0.179	-0.056	0.142
GENE87X	AGI_HUM1_OLIGO_A_24_P323114	864152 || || || || NR_001446 || chr10:65930085-65930144	1	0.08	0.071	-0.109	0.449	0.633	0.849	0.661	0.7	0.617	-0.06	-0.547	0.046	-0.373	-0.546	-0.136	0	-0.819	-0.401	-0.857	-0.446143	-0.545	0.056	0.096
GENE237X	AGI_HUM1_OLIGO_A_23_P128598	867202 || TUBA2 || Tubulin, alpha 2 || Hs.349695 || NM_079836 || chr13:17549197-17549138	1	0.051	-0.152	0	0.493	0.418	0.35	0.364	0.261	0.223	-0.193	0.001	0.152	-0.172	-0.562	-0.263	-0.246	-0.323	-0.157	-0.303	-0.384	-0.305	0.129	0.189
GENE284X	AGI_HUM1_OLIGO_A_32_P22401	853067 || FLJ10350 || Hypothetical protein FLJ10350 || Hs.356096 || NM_018067 || chr1:36073821-36073880	1	0.026	0.034	0.022	0.332	0.43	0.172	0.249	0.393	0.167	-0.099	0	-0.055	-0.015	-0.13	-0.036	0.162	-0.272	-0.085	-0.224	-0.255	-0.252	0.23	-0.155
GENE312X	AGI_HUM1_OLIGO_A_23_P213000	857273 || WDR1 || WD repeat domain 1 || Hs.128548 || NM_005112 || chr4:9827653-9827594	1	0.157	0.044	-0.121	0.2	0.646	0.349	0.3	0.085	0.184	-0.202	-0.311	0.107	-0.147	-0.291	-0.03	-0.233	0	-0.302	-0.2	-0.229	-0.154	0.145	0.158
GENE167X	AGI_HUM1_OLIGO_A_23_P91468	862916 || PSMA7 || Proteasome (prosome, macropain) subunit, alpha type, 7 || Hs.233952 || NM_002792 || chr20:61401392-61401333	1	0.138	0.076	-0.155	0.251	0.371	0.475	0.444	0.706	0.75	-0.359	-0.415	-0.478	-0.353	0.126	-0.094	-0.363	-0.175	-0.379	-0.168	-0.262	0.401	0	0.045
GENE218X	AGI_HUM1_OLIGO_A_32_P34186	852142 || EIF4B || Eukaryotic translation initiation factor 4B || Hs.512629 || NM_001417 || chr12:51714739-51717497	1	0.118	0.143	-0.19	0.232	0.189	0.595	0.503	0.387	0.541	-0.256	-0.57	-0.328	-0.048	0.302	0	-0.596	-0.804	-0.255	-0.379	-0.471	0.188	-0.105	0.001
GENE258X	AGI_HUM1_OLIGO_A_23_P75889	689584 || PSMD13 || Proteasome (prosome, macropain) 26S subunit, non-ATPase, 13 || Hs.134688 || NM_175932 ||	1	0.222	-0.056	-0.126	0.3	0.46	0.372	0.488	0.489	0.565	0.018	0.031	-0.295	-0.006	0.482	-0.403	-0.464	-0.216	-0.293	-0.416	-0.2911	0.021	-0.044	0
GENE193X	AGI_HUM1_OLIGO_A_23_P163258	857130 || PARP6 || Poly (ADP-ribose) polymerase family, member 6 || Hs.270244 || NM_020214 || chr15:70249673-70249614	1	0.312	0.336	-0.083	0.209	0.308	0.506	0.504	0.219	0.3	0.123	-0.175	-0.103	-0.187	-0.19	-0.222	-0.51	0.01	-0.15	-0.472	-0.261	0.427	-0.011	0
GENE238X	AGI_HUM1_OLIGO_A_23_P50331	681752 || FAM32A || Family with sequence similarity 32, member A || Hs.4766 || NM_014077 || chr19:16162870-16162929	1	0.125	0.061	0.029	0.255	0.304	0.281	0.172	0.201	0.253	-0.015	-0.022	-0.192	-0.087	-0.024	-0.137	-0.269	-0.042	-0.027	-0.094	-0.14	0.216	0	0.099
GENE100X	AGI_HUM1_OLIGO_A_24_P456944	856480 || || Similar to transcription factor TFII-I-alpha || Hs.450229 || XM_290925 || chr1:240163680-240163621	1	0.526	0.408	-0.041	0.572	0.177	0.57	0.397	0.372	0.286	0.053	-0.115	-0.269	-0.431	-0.094	0.373	-0.024	0.071	0	-0.154	-0.228	-0.276	-0.295	-0.045
GENE232X	AGI_HUM1_OLIGO_A_24_P898915	856369 || || Similar to hypothetical protein LOC284701 || Hs.448518 || AK024248 || chr7:39574786-39574845	1	0.317	0.25	-0.022	0.342	0.151	0.242	0.182	0.033	0	-0.111	-0.26	-0.133	-0.298	0.086	0.106	-0.206	0.076	0.074	-0.266	-0.115	-0.398	-0.293	-0.287
GENE259X	AGI_HUM1_OLIGO_A_32_P46510	866339 || ZC3HDC6 || Zinc finger CCCH type domain containing 6 || Hs.190477 || AK131416 ||	1	-0.191	0.263	0.217	0.309	0.648	0.54	0.469	-0.099	0.34	0.027	-0.201	-0.357	-0.528	-0.553	0.067	0	-0.227	0.056	0.282	-0.398	-0.156	-0.372	-0.03
GENE96X	AGI_HUM1_OLIGO_A_23_P338113	869711 || || || || ENST00000293569 || chr6:29877498-29877557	1	0.186	0	0.105	0.289	0.315	0.941	1.157	0.892	0.799	-0.057	-0.333	-0.322	-0.642	0.141	0.328	0.05	-0.279	-0.391	-0.303	-0.853	-0.286	-0.295	-0.131
GENE319X	AGI_HUM1_OLIGO_A_23_P373126	864905 || || Homo sapiens, clone IMAGE:5575764, mRNA || Hs.519978 || BC035647 || chr6:30002098-30002600	1	-0.099	0.097	0.037	-0.029	0.342	0.894	1.083	0.763	0.802	0.297	-0.081	-0.357	-0.696	0.263	0.466	0.033	0	-0.404	-0.49	-1.105	-0.673	-0.534	-0.205
GENE304X	AGI_HUM1_OLIGO_A_23_P209146	681439 || ZNF91 || Zinc finger protein 91 (HPF7, HTF10) || Hs.531632 || NM_003430 ||	1	0.012	0.024	-0.008	0.267	0.084	0.391	0.31	0.18	0.101	-0.096	-0.234	-0.271	-0.195	-0.13	0.038	0.086	-0.087	0.067	-0.038	-0.313	-0.065	-0.233	0
GENE318X	AGI_HUM1_OLIGO_A_24_P845223	848687 || HLA-DRB1 || Major histocompatibility complex, class II, DR beta 4 || Hs.520049 || M27126 ||	1	-0.335	1.11	0.926	0	1.417	1.241	1.027	1.345	1.268	-1.022	-0.806	-0.997	-1.029	-1.464	1.869	1.136	0.245	-2.034	-1.356	-2.165	-1.272	-0.361	0.932
GENE309X	AGI_HUM1_OLIGO_A_32_P159820	845984 || NCOR2 || Nuclear receptor co-repressor 2 || Hs.137510 || BX108938 || chr12:123221032-123221091	1	0.461	0.373	-0.088	0.602	0.322	0.372	0.411	0.238	0.429	-0.001	-0.119	-0.084	0.442	-0.056	-0.231	-0.106	-0.01	0	-0.092	-0.016	0.245	0.316	-0.04
GENE88X	AGI_HUM1_OLIGO_A_24_P238616	868878 || || || || ENST00000327609 ||	1	0.28	0.355	0.161	0.155	0.355	0.221	0.376	0.301	0.341	-0.279	-0.183	0	0.156	0.005	-0.072	-0.549	-0.418	-0.294	-0.184	-0.914	-0.12	-0.663	-0.607
GENE113X	AGI_HUM1_OLIGO_A_23_P13899	850380 || GAPD || Glyceraldehyde-3-phosphate dehydrogenase || Hs.544577 || NM_002046 || chr12:6517179-6517238	1	0.388	0.493	0.2	-0.064	0.311	0.176	0.477	0.628	0.499	-0.012	0	0.037	0.302	0.091	-0.025	-0.649	-0.44	-0.479	-0.485	-0.625	-0.293	-0.379	-0.759
GENE145X	AGI_HUM1_OLIGO_A_24_P384210	864404 || || || || ENST00000328872 ||	1	0.622	0.561	0.133	-0.078	0.356	0.302	0.388	0.359	0.176	-0.221	-0.155	0	0.176	0.215	0.099	-0.763	-0.545	-0.363	-0.281	-0.242	-0.162	-0.701	-0.772
GENE297X	AGI_HUM1_OLIGO_A_24_P631993	858208 || || || || XM_210460 ||	1	0.301	0.368	0.225	-0.046	0.211	0.163	0.045	0.243	0.096	-0.114	-0.106	-0.078	0	0.263	0.145	-0.675	-0.34	-0.407	-0.349	-0.596	0.012	-0.324	-0.524
GENE137X	AGI_HUM1_OLIGO_A_32_P15887	851210 || || || || I_1859641 ||	1	0.172	0.299	0.161	0.285	0.937	0.284	0.602	-0.414	0.404	0.157	-0.544	-0.23	0	0.123	0.1	-1.102	-0.823	-0.732	-0.766	-0.444	-0.693	-0.825	-1.084
GENE144X	AGI_HUM1_OLIGO_A_32_P509169	856975 || NLF1 || Nuclear localized factor 1 || Hs.202656 || NM_207322 || chr15:60076037-60076096	1	0.053	0.524	0.491	0.514	1.5	-0.124	0.237	0.189	0.335	0.219	-0.28	-0.186	0.122	0.018	0	-0.964	-0.479	-0.7	-0.82	-0.514	-0.318	-0.596	-1.113
GENE313X	AGI_HUM1_OLIGO_A_32_P20288	862894 || || || || BM463138 || chr5:107793800-107793741	1	0.291	0.299	0.327	-0.169	0.517	-0.088	0.16	0.249	0.2	0.128	-0.273	0.111	0.086	0.194	0	-0.993	-0.902	-0.437	-0.807	-0.244	-0.7	-0.802	-1.147
GENE121X	AGI_HUM1_OLIGO_A_24_P70993	845491 || CD99 || CD99 antigen || Hs.495605 || NM_002414 || chrX:2233584-2235845	1	0.165	0.164	0.085	0.132	0.597	0.023	0.171	0.396	0.434	-0.137	-0.029	0.014	0.007	-0.35	-0.036	-0.736	-0.387	-0.371	-0.146	0	-0.137	-0.211	-0.351
GENE219X	AGI_HUM1_OLIGO_A_24_P74374	857465 || PPGB || Protective protein for beta-galactosidase (galactosialidosis) || Hs.517076 || NM_000308 || chr20:45211778-45211837	1	0.001	0.037429	0.021	0.324	0.413	0.133	0.167	0.455	0.397	-0.23	0	0.181	0.072	-0.755	-0.005111	-0.573	-0.119	-0.211	-0.319	-0.151571	-0.135	-0.2	-0.309
GENE184X	AGI_HUM1_OLIGO_A_24_P415601	866676 || RNH || Ribonuclease/angiogenin inhibitor || Hs.530687 || NM_002939 || chr11:488093-488034	1	0.074	0.261	0.12	0.1	0.526	0	0.188	0.378	0.18	0.054	0.026	0.232	-0.201	-0.783	-0.087	-1.069	-0.581	-0.167	-0.436	-0.409	-0.752	-0.448	-0.308
GENE194X	AGI_HUM1_OLIGO_A_23_P203790	691909 || || || || NM_001017958 || chr12:56401447-56401506	1	0.109	0.099	-0.071	0.293	0.283	0.247	0.113	0.476	0.16	-0.106	0.11	0.105	0	-0.212	0.051	-0.524	-0.396	-0.1	-0.125	-0.489	-0.406	-0.276	-0.324
GENE153X	AGI_HUM1_OLIGO_A_23_P131417	687260 || HDLBP || High density lipoprotein binding protein (vigilin) || Hs.471851 || NM_203346 || chr2:242490328-242490078	1	0.097	0.388	0.222	0.061	0.59	0.069	0.058	0.575	0.287	-0.169	-0.022	0	0.272	-0.093	0.167	-0.303	-0.405	-0.372	-0.324	-0.286	-0.238	-0.298	-0.276
GENE222X	AGI_HUM1_OLIGO_A_24_P216294	843371 || CST3 || Cystatin C (amyloid angiopathy and cerebral hemorrhage) || Hs.304682 || NM_000099 || chr20:23613340-23613281	1	-0.029	0.544	0.457	0.288	0.712	0	0.134	0.061	0.481	-0.321	0.02	0.003	0.314	-0.457	0.474	-0.909	-0.368	-0.572	-0.4	-0.238	-0.594	-0.562	-0.539
GENE236X	AGI_HUM1_OLIGO_A_23_P251132	692328 || SNTG2 || Syntrophin, gamma 2 || Hs.148819 || NM_018968 || chr2_random:1040351-1040410	1	0.178	0.045	0.185	0.405	0.396	0.235	0.102	0.111	0.118	0.22	0.139	-0.298	-0.229	-0.317	-0.501	-0.643429	-0.112143	-0.216	-0.052556	-0.305556	-0.069	-0.778	0
GENE276X	AGI_HUM1_OLIGO_A_24_P398950	850735 || SMAP-1 || Smooth muscle cell associated protein-1 || Hs.389461 || NM_018671 || chr15:89226655-89226714	1	0.124	0.005	0.033	0.099	0.609	0.022	0.231	0.258	0.261	-0.018	0	0.177	0.108	-0.185	-0.388	-0.723	-0.748	-0.432	-0.324	-0.423	-0.145	-1.039	-0.228
GENE123X	AGI_HUM1_OLIGO_A_32_P125771	869021 || DKFZP434I092 || DKFZP434I092 protein || Hs.120021 || NM_015668 || chr8:100931246-100929990	1	0.34	0.336	0.304	0	0.301	0.212	0.281	-0.066	0.235	-0.039	0.026	-0.086	0.063	-0.067	-0.147	-0.356	-0.315	0.004	0.023	-0.132	-0.158	-0.212	-0.085
GENE134X	AGI_HUM1_OLIGO_A_32_P38467	857060 || || CDNA clone IMAGE:4184613, partial cds || Hs.535762 || BC039555 || chr4:119659644-119659703	1	0.267	0.244	0.138	0.48	0.32	0.155	0.322	-0.153	0.064	-0.292	-0.106	-0.346	0.081	0.086	0.009	-0.39	-0.475	-0.23	0	-0.129	-0.302	-0.511	-0.362
GENE183X	AGI_HUM1_OLIGO_A_23_P501460	853611 || CDC2L1 || Cell division cycle 2-like 1 (PITSLRE proteins) || Hs.192316 || NM_001787 || chr1:1582828-1582689	1	0.406	0.134	-0.024	0.521	0.35	0.2	0.321	0.153	0.215	-0.006	-0.091	0.164	0.034	-0.009	0.185	-0.464	-0.231	0	-0.284	-0.149	-0.158	-0.323	-0.102
GENE196X	AGI_HUM1_OLIGO_A_23_P436336	863554 || LOC349114 || Hypothetical protein LOC349114 || Hs.414183 || NM_198284 || chr7:39574410-39574469	1	0.553	0.224	0.023	0.454	0.562	-0.007	0.214	0	0.114	0.064	-0.358	0	-0.177	0.078	0.156	-0.438	-0.429	-0.287	-0.369	-0.333	-0.012	-0.325	-0.076
GENE215X	AGI_HUM1_OLIGO_A_32_P217773	855055 || SYTL1 || Synaptotagmin-like 1 || Hs.469175 || NM_032872 || chr1:27284892-27284951	1	0.348	0.228	0.25	0.509	0.51	0.347	0.25	-0.176	0.241	-0.006	-0.284	0.22	-0.043	0.194	0.116	-0.361	-0.193	-0.083	-0.192	-0.094	-0.235	-0.111	0
GENE256X	AGI_HUM1_OLIGO_A_23_P146736	681869 || || || || I_964628 || chr3:49094686-49092515	1	0.247	0.27	0.177	0.272	0.228	0.045	0.169	0.032	0.11	-0.023	-0.039	-0.095	0.185	-0.015	0.151	-0.11	-0.074	-0.127	-0.188	-0.033	0	-0.146	-0.176
GENE302X	AGI_HUM1_OLIGO_A_32_P121755	846622 || || || || THC1426164 || chr17:17866821-17866880	1	0.137	0.126	0.27	0.217	0.252	0.142	0.071	0.011	0.142	0.161	-0.175	-0.043	-0.009	-0.053	0.148	-0.064	-0.118	-0.034	-0.184	-0.16	0	-0.173	-0.276
GENE97X	AGI_HUM1_OLIGO_A_23_P16817	683615 || CLK1 || CDC-like kinase 1 || Hs.433732 || NM_004071 || chr2:201921931-201921250	1	0.492	0.138	-0.195	1.285	0.451	0.508	0.441	0.705	0.615	0.093	-0.171	-0.089	-0.559	0	-0.297	-0.525	-0.911	-0.325	-0.327	-0.631	0.143	0.084	-0.089
GENE132X	AGI_HUM1_OLIGO_A_24_P827738	869525 || || || || XM_063393 ||	1	0.286	0	-0.19	0.743	0.492	0.581	0.535	0.53	0.474	-0.061	-0.151	0.04	0.263	-0.357	-0.583	-0.46	-0.459	-0.167	-0.288	-0.048	-0.041	0.024	0.066
GENE135X	AGI_HUM1_OLIGO_A_24_P80633	869246 || CTNNA1 || Catenin (cadherin-associated protein), alpha 1, 102kDa || Hs.445981 || NM_001903 || chr5:138344604-138345752	1	0.41	0.055	-0.275	0.385	0.475	0.571	0.4	0.541	0.494	-0.046	-0.016	0.183	0.078	-0.482	-0.315	-0.495	-0.501	-0.37	-0.276	-0.703	0	0.041	-0.042
GENE126X	AGI_HUM1_OLIGO_A_24_P315921	868950 || BMP8A || Bone morphogenetic protein 8a || Hs.494158 || AK093659 || chr1:39402543-39401428	1	0.148	0.058	0.323	0.437	0.456	0.448	0.351	0.226	0.424	0.167	-0.053	0	-0.293	-0.241	-0.469	-0.847	-0.309	-0.208	-0.164	-0.351	-0.046	-0.017	0.285
GENE189X	AGI_HUM1_OLIGO_A_23_P55107	695463 || ULK2 || Unc-51-like kinase 2 (C. elegans) || Hs.168762 || NM_014683 || chr17:19839670-19839611	1	0.109	0.103	0.087	0.436	0.245	0.253	0.159	0.12	0.336	0.102	-0.038	-0.102	-0.364	-0.721	-0.522	-0.97	-0.413	-0.437	0	-0.428	-0.093	-0.023	0.049
GENE252X	AGI_HUM1_OLIGO_A_32_P213521	849672 || EMCN || Endomucin || Hs.152913 || AL133118 || chr4:101775202-101775143	1	0.055	-0.196	0.169	0.45	0.329	0.24	0.341	0.3	0.368	-0.12	-0.021	-0.09	-0.068	-0.335	-0.414	-0.376	-0.436	0	0.074	-0.208375	0.137	-0.028	0.09
GENE165X	AGI_HUM1_OLIGO_A_24_P247931	847105 || FBXO25 || F-box protein 25 || Hs.438454 || NM_183421 || chr8:391406-398380	1	0.018	0.123	0.066	0.559	0.583	0.358	0.204	0.312	0.541	-0.228	-0.054	-0.03	-0.347	0.079	-0.235778	-1.27	0	-0.664	-0.362	-0.432833	-0.335	-0.237	0.142
GENE108X	AGI_HUM1_OLIGO_A_24_P4054	859463 || TRIP6 || Thyroid hormone receptor interactor 6 || Hs.534360 || NM_003302 || chr7:100081704-100081763	1	0.166	0.09	0.006	0.173	0.288	0.093	0.314	0.347	0.15	-0.093	-0.017	0	0.1	-0.159	-0.122	-0.191	-0.225	-0.154	-0.162	-0.099	-0.331	0.014	-0.137
GENE92X	AGI_HUM1_OLIGO_A_23_P105066	860835 || || || || NM_001014795 || chr11:6596048-6596107	1	0.445	0.159	-0.126	0.553	0.57	0.28	0.333	0.248	0.425	-0.045	0	-0.244	0.147	-0.281	0.07	-0.467	-0.346	-0.426	-0.236	-0.261	-0.265	0.039	-0.032
GENE109X	AGI_HUM1_OLIGO_A_23_P342825	868417 || SHFM3 || Split hand/foot malformation (ectrodactyly) type 3 || Hs.500822 || NM_022039 || chr10:103035494-103035435	1	0.227	0	0.187	0.409	0.759	0.179	0.303	0.173	0.328	-0.071	0.044	-0.018	0.094	-0.173	-0.211	-0.568	-0.352	-0.434	-0.447	-0.306	-0.16	0.127	-0.197
GENE198X	AGI_HUM1_OLIGO_A_23_P101111	684448 || CTDP1 || CTD (carboxy-terminal domain, RNA polymerase II, polypeptide A) phosphatase, subunit 1 || Hs.465490 || NM_048368 || NM_004715	1	0.223	0.075	-0.027	0.317	0.627	0.128	0.286	0.186	0.068	0.037	-0.054	0.065	-0.101	-0.114	0	-0.245	-0.2	-0.271	-0.298	-0.237	-0.25	0.16	-0.241
GENE94X	AGI_HUM1_OLIGO_A_23_P106280	864305 || GABPB2 || GA binding protein transcription factor, beta subunit 2, 47kDa || Hs.511316 || BC009935 || chr15:48362386-48362327	1	0.228	0.275	0.091	0.583	0.652	0.136	0.414	0.213	0.304	0.12	-0.007	0	-0.228	-0.038	-0.271	-0.663	-0.337	-0.125	-0.378	-0.416	-0.638	-0.018	0.048
GENE180X	AGI_HUM1_OLIGO_A_24_P191656	847342 || ACAD9 || Acyl-Coenzyme A dehydrogenase family, member 9 || Hs.541841 || NM_014049 || chr3:129950525-129952277	1	0.258	0	0.023	0.512	0.324	0.007	0.271	0.146	0.287	-0.004	-0.095	0.062	-0.155	-0.126	-0.333	-0.551	-0.418	-0.301	-0.346	-0.184	-0.248	0.179	0.019
GENE279X	AGI_HUM1_OLIGO_A_24_P418637	863800 || MACF1 || Microtubule-actin crosslinking factor 1 || Hs.472475 || NM_012090 || chr1:39163102-39163308	1	0.531	0.298	-0.104	0.449	0.549	0.01	0.53	0	0.345	-0.122	0.21	0.154	0.211	-0.303	-0.298	-0.589	-0.824	-0.2215	-0.001	-0.397	-0.609	-0.208	0.09
GENE214X	AGI_HUM1_OLIGO_A_23_P55731	690313 || CIC || Capicua homolog (Drosophila) || Hs.388236 || NM_015125 || chr19:47491400-47491459	1	0.528	0.356	0.079	0.087	0.19	-0.023	0.169	0.094	0.29	0.012	-0.235	0.107	0	0.013	-0.092	-0.624	-0.78	-0.131	-0.27	-0.47	-0.289	-0.147	-0.189
GENE327X	AGI_HUM1_OLIGO_A_23_P98252	866293 || ARL2 || ADP-ribosylation factor-like 2 || Hs.502836 || NM_001667 || chr11:64564629-64564688	1	0.4	0.157	-0.08	0.128	0.192	0	0.056	0.202	0.033	-0.264	-0.145	0.004	0.055	0.051	-0.193	-0.524	-0.384	-0.37	-0.359	-0.31	-0.083	0.136	-0.288
GENE287X	AGI_HUM1_OLIGO_A_32_P132337	867139 || RPL23A || Ribosomal protein L23a || Hs.419463 || NM_000984 ||	1	0.294	0.378	0.084	0.497	0.593	-0.141	0.414	0.054	0.121	0	0.03	0.186	0.295	-0.017	-0.112	-0.724	-0.296	-0.285	-0.316	-0.29	-0.253	-0.222	-0.448
GENE275X	AGI_HUM1_OLIGO_A_24_P303915	845935 || SSNA1 || Sjogren's syndrome nuclear autoantigen 1 || Hs.530314 || NM_003731 || chr9:135441577-135441636	1	0.336	0.262	0.088	0.42	0.408	0.053	0.178	-0.086	0.091	0.117	-0.003	0.04	0.012	-0.103	-0.268	-0.857	-0.752	-0.585	-0.411	-0.387	-0.117	0	-0.233
GENE303X	AGI_HUM1_OLIGO_A_23_P46604	692511 || DJ462O23.2 || Hypothetical protein dJ462O23.2 || Hs.523442 || NM_020448 ||	1	0.319	0.048	0.076	0.424	0.255	0.02	0.099	-0.014	0.138	-0.002	-0.081	0	0.012	-0.101	0.032	-0.451	-0.329	-0.429	-0.316	-0.369	-0.055	-0.114	0.04
GENE266X	AGI_HUM1_OLIGO_A_24_P409904	868614 || || || || ENST00000329137 || chr5:69545464-69545523	1	0.149	0.093	0	-0.103	0.323	0.274	0.753	0.339	0.139	0.101	0.065	0.053	-0.309	-0.177	-0.199	-0.581	-0.611	0.021	-0.563	-0.595	-0.156	-0.147	-0.044
GENE290X	AGI_HUM1_OLIGO_A_23_P72853	856182 || MGC11308 || Hypothetical protein MGC11308 || Hs.19210 || NM_032889 || chr12:51933946-51934005	1	0.562	0.351	0.166	0.258	1.085	0.335	0.612	0.581	0.575	0	-0.063	0.323	-0.214	-0.381	-0.498	-0.567	-0.323	-0.481	-0.07	-2.636	-0.494	-0.141	0.184
GENE205X	AGI_HUM1_OLIGO_A_23_P98002	696662 || CYP2E1 || Cytochrome P450, family 2, subfamily E, polypeptide 1 || Hs.12907 || NM_000773 || chr10:134825633-134825692	1	0.255	-0.041	0.192	0.129	0.186	0.176	0.231	0.002	0.174	-0.066	-0.113	-0.1	-0.171	0	0.022	-0.202	-0.128	-0.228	-0.2	-0.089	0.042	0.12	-0.118
GENE213X	AGI_HUM1_OLIGO_A_24_P413470	856466 || TP73 || Tumor protein p73 || Hs.192132 || NM_005427 || chr1:3432524-3432583	1	0.126	0	0.289	0.119	0.348	0.234	0.113	0.132	0.109	0.031	-0.238	0.189	-0.163	-0.127	-0.021	-0.274	-0.4	-0.333	-0.234	-0.346	0.074	-0.102	-0.046
GENE173X	AGI_HUM1_OLIGO_A_23_P376449	775123 || || Similar to Cathepsin L, preproprotein || Hs.535089 || XM_497231 ||	1	-0.448	0.032	0.117	0.261	0.849	0.59	0.091	0.925	0.429	-0.734	-0.179	-0.682	0.039	0	0.185	-0.735	-0.892	-0.851	-0.48	-0.813	-0.551	-0.091	0.022
GENE185X	AGI_HUM1_OLIGO_A_24_P206047	857286 || SLC25A4 || Solute carrier family 25 (mitochondrial carrier; adenine nucleotide translocator), member 4 || Hs.246506 || NM_001151 || chr4:186762203-186762262	1	0.057	-0.056	0.123	0.116	0.164	0.259	0.095	0.351	0.143	-0.057	-0.203	-0.199	-0.228	0	0.017	-0.155	-0.171	-0.306	-0.29	-0.425	0.03	0.053	-0.135
GENE201X	AGI_HUM1_OLIGO_A_24_P273074	854398 || || || || ENST00000331095 ||	1	0.001	0.122	-0.002	0.457	0.394	0.701	0.374	0.447	0.039	-0.307	-0.433	-0.227	0.371	0	0.004	-0.661	-1.299	-0.846	-0.584	-1.041	-0.637	0.141	-0.307
GENE240X	AGI_HUM1_OLIGO_A_24_P341386	849325 || || || || ENST00000328995 ||	1	0.36	0	-0.039	0.161	0.178	0.275	0.297	0.718	0.006	-0.264	-0.215	-0.072	0.093	0.067	0.094	-0.668	-0.736	-0.46	-0.59	-0.414	0.027	-0.094	-0.336
GENE298X	AGI_HUM1_OLIGO_A_32_P209350	869219 || || || || NM_001033853 || chr22:37956566-37956508	1	0.267	0.178	-0.027	0.145	0.021	0.41	0.401	0.767	0.079	-0.228	-0.343	-0.029	0.341	0.236	0.001	-0.4	-0.77	-0.529	-0.685	-0.423	-0.263	0	-0.211
GENE152X	AGI_HUM1_OLIGO_A_23_P120902	696910 || LGALS2 || Lectin, galactoside-binding, soluble, 2 (galectin 2) || Hs.531776 || NM_006498 || chr22:36209368-36209309	1	0.028	0	0.202	0.704	0.539	0.659	0.589	0.317	0.403	-0.229	-0.133	0.08	0.194	-0.047	0.446	-0.272	-0.515	-0.47	-0.477	-1.069	-0.54	-0.346	-0.182
GENE190X	AGI_HUM1_OLIGO_A_23_P85800	691975 || CDW52 || CDW52 antigen (CAMPATH-1 antigen) || Hs.276770 || NM_001803 || chr1:26251573-26251632	1	0.182	0.235	0.255	0.61	0.617	0.537	0.538	0.082	0.302	-0.395	-0.682	-0.282	-0.241	0.127	0.879	-0.869	-1.061	-0.707	0	-0.888	-0.688	-0.3	-0.016
GENE328X	AGI_HUM1_OLIGO_A_23_P423864	843724 || PHC2 || Polyhomeotic-like 2 (Drosophila) || Hs.524271 || NM_004427 || chr1:33291932-33291873	1	0.007	0.064	0.049	0.182	0.311	0.155	0.268	-0.036	0.074	0.014	-0.297	-0.17	-0.131	0.057	0	-0.03	-0.307	-0.091	-0.075	-0.313	0.017	-0.146	-0.123
GENE116X	AGI_HUM1_OLIGO_A_23_P358917	773398 || CYP3A7 || Cytochrome P450, family 3, subfamily A, polypeptide 7 || Hs.111944 || NM_000765 || chr7:98914493-98914434	1	0.089	0.019	0.16	0.705	0.394	0.468	0.095	0.749	0.697	0.246	0.223	-0.055	-0.6	-0.657	-0.981	0	-0.861	-0.491	-0.562	-1.073	-0.661	-0.048	-0.196
GENE117X	AGI_HUM1_OLIGO_A_23_P21363	696607 || AHNAK || AHNAK nucleoprotein (desmoyokin) || Hs.502756 || NM_024060 || chr11:61976502-61976443	1	-0.044	0.109	0.352	0.477	0.531	0.525	0.157	0.399	0.341	0.212	0.194	-0.509	-0.8	-1.089	-0.787	0.029	-0.186	-0.472	-0.322	-0.856	-0.872	0	-0.279
GENE150X	AGI_HUM1_OLIGO_A_24_P928038	859629 || || || || AL356128 || chr10:93876752-93876693	1	0.312	0.31	0.479	0.945	0.615	0.15	-0.104	0.538	0.301	0.076	0.155	0.113	-0.149	-1.477	-0.326	-0.2122	-0.469	-0.349667	-0.499	-0.295429	-0.927	-0.367	0
GENE95X	AGI_HUM1_OLIGO_A_23_P202860	695740 || CYP2R1 || Cytochrome P450, family 2, subfamily R, polypeptide 1 || Hs.371427 || NM_024514 || chr11:14864000-14863941	1	0.218	0.217	0.122	0.41	0.39	0.24	0.003	0.606	0.225	-0.106	0.225	-0.086	0	-0.152	-0.628	-0.643	-0.804	-0.477	-0.529	-0.687	-0.449	-0.437	0.037
GENE147X	AGI_HUM1_OLIGO_A_23_P30315	693499 || TRIM7 || Tripartite motif-containing 7 || Hs.487412 || NM_033342 || chr5:180739929-180739870	1	0	0.406	0.459	0.667	0.574	0.006	-0.06	0.398	0.485	0.233	0.285	0.006	-0.228	-0.742	-0.832	-0.917	-0.875	-0.706	-0.396	-0.593	-1.134	-0.143	0.016
GENE163X	AGI_HUM1_OLIGO_A_24_P86755	869927 || C9orf9 || Chromosome 9 open reading frame 9 || Hs.62595 || NM_018956 || chr9:131039868-131041446	1	-0.058	0.135	0.157	0.39	0.261	0.045	0.014	0.364	0.312	-0.124	0.083	0.003	0.039	-0.684	-0.391	-0.531	-0.52	-0.236	-0.197	-0.386	-0.685	-0.234	0
GENE246X	AGI_HUM1_OLIGO_A_23_P160559	865624 || ECM1 || Extracellular matrix protein 1 || Hs.81071 || NM_004425 || chr1:147702379-147702438	1	0.265	0.218	0.403	0.775	0.684	0	-0.034	0.207	0.193	0.102	0.385	-0.073	0.064	-0.379	-0.662	-0.58	-0.281	-0.268	-0.143	-0.482	-0.558	-0.414	0.199
GENE140X	AGI_HUM1_OLIGO_A_23_P26124	695668 || RORA || RAR-related orphan receptor A || Hs.200050 || NM_134260 || NM_134262	1	-0.103	-0.18	0.695	0.628	0.679	0.606	0.649	0.264	0.436	0	0.316	0.023	-0.851	-0.448	-0.757	-0.487	-0.97	0.183	0.112	-0.811	-1.108	-0.946	-0.1742
GENE223X	AGI_HUM1_OLIGO_A_23_P38696	684735 || DSC1 || Desmocollin 1 || Hs.348436 || NM_004948 ||	1	-0.504125	0.324875	0.922875	0.577875	1.396875	0.197875	0.237875	0.446875	0.393875	0.362875	0.006875	0.355875	-0.708125	-0.521125	-1.068125	0	-1.389125	-0.155125	-0.289125	-0.707125	-1.579125	-1.510125	-0.450125
GENE296X	AGI_HUM1_OLIGO_A_23_P96568	861965 || FLNA || Filamin A, alpha (actin binding protein 280) || Hs.195464 || NM_001456 || chrX:152046458-152046399	1	0.127	0.201	0.09	0.088	0.349	0.031	0.378	0.103	0.365	0.007	-0.1	-0.189	-0.66	0.223	-0.362222	0	-0.943	-0.041	-0.079	-0.916	-0.722	-0.223	-0.185
GENE130X	AGI_HUM1_OLIGO_A_23_P39265	692555 || C4.4A || GPI-anchored metastasis-associated protein homolog || Hs.377028 || NM_014400 || chr19:48656934-48656875	1	0.207	0.39	0.601	0.23	0.292	-0.106	0.026	0.573	0.278	0	0.248	0.015	-0.458	-0.471	-0.37	0.081	-0.059	-0.601	-1.022	-0.793	-0.811	-0.771	-0.762
GENE155X	AGI_HUM1_OLIGO_A_23_P346309	849574 || BAX || BCL2-associated X protein || Hs.159428 || NM_138765 || chr19:54150541-54150600	1	0.285	0.098	0.25	0.633	0.684	0.499	0.312	1.382	0.8	0.523	-0.055	0.671	-0.543	-0.365	-0.707	-0.246	-0.017	0	-0.469	-0.981	-1.188	-1.14	-1.119
GENE322X	AGI_HUM1_OLIGO_A_23_P4323	697872 || SCRN2 || Secernin 2 || Hs.239718 || NM_138355 || chr17:46390297-46389971	1	-0.862	0.081	0.129	0.291	0.597	0.235	0.009	0.652	0.444	0.239	-0.493	0.006	-0.987	-0.778	-0.685	0.034	0	-0.393	-0.477	-0.923	-1.582	-1.01	-0.763
GENE209X	AGI_HUM1_OLIGO_A_24_P931944	860371 || || CDNA FLJ25106 fis, clone CBR01467 || Hs.432914 || AK057835 || chr11:12521121-12521180	1	0.167	0.168	0.342	0.651	0.536	0.194	-0.066	0.076	0.401	-0.514	0.437	0	-0.229	-0.414	0.089	0.09	-0.344	-0.413	-0.205	-0.472	-0.446	-0.04	-0.426
GENE227X	AGI_HUM1_OLIGO_A_23_P39955	685538 || ACTG2 || Actin, gamma 2, smooth muscle, enteric || Hs.516105 || NM_001615 || chr2:74121238-74121297	1	0.288	-0.014	0	0.738	0.171	0.618	0.69	0.059	0.026	0.292	0.195	-0.343	-0.818	-1.144	0.164	0.233	-1.132	-1.185	-0.988	-0.441	-0.611	-0.683	-0.433
GENE177X	AGI_HUM1_OLIGO_A_23_P20566	843580 || TPM2 || Tropomyosin 2 (beta) || Hs.300772 || NM_213674 || chr9:35674730-35674492	1	-0.422	0	0.435	0.65	0.498	0.669	0.69	0.247	0.52	0.356	0.125	-0.554	-0.54	0.051	0.234	-0.172	-0.278	-1.192	-0.825	-0.994	-0.834	-0.721	-0.495
GENE295X	AGI_HUM1_OLIGO_A_24_P319923	853795 || MYLK || Myosin, light polypeptide kinase || Hs.477375 || NM_053025 || chr3:124652121-124652062	1	-0.765	0.034125	0.309	0.917	1.127	1.135	0.538	0.689	0.757	0.535	0.625	-0.129	0	-0.549	0.166	-0.18475	-0.645444	-0.7026	-1.881	-0.8472	-1.558	-1.296	-0.802
GENE265X	AGI_HUM1_OLIGO_A_23_P152406	692013 || CAPNS2 || Calpain, small subunit 2 || Hs.534503 || NM_032330 || chr16:55379980-55380039	1	-0.218	0.347	0.802	0.679	0.775	0.604	-0.08	0.19	0.063	0.272	0.225	0.179	-0.304	-0.04	0.099	-0.44	-0.889	-0.75	-0.615	-0.996	-0.976	-0.728	0
GENE311X	AGI_HUM1_OLIGO_A_24_P317708	856814 || RDHE2 || Epidermal retinal dehydrogenase 2 || Hs.170673 || NM_138969 || chr8:57263103-57263044	1	0.147	0.1298	0	0.39	0.396	0.1803	-0.141	0.227	0.212	0.155	0.12	0.011	-0.126	-0.047	0.0015	-0.1453	-0.364	-0.352	-0.279	-0.292222	-0.095	-0.227	-0.131
GENE84X	AGI_HUM1_OLIGO_A_23_P112061	690783 || FLJ32731 || Hypothetical protein FLJ32731 || Hs.191320 || XM_372038 || chr8:43074265-43074324	1	0.447	0.206	0.18	0.793	0.371	0.652	0.14	0.804	0.487	-0.03	0.332	0.027	0	-0.467	-0.136	-0.053	-0.292	-0.023	-0.166	-0.554	-0.276	-0.302	-0.054
GENE125X	AGI_HUM1_OLIGO_A_23_P63681	689356 || IDE || Insulin-degrading enzyme || Hs.500546 || NM_004969 || chr10:93880722-93879948	1	0.211	0.08	0.326	0.717	0.584	0.422	0.029	0.44	0.514	-0.074	0.44	-0.177	-0.043	-0.36	-0.277	-0.297	-0.3	-0.094	-0.125	-0.245	-0.149	0	0.222
GENE85X	AGI_HUM1_OLIGO_A_23_P149448	684923 || HES4 || Hairy and enhancer of split 4 (Drosophila) || Hs.154029 || NM_021170 || chrUn_random:3214195-3214136	1	0.419	0.419	0.301	0.695	0.798	0.073	0.252	0.504	0.405	0	0.224	-0.04	-0.076	-0.138	0.167	-0.473	-0.55	-0.042	-0.221	-0.008	-0.102	-0.13	-0.228
GENE306X	AGI_HUM1_OLIGO_A_23_P380181	772302 || LMO4 || LIM domain only 4 || Hs.436792 || NM_006769 || chr1:87233097-87233156	1	0.08	0.029	0.239	0.468	0.505	0.093	0.167	0.519	0.451	-0.07	0.341	-0.014	0	-0.203	-0.004	-0.066	-0.511	-0.075	-0.019	0.032	-0.003	-0.027	-0.015
GENE93X	AGI_HUM1_OLIGO_A_23_P213050	685871 || HPGD || Hydroxyprostaglandin dehydrogenase 15-(NAD) || Hs.77348 || NM_000860 ||	1	0.081667	-0.115333	0.265667	0.753667	0.410667	0.272667	0.244667	0.668667	0.640667	-0.184333	-0.160333	-0.229333	-0.241333	-0.138333	-0.165333	-0.128333	-0.380333	0.038667	0.123667	0	-0.129333	-0.358333	0.007667
GENE178X	AGI_HUM1_OLIGO_A_32_P11372	844454 || FLJ30435 || Hypothetical protein FLJ30435 || Hs.439341 || NM_174950 || chr9:63718847-63718906	1	0	0.157333	0.528	0.992	0.721	0.092	0.036	0.417	0.433	-0.237	-0.043	-0.286	-0.183	-0.075	0.219	0.044	-0.187889	-0.034333	0.165	-0.0885	-0.191	-0.387	-0.04
GENE202X	AGI_HUM1_OLIGO_A_23_P209564	691152 || CYBRD1 || Cytochrome b reductase 1 || Hs.221941 || NM_024843 || chr2:172616583-172616642	1	-0.073	-0.028	0.558	0.747	0.903	0.629	0.292	0.91	0.819	-0.181	0.398	-0.081	-0.125	-0.341	-0.256	-0.127	-0.28	0.091	-0.117	0.595	0.136	-0.276	0
GENE262X	AGI_HUM1_OLIGO_A_23_P303671	772536 || ECM2 || Extracellular matrix protein 2, female organ and adipocyte specific || Hs.117060 || NM_001393 || chr9:90599682-90599623	1	-0.051	-0.008	0.279	0.159	0.52	0.235	0.148	0.425	0.399	-0.209	0	-0.017	-0.037	-0.131	-0.168	0.041	-0.179	-0.012	0.133	0.111	0.021	-0.281	-0.109
GENE267X	AGI_HUM1_OLIGO_A_23_P140748	691325 || NDRG4 || NDRG family member 4 || Hs.322430 || NM_020465 || NM_020465	1	0.174	0.068	-0.012	0.233	0.258	0.111	0.033	0.572	0.618	-0.048	0.146	-0.093	0.028	-0.218	-0.185	-0.172	-0.069	-0.063	0	0.023	-0.134	-0.395	-0.104
GENE142X	AGI_HUM1_OLIGO_A_23_P39056	695787 || KLK7 || Kallikrein 7 (chymotryptic, stratum corneum) || Hs.151254 || NM_139277 || NM_005046	1	0.321	0.846	0.585	0.579	1.956	0	0.141	0.769	0.983	0.111	-0.096	-0.519	-0.803	0.796	0.468	-0.503	-0.367	-0.415	-0.323	-0.331143	-0.728	-0.514	-0.171
GENE166X	AGI_HUM1_OLIGO_A_23_P68436	684861 || WFDC12 || WAP four-disulfide core domain 12 || Hs.352180 || NM_080869 || chr20:44438267-44438208	1	-0.101	0.183	0.241	0.556	1.007	0.113	0.36	0.552	0.596	0.009	-0.059	-0.386	-0.837	-0.043	0.014	0	-0.067	-0.041	0.167	-0.2386	-0.216	-0.227	-0.096
GENE274X	AGI_HUM1_OLIGO_A_23_P418006	774725 || LCE2A || Late cornified envelope 2A || Hs.334054 || NM_178428 || chr1:149888108-149888167	1	-0.077	-0.123	-0.212	1.311	1.652	0.357	0.547	0.836	1.101	0.014	0	0.097	-0.463	-0.064	-0.215	-0.52	0.264	0.279	-0.191	0.05	-0.62	-0.344	-0.311
GENE99X	AGI_HUM1_OLIGO_A_23_P107369	687736 || KIF1C || Kinesin family member 1C || Hs.435120 || U91329 || chr17:5128392-5128446	1	0.105	0.143	0.24	0.319	0.291	0.021	0.392	0.388	0.46	0.062	0.066	-0.001	-0.208	0	-0.16	-0.274	-0.05	-0.292	-0.607	-0.027	-0.396	-0.141	-0.428
GENE124X	AGI_HUM1_OLIGO_A_23_P115573	682787 || C1orf40 || Chromosome 1 open reading frame 40 || Hs.423618 || NM_198149 || chr1:199149623-199149682	1	0.099	0.203	0.275	0.068	0.301	-0.034	0.158	0.341	0.454	0.034	0.046	-0.044	0.025	-0.108	0	-0.076	-0.098	-0.064	-0.188	-0.222	-0.131	-0.114	-0.2
GENE231X	AGI_HUM1_OLIGO_A_23_P47282	684370 || ST14 || Suppression of tumorigenicity 14 (colon carcinoma, matriptase, epithin) || Hs.504315 || NM_021978 || chr11:129617467-129617526	1	-0.019	0.128	0.354	0.214	0.408	-0.06	0.283	0.375	0.541	0	0.114	0.119	0.013	-0.082	0.095	-0.195	-0.22	-0.091	-0.08	-0.308	-0.078	-0.055	-0.155
GENE175X	AGI_HUM1_OLIGO_A_23_P25086	870442 || || || || I_931743 || chr12:55603563-55603504	1	0	-0.178	0.398	0.575	0.769	0.156	0.107	0.453	0.954	0.077	0.065	0.359	0.085	-0.642	-0.337	-0.553	-0.533	-0.436	-0.438	-0.412	-0.311	-0.065	-0.24
GENE230X	AGI_HUM1_OLIGO_A_23_P117992	684139 || KIAA0703 || KIAA0703 gene product || Hs.6168 || NM_014861 || chr16:84277134-84277193	1	0.073	-0.003	0.341	0.751	0.544	-0.052	0.328	0.384	0.605	0.236	0.147	0.136	0.036	-0.156	-0.093	-0.091	-0.447	-0.26	-0.351	-0.0055	-0.38	0	-0.203
GENE138X	AGI_HUM1_OLIGO_A_24_P65864	863064 || NSFL1C || NSFL1 (p97) cofactor (p47) || Hs.12865 || NM_182483 || chr20:1428773-1428714	1	0.047	-0.05	0.113	0.486	0.827	0.251	0.303	0.325	0.494	0.067	-0.092	0.116	-0.164	-0.197	0.075	-0.452	-0.235	-0.104	-0.07	-0.29075	-0.151	0	-0.312
GENE172X	AGI_HUM1_OLIGO_A_24_P890995	843087 || || || || XM_171440 ||	1	-0.210875	0	0.712125	0.260125	1.959125	0.585125	0.544125	0.868125	0.798125	-0.218875	0.044125	0.305125	-0.166875	-0.266875	0.297839	-0.659875	-0.626875	-0.330875	-0.226875	-0.230875	-0.353875	-0.223875	0.101125
GENE176X	AGI_HUM1_OLIGO_A_23_P257993	685378 || DNASE1L3 || Deoxyribonuclease I-like 3 || Hs.476453 || NM_004944 || chr3:58135866-58135807	1	0.06775	0	0.78075	0.95775	1.13375	0.44975	0.30475	0.33575	0.89275	0.12775	-0.10325	-0.00025	-0.10525	-0.10825	0.64175	-0.34225	-0.29825	-0.1385	-0.02325	-0.5065	-0.70425	-0.02225	0.19975
GENE127X	AGI_HUM1_OLIGO_A_23_P23194	681151 || PINK1 || PTEN induced putative kinase 1 || Hs.389171 || NM_032409 || chr1:20446800-20446859	1	-0.181	0	0.059	0.549	0.983	0.457	0.603	0.649	0.787	0.087	0.01	0.059	0.233	-0.159	-0.032	-0.296	-0.473	-0.334	-0.286	-0.1685	-0.649	-0.332	-0.227
GENE128X	AGI_HUM1_OLIGO_A_23_P409888	775179 || C20orf128 || Chromosome 20 open reading frame 128 || Hs.511809 || NM_178468 || chr20:34589856-34589797	1	0.12	-0.013	0.046	0.448	0.658	0.354	0.618	0.308	0.618	0	0.031	0.136	0.088	-0.059	-0.275	-0.347857	-0.706	-0.037143	-0.039625	-0.33	-0.324	-0.327	-0.002
GENE271X	AGI_HUM1_OLIGO_A_24_P323815	852450 || MYCBP2 || MYC binding protein 2 || Hs.151411 || NM_015057 || chr13:75470356-75470297	1	-0.2	-0.058	0.462	0.684	1.011	0.473	0.505	0.196	0.665	0.516	0.017	0.172	-0.331	0.062	-0.111	-0.036714	-0.75	-0.195	0	-0.481	-0.407	-0.455	-0.095
GENE286X	AGI_HUM1_OLIGO_A_23_P34375	697573 || TCEA3 || Transcription elongation factor A (SII), 3 || Hs.446354 || NM_003196 || chr1:23193771-23193522	1	-0.182	-0.115833	0.417	0.666	1.682	0.713	0.717	0.519	0.658	0.601	0.241	0.304	0	-0.156	0.204833	-0.1	-0.498	-0.557	-0.359	-0.844	-0.481	-0.537	-0.1
GENE239X	AGI_HUM1_OLIGO_A_23_P209232	692893 || RSNL2 || Restin-like 2 || Hs.122927 || NM_024692 || chr2:29381141-29381200	1	-0.111	-0.304	0.019	0.826	0.446	0.858	0.459	0.663	0.619	0	0.037	0.367	-0.363	0.067	-0.054	-0.364	-1.03	-0.356	-0.452	-0.6536	-0.811	-0.696	0.128
GENE229X	AGI_HUM1_OLIGO_A_23_P78518	697282 || CEAL1 || Carcinoembryonic antigen-like 1 || Hs.416925 || AL390165 || chr19:49879396-49879455	1	-0.537	0.213	0.941	0.39	1.723	0.425	0	0.894	1.216	0.554	0.192	0.179	-0.158	-0.73	0.229222	-0.233556	-0.605	-0.774	-0.642	-0.5794	-1.013	-0.952	-0.334
GENE257X	AGI_HUM1_OLIGO_A_23_P107981	694522 || SULT2B1 || Sulfotransferase family, cytosolic, 2B, member 1 || Hs.369331 || NM_177973 || NM_177973	1	-0.266	0.289	0.232	0.521	0.83	0	0.224	0.209	0.656	0.14	-0.309	0.395	0.006	-0.191	0.02	-0.071	-0.321	-0.489	-0.392	-0.412	-0.505	-0.466	-0.191
GENE326X	AGI_HUM1_OLIGO_A_23_P203920	695727 || SSPN || Sarcospan (Kras oncogene-associated gene) || Hs.183428 || NM_005086 || chr12:26276962-26277021	1	-0.054	0.022	0.377	0.536	0.708	0	0.13	0.165	0.409	-0.102	0.179	0.057	0.181	-0.165	0.085	-0.06	-0.583	-0.484	-0.21	-0.3144	-0.231	-0.471	-0.082
GENE299X	AGI_HUM1_OLIGO_A_24_P64362	851535 || C10orf26 || Chromosome 10 open reading frame 26 || Hs.500897 || BC073886 || chr10:104240031-104240090	1	-0.17	0.000556	0.295	0.197	0.845	0.231	0.089	0.202	0.443	-0.071	-0.221	0.253	0.021	-0.131	0.024	-0.341	-0.657	-0.115	-0.371	0	-0.563	-0.279	-0.333
GENE187X	AGI_HUM1_OLIGO_A_32_P48256	847719 || || || || THC1448290 || chr18:57624723-57624664	1	-0.093	0.601	0.914	0.184	1.498	0.605	0.465	0.267	0.612	-0.064	0.335	-0.092	-0.098	0	0.349	-0.223	-0.83	-0.216	0.467	-0.254222	-0.603	-0.659	-0.656
GENE210X	AGI_HUM1_OLIGO_A_32_P156851	848047 || DSCR1L1 || Down syndrome critical region gene 1-like 1 || Hs.440168 || NM_005822 || chr6:46235344-46235311	1	-0.28	0.1265	1.066	0.838	1.082	0.362	0.291	0.858	0.68	0.194	0.902	0.091	0	-0.582	-0.119556	-0.448571	-0.874	-0.393	-0.129	-0.243	-0.655	-0.537	-0.123
GENE216X	AGI_HUM1_OLIGO_A_23_P153480	850483 || KLK5 || Kallikrein 5 || Hs.50915 || NM_012427 || chr19:56138737-56138678	1	-0.048	0.48	0.878	0.092	1.027	0.008	0.135	0.703	0.727	0.181	0.812	0	-0.248	-0.447	-0.532	-0.519	-0.422	-0.44	-0.263	-0.356	-0.604	-0.309	0.049
GENE288X	AGI_HUM1_OLIGO_A_24_P202948	865385 || DGCR6 || DiGeorge syndrome critical region gene 6 || Hs.474185 || NM_005675 || chr22:17273609-17273668	1	0.011	0.0906	0.528	0.326	0.648	0.141	0.036	0.265	-0.054	-0.01	0.051	0	0.139	-0.141	-0.098	-0.405	-0.214	-0.239	-0.016	0.016	-0.364	-0.325	-0.23
GENE171X	AGI_HUM1_OLIGO_A_23_P168771	695281 || KIAA1505 || Similar to PMS4 homolog mismatch repair protein - human || Hs.113940 || NM_020879 ||	1	-0.118	0.123	0.596	-0.024	1.267	0.496	0.317	0.412	0.446	0.014	-0.194	0.153	0.127	-0.137	-0.915	-0.365	-0.473	-0.332875	0.01	-0.4526	-0.281	-0.7	0
GENE324X	AGI_HUM1_OLIGO_A_32_P179686	857787 || || || || AC091180 || chr17:47845522-47845581	1	0.066	0.243	0.372	0.164	0.616	-0.122	-0.037	0.173	0.265	-0.214	-0.119	0.069	0.029	-0.258	-0.08	-0.174	-0.364	0	0.024	-0.066	-0.106	-0.392	0
GENE77X	AGI_HUM1_OLIGO_A_23_P147918	845063 || S100A16 || S100 calcium binding protein A16 || Hs.515714 || NM_080388 || chr1_random:5006927-5006868	1	0.537	0.347	0.094	0.585	0.593	0.269	0.177	0.246	0.434	-0.258	0.071	0.054	-0.613	-0.356	-0.309	-0.267	-0.216	-0.149	-0.443	-0.03	-0.137	-0.028	0
GENE102X	AGI_HUM1_OLIGO_A_23_P317657	859447 || DDX3X || DEAD (Asp-Glu-Ala-Asp) box polypeptide 3, X-linked || Hs.380774 || NM_001356 || chrX:40237950-40238009	1	0.469	0.332	0.106	0.653	0.445	0.417	0.553	0.007	0.283	-0.099	-0.283	-0.114	-0.678	-0.359	-0.381875	-0.44	0	-0.074	-0.191	-0.076	0.2	0.315	-0.222
GENE220X	AGI_HUM1_OLIGO_A_24_P380348	869047 || SMAP1 || Stromal membrane-associated protein 1 || Hs.485717 || NM_021940 || chr6:71566595-71566654	1	0.406	0.552	-0.01	0.841	0.842	0.074	0.306	-0.142	0.275	-0.244	0.068	-0.03	-0.42	0.026	-0.242625	-0.314375	0.025	-0.063875	-0.465	-0.159875	0	-0.443	0.2548
GENE268X	AGI_HUM1_OLIGO_A_23_P156708	693477 || TNXB || Tenascin XB || Hs.485104 || NM_019105 || NM_000500	1	0.783	0.121	0.172	1.017	0.638	0.451	0.813	0.103	0.378	-0.017	-0.102	0.197	-0.349	-0.413	-0.745	0	-0.428	1.027	-0.25	-0.057	-0.033	-0.47	-0.147
GENE78X	AGI_HUM1_OLIGO_A_32_P10123	848302 || || MRNA; cDNA DKFZp686C1384 (from clone DKFZp686C1384) || Hs.105575 || BX538256 || chr10:119730115-119730056	1	0.267444	0.057444	0.157444	0.915444	0.814444	0.380444	0.500444	0.270444	0.350444	0.140444	-0.205556	-0.133556	-0.392556	-0.180556	-0.233556	0.071194	-0.242	0	-0.014889	-0.223698	-0.346556	-0.138556	-0.328556
GENE83X	AGI_HUM1_OLIGO_A_24_P404593	855762 || CECR1 || Cat eye syndrome chromosome region, candidate 1 || Hs.170310 || NM_177405 || chr22:16035814-16035755	1	0.422	0.063	0.445	0.837	0.954	0.73	0.16	0.465	0.183	-0.155	-0.414	-0.062	-0.424	-0.26	-0.357	-0.057	0	0.254	0.052	-0.064	-0.219	-0.35	-0.036
GENE162X	AGI_HUM1_OLIGO_A_24_P347488	866908 || PSMC1 || Proteasome (prosome, macropain) 26S subunit, ATPase, 1 || Hs.356654 || NM_002802 || chr14:88728870-88728929	1	0.042	0.075	0.073	0.337	0.167	0.227	0.025	0.194	0.11	-0.113	-0.24	-0.167	-0.211	-0.048	-0.181	0	-0.188	-0.02	0.008	-0.044	-0.102	-0.03	0.012
GENE204X	AGI_HUM1_OLIGO_A_23_P117225	684947 || ERCC5 || Excision repair cross-complementing rodent repair deficiency, complementation group 5 (xeroderma pigmentosum, complementation group G (Cockayne syndrome)) || Hs.258429 || NM_000123 || chr13:101225951-101226010	1	0.116	-0.038	0.074	0.289	0.291	0.167	0.092	0.099	0.291	-0.102	-0.195	0	-0.257	0.106	-0.146	-0.199	-0.144	0.028	0.019	-0.185	-0.19	-0.063	-0.014
GENE242X	AGI_HUM1_OLIGO_A_23_P146654	689260 || BAG1 || BCL2-associated athanogene || Hs.377484 || NM_004323 || chr9:33245124-33245065	1	0	0.114	0.223	0.442	0.568	0.2	0.182	0.103	0.231	-0.05	0.015	-0.261	-0.317	-0.012	-0.239	0.086	-0.38	-0.043	-0.003	-0.149	0.161	-0.022	-0.009
GENE228X	AGI_HUM1_OLIGO_A_23_P214211	688267 || RARSL || Arginyl-tRNA synthetase-like || Hs.485910 || NM_020320 || chr6:88220271-88219755	1	0.052	0.051	-0.051	0.323	0.337	0.43	0.123	0.274	0.126	-0.206	-0.13	-0.253	-0.212	0.123	-0.263	-0.287	-0.269	-0.016	0	-0.205	0.105	-0.444	0.076
GENE305X	AGI_HUM1_OLIGO_A_24_P945283	870456 || DLG3 || Discs, large homolog 3 (neuroendocrine-dlg, Drosophila) || Hs.522680 || AB033058 || chrX:68592045-68592104	1	0.188	-0.045	-0.023	0.897	0.329	0.482	0.286	0.161	0.272	-0.045	-0.283	0.04	-0.096	-0.001	-0.347	-0.083	-0.216	0.037	0	-0.125	0.058	-0.215	0.182
GENE308X	AGI_HUM1_OLIGO_A_23_P201551	695745 || VAV3 || Vav 3 oncogene || Hs.267659 || NM_006113 || chr1:107468570-107468511	1	0.199	-0.144	-0.229	1.167	0.568	1.136	0.697	0.88	0.41	-0.155	-0.164	-0.118	-0.502	0.347	-0.16	-0.13	-0.716	0.155	0	-0.141	0.096	-0.439	0.458
GENE76X	AGI_HUM1_OLIGO_A_23_P8702	690615 || PIP || Prolactin-induced protein || Hs.99949 || NM_002652 || chr7:142307675-142307734	1	2.145	2.265	3.04	2.534	2.274	0.588	0.825	0.219	0.481	-2.153	-1.109	-1.162	-0.808	-0.89	-0.779	0.102	-2.928	-1.394	-0.672	-1.985	0	-0.119	0.885
GENE118X	AGI_HUM1_OLIGO_A_23_P87323	683611 || COMMD9 || COMM domain containing 9 || Hs.279836 || NM_014186 || chr11:36260132-36260073	1	0.212	0.222	0.187	0.351	0.186	0.035	0.153	0.16	0.22	0.076	-0.18	-0.052	0	-0.01	-0.017	-0.167	-0.124	-0.124	-0.156	-0.334	-0.023	0.078	-0.029
GENE119X	AGI_HUM1_OLIGO_A_24_P146683	864278 || MSMB || Microseminoprotein, beta- || Hs.255462 || NM_138634 || chr10:50906962-50907021	1	0.672	1.091	1.261	1.122	1.366	0.311	-0.225	0.087	0.594	0	0.092	-0.531	-0.553	0.468	-0.23	-0.142	-0.103	-0.663	-0.021	-0.249	-0.453	-0.107	0.375
GENE160X	AGI_HUM1_OLIGO_A_23_P75024	695442 || MSMB || Microseminoprotein, beta- || Hs.255462 || NM_002443 || chr10:50901444-50906917	1	1.336875	1.075875	1.596875	1.907875	0.350875	0.007875	-0.292125	0.352875	0.333875	-0.235125	-0.075125	-0.882125	-0.650125	0.523875	-0.563125	-1.099125	-0.288569	0	-0.019125	-0.994125	-0.590125	0.156875	0.091875
GENE281X	AGI_HUM1_OLIGO_A_32_P113193	856721 || ZNF592 || Zinc finger protein 592 || Hs.79347 || NM_014630 || chr15:83076217-83076276	1	0.268	0.171	0.072	0.428	0.129	0.077	0	0.064	0.235	0.004	0.042	-0.201	-0.119	-0.141	-0.005	-0.01	0.026	-0.045	-0.005	-0.121	-0.04	-0.028	-0.053
GENE186X	AGI_HUM1_OLIGO_A_23_P307536	773297 || FLJ22938 || Hypothetical protein FLJ22938 || Hs.524496 || NM_024676 || chr1:36218020-36218079	1	0.317	-0.396	0.608	0.963	0.585	0.3137	0.688	0.3	0.422	-0.14	0.128	-0.18	0.102	-0.146	-0.079	-0.267625	-0.40675	-0.327	0	-0.220714	-0.468	-0.017889	0.384
GENE82X	AGI_HUM1_OLIGO_A_32_P42367	848535 || || || || THC1456869 ||	1	0.479	0.424	0.42	0.663	0.732	0.797	0.642	0	0.693	0.335	0.295	-0.076	-0.194	-0.346	-0.101	-0.0218	-0.447	-0.205	-0.116	-0.5434	-0.234	-0.017	0.246
GENE133X	AGI_HUM1_OLIGO_A_24_P155761	866014 || AKAP13 || A kinase (PRKA) anchor protein 13 || Hs.459211 || NM_007200 || chr15:83996105-83996164	1	0.092	0.278	0.347	0.746	0.761	0.373	0.658	-0.032	0.568	0	0.343	0.298	-0.28	-0.119	-0.001	-0.245	-0.185778	-0.066778	0.051	-0.290429	-0.272	-0.105	-0.061
GENE149X	AGI_HUM1_OLIGO_A_23_P897	682740 || SARG || Specifically androgen-regulated protein || Hs.32417 || NM_023938 || chr1:204275987-204275928	1	0	0.001	0.326	0.804	0.681	0.295	0.393	0.177	0.53	-0.007	0.215	0.129	-0.517	-0.112	-0.196	-0.219	-0.625	-0.05	-0.241	-0.220429	-0.368	-0.07	0.124
GENE169X	AGI_HUM1_OLIGO_A_24_P925314	846611 || || || || AC008385 || chr5:150678172-150678231	1	-0.028	0.149	0.161	0.666	0.958	0.448	0.196	0.161	0.327	-0.011	0.225	-0.225	-0.239	0	-0.085	0.123	-0.317444	-0.254	-0.251	-0.367	-0.365	-0.057	0.028
GENE114X	AGI_HUM1_OLIGO_A_23_P371107	859084 || D4S234E || DNA segment on chromosome 4 (unique) 234 expressed sequence || Hs.518595 || NM_014392 || chr4:4483516-4483575	1	-0.199	0.059	0.523	0.935	1.443	0.768	0.176	0.555	0.755	0.261	0.15	0.025	0	-0.478	-0.54	-0.174	-0.262	-0.312	-0.403	-0.288667	-1.089	-0.154	-0.379
GENE233X	AGI_HUM1_OLIGO_A_23_P252283	861286 || RNF135 || Ring finger protein 135 || Hs.29874 || NM_197939 || chr17:29472286-29472345	1	0.049	-0.105	0.16	0.813	0.74	0.579	0.371	0.254	0.198	0.303	0.185	-0.104	0.043	-0.43	-0.129	-0.222	-0.396	-0.315	-0.212	-0.588	-0.924	-0.106	0
GENE156X	AGI_HUM1_OLIGO_A_24_P104407	842663 || DMN || Desmuslin || Hs.207106 || NM_145728 || chr15:97410644-97410703	1	-0.057	-0.111	0.006	1.454	0.607	0.819	0.659	0.359	0.852	0.359	0.029	-0.325	-0.36	0.033	-0.337	0.093	-0.482	-0.693	-0.443	-0.4496	-0.48	-0.059	0
GENE253X	AGI_HUM1_OLIGO_A_32_P121140	865415 || || || || THC1419791 || chrX:98932886-98932827	1	0.136	-0.154	0.425	1.32	1.166	0.114	0	0.419	0.677	0.01	0.355	0.093	-0.036	-0.16	-0.735	-0.128778	-0.415	-0.407	-0.321	-0.491	-0.089	-0.174	0.025
GENE263X	AGI_HUM1_OLIGO_A_23_P145514	695535 || IL20RA || Interleukin 20 receptor, alpha || Hs.445868 || NM_014432 || chr6:137301826-137301767	1	0.136	-0.341	0.254	1.297	0.691	0.32	0.137	0.172	0.623	0.166	0	0.07	-0.278	0.133	-0.484	-0.1728	-0.545	-0.319	-0.205	-0.232333	-0.3533	-0.424	-0.041
GENE224X	AGI_HUM1_OLIGO_A_24_P396702	854018 || DCL-1 || Type I transmembrane C-type lectin receptor DCL-1 || Hs.130014 || NM_014880 || chr2:160828203-160828144	1	-0.01	0.063	0.082	0.52	0.392	0.352	0.059	0.204	0.171	-0.129	0.063	-0.051	0.013	0	-0.151	-0.081	-0.162	-0.077	-0.015	-0.213875	-0.286	-0.004	0.02
GENE272X	AGI_HUM1_OLIGO_A_24_P658584	860992 || SASH1 || SAM and SH3 domain containing 1 || Hs.193133 || NM_015278 || chr6:148852993-148853052	1	-0.025833	-0.264833	0.054167	1.219167	0.840167	0.642167	0.315167	0.462167	0.309167	-0.312833	-0.066833	0.069167	-0.175833	-0.161833	-0.331833	0.080167	-0.365833	-0.086833	0.045167	0	-0.300833	-0.069833	0.009167
GENE260X	AGI_HUM1_OLIGO_A_23_P77031	868782 || PTPN21 || Protein tyrosine phosphatase, non-receptor type 21 || Hs.437040 || NM_007039 || chr14:86924215-86924156	1	0.127	-0.0577	0.08	0.961	0.676	0.2724	0.416	0.196	0.091	0	0.072	-0.071	-0.412	-0.122	-0.429	-0.0167	-0.2647	0.003333	-0.0887	-0.394	-0.602	-0.302	0.294
GENE98X	AGI_HUM1_OLIGO_A_23_P26629	860687 || PYCARD || PYD and CARD domain containing || Hs.499094 || NM_145182 || chr16:31249089-31249030	1	0.176	0.363	0.346	0.66	0.549	0.187	0	0.084	0.309	-0.148	-0.107	-0.227	-0.072	-0.355	-0.141	-0.491	-0.393	-0.301	0.001	0.039	-0.109	-0.043	0.153
GENE243X	AGI_HUM1_OLIGO_A_24_P394569	848443 || || || || NM_153037 || chr5:249999-249940	1	0.416	0.361	0.36	0.729	0.454	0.197	0.031	-0.039	0.012	-0.034	-0.048	-0.212	0.057	-0.025	0.147	-0.283	-0.312	-0.17	0	-0.02	-0.05	-0.015	0.015
GENE161X	AGI_HUM1_OLIGO_A_23_P120953	853098 || || || || NR_002184 || chr22:41201203-41201262	1	0.361	0.356	0.467	1.264	1.045	0.427	0.529	-0.045	0.169	-0.008	-0.163	0.286	0	-0.367	-0.12	-0.12	-0.221	-0.046	0.394	-0.1636	-0.257	0.022	-0.085
GENE212X	AGI_HUM1_OLIGO_A_24_P48723	861429 || PTGIS || Prostaglandin I2 (prostacyclin) synthase || Hs.302085 || NM_000961 || chr20:48805929-48805870	1	0.658	0.1236	0.657	1.77	1.2	0.396	0.076	-0.046	0.138	-0.54	-0.163	0	0.267	-0.586	-0.0203	0.0448	-0.2705	-0.065111	-0.225	-0.36025	-0.1209	-0.1516	0.052
GENE154X	AGI_HUM1_OLIGO_A_32_P69475	857439 || || || || AB208883 || chr5:96441219-96441278	1	0.493	0.217	0.424	1.126	0.858	0.042	0.26	-0.098	0.435	-0.044	0.14	-0.023	-0.231	0.142	-0.104	-0.537	-0.428	-0.142	0	-0.797	-0.733	-0.362	0
GENE182X	AGI_HUM1_OLIGO_A_23_P99515	683028 || FLJ14834 || Hypothetical protein FLJ14834 || Hs.62905 || NM_032849 || chr13:29297299-29297358	1	0.489	-0.026	0.44	1.626	1.089	0.136	0.268	0.029	0.174	-0.259	0.045	0	0.09	-0.484	-0.034	-0.668	-0.909	-0.160571	-0.031556	-0.885	-0.463	-0.466	0.057
GENE197X	AGI_HUM1_OLIGO_A_24_P59722	866140 || ITSN2 || Intersectin 2 || Hs.432562 || NM_019595 || chr2:24496196-24496137	1	0.092667	-0.033333	0.299667	0.704667	0.612667	0.291667	0.381667	0.033667	0.170667	0.153667	-0.102333	0.225667	-0.224333	-0.099333	-0.228333	-0.583333	-0.563333	-0.051333	0.009667	-0.322167	-0.334333	-0.378333	0
GENE245X	AGI_HUM1_OLIGO_A_24_P403501	854442 || || || || S80864 ||	1	0.351	0.235	0.295	0.549	0.407	0.219	0.086	0	-0.014	0.116	0.102	-0.203	-0.091	0.095	0.168	-0.247	-0.193	-0.153	-0.109	-0.376	-0.375	-0.071	-0.096
GENE291X	AGI_HUM1_OLIGO_A_23_P217475	842777 || IDS || Iduronate 2-sulfatase (Hunter syndrome) || Hs.303154 || NM_006123 || chrX:147274525-147274466	1	0.297	0.148	0.403	0.85	0.351	0.206	0.085	-0.067	0.088	0.138	0.267	-0.025	-0.205	-0.221	-0.014	-0.199	-0.253	-0.288	-0.332	-0.242	-0.419	0	0.054
GENE292X	AGI_HUM1_OLIGO_A_23_P406131	862573 || LOC57146 || Promethin || Hs.258212 || NM_020422 || chr16:21157749-21157808	1	0	0.345	0.133	0.688	0.28	0.139	0.199	-0.144	0.294	0.038	0.062	0.028	-0.237	-0.213	0.041	-0.218	-0.161	-0.099	-0.009	-0.242	-0.605	-0.131	-0.166
GENE179X	AGI_HUM1_OLIGO_A_23_P127117	686999 || CCDC6 || Coiled-coil domain containing 6 || Hs.327068 || S72869 || chr10:60896243-60896179	1	0.396	0.222	0	0.885	0.324	0.337	0.08	0.154	0.171	-0.184	0.155	-0.201	0.049	-0.015	-0.629	-0.433	-0.302	-0.722	-0.203	-0.721	-0.193	-0.074	0.138
GENE283X	AGI_HUM1_OLIGO_A_24_P313597	863676 || BECN1 || Beclin 1 (coiled-coil, myosin-like BCL2 interacting protein) || Hs.12272 || NM_003766 || chr17:41339713-41339139	1	0.51	0.303	0.336	0.563	0.438	0.204	-0.03	-0.063	0.149	0.057	0.333	-0.126	-0.169	0.109	-0.505	-0.143	-0.341	-0.228	-0.064	-0.297	-0.14	0	0.024
GENE320X	AGI_HUM1_OLIGO_A_32_P234543	851325 || || || || THC1411121 ||	1	0.543	0.096	0.116	1.059	0.881	0.383	0.172	-0.079	0.454	0.165	0.42	-0.027	-0.501	-0.354	-0.618	-0.695	-0.051111	-0.325857	-0.084	-0.268222	-0.139	0	0.375
GENE269X	AGI_HUM1_OLIGO_A_23_P150547	844917 || PGA5 || Pepsinogen 5, group I (pepsinogen A) || Hs.432854 || NM_014224 || chr11:60794027-60794086	1	0.393	0.037	0.363	0.656	0.768	0	-0.012	0.338	0.208	-0.055	0.055	-0.113	-0.126	-0.068	-0.335	-0.235	-0.209	-0.062167	0.024429	-0.578	-0.096	0.3	0.042
GENE289X	AGI_HUM1_OLIGO_A_23_P134573	690552 || RCP9 || Calcitonin gene-related peptide-receptor component protein || Hs.300684 || BX647867 || chr7:65029523-65029582	1	0.366	0.091	0.422	0.47	0.463	0	0.199	0.042	0.113	-0.083	0.105	0.152	-0.045	-0.027	-0.199111	-0.44	-0.056	-0.028	-0.02	-0.199	-0.07	-0.005	0.06
GENE285X	AGI_HUM1_OLIGO_A_23_P93722	684292 || || || || AC017000 || chr7:4052701-4052759	1	0.125	0.104444	0.534	0.389	0.827	-0.026	0.099	-0.068	0.299	0	0.057	-0.311	-0.032	-0.142	-0.0552	-0.433	-0.289	0.039	-0.449	-0.394571	0.032	-0.14	0.056
GENE270X	AGI_HUM1_OLIGO_A_32_P24877	848052 || || || || I_3584237 || chr1:153241358-153241417	1	0.167	0.307	0.427	0.482	0.973	0.11	0.12	-0.165	0.048	0	-0.186	-0.154	-0.175	-0.223	-0.377	0.009	0.208	-0.5	-0.323	-0.456	-0.025	-0.615	0.094
GENE325X	AGI_HUM1_OLIGO_A_23_P319583	774125 || RIMS3 || Regulating synaptic membrane exocytosis 3 || Hs.434924 || NM_014747 || chr1:40499922-40499863	1	0.271	0.382	0.316	0.597	1.149	0.036	0	-0.106	0.038	-0.219	-0.354	-0.424	-0.251	0.043	-0.592	-0.236	-0.050667	-0.508	-0.478	-0.547	0.145	0.274	0.127
GENE110X	AGI_HUM1_OLIGO_A_23_P32253	683784 || NFIL3 || Nuclear factor, interleukin 3 regulated || Hs.79334 || NM_005384 || chr9:89512868-89512809	1	0.41	0.448	0.22	0.658	0.664	0	-0.013	0.642	0.349	-0.531	0.105	-0.686	-0.187	-0.277	0.029	-0.494	-0.156	-0.606	0.112	-0.051	-0.007	-0.29	0.102
GENE244X	AGI_HUM1_OLIGO_A_23_P112825	690486 || LCMT1 || Leucine carboxyl methyltransferase 1 || Hs.337730 || NM_016309 || NM_016015	1	0.208	0.317	0.251	0.265	0.348	0.071	-0.156	0.224	0.339	-0.191	-0.038	-0.295	0.13	-0.031	0.048	-0.356	-0.354	-0.438	-0.172	-0.164	-0.049	0	0.145
GENE159X	AGI_HUM1_OLIGO_A_24_P415959	847278 || EIF5 || Eukaryotic translation initiation factor 5 || Hs.433702 || NM_183004 || chr14:101799282-101799341	1	0.066	0.109	0.201	0.598	0.527	0	-0.065	0.269	0.21	-0.308	-0.273	-0.356	-0.296	-0.04	0.005	-0.67	-0.636	0.005	0	-0.326	-0.204	-0.288	0.035
GENE273X	AGI_HUM1_OLIGO_A_24_P79712	863958 || FAM36A || Family with sequence similarity 36, member A || Hs.411490 || NM_198076 || chr1:241954325-241954384	1	0.182	0.062	0.051	0.647	0.231	0.156	0.079	0.16	0.009	-0.27	-0.023	-0.324	-0.245	-0.184	0.194	-0.298	-0.405	-0.298	0	-0.199857	-0.206	-0.124	0.161
GENE174X	AGI_HUM1_OLIGO_A_23_P134925	695137 || BNIP3L || BCL2/adenovirus E1B 19kDa interacting protein 3-like || Hs.131226 || NM_004331 || chr8:26292196-26292255	1	0.163	0.348	0.371	0.402	0.359	0.368	0	0.501	0.082	-0.158	0.296	-0.187	-0.046	-0.011	0.08	-0.687	-0.672	-0.301	-0.185	-0.051	-0.167	-0.575	0.041
GENE208X	AGI_HUM1_OLIGO_A_32_P9700	855259 || PSMC1 || Proteasome (prosome, macropain) 26S subunit, ATPase, 1 || Hs.356654 || NM_002802 || chr14:88728738-88728797	1	0.106	0.106	-0.054	0.309	0.125	0.386	0.12	0.421	0.11	-0.22	0.101	-0.231	-0.075	-0.08	-0.168	-0.276	-0.499	-0.23	-0.166	0.044	0.04	-0.151	0
GENE111X	AGI_HUM1_OLIGO_A_32_P57870	848972 || PSMC1 || Proteasome (prosome, macropain) 26S subunit, ATPase, 1 || Hs.356654 || NM_002802 || chr14:88728880-88728939	1	0.146	0.146	0.124	0.305	0.17	0.225	0.035	0.371	0.131	-0.183	-0.018	-0.037	-0.119	-0.161	-0.16	-0.114	-0.263	-0.057	0	-0.289	0.023	-0.006	0.056
GENE192X	AGI_HUM1_OLIGO_A_23_P22957	693246 || SH3GLB1 || SH3-domain GRB2-like endophilin B1 || Hs.136309 || NM_016009 ||	1	0.227	0	0.055	0.552	0.175	0.341	0.194	0.463	0.264	-0.37	-0.017	-0.092	0	0.07	-0.066	-0.373	-0.553	-0.342	-0.067	-0.428	-0.001	-0.182	0.263
GENE321X	AGI_HUM1_OLIGO_A_23_P4522	697467 || TXNL1 || Thioredoxin-like 1 || Hs.114412 || NM_004786 || chr18:52419190-52419131	1	0.238	0.157	0	0.562	0.315	0.365	-0.009	0.665	0.216	-0.386	-0.0572	-0.018	-0.047	-0.036	0.066	-0.312	-0.33	-0.28	0.021	-0.078	0.008	-0.057	0.396
GENE101X	AGI_HUM1_OLIGO_A_23_P42969	684563 || FGL2 || Fibrinogen-like 2 || Hs.520989 || NM_006682 || chr7:76437851-76437792	1	0.025	0.015	0.57	0.519	0.606	0.573	0.282	0.35	0.138	-0.442	0	-0.184	-0.025	-0.037	-0.14	-0.169	-0.675	0.062	-0.096	-0.032	-0.401	-0.292	0.074
GENE316X	AGI_HUM1_OLIGO_A_24_P93931	866151 || SLIT3 || Slit homolog 3 (Drosophila) || Hs.112631 || BC032027 || chr5:168420114-168420055	1	-0.086875	0.000125	0.302125	0.281125	0.240125	0.140125	0.224125	0.072125	0.055125	-0.116875	-0.035875	0.019125	-0.108875	-0.310875	-0.204875	0.04425	-0.324875	0	-0.252875	-0.02975	-0.247875	-0.066875	0.042125
GENE206X	AGI_HUM1_OLIGO_A_24_P74371	856766 || PPGB || Protective protein for beta-galactosidase (galactosialidosis) || Hs.517076 || NM_000308 || chr20:45212663-45212722	1	0.172	0.111	-0.003	0.324	0.34	0.102	0.071	0.171	0.352	-0.255	-0.122	-0.129	0.027	-0.031	0	-0.139	-0.442	0.12	0.023	-0.099	-0.279	-0.095	-0.087
GENE217X	AGI_HUM1_OLIGO_A_23_P200160	692272 || || || || NM_001014975 || chr1:193947700-193947759	1	-0.595	0.133667	0.458	0.767	0.976	0.512	0.047	0.455	0.736	-1.054	0	-0.592	0.005	-0.689	0.254	-0.725	-1.424	-0.450222	0.495	-0.557429	-0.785	-0.483	-0.212
GENE250X	AGI_HUM1_OLIGO_A_23_P166087	684853 || RASSF2 || Ras association (RalGDS/AF-6) domain family 2 || Hs.379970 || NM_014737 || NM_014737	1	0.013	-0.126	0.036	0.733	0.421	0.458	0.146	0.106	0.266	-0.547	-0.06	0	0.291	-0.457	0.007	-0.278	-0.335	-0.212	0.015	-0.298	-0.279	-0.537	-0.263
GENE264X	AGI_HUM1_OLIGO_A_23_P114740	685463 || CFHL1 || Complement factor H-related 1 || Hs.154224 || NM_002113 ||	1	0.006	-0.299	0.649	1.163	0.954	0.471	0.133	0.651	0.35	-1.059	-0.202	-0.237	0.509	-0.721	-0.31	-0.766	-1.102	0.276	0.467	-0.607	-0.332	-0.611	0
GENE317X	AGI_HUM1_OLIGO_A_23_P502413	771664 || SERPINB4 || Serine (or cysteine) proteinase inhibitor, clade B (ovalbumin), member 4 || Hs.123035 || NM_002974 || chr18:59453953-59453894	1	0.043	0	0.463	0.331	0.189	0.558	0.381	0.345	0.096	-0.356	-0.284	-0.285	-0.17	-0.346	0.716	-0.209	-0.557	-0.312	-0.161	0.03	-0.344	-0.149	0.09
GENE89X	AGI_HUM1_OLIGO_A_24_P221327	860843 || || LOC440441 || Hs.463231 || BC020847 || chr17:44749352-44749411	1	0.132	0.171	0.335	0.445	0.203	0.347	0.211	0.143	0.539	-0.597	-0.576	0.033	0	-0.51	-0.587	0.364	-0.026	-0.505	-0.765	-0.307	-0.571	-0.625	-0.911
GENE90X	AGI_HUM1_OLIGO_A_23_P165636	689496 || CAPG || Capping protein (actin filament), gelsolin-like || Hs.516155 || NM_001747 || chr2:85596508-85596449	1	0.106	0.091	0.016	0.378	0.191	0.385	0.359	0.232	0.183	-0.162	-0.231	0	-0.054	-0.163	-0.308	0.036	-0.05	-0.103	-0.336	-0.221	-0.056	0.038	-0.324
GENE235X	AGI_HUM1_OLIGO_A_32_P20912	869816 || XRRA1 || X-ray radiation resistance associated 1 || Hs.370145 || AK025669 || chr11:74269772-74269713	1	0.135	0.01	0.171	0.275	0.124	0.399	0.078	0.306	0.269	-0.489	-0.228	0.154	0.227	-1.044	-0.647	-0.195	-0.04	-0.635	-0.442	-0.204	-0.256	0	-0.33
GENE307X	AGI_HUM1_OLIGO_A_24_P106145	843848 || WDR1 || WD repeat domain 1 || Hs.128548 || NM_005112 || chr4:9830307-9829944	1	0.563	-0.056	-0.253	0.595	0.297	0.19	0.238	0.42	0.281	-0.32	-0.141	0.038	-0.051	-0.816	-0.48	-0.745	0.124	-0.208	-0.581	0.012	0.094	0	-0.14
GENE314X	AGI_HUM1_OLIGO_A_23_P22422	695191 || PNMA3 || Paraneoplastic antigen MA3 || Hs.449627 || NM_013364 || chrX:150846361-150846420	1	0	0.052	0.202	0.258	0.139	0.051	0.128	0.271	0.175	-0.024	-0.054	0.076	-0.009	-0.106	-0.222	-0.152	0.079	-0.063	-0.166	-0.163	0.125	-0.217	-0.082
GENE195X	AGI_HUM1_OLIGO_A_23_P356004	843114 || || || || NM_001034914 || chr2:95536522-95536581	1	0.393	0.11	0.293	0.276	0.567	-0.16	0.031	0.118	0.469	-0.372	-0.299	-0.39	-0.184	-0.628	-0.49	-0.558	0.015	-0.127	0.113	-0.217	0.132	0	-0.059
GENE164X	AGI_HUM1_OLIGO_A_23_P131778	846089 || MANBAL || Mannosidase, beta A, lysosomal-like || Hs.6126 || NM_001003897 || chr20:36630698-36630757	1	0.216	0.212	0.156	0.244	0.253	0.007	0.12	0.22	0.005	-0.233	0.097	-0.01	0	-0.166	-0.211	-0.295	-0.044	-0.283	-0.115	-0.049	0.037	-0.068	-0.109
GENE278X	AGI_HUM1_OLIGO_A_23_P217510	687902 || CD99 || CD99 antigen || Hs.495605 || NM_002414 || chrX:2254327-2254386	1	0.252	0.539	0.304	0.166	0.326	0.038	-0.011	0.316	0.026	-0.395	0.228	-0.014	0.166	-0.492	-0.289	-0.488	-0.213	0.084	0	-0.254	-0.236	-0.101	-0.135
GENE112X	AGI_HUM1_OLIGO_A_23_P165148	685570 || ILVBL || IlvB (bacterial acetolactate synthase)-like || Hs.78880 || NM_176826 ||	1	0.137	0.421	0.266	0.432	0.455	0.016	0.114	0.182	0.114	-0.213	0	-0.079	0.023	-0.085	-0.074	-0.073	-0.133	-0.207	-0.267	-0.047	-0.259	0.172	-0.277
GENE225X	AGI_HUM1_OLIGO_A_23_P348208	773047 || SPRR1A || Small proline-rich protein 1A || Hs.46320 || NM_005987 || chr1:150174479-150174538	1	0.108	0.67	0.473	0.14	0.714	0	0.44	0.165	0.322	-0.35	-0.096	-0.083	0.247	-0.056	0.384	-0.44	-0.304	-0.334	-0.343	0.212	-0.313	-0.091	-0.107
GENE315X	AGI_HUM1_OLIGO_A_23_P159406	863367 || SPRR1B || Small proline-rich protein 1B (cornifin) || Hs.1076 || NM_003125 || chr1:150221886-150221945	1	-0.083	0.77	1.096	0.779	1.679	0.029	0.475	-0.101	0.377	-0.597	-0.265	-0.193	0.148	-0.077	0.444	-0.417	-0.59	-0.711	-0.565	0.636	-0.496	0	0.105
GENE226X	AGI_HUM1_OLIGO_A_23_P115519	686806 || LCE3D || Late cornified envelope 3D || Hs.244349 || NM_032563 || chr1:149768599-149768540	1	0.399	1.429	1.909	1.21	2.124	-0.232	-0.637	0.978	0.658	-0.295	0.255	-0.294	-0.605	-0.793	-0.106	0.048	-0.123	0.339	0.151	-0.104556	-0.406	0	-0.076
GENE248X	AGI_HUM1_OLIGO_A_23_P91619	695344 || MIF || Macrophage migration inhibitory factor (glycosylation-inhibiting factor) || Hs.407995 || NM_002415 || chr22:22561900-22561959	1	0.251	0.649	0.383	0.152	0.765	-0.243	0.019	0.335	0.386	-0.067	-0.205	0.002	-0.11	-0.056	-0.051	0.117	0.152	-0.117	0	-0.129	-0.292	-0.292	-0.339
GENE310X	AGI_HUM1_OLIGO_A_23_P14774	693879 || CTSH || Cathepsin H || Hs.148641 || NM_148979 ||	1	0.052	0.319	0.363	0.204	0.6	0	-0.115	0.099	0.438	-0.391	-0.561	0.023	0.279	0.107	0.047	-0.104	-0.156	-0.314	-0.036	-0.72	-0.701	-0.451	-0.411
GENE120X	AGI_HUM1_OLIGO_A_23_P357571	844565 || GSTT2 || Glutathione S-transferase theta 2 || Hs.1581 || NM_000854 || chr22:22650578-22650637	1	0.81	1.094	1.294	0.965	1.369	0.389	0.047	0.176	0.26	-0.256	-0.657	-2.228	-2.211	-1.417	-1.717	1.23	0.59	-1.017	-1.091	-0.588	-1.39	0	-1.507
GENE188X	AGI_HUM1_OLIGO_A_23_P109427	685053 || GSTT2 || Glutathione S-transferase theta 2 || Hs.1581 || NM_000854 || chr22:22650475-22650534	1	1.435	0.945	1.016	1.828	1.222	0.151	-0.054	0.102	0.362	-0.082	-0.516	-1.079	-1.165	-1.029	-0.89	0.867	0.768	-0.389	-0.274	0	-0.701	0.421	-0.796
GENE241X	AGI_HUM1_OLIGO_A_23_P120933	857376 || ATF4 || Activating transcription factor 4 (tax-responsive enhancer element B67) || Hs.496487 || NM_182810 || chr22:38161616-38161675	1	0.044	0.186	0.19	0.275	0.32	0.067	0	0.099	0.151	-0.42	-0.03	-0.429	-0.225	-0.361	-0.159	0.05	-0.063	-0.058	0.09	-0.203	-0.419	-0.454	0.11
GENE294X	AGI_HUM1_OLIGO_A_23_P116694	856562 || || || || NR_002225 || chr4:114594037-114593978	1	0.083	0.364	0.255	0.172	0.416	0.033	0	0.063	0.099	-1.042	-0.983	-0.807	-0.872	-1.161	-1.042	0.446	0.315	-1.011	-0.912	-1.093	-0.198	-1.303	0.651
GENE301X	AGI_HUM1_OLIGO_A_24_P638294	851848 || || || || XM_291718 ||	1	0.341	0.536	0.478	0.491	0.557	0.231	0.157	0	-0.018	-0.921	-0.654	-0.707	-0.485	-0.852	-0.896	0.309	0.37	-0.951	-0.704	-1.098	0.155	-0.97	0.844
