# Supplementary material for: Molecular Subsets in the Gene Expression Signatures of Scleroderma Skin
Source: PLoS One. 2008 Jul 16;3(7):e2696. doi: 10.1371/journal.pone.0002696 (PMC2481301; doi:10.1371/journal.pone.0002696)
Supplement: Data File S4 — Supporting data file for figure 6. Included are the 177 genes correlated with modified rodnan skin score. (0.10 MB TXT) [file pone.0002696.s009.txt]

GID	CLID	NAME	GWEIGHT	A2-BD-2	A2-FAD-3	B4-BD	B4-BD-3	B4-FAD-2	B4-FAD-3	A2-FAD-2	A4-BD	A3-BD	A2-BD	A2-FAD	SS2_FAD	SS3_FAD	SS4_BD	A3-FAD	A4-FAD-2	B3-BD	B3-FAD-2	B2-BD	B2-FAD	A1-BD	A1-FAD	SS1_FAD	SD-FAD-4	A8-BD	A8-FAD	A8-FAD-2	B5-BD	B5-BD-2	B5-FAD	D4-FAL	D4-BL	A6-BD	A6-FAD	E2-2-Morphea	C1-FAL-2	C1-BL-2	C1-FAL-3	D1-BL	D2-BL	D2-FAL	D1-FAL	G1-FA-Normal	A5-BD	A5-FAD	D3-BL
AID				ARRY3X	ARRY4X	ARRY5X	ARRY6X	ARRY7X	ARRY8X	ARRY2X	ARRY9X	ARRY13X	ARRY0X	ARRY1X	ARRY21X	ARRY19X	ARRY22X	ARRY14X	ARRY10X	ARRY11X	ARRY12X	ARRY15X	ARRY16X	ARRY17X	ARRY18X	ARRY20X	ARRY26X	ARRY28X	ARRY27X	ARRY29X	ARRY23X	ARRY24X	ARRY25X	ARRY34X	ARRY41X	ARRY32X	ARRY33X	ARRY39X	ARRY45X	ARRY44X	ARRY46X	ARRY47X	ARRY49X	ARRY50X	ARRY48X	ARRY52X	ARRY30X	ARRY31X	ARRY42X
EWEIGHT				1	1	1	1	1	1	1	1	1	1	1	1	1	1	1	1	1	1	1	1	1	1	1	1	1	1	1	1	1	1	1	1	1	1	1	1	1	1	1	1	1	1	1	1	1	1
GENE13X	NM_201543	692625 || LGALS8 || Lectin, galactoside-binding, soluble, 8 (galectin 8) || Hs.4082 || NM_201543 ||	1	0.394	0.094	0.271	-0.032	0.343	0.214	0.269	0.032	0.409	0.165	0.246	0.044	0.175	0.225	0.17	0.161	0.245	0.318	0.315	0.224	0.169	0.166	0.047	-0.037	0.013	0.521	0.084	0.095	-0.145	-0.15	0.185	0.137	-0.119	-0.266	-0.48	-0.059	0.002	0.111	-0.303	-0.138	-0.287	-0.376	-0.1	-0.361	-0.072	-0.223
GENE31X	NM_006087	851029 || TUBB4 || Tubulin, beta 4 || Hs.110837 || NM_006087 ||	1	0.317	0.33	0.334	0.201	0.422	0.401	0.309	0.166	0.412	0.519	0.603	0.263	0.064	0.117	0.475	0.232	0.33	0.166	0.041	0.276	0.206	0	-0.054	-0.17	0.217	0.335	0.196	0.018	0.689	0.415	0.038	-0.209	-0.466	-0.509	-0.409	-0.074	-0.364	-0.059	-0.188	-0.121	0.034	-0.224
GENE0X	NM_080605	694844 || B3GALT6 || UDP-Gal:betaGal beta 1,3-galactosyltransferase polypeptide 6 || Hs.284284 || NM_080605 ||	1	0.148	0.052	0.049	-0.07	-0.192	-0.098	0.039	0.204	0.216	0.142	0.119	0.169	0.084	-0.079	0.266	0.037	0.167	0.08	0.59	0.303	0.19	0.259	0.288	0.003	0.404	0.575	0.304	0.279	0.318	0.21	-0.07	0.047	0.121	0.212	-0.091	-0.061	-0.125	-0.035	-0.25	-0.062	-0.222	-0.088	-0.089	0.019	-0.253	0.029
GENE10X	AL391244	852623 || || || || AL391244 ||	1	0.0685	0.0925	0.0025	-0.0225	0.0895	0.2615	0.4625	0.3385	0.7495	0.3815	0.3655	0.4295	0.1915	0.1005	0.7515	0.3265	-0.0155	-0.0045	0.4365	0.2985	0.2965	0.3265		0.0785	0.2695	0.3865	0.1875	0.1005	-0.3335	-0.1005	0.2825	0.1795	-0.3165	-0.2605	-0.5945	-0.4295	-0.2785	-0.2975	-0.3615	-0.4835	-0.7185	-0.6875	-0.7085	-0.5395	-0.2945	0.1325
GENE11X	NM_178467	773917 || || || || NM_178467 ||	1	0.479	0.091	0.055	0.12	-0.058	-0.13	0.44	0.24	1.457	0.782	0.583	1.174	0.61	0.618	0.327	0.108	0.09	0.151	0.636	0.938	0.544	0.855	0.211	0.727	0.594	1.139	0.135	0.17	-0.084	0.204	-0.356	-0.116	0.099	-0.31	-1.064	-0.274	-0.051	-0.427	-0.806	-0.933	-1.104	-1.007	0.022	-0.56	-0.695	-0.429
GENE30X	NM_000371	684586 || TTR || Transthyretin (prealbumin, amyloidosis type I) || Hs.427202 || NM_000371 ||	1	0.229	0.368	0.063	0.157	-0.17	-0.14	0.328	0.321	0.87	0.886	0.714	1.493	0.744	0.639	0.268	0.435	0.233	0.241	0.309	1.149	1.029	0.516	0.585	1.105	0.088	1.847	0.272	0.498	0.275	0.185	-0.102	-0.283	-1.593	-0.967	-1.072	-0.451	-0.517	-0.77	-0.365	-0.608	-1.062	-0.36	-0.112	-0.793	-1.039	-0.705
GENE47X	NM_005879	687442 || TRIP || TRAF interacting protein || Hs.517972 || NM_005879 ||	1	0.059	-0.275	0.366	0	0.22	0.125	0.269	0.193	1.143	0.412	0.261	0.748	0.667	0.633	0.495	0.105	0.071	-0.086	0.967	1.094	0.948	0.789	0.151	0.198	0.017	0.814	-0.196	0.068	-0.267	0.178	0.065	-0.156	-0.379	-0.538	-0.293	-0.055	-0.22	-0.242	-0.335	-0.336	-0.267	-0.473	-0.259	-0.272	-0.444	-0.303
GENE16X	NM_001813	683395 || CENPE || Centromere protein E, 312kDa || Hs.75573 || NM_001813 ||	1	0.02	0.06	0.06	0.02	0.23	0.15	0.19	0.21	0.2	0.19	0.16	0.4	0.26	0.15	0.18	0.17	0.17	0.26	0.18	0.37	0.2	0.18	0.21	0.01	-0.04	0.42	0.15	-0.01	0	0.16	0	-0.1	-0.33	0.06	-0.1	-0.04	-0.11	-0.11	-0.09	-0.22	-0.18	-0.22	-0.47	-0.49	-0.67	-0.54
GENE43X	AK056691	870082 || GSG2 || Haspin || Hs.534059 || AK056691 ||	1	0.102	0.014	0.083	0.231	-0.002	0.175	-0.007	0.198	0.194	0.091	-0.098	0.413	0.165	0.293	0.048	0.148	0.091	-0.046	0.538	0.43	0.501	0.259	0.487	0.251	0.012	0.426	0.165	0.062	0.121	0.164	0.16	-0.011	-0.286	-0.146	-0.047	0.007	-0.386	-0.008	0.021	-0.313	-0.499	-0.222	-0.412	-0.37	-0.593	-0.533
GENE3X	NM_017723	695696 || FLJ20245 || Hypothetical protein FLJ20245 || Hs.495541 || NM_017723 ||	1	0.291	-0.145	0.129	0	0.294	0.001	0.214	0.24	0.484	0.501	0.132	0.816	0.544	0.092	0.353	0.328	0.445	0.378	0.853	0.976	0.865	0.727	0.664	0.034	0.081	0.83	0.354	-0.508	-0.492	0.163	-0.173	-0.143	0.215	0.502	0.167	-0.059	-0.21	-0.222	-0.028	-0.364	-0.104	0.036	-0.262	0.059	-0.249	-0.731
GENE7X	NM_005931	774311 || MICB || MHC class I polypeptide-related sequence B || Hs.211580 || NM_005931 ||	1	0.168	-0.143	0.422	0.266	0.482	0.25	0.313	0.32	0.368	0.239	0.477	0.536	0.481	0.363	0.566	0.486	0.399	0.537	0.533	0.864	0.562	0.463	0.277	0.261	0.046	0.676	0.111	0.055	-0.148	0.223	-0.151	-0.087	-0.247	-0.057	0.152	-0.234	-0.26	-0.181	0.107	-0.305	-0.315	-0.254	-0.27	-0.134	-0.346	-0.432
GENE61X	XM_371429	696387 || KIAA1666 || KIAA1666 protein || Hs.115429 || XM_371429 ||	1	-0.039	-0.02	0.24	0.257	0.38	0.306	0.294	0.241	0.412	0.333	0.159	0.637	0.418	0.161	0.36	0.344	0.284	0.313	0.586	0.624	0.52	0.636	0.405	0.09	0.069	0.195	-0.406	-0.072	-0.188	0.182	-0.018	-0.079	-0.014	0.156	0.231	-0.166	-0.308	-0.313	-0.131	-0.459	-0.469	-0.312	-0.12	-0.152	-0.397	-0.538
GENE1X	NM_152718	685208 || FLJ32009 || Hypothetical protein FLJ32009 || Hs.60640 || NM_152718 ||	1	0.745	0	0.277	0.156	0.464	0.267	0.179	0.312	0.698	0.955	0.625	1.017	0.669	0.345	0.578	0.271	0.562	0.55	0.659	0.882	0.869	0.709	1.14	-0.121	-0.045	0.92	0.387	0.179	0.171	0.473	0.19	0.248	-0.309	-0.091	-0.151	-0.098	-0.257	-0.023	0.177	-0.389	-0.336	0.188	-0.038	-0.139	-0.231	-0.257
GENE2X	NM_022767	852615 || FLJ12484 || Hypothetical protein FLJ12484 || Hs.436102 || NM_022767 ||	1	0.018	-0.437	0.658	0.597	1.037	0.719	0.618	1.058	0.73	0.899	0.736	0.984	0.931	0.498	0.916	0.955	0.93	1.02	1.161	1.331	0.924	0.863	1.242	0.128	0.109	0.737	0.405	0.254	-0.254	0.233	0.228	0.237	0.278	0.225	-0.07	-0.129		0.116	-0.1	-0.024	-0.178	-0.206		-0.216	-0.124	-0.606
GENE4X	NM_016639	692642 || TNFRSF12A || Tumor necrosis factor receptor superfamily, member 12A || Hs.355899 || NM_016639 ||	1	0.0885	-0.3435	0.5685	0.4895	0.4535	0.3325	0.4945	0.5225	0.8555	1.0775	0.8505		0.8715	0.4875	1.0225	0.9715	0.8225	0.6725	1.5245	1.1245	1.1035	0.8535	1.1105	0.6205	0.1575	0.7685	0.1705	-0.0295	0.1225	0.3075	0.0315	0.0045	0.5845	0.6055	-0.3015	0.0675	-0.3795	-0.2475	-0.4065	-0.0275	-0.2235	-0.6855	-0.4335	-0.2995	-0.4535	-0.9135
GENE8X	NM_002815	685040 || PSMD11 || Proteasome (prosome, macropain) 26S subunit, non-ATPase, 11 || Hs.443379 || NM_002815 ||	1	0.09	0.043	-0.011	0	0.263	0.183	0.33	0.307	0.426	0.55	0.521	0.482	0.614	0.401	0.628	0.461	0.241	0.305	0.743	0.81	0.585	0.466	0.398	0.076	0.047	0.274	-0.024	-0.166	-0.152	-0.168	-0.109	0.006	-0.147	-0.093	-0.226	0.04	0.033	0.084	-0.127	-0.186	-0.035	0	-0.257	-0.27	-0.276	-0.387
GENE24X	NM_030928	686706 || CDT1 || DNA replication factor || Hs.122908 || NM_030928 ||	1	-0.141	-0.046	0.461	0.426	0.307	0.058	0.12	-0.066	0.716	0.672	0.715	0.811	0.628	0.685	0.853	0.123	0.65	0.613	0.724	0.921	0.901	0.656	1.105	0.45	0.046	1.023	0.349	-0.219	-0.185	0.015	-0.253	0	-0.278	-0.708	-0.854	-0.066	-0.114	0.008	0.012	-0.215	-0.454	0.05	0.432	-0.448	-0.371	-0.242
GENE5X	NM_024830	858647 || FLJ12443 || Hypothetical protein FLJ12443 || Hs.368853 || NM_024830 ||	1	0.141	-0.318	0.685	0.298	0.976	0.253	0.398	0.469	1.257	0.627	0.894	0.868	1.261	0.948	0.829	0.92	1.065	0.906	1.407	1.336	1.019	1.293		0.238	0.1	0.632	-0.085	0.158	0.379	0.267	0.09	-0.035	-0.47	-0.295	-0.47	-0.326	-0.314		-0.246			-0.439			-0.315
GENE6X	NM_003503	683080 || CDC7 || CDC7 cell division cycle 7 (S. cerevisiae) || Hs.533573 || NM_003503 ||	1	0.035	-0.23	0.327	0.427	0.554	0.535	0.132	0.512	0.801	0.675	0.483	0.773	0.527	0.594	0.626	0.438	0.536	0.555	0.532	0.964	0.827	0.96	0.803	0.236	-0.066	0.88	0.247	0.131	0.047	-0.097	0.007	-0.274	-0.309	0.165	-0.523	-0.392	-0.081	-0.168	-0.373	-0.595	-0.32	-0.625	-0.876	-0.601	-0.661	-0.913
GENE15X	BM928667	867174 || || || || BM928667 ||	1	-0.263	-0.187	0.477	0.534	0.699	0.621	0.093	0.561	1.118	0.824	0.468	1.525	1.229	1.064	0.682	0.779	0.999	0.905	1.127	1.286	1.069	1.012	1.212	0.606	0	1.479	0.107	0.326	-0.09	0.403	-0.013	0.03	-1.301	-0.767	-0.629	-0.404	-0.369	-0.441	-0.49			-0.481	-0.424	-0.675	-0.826	-0.675
GENE26X	NM_000042	685095 || APOH || Apolipoprotein H (beta-2-glycoprotein I) || Hs.445358 || NM_000042 ||	1	-0.239	-0.334	0.91	0.888	1.511	0.928	0.118	0.865	1.423	1.341	1.102	2.396	1.853	1.508	1.412	1.39	1.528	1.57	1.836	2.25	1.888	1.571	2.224	0.571	-0.22	2.054	0.182	0.312	-0.096	0.72	0.171	-0.114	-1.47	-0.839	-0.63	-0.428	-0.77	-0.449	-0.368			-0.805		-0.708	-1.277	-1.167
GENE23X	NM_014109	682321 || ATAD2 || ATPase family, AAA domain containing 2 || Hs.370834 || NM_014109 ||	1	0	-0.25	0.47	0.35	0.68	0.2	0.19	0.35	0.79	0.79	0.68	1	0.94	0.79	0.53	0.49	0.59	0.57	1.09	1.04	1.04	0.76	1.23	0.13	-0.14	0.54	0.1	0.18	-0.02	0.34	0.18	0.14	-0.52	-0.32	-0.35	-0.31	-0.22	-0.35	-0.21	-0.49	-0.36	-0.47	-0.84	-0.66	-0.9	-0.89
GENE17X	NM_018245	689209 || OGDHL || Oxoglutarate dehydrogenase-like || Hs.17860 || NM_018245 ||	1	-0.0625	-0.4745	1.1935	1.1025	1.6855	0.8935	1.2065	1.1185	1.1035	1.1245	1.2455	1.3305	1.4295	1.0935	1.3885	1.2275	1.2925	1.2285	1.9595	1.7875	1.7105	1.4125		-0.1195	-0.0665	0.3515	-0.0115	0.1915	-0.0635	0.4915	0.2685	0.0775	-0.6445	-0.5675	-0.6655	-0.3145	-0.9385	-0.8325					-0.2955
GENE39X	NM_021603	854719 || FXYD2 || FXYD domain containing ion transport regulator 2 || Hs.413137 || NM_021603 ||	1	-0.116	-0.327	0.676	0.431	0.874	0.49	0.411	0.521	0.363	0.574	0.627	0.907	1.082	0.546	0.624	0.852	0.61	0.631	0.877	0.96	0.727	0.891	1.404	0.223	0.036	0.292	0.075	-0.2	-0.042	-0.069	-0.349	-0.095	-0.339	-0.132	-0.601	0.149	-0.09	-0.072	-0.081	-0.186	-0.009	-0.004	-0.069	-0.234	-0.405	-0.593
GENE27X	NM_015053	849337 || PPFIA4 || Protein tyrosine phosphatase, receptor type, f polypeptide (PTPRF), interacting protein (liprin), alpha 4 || Hs.153648 || NM_015053 ||	1	0.127	-0.072	0.303	0.25	0.408	0.261	0.463	0.582	0.467	0.422	0.526	0.625	0.691	0.507	0.458	0.236	0.146	0.3	0.937	0.681	0.751	0.677	1.15	0.166	0.026	0.438	0.024	0.153	0.026	0.258	0	-0.118	-0.449	-0.194	-0.111	-0.252	0.115	-0.017	-0.366	-0.109	-0.024	-0.425	-0.475	-0.385	-0.627	-0.519
GENE54X	NM_004464	694135 || FGF5 || Fibroblast growth factor 5 || Hs.37055 || NM_004464 ||	1	0.052	-0.055	0.22	0.498	0.538	0.236	0.37	0.462	0.23	0.496	0.171	0.629	0.431	0.253	0.399	0.329	0.363	0.324	0.622	0.664	0.499	0.337		-0.163	-0.09	-0.09	0.112	0.006	0.103	0.207	-0.229	0.062	-0.572	-0.31	-0.161	-0.023	-0.182	-0.157	-0.23		-0.155	-0.229		-0.098
GENE56X	NM_173659	693047 || MGC29784 || Hypothetical protein MGC29784 || Hs.33719 || NM_173659 ||	1	0	0.306	0.482	0.247	0.782	0.347	0.351	0.211	0.351	0.285	0.512	0.581	0.539	0.349	0.417	0.391	0.571	0.372	1.007	0.376	0.823	0.574	0.609	-0.012	-0.093	-0.006	0.086	0.067	0.078	0.076	-0.135	-0.326	-0.436	-0.199	-0.358	0.011	-0.232	0.054	-0.085	0.096	0.069	-0.254	-0.2	-0.181	-0.443	-0.198
GENE51X	NM_006031	694760 || PCNT2 || Pericentrin 2 (kendrin) || Hs.474069 || NM_006031 ||	1	0.289	0.034	0.406	0.354	0.477	0.104	-0.037	0.2	0.401	0.4	0.219	0.888	0.62	0.568	0.453	0.374	0.505	0.339	0.608	0.794	0.883	0.585	0.884	0.327	0.015	0.448	-0.16	-0.013	-0.074	0.058	-0.015	-0.006	-0.046	-0.192	-0.044	-0.172	-0.048	-0.197	-0.14	-0.013	0.17	-0.09	-0.011	0.059	-0.165	-0.084
GENE21X	NM_205848	847587 || SYT6 || Synaptotagmin VI || Hs.370963 || NM_205848 ||	1	0	-0.005	0.187	0.127	0.407	0.097	0.176	0.256	0.179	0.325	0.286	0.752	0.396	0.358	0.42	0.207	0.231	0.353	0.654	0.524	0.586	0.311	0.857	0.183	0.005	0.021	0.053	-0.035	-0.147	0.147	-0.04	-0.082	-0.25	-0.19	-0.327	-0.184	-0.33	-0.401	-0.292	-0.297	-0.61	-0.238		0.06		-0.184
GENE42X	XM_371684	692314 || || Similar to Tubulin beta-4q chain || Hs.128392 || XM_371684 ||	1	0	0.007	0.032	0.156	0.22	0.178	0.183	0.177	0.202	0.162	-0.059	0.483	0.37	0.267	0.134	0.004	0.159	0.139	0.522	0.444	0.269	0.226	0.686	0.003	0.096	0.283	0.048	0.015	0.06	-0.019	0.012	-0.031	-0.396	-0.226	-0.262	-0.077	-0.568	-0.047	-0.228	-0.03	-0.189	-0.263	0.114	-0.009	-0.46	-0.295
GENE35X	ENST00000328708	851755 || || || || ENST00000328708 ||	1	0.225	-0.054	0	0.053	0.278	0.175	0.06	0.346	0.204	0.294	0.137	0.372	0.497	0.123	0.312	0.097	0.085	0.212	0.453	0.234	0.219	0.114	0.809	0.061	0.089	0.125	-0.026	-0.032	0.087	0.117	0.026	0.026	-0.43	-0.021	-0.391	-0.233	-0.149	-0.266	-0.237	-0.341	-0.23	-0.263	-0.198	-0.043	-0.132	-0.191
GENE33X	NM_032316	681321 || NICN1 || Nicolin 1 || Hs.191460 || NM_032316 ||	1	-0.051	-0.076	0.266	0.275	0.521	0.235	0.241	0.255	0.125	0.292	0.162	0.716	0.265	0.126	0.278	0.353	0.343	0.263	0.404	0.352	0.298	0.241	0.653	0.083	0.266	-0.041	0.053	-0.031	-0.244	0.098	0	-0.181	-0.112	0.062	-0.06	0.006	-0.134	-0.147	0.001	-0.239	-0.14	0.102	0.316	-0.269	-0.25	-0.106
GENE12X	BC021277	848554 || FLJ10902 || Hypothetical protein FLJ10902 || Hs.434927 || BC021277 ||	1	0.0535	-0.0995	0.4125	0.4135	0.6735	0.5095	0.3745	0.3455	0.4485	0.4365	0.4095	0.6685	0.5205	0.3495	0.5035	0.4425	0.4865	0.5295	0.6355	0.7245	0.5885	0.4525		-0.2115	0.0405	0.3935	0.0985	0.1045	-0.0705	-0.0745	0.0755	-0.2025	-0.0225	-0.1035	-0.0865	-0.1415	-0.3315	-0.3075	-0.3825		-0.4545	-0.2775		-0.3335	-0.0055	-0.0795
GENE40X	NM_021238	867530 || C12orf14 || Chromosome 12 open reading frame 14 || Hs.505154 || NM_021238 ||	1	0.146	-0.348	0.942	0.681	0.715	0.252	0.075	0.368	0.868	0.891	0.83	1.374	1.068	0.848	0.856	0.454	0.593	0.506	1.157	1.367	1.149	1.055	1.657	0.125	-0.137	0.805	-0.142	-0.023	-0.321	-0.477	0.194	-0.069	0.012	-0.338	-0.183	-0.524	-0.393	-0.401	-0.642	-0.424	-0.215	-0.79	-0.466	-0.167	-0.102	0.097
GENE48X	NM_032383	684956 || HPS3 || Hermansky-Pudlak syndrome 3 || Hs.477898 || NM_032383 ||	1	0.04	-0.45	0.34	0.29	0.36	0.09	-0.1	0.32	0.66	0.48	0.31	0.88	0.86	0.72	0.42	0.35	0.43	0.52	0.67	0.91	0.87	0.86	0.84	0.2	0.17	0.59	-0.08	-0.02	-0.11	0.07	0.01	0.05	-0.22	-0.08	0.11	-0.5	-0.41	-0.42	-0.28	-0.727	-0.37	-0.43	-0.51	-0.51	-0.5	-0.55
GENE34X	NM_016033	854493 || CGI-90 || CGI-90 protein || Hs.145386 || NM_016033 ||	1	0.3315	-0.1655	0.3195	0.3805	0.6135	0.2765	0.2945	0.3365	0.7865	0.4545	0.4805	0.7095	0.7425	0.4635	0.3675	0.2475	0.2995	0.3495	0.7075	0.8525	0.7285	0.5305	0.7115	0.1495	-0.1495	0.7335	-0.1475	0.0195	-0.2635	-0.1865	0.1695	0.0675	-0.1625	-0.1755	-0.5845	-0.6495	-0.5185	-0.9055		-0.7565	-0.9605	-1.3565	-1.0245	-0.7325	-0.1475	-0.3415
GENE55X	XM_210579	850677 || || || || XM_210579 ||	1	-0.092	-0.165	0.398	0.233	0.462	0.164	0.003	0.123	0.156	0.06	-0.053	0.476	0.52	0.283	0.114	0.309	0.245	0.206	0.578	0.755	0.714	0.514	0.411	-0.078	-0.163	0.357	0.002	0.021	-0.058	0.004	0.046	-0.054	-0.106	-0.024	-0.234	-0.208	-0.176	-0.289	-0.276	-0.461	-0.58	-0.292	-0.155	-0.374	-0.488	-0.15
GENE50X	NM_173793	866656 || LOC128977 || Hypothetical protein LOC128977 || Hs.474210 || NM_173793 ||	1	0.047	-0.055	0.502	0.536	0.414	0.453	0.246	0.354	0.804	0.679	0.433	0.962	1.076	0.644	0.722	0.497	0.471	0.733	0.944	1.02				-0.171	0.215	0.26	-0.292	-0.29	-0.133	-0.29	0.278	0.057	-0.454	-0.26	-0.376	-0.595	-0.112	-0.233	-0.127			-0.438	0.182	-0.283	-0.142	0.037
GENE60X	AK094044	863023 || || CDNA FLJ36725 fis, clone UTERU2012230 || Hs.21380 || AK094044 ||	1	0.167	0.027	0.659	0.621	0.983	0.501	0.447	0.614	0.725	0.696	0.858	0.353	0.981	0.89	0.986	0.832	0.865	0.802	1.478	0.76	1.122	0.776		-0.249	-0.181	0.254	-0.371	-0.082	-0.036	0.214	0.096	-0.028	-0.917	-0.912	-0.406	-0.347	-0.176	-0.6				-0.61	0.417	-0.546		-0.564
GENE20X	NM_021933	683541 || FLJ12438 || Hypothetical protein FLJ12438 || Hs.8595 || NM_021933 ||	1	0	0.13	0.526	0.742	1.312	0.779	0.912	0.932	0.496	0.527	0.845	0.733	0.472	0.522	0.935	0.987	0.981	1.041	1.002	1.079	1.037	0.787		0.021	0.096	-0.012	0.278	-0.089	0.088	0.278	-0.011	-0.164	-0.339	-0.259	-0.66	-0.126	-0.272	0.036	-0.153	0.106	0.121	-0.365
GENE29X	NM_006365	859249 || CROC4 || Transcriptional activator of the c-fos promoter || Hs.380027 || NM_006365 ||	1	-0.33	-0.256	0.752	0.468	0.637	0.523	0.317	0.68	0.436	0.052		0.243	0.342	0.383	0.581	0.734	0.399	0.496	0.808	0.771	0.634	0.43		-0.1	-0.261	0.022	0.328	-0.274	-0.032	0.047	0.219	-0.048	-0.135	0.184		-0.204		-0.288	0.036			-0.192			-0.002
GENE9X	NM_014547	684437 || TMOD3 || Tropomodulin 3 (ubiquitous) || Hs.4998 || NM_014547 ||	1	0.322	0.164	0.349	0.416	0.56	0.192	0.326	0.253	0.041	0.416	0.331	0.503	0.43	0.352	0.407	0.399	0.46	0.464	0.675	0.788	0.487	0.538		0.138	-0.037	0.117	0.074	0.212	-0.497	0.022	-0.028	-0.144	0.046	0.101	0.124	-0.09	0	-0.021	-0.108	-0.216	-0.107	-0.4		-0.007	-0.013	-0.108
GENE25X	NM_024814	685917 || CBLL1 || Cas-Br-M (murine) ecotropic retroviral transforming sequence-like 1 || Hs.546435 || NM_024814 ||	1	0.092	-0.065	0.227	0.3	0.472	0.308	0.295	0.38	0.152	0.307	0.24	0.602	0.516	0.168	0.341	0.239	0.342	0.315	0.731	0.52	0.693	0.418	0.742	0.095	0.133	0.071	0.076	-0.056	0.015	0.003	-0.094	-0.118	-0.022	0.071	-0.101	-0.187	-0.253	-0.275	-0.168	-0.015	-0.329	-0.055	-0.271	-0.262	-0.423	-0.226
GENE38X	AK022997	859384 || || Homo sapiens, clone IMAGE:5277945, mRNA || Hs.22545 || AK022997 ||	1	-0.04	-0.105	0.483	0.257	0.509	0.139	0.296	0.255	0.342	0.242	0.262	0.703	0.611	0.474	0.268	0.26	0.597	0.403	0.941	0.891	0.787	0.733		0.095	-0.142	-0.047	0.001	-0.088	0.012	0.161	0.042	-0.058	0.057	0.106	-0.018	-0.18	-0.226	-0.152	-0.169		-0.445	-0.257	-0.194	-0.32	-0.298	-0.247
GENE44X	NM_017894	850925 || ZSCAN2 || Zinc finger and SCAN domain containing 2 || Hs.513100 || NM_017894 ||	1	-0.021	0.051	0.284	0.311	0.356	0.101	0.437	0.165	0.188	0.212	0.258	0.624	0.496	0.486	0.278	0.42	0.637	0.442	0.836	0.661	0.723	0.326	0.746	0.091	0.243	-0.127	-0.005	-0.003	0.007	0.145	0.094	-0.131	-0.104	0.004	-0.014	-0.102	-0.054	-0.039	-0.188	-0.105	-0.355	-0.103	0.273	-0.164	-0.374	-0.379
GENE14X	NM_019041	854036 || MTRF1L || Mitochondrial translational release factor 1-like || Hs.225836 || NM_019041 ||	1	0.116	0.077	0.09	0.225	0.413	0.298	0.387	0.236	0.1	0.258	0.197	0.354	0.283	0.221	0.209	0.286	0.38	0.208	0.482	0.391	0.341	0.265	0.64	0.026	0.245	-0.057	0.096	-0.14	-0.109	-0.096	-0.1	-0.122	-0.138	0.021	0.126	-0.096	-0.115	-0.192	-0.163	-0.042	-0.352	-0.131	-0.214	-0.043	-0.151	-0.053
GENE18X	NM_024548	847868 || LRRIQ2 || Leucine-rich repeats and IQ motif containing 2 || Hs.444135 || NM_024548 ||	1	0.1185	-0.0045	0.4795	0.3775	0.4125	0.3175	0.2745	0.2915	0.0085	0.4735	0.2715	0.5555	0.2875	0.7055	0.1565	0.4055	0.4425	0.2615	1.0685	0.6375	0.6015	0.4585		-0.0525	0.1525	-0.0255	0.1395	-0.1935	-0.0525	-0.2275	-0.1485	0.0755	-0.0345	-0.0145	0.0085	-0.2515	-0.4375	-0.2495	-0.3355	-0.2295	-0.3235	-0.2785	-0.1335	0.1215	0.0045	0.0245
GENE28X	NM_152598	774418 || FLJ35757 || Hypothetical protein FLJ35757 || Hs.446268 || NM_152598 ||	1	0.166	0.161	0.233	0.269	0.509	0.335	0.462	0.394	0.183	0.227	0.175	0.599	0.402	0.374	0.092	0.404	0.182	0.2	0.792	0.49	0.486	0.398	0.491	-0.15	0.122	-0.003	-0.084	-0.142	-0.018	-0.101	0.017	-0.121	-0.128	0.052	-0.043	-0.105	-0.116	-0.156	-0.173	-0.161	-0.065	-0.162	-0.178	0.057	-0.112	0.271
GENE19X	AL928970	684826 || || || || AL928970 ||	1	0.06	0.022	0.396	0.438	1.061	0.131	0.358	0.333	0.355	0.339	0.216	0.649	0.596	0.082	0.395	0.651	0.866	0.498	0.831	0.847	0.706	0.72	0.543	-0.103	-0.06	0.012	-0.072	-0.141	0.078	0.058	-0.093	-0.188	-0.211	0.026	-0.169	0	-0.284	-0.258	-0.357	-0.107	-0.12	0.051		0.211		0.036
GENE22X	THC1504780	849714 || || || || THC1504780 ||	1	-0.0015	-0.2035	0.5965	0.3875	0.7725	0.7095	0.5325	0.6265	0.6765	0.7515	0.6165	0.8595	0.8135	0.5555	0.5695	0.6295	0.7055	0.6065		0.9195	0.9765	0.9065		0.1395	0.1235	0.0455	-0.1095	-0.1345	-0.1865	-0.3255	-0.2915	-0.0965	0.0785	-0.0805	0.0585	-0.0215	-0.1685	-0.1395	-0.2595	-0.0415	-0.0395	-0.1375	-0.0655	0.2025	0.0185
GENE53X	NM_006187	851038 || OAS3 || 2'-5'-oligoadenylate synthetase 3, 100kDa || Hs.528634 || NM_006187 ||	1	0.121	0.048	0.583	0.609	0.967	0.46	0.622	0.613	0.289	0.586	0.317	0.634	0.401	0.414	0.453	0.698	0.775	0.565	0.945	0.645	0.853	0.589	1.261	0.12	-0.003	0.011	-0.197	-0.002	-0.095	-0.911	-0.226	-0.04	0.041	-0.019	0.078	-0.099	-0.277	-0.179	-0.023	-0.043	0.074	-0.279	0.144	0.075	-0.255	-0.138
GENE37X	NM_138371	691280 || MGC16044 || Hypothetical protein MGC16044 || Hs.258002 || NM_138371 ||	1	0.17	0.135	0.532	0.544	0.697	0.355	0.302	0.345	0.247	0.305	0.124	0.231	0.058	0.168	0.176	0.4	0.412	0.264	0.764	0.646	0.608	0.359	0.845	0.085	0.09	0.027	0.026	-0.096	-0.009	0.03	-0.153	-0.186	-0.007	-0.068	0.184	-0.041	-0.146	-0.13	-0.153	0	-0.284	-0.082	-0.238	-0.079	-0.065	-0.236
GENE57X	NM_001009569	867773 || || || || NM_001009569 ||	1	0.076	-0.062	0.307	0.399	0.541	0.48	0.435	0.394	0.258	0.154	0.22	0.579	0.193	0.243	0.253	0.381	0.402	0.257	0.869	0.697	0.55	0.6	1.054	0.018	0.104	0.022	-0.026	-0.152	-0.029	0.115	-0.187	-0.129	-0.076	0.018	0.003	-0.24	-0.086	-0.256	-0.06	-0.08	-0.221	-0.22	0.111	-0.022	-0.221	-0.035
GENE58X	AB065507	862572 || || || || AB065507 ||	1	-0.177	0.03	0.511	0.795	0.906	0.557	0.51	0.455	0.343	0.496	0.482	0.482	0.612	0.382	0.547	0.754	0.905	0.683	1.113	0.968	0.896	0.708		-0.049	0.156	0.017	-0.25	-0.221	0.114	0.171	-0.02	-0.017	-0.148	-0.212	0.049	-0.049	-0.058	-0.086		0.143	-0.286	-0.161		-0.438	0.048
GENE41X	NM_000912	696455 || OPRK1 || Opioid receptor, kappa 1 || Hs.89455 || NM_000912 ||	1	0.016	0.148	0.306	-0.01	0.014	0.121	0.19	0.164	0.297	0.093	0.181	0.336	0.331	0.198	0.193	0.191	0.165	0.251	0.651	0.557	0.363	0.15	0.071	0.131	-0.005	0.048	-0.072	-0.092	-0.013	-0.059	-0.241	-0.048	-0.016	-0.055	-0.008	-0.188	-0.014	-0.217	-0.087	-0.225	-0.059	-0.036	0.14	0.109	0.057	0.003
GENE49X	NM_172020	846317 || || || || NM_172020 ||	1	0.188	0.123	0.19	0.166	0.23	0.186	0.263	0.327	0.331	0.067	0.266	0.398	0.607	-0.253	0.285	0.127	0.12	0.307	0.761	0.563	0.64	0.446	0.426	0.121	0.013	0.128	-0.186	0.046	0.265	0	0.009	0.183	-0.144	-0.235	-0.132	-0.119	-0.321	-0.362	0.031	-0.308	-0.23	-0.161	0.398	0.186	-0.191	-0.022
GENE36X	BC010544	861909 || || CDNA clone IMAGE:3462401, partial cds || Hs.144583 || BC010544 ||	1	0.023	-0.262	0.057	0.154	0.587	0.02	0.095	0.614	0.812	0.679	0.603	0.775	0.835	0.545	0.829	0.814	0.64	0.77	0.865	0.922	0.903	0.704	-0.408	0.419	-0.229	0.609	-0.212	0	-0.269	0.245	-0.196	-0.339	-0.482	-0.472	-0.576	0.045	0.134	0.052	0.208	-0.049	0.307	0.072	-0.342	-0.558	-0.537	-0.777
GENE52X	NM_006840	692379 || LILRB5 || Leukocyte immunoglobulin-like receptor, subfamily B (with TM and ITIM domains), member 5 || Hs.306230 || NM_006840 ||	1	-0.162	0.199	0.136	0.335	0.278	0.224	0.458	0.412	0.284	0.138	0.188	0.041	0.197	0.234	0.382	0.176	0.123	0.122	0.825	0.586	0.601	0.469		-0.19	0.032	-0.3	-0.102	-0.084	-0.137	-0.115	0.082	0.007	-0.282	-0.053	0.037	-0.301	-0.299	-0.239	-0.348		-0.203	-0.167		0.074
GENE59X	AJ001612	865187 || PSPHL || Phosphoserine phosphatase-like || Hs.536913 || AJ001612 ||	1	1.562	1.243	1.859	1.678	1.58	1.849	0.971	1.153	1.333	1.225	1.314	2.038	1.419	1.281	1.095	1.169	-0.218	0.007	1.156	1.217	1.107	1.281	0.762	0.133	1.205	2.117	1.463	-0.277	-0.305	-0.073	-0.01	-0.396	-0.838	-0.751	-0.54	-0.633	-0.658	-0.488	-0.466	1.601	1.045	-0.601	-0.616	-0.995	-0.918	-1.182
GENE45X	NM_032324	688443 || MGC13186 || Hypothetical protein MGC13186 || Hs.16034 || NM_032324 ||	1	0.063	-0.102	0.219	-0.078	0.341	0.059	-0.061	0.033	0.47	0.367	0.461	0.535	0.646	0.264	0.388	0.353	0.364	0.528	0.419	0.461	0.402	0.394	0.618	-0.026	0.128	0.382	-0.228	-0.416	-0.377	-0.468	0.334	0.132	-0.013	0.083	-0.717	-0.136	0.02	-0.017	-0.102	-0.211	-0.401	-0.01	-0.394	-0.531	-0.274	-0.144
GENE46X	NM_033087	690201 || ALG2 || Asparagine-linked glycosylation 2 homolog (yeast, alpha-1,3-mannosyltransferase) || Hs.40919 || NM_033087 ||	1	0.052	-0.36	0.018	-0.078	0.171	0.247	0	0.278	0.233	0.214	0.097	0.471	0.268	0.238	0.245	0.054	0.151	0.155	0.52	0.501	0.388	0.246	0.467	0.004	0.175	0.213	0.026	-0.24	-0.32	-0.456	-0.175	-0.191	0.084	0.421	0.15	-0.371	-0.365	-0.491	-0.492	-0.583	-0.218	-0.449	-0.781	-0.155	-0.12	-0.158
GENE32X	NM_022551	870506 || RPS18 || Ribosomal protein S18 || Hs.546290 || NM_022551 ||	1	-0.309	-0.072	0.003	0.011	0.248	-0.039	0.037	0.409	0.034	0.22	0.298	0.082	0.543	0.614	0.064	0.434	0.48	0.342	1.235	1.103	0.198	0.501	-0.507	-0.402	-0.036	0.524	0.078	-0.182	0.026	0.219	-0.268	-0.132	-0.13	-0.233	0.049	-0.058	0.029	-0.128	-0.08	0.133	0.011	0.019	-0.44	0	-0.064	0.038
GENE70X	NM_020524	855802 || PBXIP1 || Pre-B-cell leukemia transcription factor interacting protein 1 || Hs.505806 || NM_020524 ||	1	-0.077	-0.412	0.597	0.73	0.856	0.807	-0.948	-0.682	-1.201	-0.838		-1.242				-0.501	-0.779			-2.225				-0.876	-0.121	-1.03	-0.447	-0.202	-0.415	-0.22	-0.582	-0.339	0.015	-0.049	0.199	0.472	0.028	0.076	-0.005	-0.117	0.157	0.12	0.123	-0.847	0.058	-0.106
GENE104X	NM_133337	686325 || FER1L3 || Fer-1-like 3, myoferlin (C. elegans) || Hs.500572 || NM_133337 ||	1	-0.051	-0.256	-0.188	0.064	-0.221	-0.275	-0.526	-0.869	-0.328	-0.071	-0.248	-0.368	-0.222	0.043	-0.333	-0.307	-0.247	-0.281	0.088	-0.011	0.06	-0.099	-0.209	-0.101	-0.645	-0.857	-0.677	0.141	0.019	-0.063	0.159	0.045	-0.004	-0.092	0.251	0.018	0.448	0.188	0.193	0.273	0.423	0.002	-0.47	0.342	0.324	0.212
GENE85X	I_966091	850182 || || || || I_966091 ||	1	-0.261	-0.383	-0.611	-0.847	-0.676	-0.715	-0.167	-0.664	-0.371	-0.542	-0.956	-0.88	-0.588			-0.132	-0.431	-0.409		-1.486				-0.145	-0.52	-0.63	0.251	0.017	-0.195	-0.338	0.221	-0.061	0.018	0.453	0.272	0.314	0.65	0.793	0.244	0.102	0.056	-0.012	0.082	0.006	0.319	0.204
GENE93X	NM_006552	684327 || SCGB1D1 || Secretoglobin, family 1D, member 1 || Hs.202686 || NM_006552 ||	1	0.138	0.105	-1.522	-1.681	-2.122	-1.594	-0.047	-2.567	-1.026	0.086	0.055	-0.151	-1.779	-1.427		-1.483	-0.985	-1.536	0.435			-0.761		-0.389	-0.483	-2.459	-0.686	0.493	0.338	0.3	-0.159	-0.386	-0.426	-0.69	0.192	-0.302	-0.148	-0.504		0.166	0.755	-0.033		0.219	0.124	0.299
GENE111X	NM_000961	861429 || PTGIS || Prostaglandin I2 (prostacyclin) synthase || Hs.302085 || NM_000961 ||	1	0.198	-0.372	-1.176	-1.496	-1.618	-1.434	-0.915	-2.112	-2.158	-0.914				-1.52		-1.735	-1.572	-1.305				-1.797		-1.323	0.453	-1.334	-1.001	-0.933	-0.73	-0.615	0.202	-0.543	0.238	0.915	0.038	-0.142	0.083	0.052		0.561	0.702	-0.113	0.839	0.08	0.657	-0.29
GENE96X	NM_018708	853949 || FEM1A || Fem-1 homolog a (C.elegans) || Hs.515082 || NM_018708 ||	1	0.2705	-0.0035	-0.1865	-0.0245	-0.5495	-0.3505	-0.5455	-0.3595	-0.3875	-0.0885	-0.3075	-0.4205	-0.0255		-0.7855	-0.1575	-0.0675	-0.4525	-0.7465	-0.6515	-0.5875	-0.5285	-0.9405	1.4675	-0.0255	-0.1315	-0.2005	0.0985	0.1965	0.0035	0.1405	0.0795	0.0845	-0.1725	-0.1105	0.5245	0.6125	0.3725	0.0385	0.4495	0.1915	0.2215	0.1095	0.5495	0.2925	0.1095
GENE103X	NM_014747	774125 || RIMS3 || Regulating synaptic membrane exocytosis 3 || Hs.434924 || NM_014747 ||	1	0.026	0.578	-0.535	-0.571	-0.677	-0.533	-0.255	-0.79	-0.528	-0.3	-0.189	-0.426	-0.297	-0.444	-1.163	-0.925	-0.995	-0.822	-0.807		-1.079	-1.049	-1.118	1.299	-0.284	-0.388	0.588	0.059	0.268	0.028	-0.254	0.041	-0.478	0.073	0.262	0.45	0.618	0.678	-0.07	0.137	-0.304	0.288	0.934	0.435	0.689	0.411
GENE89X	NM_152406	867585 || FLJ36748 || Hypothetical protein FLJ36748 || Hs.483793 || NM_152406 ||	1	-0.024	0.199	-0.382	-0.156	-0.286	-0.137	-0.288	-0.308	-0.696	-0.152	-0.257	-0.219	-0.15	-0.369	-0.451	-0.044	-0.386	-0.187	-0.313	-0.397	-0.321	-0.235	-0.387	-0.228	-0.116	-0.15	0.078	-0.395	-0.278	-0.152	-0.411	-0.188	0.002	0.064	-0.03	0.179	0.322	0.307	0	0.402	0.317	0.1	0.102	-0.008	0.258	0.039
GENE92X	BC020925	843145 || MGC15523 || Hypothetical protein MGC15523 || Hs.352240 || BC020925 ||	1	-0.23	0.22	-0.516	-0.101	-0.508	-0.349	-0.402	-0.122	-1.674	-0.107	-0.478	-0.452	-0.375	-0.626		-0.527	-0.776	-0.575	-0.926	-0.21	-0.548	-0.474	-0.775	-0.056	0.069	-0.073	-0.106	0.082	0.144	0.21	-0.112	0.385	0.406	0.483	0.452	0.024		0.365				0.184		-0.711
GENE79X	NM_152550	866018 || SH3RF2 || SH3 domain containing ring finger 2 || Hs.443728 || NM_152550 ||	1	-0.17	0.047	-0.452	-0.299	-0.38	-0.268	-0.32	-0.381	-0.125	-0.162	-0.29	-0.207	-0.29	-0.164		-0.567	-0.4	-0.496	-0.657	-0.656	-0.342	-0.457	-0.729	-0.007	-0.063	0.007	0.024	0.159	-0.22	-0.107	-0.09	-0.109	0.02	-0.053	0.135	0.318	0.356	0.272		0.212		0.384		-0.063	0.081
GENE72X	X97675	847261 || PKP2 || Plakophilin 2 || Hs.164384 || X97675 ||	1	0.038	-0.158	-0.332	-0.114	-0.478	-0.123	-0.283	-0.261	-0.243	-0.153	-0.118	-0.498	-0.769	-0.569	-0.557	-0.143	-0.205	-0.107	-0.612	-0.63	-0.559	-0.287	-0.462	0.135	-0.147	-0.061	0.169	0.229	0.218	-0.063	-0.144	0.098	0.011	-0.005	-0.117	0.285	0.175	0.124	0.102	0.077	0.174	0.236	0.323	0.2	0.106	0.131
GENE110X	AK056856	842673 || || CDNA FLJ32177 fis, clone PLACE6001294 || Hs.535549 || AK056856 ||	1	-0.0325	0.0125	-0.4045	-0.1415	-0.4915	-0.2155	-0.2205	-0.2635	-0.6065	-0.0125	-0.1165	-0.1435	-0.4215	-0.2405	-0.4415	-0.2605	-0.2085	-0.2475	-0.7575	-0.7105	-0.6165	-0.5565	-0.3485	-0.0645	-0.0955	0.0505	0.0875	0.0285	-0.0445	0.1545	-0.1725	0.0265	-0.0815	0.1515	-0.0115	0.0315	0.2225	0.0985	0.1155	0.2475	0.2365	0.3235	0.1305	-0.0295	-0.1695
GENE113X	NM_002994	866830 || CXCL5 || Chemokine (C-X-C motif) ligand 5 || Hs.89714 || NM_002994 ||	1	-0.106	-0.359	-0.434	-0.451	-0.317	-0.569	-0.3	-0.254	-0.533	0.004	-0.505	-0.085	-0.406	-0.241	-0.61	-0.257	-0.313	-0.507	-1.334	-1.201	-0.663	-0.587	-0.508	0.288	0.259	-0.122	-0.074	0	0.11	-0.042	-0.029	-0.025	0.022	-0.13	0.29	0.185	0.35	0.457	0.659	0.355	0.165	0.008	0.181	-0.602	-0.027	-0.123
GENE81X	AL137629	844867 || TRAD || Serine/threonine kinase with Dbl- and pleckstrin homology domains || Hs.162189 || AL137629 ||	1	-0.066	-0.15	-0.333	-0.41	-0.469	-0.661	-0.48	-0.357	-0.992	-0.029	-0.25	-0.587	-0.439	-0.516	-0.949	-0.396	-0.222	-0.343	-1.804			-0.655	-0.818	0.012	-0.153	-0.114	-0.025	0.467	0.208	0.02	0.044	-0.038	-0.021	-1.509	0.037	0.105	0.146	0.305	-0.04	-0.141	0.218	0.352			0.689	0.27
GENE125X	THC1511927	854823 || || || || THC1511927 ||	1	-0.154	-0.153	-0.451	-0.542	-0.476	-0.495	-0.212	-0.42	-0.842	-0.047	-0.254	-0.361	0.06	-0.398	-0.934	-0.27	-0.433	-0.49	-0.967	-0.284	-0.666	-0.64	-0.444	-0.178	0	-0.318	-0.147	0.264	0.168	0.046	-0.406	-0.049	-0.302	-0.35	0.143	0.043	0.115	0.098	-0.01	0.52	0.298	-0.092	0.639	0.621	0.124	0.55
GENE80X	AF318337	842930 || || LOC440135 || Hs.375766 || AF318337 ||	1	0.067	-0.107	-0.293	-0.165	-0.297	0.015	-0.175	-0.129	-0.523	-0.03	-0.259	-0.317	-0.268	-0.356	-0.873	-0.139	-0.193	-0.306	-0.866	-0.394	-0.447	-0.604	-0.482	-0.043	0.037	-0.267	0.065	-0.193	-0.234	-0.036	-0.285	0	-0.036	-0.045	-0.017	0.045	0.098	0.091	0.321	0.258	0.24	0.105	0.347	0.167	0.266	0.247
GENE84X	AK001948	853106 || MCCC2 || Methylcrotonoyl-Coenzyme A carboxylase 2 (beta) || Hs.167531 || AK001948 ||	1	0.323	0.077	-0.759	-0.224	-0.489	-0.208	-0.403	-0.19	-0.64	-0.107	-0.317	-0.283	-0.416	-0.194	-0.757	-0.375	-0.613	-0.527	-1.108	-0.716		-0.466	-0.858	0.006	-0.29	-0.013	-0.139	0.131	0.09	0.361	-0.025	0.217	0	-0.019	0.049		0.248	0.125				0.224	0.448
GENE88X	A_32_BS53976	846558 || || || || A_32_BS53976 ||	1	0.244	-0.027	-0.4	-0.331	-0.569	-0.422	-0.254	-0.45	-0.53	-0.213	-0.237	-0.559	-0.606	-0.239	-0.885	-0.299	-0.425	-0.522	-0.514	-0.388	-0.688	-0.415	-0.712	0.049	0.034	-0.144	-0.166	-0.227	0.022	0.036	-0.211	0.083	0.174	-0.19	0.066	0.209	0.184	0.017	-0.039	0.29	0.381	0.162	0.412	-0.112	0.129
GENE64X	AB018338	856195 || KLHL18 || Kelch-like 18 (Drosophila) || Hs.517946 || AB018338 ||	1	0.362	0.007	-0.476	-0.394	-0.781	-0.355	-0.401	-0.29	-0.985	-0.179	-0.358	-0.717	-0.672	-0.608	-1.078	-0.338	-0.642	-0.557	-1.616	-0.813	-0.579	-0.781		-0.297	-0.004	-0.246	0.136	0.217	0.169	-0.064	-0.047	0.268	-0.001	0	-0.158	0.256	0.071	0.008			0.234	0.15	0.404	-0.687	0.213	0.21
GENE68X	NM_015666	852046 || GTPBP5 || GTP binding protein 5 (putative) || Hs.340636 || NM_015666 ||	1	-0.154	-0.15	-0.497	-0.372	-0.858	-0.512	-0.404	-0.055	-0.864	-0.301	-0.15	-0.455	-0.3	-0.557	-0.404	-0.359	-0.501	-0.486	-1.099	-0.46	-0.574	-0.678	-0.543	0.036	-0.124	0.079	-0.071	0.321	0.22	0.283	0.171	0	-0.111	-0.22	-0.242	0.354	-0.075	0.17	0.265	0.355	0.233	0.327	0.608		0.21
GENE144X	H16080	843648 || || Transcribed locus, weakly similar to NP_808455.1 hypothetical protein 9830102E05 [Mus musculus] || Hs.480804 || H16080 ||	1	0.154	-0.003	-0.372	-0.3	-0.547	-0.644	-0.255	-0.126	-0.361	-0.07	-0.29	-0.334	-0.201	-0.337	-0.663	-0.605	-0.54	-0.482	-1.126	-0.654		-0.418	-0.995	0.031	-0.038	-0.123	-0.198	0.1	-0.001	-0.067	-0.058	0.292	-0.076	0.086	-0.066	0.112	0.067	0.014	0.264	0.304	0.207	0.081	0.166	0.021	0.188	-0.173
GENE94X	NM_005715	773327 || UST || Uronyl-2-sulfotransferase || Hs.131514 || NM_005715 ||	1	0.053	-0.193	-0.382	-0.437	-0.427	-0.446	-0.549	-0.371	-0.646	-0.123	-0.285	-0.431	-0.42	-0.408	-0.944	-0.828	-0.401	-0.5	-1.494	-0.953		-0.42	-0.557	0.212	0.162	0.151	-0.159	0.146	-0.04	-0.115	-0.04	-0.039	-0.066	-0.109	0	-0.224	0.045	0.094	0.857	0.143	0.017	-0.225	0.305	0.571	0.768	0.172
GENE77X	BG252130	856000 || || || || BG252130 ||	1	0.086	-0.246	-0.245	-0.288	-0.828	-0.438	-0.484	-0.37	-0.203	-0.243	-0.38	-0.318	-0.104	-0.381	-0.382	-0.509	-0.547	-0.589	-0.984	-0.642	-0.567	-0.528	-1.032	0.003	0.165	-0.014	-0.222	0.036	0.079	0.011	-0.059	-0.04	-0.041	0.11	0.3	-0.046	0.031	0.032	0.008	0.194	0.062	-0.07	0.202	0.185	0.276	0.087
GENE87X	THC1544941	856863 || || || || THC1544941 ||	1	-0.015	-0.121	-0.432	-0.245	-0.55	-0.423	-0.57	-0.592	-0.259	-0.298	-0.606	-0.659	-0.316	-0.582	-0.634	-0.555	-0.462	-0.54	-0.942	-0.615	-0.682	-0.397	-0.695	-0.242	0.017	0.028	0.01	-0.117	0.11	-0.254	-0.058	-0.003	0.273	0.086	-0.197	0.079	0.012	0.271	0.096	0.053	-0.069	0.068		0.377	0.268	0.217
GENE129X	NM_020482	692338 || FHL5 || Four and a half LIM domains 5 || Hs.283689 || NM_020482 ||	1	-0.152	0.023	-0.632	-0.56	-0.963	-0.393	-0.552	-0.509	-0.506	-0.374	-0.455	-0.529	-0.634	-0.344	-1.393	-0.781	-0.529	-0.565	-1.186	-0.872	-0.671	-0.966	-0.795	-0.138	0.027	-0.274	0.116	-0.366	-0.065	0.095	0.069	-0.221	0.07	0.125	0.223	0.141	0.311	0.346	0.139	0.21	0.188	0.176	0.195	0.094	0.182
GENE78X	AK022793	862612 || || Homo sapiens, clone IMAGE:4401608, mRNA || Hs.162105 || AK022793 ||	1	-0.014	-0.183	-0.551	-0.558	-0.46	-0.361	-0.445	-0.279	-0.73	0.019	-0.607	-0.383	-0.433	-0.442	-1.087	-0.23	-0.705	-0.391	-1.309	-0.622		-0.731	-0.701	0.087	-0.095	0.049	0.021	0.007	0.106	0.013	-0.248	0.245	-0.072	0.002	-0.239	-0.121	0.07	0.184	0.026	-0.027	0.058	0.081	-0.189			0.079
GENE106X	NM_001431	867733 || EPB41L2 || Erythrocyte membrane protein band 4.1-like 2 || Hs.486470 || NM_001431 ||	1	-0.104	-0.104	-0.358	-0.337	-0.558	-0.443	-0.59	-0.483	-0.453	-0.16	-0.389	-0.3	-0.218	-0.221	-1.011	-0.395	-0.493	-0.482	-0.995	-0.55	-0.448	-0.332	-0.697	0.222	0.031	0.032	-0.065	-0.054	0.079	0	0.151	0.035	0.025	-0.037	0.075	0.136	0.12	0.006	0.337	-0.149	0.293	0.184	0.193	0.041	0.294	0.083
GENE134X	BC035102	851458 || || Similar to jumonji domain containing 1A; testis-specific protein A; zinc finger protein || Hs.499821 || BC035102 ||	1	0.042	-0.259	-0.376	-0.346	-0.534	-0.624	-0.59	-0.34	-0.538	0.081	-0.223	-0.401	0.005	-0.316	-0.68	-0.399	-0.656	-0.632	-1.211	-0.499	-0.671	-0.37	-0.689	0.174	-0.1	-0.175	-0.016	-0.138	-0.059	-0.016	0.261	0.159	-0.292	0.128	0.037	0.002	0.065	0.085	0.323	0.088	0.272	0.186	0.464	0.286	0.259	0.121
GENE126X	AL050042	852562 || || MRNA; cDNA DKFZp566L0824 (from clone DKFZp566L0824) || Hs.538604 || AL050042 ||	1	-0.839	-0.162	-0.773	-0.609	-1.137	-0.836	-0.89	-0.525	-0.805	-0.448	-1.089			-0.65	-1.141	-0.649	-0.571	-0.991						0.229	-0.244	0.048	-0.064	0.171	-0.065	-0.136	-0.127	-0.083	-0.005	-0.114	-0.093	0.138	0.242	-0.166	-0.039	0.007	-0.145	0.142	0.186
GENE131X	NM_014957	860917 || KIAA0870 || KIAA0870 protein || Hs.18166 || NM_014957 ||	1	-0.143	-0.053	-0.265	-0.331	-0.481	-0.494	-0.483	-0.52	-0.713	-0.165	-0.251	-0.415	-0.47	-0.135	-0.731	-0.316	-0.375	-0.434	-0.716	-0.496	-0.498	-0.356	-0.684	0.163	-0.163	-0.312	-0.054	0.201	0.087	-0.054	-0.027	0.005	0.23	0.082	0.103	0.201	0.228	0.079	0.024	0.124	0.172	0	0.135	0.562	0.184	0.34
GENE137X	NM_015274	852782 || MAN2B2 || Mannosidase, alpha, class 2B, member 2 || Hs.188464 || NM_015274 ||	1	-0.139	0.037	-0.584	0.08	-0.729	-0.058	-0.444	-0.43	-0.59	-0.327	-0.342	-0.648	-0.902	-0.424	-0.998	-0.437	-0.348	-0.568	-1.022	-0.979	-0.828	-0.743	-0.672	-0.179	0	-0.197	0.175	0.09	0.339	-0.416	-0.068	0.135	0.179	-0.001	-0.137	0.308	0.382	0.648				-0.091	0.408	0.542
GENE139X	NM_014683	695463 || ULK2 || Unc-51-like kinase 2 (C. elegans) || Hs.168762 || NM_014683 ||	1	0.008	-0.183	-0.175	-0.269	-0.308	-0.092	-0.341	-0.326	-1.149	-0.319	-0.325	-0.521	-0.451	-0.379	-0.95	-0.466	-0.53	-0.792	-1.398	-0.841	-0.865	-0.428	-0.856	-0.075	0.073	-0.129	-0.132	0.318	-0.018	-0.151	0.4	-0.069	0.304	0.006	0.254	-0.1	0.059	0.085	0.074	-0.016	0.356	-0.21	0.092	0.685	0.783	0.447
GENE169X	AK093659	868950 || BMP8A || Bone morphogenetic protein 8a || Hs.494158 || AK093659 ||	1	-0.018	0.001	-0.007	-0.104	-0.229	-0.031	-0.132	-0.288	-0.696	-0.307	-0.397	-0.501	-0.472	-0.17	-0.924	-0.508	-0.455	-0.748	-1.302	-0.764	-0.663	-0.619	-0.806	-0.267	-0.165	-0.363	-0.128	0.312	-0.041	-0.109	-0.008	-0.291	0.124	0	0.217	-0.032	0.29	0.155	0.256	0.161	0.331	-0.12	0.466	0.364	0.225	0.629
GENE73X	NM_014223	865786 || NFYC || Nuclear transcription factor Y, gamma || Hs.233458 || NM_014223 ||	1	0.073	-0.212	-0.155	-0.389	-0.269	-0.328	-0.33	-0.32	-0.312	-0.182	-0.224	-0.133	-0.27	-0.317	-0.361	-0.207	-0.266	-0.167	-0.072	-0.191	-0.142	-0.163	-0.205	-0.093	0.216	-0.097	-0.226	0	-0.128	-0.022	0.047	0.086	-0.151	0.016	0.238	0.145	0.2	0.235	-0.034	0.276	0.374	0.038	0.03	0.085	0.312	0.06
GENE143X	NM_032780	697985 || TMEM25 || Transmembrane protein 25 || Hs.351344 || NM_032780 ||	1	-0.129	-0.296	-0.4	-0.462	-0.435	-0.265	-0.661	-0.978	-0.367	-0.438	-0.513	-0.466	-0.506	-0.475	-0.93	-0.498	-0.716	-0.332			-0.737	-0.292	-1.576	0.105	-0.071	-0.171	-0.434	0.117	-0.209	-0.422	0.032	0.036	-0.326	-0.124	0.171	0.072	0.173	0.421	0.312	0.225	0.178	0.262	0.101	0.008	0.155	-0.037
GENE149X	NM_133265	865814 || AMOT || Angiomotin || Hs.528051 || NM_133265 ||	1	-0.047	-0.167	-0.256	-0.235	-0.224	-0.239	-0.244	-0.431	-0.248	-0.163	-0.161	-0.208	-0.13	-0.243	-0.436	-0.318	-0.261	-0.113	-0.511	-0.896	-0.331	-0.245	-0.244	-0.125	0.068	-0.181	-0.083	-0.092	-0.088	-0.127	-0.111	-0.173	-0.238	-0.099	0.16	0.053	0.11	0.324	0.073	0.141	0.072	0.046	0.078	0.305	0.198	-0.001
GENE102X	NM_012305	869520 || AP2A2 || Adaptor-related protein complex 2, alpha 2 subunit || Hs.19121 || NM_012305 ||	1	-0.038	-0.399	-0.194	-0.285	-0.246	-0.118	-0.479	-0.456	-0.353	-0.407	-0.435	-0.376	-0.318	-0.263	0.006	-0.28	-0.406	-0.268	-0.891	-0.493	-0.239	-0.352	-0.844	0.323	0.163	-0.225	-0.126	-0.24	-0.554	0.045	0.175	-0.045	0.248	0.483	0.437	0.22	0.142	0.337	0.128	0.146	0.248	0.431	0.969	0.239	0.442	0
GENE82X	NM_152519	771723 || FLJ23861 || Hypothetical protein FLJ23861 || Hs.122934 || NM_152519 ||	1	-0.089	0.005	-0.215	-0.036	-0.2	-0.073	-0.17	-0.031	-0.008	-0.191	-0.027	-0.25	-0.235	-0.206	-0.006	-0.236	-0.344	-0.203	-0.522	-0.312	-0.381	-0.687	-0.617	-0.03	-0.088	-0.063	-0.008	0.095	0.117	0.196	-0.08	0.256	0.033	-0.099	0.214	0	-0.21	0.046	0.169	0.237	0.142	0.133	0.435	0.447	0.247	0.352
GENE158X	NM_016611	691761 || KCNK4 || Potassium channel, subfamily K, member 4 || Hs.97174 || NM_016611 ||	1	-0.206	-0.014	-0.148	0.13	-0.275	-0.172	-0.252	-0.013	-0.076	-0.016	-0.106	-0.155	0.029	-0.177	-0.54	-0.124	-0.189	-0.161	-0.689	-0.548	-0.44	-0.281	-0.286	-0.131	-0.136	-0.076	-0.164	-0.091	-0.025	-0.056	0.245	0.177	0.11	-0.078	0.517	0.257	0.201	0.258	0.661	0.322	0.273	0.365	0.68	0.373	0.203	0.419
GENE121X	I_3335767	845245 || || || || I_3335767 ||	1	0.104	-0.039	-0.368	-0.296	-0.424	-0.32	-0.114	-0.337	-0.687	0.15	-0.04	-0.08	-0.115	-0.072	-1.147	-0.222	-0.472	-0.317	-0.804	-0.35	-0.195	-0.295	-0.099	0.176	-0.293	-0.012	-0.104	-0.004	0.04	0.076	0.086	0.145	0.071	0.242	0.188	0	-0.144	0.18				0.101	0.497	0.018		0.214
GENE62X	NM_002252	861646 || KCNS3 || Potassium voltage-gated channel, delayed-rectifier, subfamily S, member 3 || Hs.414489 || NM_002252 ||	1	-0.214	0.041	-0.557	-0.764	-0.494	-0.635	-0.195	-0.075	-0.36	-0.764		-0.919	-0.536			0	-0.491	-0.496						-0.243	-0.456	-0.871	-0.341	0.508	0.23	0.118	0.551	0.17	0.426	0.228	0.008	-0.107	-0.201		-0.062	-0.573		-0.001	0.12	0.455	1.141	-0.36
GENE76X	NM_005900	694313 || SMAD1 || SMAD, mothers against DPP homolog 1 (Drosophila) || Hs.519005 || NM_005900 ||	1	-0.194	-0.39	0.182	-0.106	-0.167	-0.19	-0.537	-0.341	-0.084	-0.508	-0.588	-0.483	-0.38	-0.5	0.05	-0.264	-0.127	-0.306	-0.133	-0.179	-0.463	-0.104	-0.565	0.171	0.202	-0.475	-0.302	-0.016	0.134	-0.096	-0.124	0.005	0.339	0.352	0.469	-0.125	0	-0.258	0.144	0.031	0.135	-0.312	0.59	0.482	0.408	-0.035
GENE108X	NM_014840	773419 || ARK5 || AMP-activated protein kinase family member 5 || Hs.524692 || NM_014840 ||	1	0.202	-0.043	-0.329	-0.323	-0.397	-0.323	-0.161	-0.136	-0.201	-0.633	-0.609	-1.126	-0.768	-0.535	-0.126	-0.317	-0.607	-0.625	-0.554	-0.992	-0.399	-0.43	-0.876	-0.144	-0.12	-1.177	-0.654	0.11	-0.086	0.202	-0.132	-0.046	0.6	0.672	0.641	0.234	0.548	0.168	0.433	0.719	0.62	0.391	1.386	0.634	0.881	0.542
GENE98X	NM_021980	690824 || OPTN || Optineurin || Hs.332706 || NM_021980 ||	1	0.551	-0.065	-0.11	-0.093	-0.234	-0.194	-0.264	-0.341	-0.293	0.075	-0.278	-0.522	-0.613	-0.12	-0.802	-0.313	-0.52	-1.041	-0.544	-0.924	0.031	-0.351	-0.978	0.335	-0.381	-0.551	-0.27	-0.007	0.008	-0.24	-0.225	0.025	0.467	-0.066	0.421	-0.027	0.429	0.119	-0.027	0.299	0.231	-0.569	0.487	0.403	0.403	0.199
GENE63X	NM_014795	681184 || ZFHX1B || Zinc finger homeobox 1b || Hs.34871 || NM_014795 ||	1	-0.017	-0.452	-0.627	-0.709	-0.587	-0.406	-0.442	-0.719	-0.884	-0.345	-0.647	-0.624	-0.347	-0.107	-0.19	-0.324	-0.652	-0.385	-0.619	-0.745	-0.595	-0.206	-0.564	0.602	0.14	-0.054	-0.171	-0.511	-0.249	-0.23	0	-0.196	1.091	0.211	0.825	0.357	0.51	0.325	0.613	-0.049	0.11	0.434	-0.518	0.027	0.353	-0.379
GENE69X	NM_172175	681237 || IL15 || Interleukin 15 || Hs.311958 || NM_172175 ||	1	-0.031	-0.142	-0.061	-0.052	-0.461	-0.278	-0.653	-0.474	-0.861	-0.134	-0.499	-0.61	-0.405	-0.047	-0.575	-0.563	-0.699	-0.679	-0.973	-0.719	-0.689	-0.515	-0.498	0.566	-0.076	-0.123	-0.068	0.243	0.068	0.058	0.096	-0.096	0.977	0.62	0.57	-0.019	0.18	0.075	0.032	-0.022	0.012	0	-0.587	0.352	0.337	0.147
GENE156X	AL133118	849672 || EMCN || Endomucin || Hs.152913 || AL133118 ||	1	-0.226	-0.347	-0.436	-0.335	-0.376	-0.308	-0.507	-0.796	-1.011	-0.621	-0.872	-0.539	-0.704	-0.586	-1.09	-0.697	-0.766	-0.744	-1.052	-1.112	-0.676	-0.602		0.164	-0.101	-0.121	-0.343	-0.342	-0.336	-0.52	0.04	-0.288	0.777	0.072	0.715	0.408	-0.057	-0.158	0.068	0.149	0.449	-0.469	-0.118	0.682	1.026	0.289
GENE95X	NM_004734	859474 || DCAMKL1 || Doublecortin and CaM kinase-like 1 || Hs.507755 || NM_004734 ||	1	0.176	-0.129	0.206	0.001	-0.153	-0.001	-0.613	-0.97	-0.765	-0.261	-0.503	-0.893	-0.916	-0.444	-1.155	-0.54	-0.751	-0.434	-0.593	-1.073	-0.603	-0.615	-0.957	-0.338	-0.361	-0.354	-0.429	0.046	-0.355	-0.634	0.54	0	0.176	-0.044	-0.08	0.278	0.404	0.37	0.264	0.47	0.275	-0.228	-0.763	0.73	0.93	0.845
GENE99X	NM_007106	687741 || UBL3 || Ubiquitin-like 3 || Hs.145575 || NM_007106 ||	1	0.059	-0.216	-0.271	-0.561	-0.146	-0.539	-0.506	-0.439	-0.593	-0.358	-0.63	-1.037	-0.822	-0.491	-1.008	-0.119	-0.626	-0.96	-1.009	-0.876	-0.73	-0.522	-0.983	-0.567	-0.369	-0.314	0.073	-0.192	-0.011	-0.151	-0.022	0.134	-0.066	0.015	0.307	0.14	0.393	0.019	0.176	0.175	0.022	-0.216	-0.227	0.22	0.801	1.08
GENE65X	D80006	845336 || || || || D80006 ||	1	0.0055	-0.0355	-0.4775	-0.2855	-0.6075	-0.5305	-0.8135	-0.6525	-0.2355	-0.4215		-0.5565	-0.2515	-0.2525		-0.7295	-0.8235	-0.7575	-1.1395		-0.8915	-0.6525		0.0235	0.1865	-0.2165	-0.0395	-0.0935	-0.3315	-0.7395	0.3555	0.1525	0.3535	0.2395	0.4045	-0.0235	0.3855	-0.0055	-0.3945	0.1285	0.0425	-0.2165		0.1145	0.4615	0.5195
GENE120X	NM_013995	852906 || LAMP2 || Lysosomal-associated membrane protein 2 || Hs.496684 || NM_013995 ||	1	0.053	-0.27	-0.084	-0.342	-0.107	-0.27	-0.497	-0.534	-0.732	-0.36	-0.395	-0.571	-0.651	-0.42	-0.82	-0.397	-0.287	-0.487	-1.119	-1.079	-0.454	-0.431	-0.634	0.218	0.266	-0.301	-0.1	0.206	-0.058	-0.413	0.068	0.101	0.272	0.116	0.448	-0.163	0.107	0	-0.053	0.305	0.1	-0.236	-0.725	-0.159	0.297	0.295
GENE107X	NM_014774	850534 || KIAA0494 || KIAA0494 gene product || Hs.100874 || NM_014774 ||	1	0.004	-0.438	-0.214	-0.468	-0.085	-0.385	-0.546	-0.591	-0.632	-0.238	-0.406	-0.637	-0.26	-0.048	-0.453	-0.31	-0.246	-0.398	-0.738	-1.127	-0.525	-0.42	-0.758	0.063	0.144	-0.218	-0.189	0.164	-0.178	-0.455	0.227	0.116	0.278	0.113	0	-0.052	0.187	0.254	0.179	0.098	0.449	-0.445	-0.114	0.18	0.487	0.351
GENE115X	NM_173060	683758 || CAST || Calpastatin || Hs.440961 || NM_173060 ||	1	0.217	-0.268	0.032	-0.386	-0.538	-0.581	-0.661	-1.085	-0.911	-0.593	-0.65	-1.085	-0.5	-0.341	-0.853	-0.096	-0.356	-0.552	-0.495	-0.959	-0.815	-0.832	-0.728	-0.411	-0.079	-0.28	-0.261	0.088	-0.188	-0.449	-0.093	0.107	0.122	-0.03	0.294	-0.043	0.163	0.149	-0.427	0.395	0.601	-0.389	-0.703	0.188	0.379	0.301
GENE86X	NM_014011	850038 || SOCS5 || Suppressor of cytokine signaling 5 || Hs.468426 || NM_014011 ||	1	-0.03	-0.2	-0.569	-0.523	-0.859	-0.78	-0.796	-0.726	-0.97	-0.353	-0.547	-0.46	-0.795	-0.389		-0.534	-0.668	-0.68	-1.034					-0.207	-0.136	-0.475	-0.053	0.291	-0.798	-0.399	0.016	0.147	0.042	0.09	0.056	-0.01	0.34	0.043	-0.002	0.149	0.291	-0.502	-0.518	0.002	0.002	0.436
GENE161X	NM_021818	847065 || SAV1 || Salvador homolog 1 (Drosophila) || Hs.257341 || NM_021818 ||	1	-0.364	-0.409	-0.358	-0.766	-0.775	-0.83	-1.231	-1.099	-0.783	-0.873	-0.907	-1.158	-0.789	-0.477	-1.124	-0.765	-1.081	-1.012	-1.311	-1.283	-0.909	-0.591	-1.656	-0.097	-0.649	-0.64	-0.06	-0.263	-0.554	-0.809	0.314	0	0.304	0.167	0.2	0.265	0.262	0.229	0.123	0.375	0.325	0.051	-0.771	0.319	0.466	0.246
GENE105X	NM_001018076	850489 || || || || NM_001018076 ||	1	0.146	-0.153	-0.335	-0.535	-0.306	-0.264	-0.808	-0.713	-1.231	-0.385	-0.592	-0.751	-0.649	0	-1.056	-0.006	-0.421	-0.552	-0.856		-0.662	-1.501		-0.064	0.077	-0.341	0.005	-0.159	-0.171	-0.118	0.009	0.168	0.405	0.23	0.478	-0.056	0.31	0.055	-0.14	-0.077	-0.16	-0.13	-0.151	-0.318	0.652	0.212
GENE118X	NM_018241	853922 || TMEM34 || Transmembrane protein 34 || Hs.203896 || NM_018241 ||	1	0.215	-0.141	-0.62	-0.86	-0.589	-0.696	-0.683	-0.699	-1.174	-0.415	-0.524	-0.675	-0.873	-0.637	-1.155	-0.521	-0.925	-0.694	-1.545		-1.017	-1.383	-1.2	-0.128	0.221	-0.372	-0.138	-0.021	-0.231	-0.609	0.35	0.041	0.099	-0.098	0.323	0.113	-0.144	0.164	0.019	-0.058	0.01	1.172	-0.049	0.167	0.671	0.272
GENE71X	NM_000163	868061 || GHR || Growth hormone receptor || Hs.125180 || NM_000163 ||	1	-0.1545	-0.2205	-0.3985	-0.6845	-0.0235	-0.2685	-0.1755	-0.6515	-0.7115	-0.7345		-0.5765	-0.5945	-0.5055	-0.2565	-0.4375	-0.5125	-0.1855		-0.7445		-0.4075		-0.5435	-0.3025	-0.9345	-0.0615	-0.1235	-0.0855	-0.0385	0.3785	0.0235	0.8815	0.5915	0.5735	0.4635		0.3835	0.0595			0.1435		0.3995		0.1735
GENE114X	NM_020755	847029 || TDE2 || Tumor differentially expressed 2 || Hs.146668 || NM_020755 ||	1	-0.04	-0.196	0.081	-0.275	-0.426	-0.287	-0.359	-0.552	-0.259	-0.508	-0.493	-0.488	-0.365	-0.119	-0.464	-0.548	-0.354	-0.551	-0.252	-0.61	-0.435	-0.194	-0.406	0.113	-0.212	-0.466	-0.229	-0.068	-0.261	-0.627	0.26	0.153	0.683	0.358	0.414	0.098	0.425	0.101	-0.031	-0.116	0.148	-0.469	-0.929	0.322	0.417	0.427
GENE124X	NM_006371	690881 || CRTAP || Cartilage associated protein || Hs.517888 || NM_006371 ||	1	-0.353	-0.455	-0.299	-0.433	-0.125	0.008	-0.508	-0.558	-0.62	-0.619	-0.776	-0.642	-0.265	-0.639	-0.494	-0.31	-0.855	-0.39	-0.498	-0.552	-0.798	-0.605	-1.222	-0.178	0.001	-0.211	-0.112	-0.122	-0.328	-0.015	0.101	-0.006	-0.146	0.375	0.227	0.122	-0.085	0	0.128	0.266	0.08	0.355	-0.102	0.009	0.14	0.145
GENE123X	I_1985061	843741 || || || || I_1985061 ||	1	0.1055	0.0985	-0.5175	-0.4955	-0.7595	-0.5695	-0.2115	-0.6695	-0.7735	-0.7325		-0.9875	-0.3795	-1.1005	-0.5575	-0.5135	-0.9105	-0.7115		-0.8195	-1.0245	-1.0945		-0.3185	0.0925	-0.7745	0.0465	-0.2175	-0.2735	-0.1875	0.5435	-0.0965	0.3385	0.6485	0.9475	0.0695	0.2205	0.1665	-0.0055	-0.0815	-0.0495	0.1745	-0.0165	0.0875	0.4695	0.0165
GENE142X	NM_052966	857122 || C1orf24 || Chromosome 1 open reading frame 24 || Hs.518662 || NM_052966 ||	1	-0.456	-0.213	-0.194	-0.537	-0.731	-0.523	-0.25	-0.701	-0.834	-0.545	-0.49	-1.024	-0.919	-0.943	-0.552	-0.058	-0.777	-0.502	-0.594	-1.014	-1.258	-0.975	-1.199	0.051	0	-0.689	-0.21	-0.17	-0.421	-0.223	0.487	0.123	0.344	0.479	0.554	-0.023	0.239	-0.002	0.038	-0.207	-0.015	0.315	0.013	0.172	0.547	-0.08
GENE135X	NM_002113	685463 || CFHL1 || Complement factor H-related 1 || Hs.154224 || NM_002113 ||	1	0.209	0	-0.483	-0.821	-0.303	-0.604	-0.305	-2.013	-1.675	-0.948	-1.253	-1.286	-1.565	-0.954	-1.264	-1.156	-1.191	-0.445	-1.72	-2.056	-0.678	-0.487	-1.561	-0.25	-0.552	-0.618	-0.68	-0.597	-0.666	-0.83	0.861	-0.236	1.217	1.054	0.993	0.303	0.484	0.46	0.069	0.182	0.957	-0.524	-0.074	0.675	1.347	0.196
GENE171X	NM_001014975	692272 || || || || NM_001014975 ||	1	-0.097	0.112	-0.352	-0.817	-0.409	-0.128	-0.406	-1.918	-1.553	-1.459		-1.649	-1.347	-1.076	-0.61	-0.864	-1.456	-0.859	-1.589	-2.288		-0.369		-1.294	-1.323	-1.482	-0.365	-0.763	-0.43	-0.664	1.092	0.104	0.615	0.586	0.877	0.094		0.193	-0.284			-0.35	0.649	-0.216	1.078	0.139
GENE66X	NM_173653	860530 || SLC9A9 || Solute carrier family 9 (sodium/hydrogen exchanger), isoform 9 || Hs.302257 || NM_173653 ||	1	-0.242	-0.268	-0.414	-0.591	-0.476	-0.689	-1.007	-1.319	-1.287	-1.22	-0.875	-1.544	-0.996	-0.468	-0.747	-1.013	-1.108	-0.967	-1.458	-1.601	-1.231	-0.725	-1.632	0.105	0.277	-0.48	-0.182	-0.424	-0.079	-0.245	0.637	0.027	0.684	0.687	0.172	0.209	0.247	0.226	0.153	-0.182	0.024	0.143	0.754	0.52	1.399	0.773
GENE101X	I_1882608	850324 || || || || I_1882608 ||	1	0.165	-0.164	-0.336	-0.31	-0.401	-0.321	-0.303	-0.29	-0.455	-0.294	-0.436	-0.206	-0.493	-0.371	-0.341	-0.281	-0.404	-0.48	-0.638	-0.541	-0.424	-0.385	-0.633	0.117	0.018	-0.024	-0.092	-0.286	-0.199	-0.003	0.006	-0.162	0.079	0.047	0.069	0.23	0.132	0.17	0.057	0.269	0.31	-0.01	0.328	0.466	0.526	0.524
GENE119X	NM_138411	867547 || || || || NM_138411 ||	1	-0.239	-0.157	-0.737	-0.652	-0.701	-0.57	-0.619	-0.617	-0.47	-0.683	-0.605	-0.591	-0.191	-0.473	-0.178	-0.576	-0.412	-0.264	-0.446	-0.747	-0.416	-0.144	-1.158	0.058	-0.025	-0.477	-0.277	-0.074	-0.321	0.12	0.376	0.176	0.012	0.14	0.106	0.443	0.256	0.353	0.04	0.258	0.45	0.364	0.338	0.684	1.071	0.833
GENE140X	NM_004065	850248 || CDR1 || Cerebellar degeneration-related protein 1, 34kDa || Hs.446675 || NM_004065 ||	1	-1.213	-0.463	-1.003	-0.98	-1.224	-0.517	-1.383	-1.355	-0.996	-1.972	-1.465	-1.703	-0.841	-1.479	-0.249	-0.583	-1.015	-0.646	-0.865	-1.116	-0.855	-0.767	-1.194	0.002	-0.041	-1.461	-0.801	-0.06	-0.441	-0.177	0.318	-0.648	0.241	0.133	0.387	0.973	0.858	0.806	0.911	0.372	1.088	0.462	0.766	1.631	2.096	1.621
GENE75X	NM_175569	848336 || XG || Xg blood group (pseudoautosomal boundary-divided on the X chromosome) || Hs.179675 || NM_175569 ||	1	-0.086	-0.015	-0.709	-0.859	-0.799	-0.72	-0.58	-0.702	-1.172	-0.871	-1.014	-1.097	-0.981	-0.632	-1.104	-0.286	-0.791	-1.024	-0.666	-0.875		-0.781		-0.299	0.366	-0.789	-0.262	-0.598	-0.402	-0.312	-0.151	-0.184	0.523	0.373	0.433	0.2	1.066		-0.277	0.605	0.441	0.187	0.719	0.716	1.777	2.554
GENE97X	THC1574967	862503 || || || || THC1574967 ||	1	0.295	-0.001	-0.143	-0.259	-0.317	-0.152	-0.195	-0.36	-0.606	-0.42	-0.178	-0.15	-0.439	-0.315	-0.874	-0.511	-0.408	-0.609	-0.252	-0.379	-0.344	-0.522		-0.24	-0.242	-0.597	-0.47	-0.377	-0.189	-0.327	-0.001	0.288	0.387	0.14	0.259	0.122	0.113	-0.169	-0.064	-0.032	0.384	0.192	0.024	1.479	1.717	1.214
GENE83X	AC025463	697011 || || || || AC025463 ||	1	-0.095	-0.015	-0.23	-0.147	-0.143	0.086	-0.338	-0.341	-0.403	-0.579	-0.489	-0.331	-0.515	-0.26	-0.56	-0.274	-0.327	-0.387	-0.085	-0.254	0	-0.29	-0.007	-0.316	-0.151	0.133	-0.283	-0.266	-0.128	-0.085	0.084	0.069	-0.044	0.284	0.427	-0.127	-0.116	-0.154	0.113	0.082	0.407	-0.014	0.118	0.818	0.982	0.394
GENE128X	NM_000919	869555 || PAM || Peptidylglycine alpha-amidating monooxygenase || Hs.369430 || NM_000919 ||	1	0.019	-0.147	-0.191	-0.365	-0.325	-0.343	-0.617	-0.625	-0.384	-0.285	-0.406	0.072	-0.374	-0.2	-0.314	-0.373	-0.447	-0.304	-0.087	-0.331	-0.136	-0.027	-0.06	-0.089	-0.284	-0.08	-0.47	-0.243	-0.29	0.042	0.14	0.184	0.046	-0.02	0.381	-0.076	-0.154	-0.324	0.057	-0.071	-0.177	-0.182	0.613	1.046	1.068	0.692
GENE74X	NM_001393	772536 || ECM2 || Extracellular matrix protein 2, female organ and adipocyte specific || Hs.117060 || NM_001393 ||	1	-0.31	0.051	-0.234	-0.321	-0.044	-0.07	-0.19	-0.678	-0.6	-0.52	-0.477	-0.448	-0.75	-0.578	-0.637	-0.469	-0.486	-0.506	-0.428	-0.648	-0.481	-0.336	-0.358	-0.022	-0.115	-0.39	-0.079	-0.318	-0.43	-0.507	0.51	0.222	0.694	0.419	0.361	0.331	0.206	0.059	-0.097	0.058	0.091	0.085	0.404	1.161	2.061	0.807
GENE157X	NM_006682	684563 || FGL2 || Fibrinogen-like 2 || Hs.520989 || NM_006682 ||	1	-0.302	-0.215	-0.248	-0.539	-0.471	-0.683	-0.251	-1.263	-0.858	-0.796	-0.806	-1.222	-1.113	-0.747	-0.961	-0.821	-1.005	-0.846	-0.99	-1.496	-0.759	-0.917	-0.853	-0.129	-0.342	-0.943	-0.324	-0.436	-1.335	-0.608	1.263	0.097	1.625	0.402	1.263	-0.006	0.343	0.034	0.005	-0.133	-0.238	0.155	1.023	1.415	1.566	0.95
GENE147X	NM_005086	695727 || SSPN || Sarcospan (Kras oncogene-associated gene) || Hs.183428 || NM_005086 ||	1	-0.1185	0.0535	-0.6545	-0.5245	-0.4895	-0.2455	-0.2775	-0.7565	-0.8195	-0.7085	-0.6325	-0.8855	-1.1255	-0.7365	-0.5695	-0.4755	-0.5975	-0.4735	-0.7145	-1.2375	-1.1385	-0.8645		-0.0995	-0.1955	-0.4775	-0.2625	-0.6155	-0.5535	-0.2205	0.1215	-0.0985	0.3865	0.2475	0.5405	0.2725	0.6925	0.6205	0.4795	0.1515	0.3435	0.2455	0.6445	0.4795	0.9645	0.6685
GENE136X	NM_024843	691152 || CYBRD1 || Cytochrome b reductase 1 || Hs.221941 || NM_024843 ||	1	0	0.156	-0.118	-0.455	0.163	0.072	-0.189	-0.928	-1.088	-0.82	-0.775	-0.611	-1.023	-0.747	-1.003	-0.349	-0.828	-0.872	-0.874	-1.027	-0.656	-0.864	-0.152	-0.735	-0.499	-0.434	-0.741	-0.28	-0.441	-0.709	0.417	-0.107	0.323	0.069	0.381	-0.278	0.005	-0.242	-0.379	0.551	0.267	-0.374	-0.238	0.855	1.005	1.094
GENE138X	NM_016608	689866 || ARMCX1 || Armadillo repeat containing, X-linked 1 || Hs.9728 || NM_016608 ||	1	0.085	-0.036	0.047	-0.046	-0.111	-0.231	-0.313	-0.452	-0.289	-0.404	-0.403	-0.345	-0.402	-0.286	-0.417	-0.258	-0.501	-0.27	-0.737	-0.629	-0.494	-0.375	-0.555	0	-0.193	-0.214	-0.131	-0.264	-0.394	-0.457	0.108	0.09	0.385	-0.065	0.243	-0.076	0.256	-0.004	-0.133	0.196	0.22	-0.335	-0.11	0.543	0.927	0.71
GENE133X	NM_005780	696847 || LHFP || Lipoma HMGIC fusion partner || Hs.507798 || NM_005780 ||	1	-0.072	-0.542	-0.017	-0.43	-0.485	-0.212	-0.88	-1.393	-1.256	-1.118	-1.051	-0.819	-0.834	-0.76	-0.516	-0.618	-0.732	-0.53	-0.827	-1.246	-0.332	-0.74	-0.798	-0.492	0.099	-0.057	-0.428	0	-0.204	-0.435	0.837	0.367	0.354	0.259	0.344	-0.126	0.023	-0.034	0.105	0.086	0.508	-0.455	0.378	1.119	1.091	0.585
GENE155X	NM_014421	684930 || DKK2 || Dickkopf homolog 2 (Xenopus laevis) || Hs.211869 || NM_014421 ||	1	-0.0005	-0.4665	-0.3475	-0.3155	-0.5345	-0.6565	-0.9805	-0.7565	-1.5895	-0.4235	-0.7785	-0.7215	-0.9645	-0.3875	-1.0105	-0.5115	-0.5955	-0.8805	-1.1905	-0.8505		-0.5695		-0.4715	0.1975	-0.4485	-0.2075	0.4545	0.2105	-0.3715	0.1835	-0.0195	0.1905	-0.3255	0.0855	-0.2325	-0.1725	-0.1005		0.0435		-0.5285				0.7385
GENE146X	NM_017933	691747 || FLJ20701 || Hypothetical protein FLJ20701 || Hs.409352 || NM_017933 ||	1	-0.0865	-0.3835	-0.6995	-0.6605	-0.6595	-0.1865	-0.5775	-0.8165	-1.1715	-0.6395	-0.6275	-0.8415	-0.7295	-0.5315	-0.7365	-0.5065	-0.7785	-0.6615	-0.9315	-0.8365	-0.9525	-0.7575	-0.8745	-0.3065	-0.0545	-0.4565	-0.2325	-0.0995	-0.1285	-0.2725	0.4215	-0.0035	-0.1125	0.0595	0.0545	-0.0265	0.1005	0.0715	0.0255	0.3445	0.2265	0.0395	0.8905	1.5695	1.4405	0.8665
GENE117X	I_3551568	856293 || || || || I_3551568 ||	1	-0.9745	-0.2285	-0.4155	-0.4045	-0.4445	-0.4755	-0.7975	-1.1695	-0.8065	-0.5875		-0.7975	-0.9045	-1.0195		-1.3795	-0.5355	-1.1635			-1.0615	-0.6565		-0.4565	-0.2095	-0.3545	-0.4145	0.0745	-0.3265	-1.1755	-0.0635	0.1165	0.0705	0.3265	0.3355	0.1225	0.5585	0.2335		0.9085	0.2045	0.1005		0.5685	0.6075	1.0445
GENE132X	NM_003569	772545 || STX7 || Syntaxin 7 || Hs.520383 || NM_003569 ||	1	-0.706	-0.295	-0.391	-0.528	-0.239	-0.203	-0.921	-0.745	-0.528	-0.63		-0.644	-0.8	-0.569		-0.85		-0.911				-0.866		-0.098	-0.119	-0.299	-0.199	-0.83	-0.411	-0.393	-0.009	0.009	0.435	0.298	0.271	0.307	0.335	0.064	-0.308			-0.14		0.228	0.76	0.34
GENE145X	NM_001009555	681457 || || || || NM_001009555 ||	1	-0.008	-0.217	-0.045	-0.367	0.055	-0.144	-0.604	-0.676	-0.958	-1.001	-0.444	-1.651	-1.224	-0.421	-0.312	-0.647	-0.354	-0.521	-0.786	-0.492	-0.579	-0.414	-0.838	-0.604	-0.332	-1.311	-0.692	0.084	-0.452	-0.747	0.317	0.214	0.194	0.091	0.37	0.358	0.396	0.492	0.318	0.564	0.13	0	-0.457	0.396	0.684	0.246
GENE130X	NM_000669	685739 || ADH1C || Alcohol dehydrogenase 1C (class I), gamma polypeptide || Hs.2523 || NM_000669 ||	1	-0.71	-0.101	-0.43	-0.938	0.219	0.473	-0.465	-0.981	-1.648	-1.206	-1.055	-1.366	-0.819	-0.765	0.128	-0.558	-0.64	-0.374	-0.655	-0.882		-0.587		-1.302	-0.309	-1.572	-0.334	-0.245	-0.368	-0.563	0.985	0.616	1.106	0.499	0.209	0.735	0.747	0.657	0.649		1.186	0.23	0.263	1.085	1.565
GENE163X	NM_000667	696577 || ADH1A || Alcohol dehydrogenase 1A (class I), alpha polypeptide || Hs.368549 || NM_000667 ||	1	-0.268	-0.342	-0.727	-0.791	0.017	0.106	-0.636	-1.224	-2.059	-1.101	-0.973	-1.021	-0.282	0.068	-0.055	-0.907	-0.896	-0.775	-0.95			-0.11		-0.907	-0.563	-0.976	-0.954	-0.378	-0.283	-1.003	0.725	-0.048	0.368	-0.19	-0.118	0.388	0.507	0.318		0.846	1.214	-0.021		1.205	1.31	0.718
GENE127X	NM_000261	687526 || MYOC || Myocilin, trabecular meshwork inducible glucocorticoid response || Hs.436037 || NM_000261 ||	1	-0.3345	-0.1375	-0.3855	-0.4705	-0.2455	-0.0745	-0.4115	-1.1385	-1.0085	-1.0865	-0.7945	-0.2115	-0.6975	-0.9425	-0.8355	-0.8005	-1.2345	-0.9945	-0.5095	-0.9305	-1.1675	-1.0175		-0.9285	-0.7045	-1.1775	-0.8455	-0.7095	-0.3775	-0.3595	0.2175	0.3835	0.2325	-0.4275	-0.1365	1.2625	0.6675	0.9725	0.6725	0.6735	2.2165	1.6265	1.1815	0.9485	2.5255	0.9265
GENE162X	NM_004816	774890 || C9orf61 || Chromosome 9 open reading frame 61 || Hs.118003 || NM_004816 ||	1	0.165	-0.232	-0.044	-0.145	-0.594	-0.448	-0.152	-0.303	-0.916	-0.336	-0.587	-0.692	-0.168	-0.465	-0.669	-0.344	-0.379	-0.537	-0.178	-1.08	-0.818	-0.709	-0.868	0.183	-0.112	-0.911	-0.607	-0.152	-0.088	-0.306	0.184	0	0.292	0.035	0.34	0.245	0.338	0.392	0.121	0.526	0.814	0.254	0.55	0.433	0.512	0.853
GENE160X	I_1861543	861821 || || || || I_1861543 ||	1	-0.231	-0.352	0.218	-0.029	-0.301	-0.104	-0.348	-0.496	-0.796	-0.613	-0.848	-1.033	-0.561	-0.645	-0.239	-0.202	-0.727	-1.164	-0.434	-0.844	-1.17	-1.321		-0.412	-0.827	-1.527	-0.334	-0.253	-0.526	-0.606	-0.002	0.521	0.56	0.046	-0.214	1.065	0.467	0.426	0.289	0.757	0.358	0.584	-0.293	1.029	1.343	1.147
GENE154X	THC1429821	850916 || || || || THC1429821 ||	1	-0.1665	0.0885	-0.0805	-0.0175	-0.3865	-0.0745	-0.1755	0.0215	-0.5735	-0.1755	-0.1135	-0.6485	-0.7265	-0.5235	0.0425	-0.3075	-0.3495	-0.4675	-0.5315	-0.3275	-0.5835	-0.7965		0.0145	-0.2445	-0.7295	-0.5825	-0.3345	-0.5025	-0.1055	0.0625	0.0725	0.0065	-0.1475	0.4035	0.1895	0.4185	0.0925	-0.2305	0.5255	0.5095	-0.1295	0.3625	0.4045	0.5055	0.2025
GENE122X	L36121	691259 || SLC14A1 || Solute carrier family 14 (urea transporter), member 1 (Kidd blood group) || Hs.101307 || L36121 ||	1	0.01	-0.038	-0.339	-0.39	-0.682	-0.26	-0.393	-0.364	-0.139	-0.073	-0.109	-0.257	0.019	-0.402	-0.099	-0.234	-0.175	-0.293	-0.487	-0.368	-0.798	-0.475	-0.886	0.614	-0.219	-0.01	-0.438	0.14	0.321	-0.015	0.841	0.671	-0.235	-0.32	0.181	0.009	-0.079	0.173	-0.006	-0.606	0.006	0.28	0.875	0.198	-0.033	0.203
GENE91X	NM_001046	686158 || SLC12A2 || Solute carrier family 12 (sodium/potassium/chloride transporters), member 2 || Hs.162585 || NM_001046 ||	1	0.065	0.282	-0.788	-0.7	-0.663	-0.526	-0.157	-0.55	-0.869	-0.481	-0.643	-0.368	-0.673	-0.799	-0.81	-0.099	-0.41	-0.111		-0.977		-0.498		0.057	-0.77	-1.031	-0.42	-0.102	-0.337	-0.471	0.628	0.002	0.031	0.147	0.121	0.012	-0.728	-0.115	-0.278	-0.621	0.161	-0.042	-0.405	-0.187	0.058	0.305
GENE164X	NM_173709	860315 || || || || NM_173709 ||	1	-0.188	-0.022	-0.138	-0.372	-0.574	-0.411	-0.289	-0.295	-0.15	-0.262	-0.17	-0.066	-0.285	-0.277	-0.006	-0.081	-0.437	-0.363	-0.253	-0.184	-0.327	-0.249	0.108	0.466	-0.236	-0.211	-0.385	0.061	-0.129	-0.252	0.122	0.037	-0.137	-0.069	0.195	-0.007	0.155	0	0.259	-0.208	0.072	0.277	-0.228	-0.326	-0.036	0.099
GENE168X	ENST00000333784	845120 || || || || ENST00000333784 ||	1	-0.114	-0.143	-0.305	-0.434	-0.818	-0.44	-0.329	-0.447	-0.255	-0.156	-0.447	-0.358	-0.134	-0.314	-0.045	0	-0.452	-0.439	-0.438	-0.594	-0.473	-0.217	-0.346	0.561	-0.249	-0.254	-0.465	0.099	-0.04	0.196	0.239	0.057	-0.227	-0.122	0.277	0.078	0.09	0.045	0.417	-0.326	-0.013	0.477	-0.43	-0.386	-0.047	0.244
GENE116X	NM_033419	846593 || PERLD1 || Per1-like domain containing 1 || Hs.462971 || NM_033419 ||	1	-0.0075	0.0335	-0.2825	-0.3685	-0.4555	-0.0215	0.1595	-0.3385	-2.3605	-0.2075	-0.2355	-0.7245	-0.1195	-0.4445	-0.6775	-0.2855	-0.0725	-0.3715	-0.8925	-0.4335	-0.6235	-0.4475	-0.8655	-0.3235	-0.1795	-0.7295	-0.1925	-0.0275	0.1345	-0.1425	0.0125	-0.4105	-0.2975	-0.2375	0.0935	0.3265	0.3835	0.4865		0.5685	0.6175	0.2045	0.5485	0.6735	0.1405	0.3245
GENE112X	NM_003573	682546 || LTBP4 || Latent transforming growth factor beta binding protein 4 || Hs.466766 || NM_003573 ||	1	-0.023	0.265	-0.312	-0.091	-0.132	-0.138	0.067	-0.569	-0.694	-0.074	0.341	-0.433	0.12	-0.242	0.058	0.072	-0.281	0.238	-0.385	0.023	-0.102	-0.165	-0.025	-0.692	-0.436	-1.156	-1.066	-0.088	0.095	-0.233	-0.117	-0.175	-0.567	-0.668	0	0.666	0.581	0.847	0.671	0.85	0.846	0.876	0.39	0.208	0.451	0.428
GENE153X	NM_000023	685529 || SGCA || Sarcoglycan, alpha (50kDa dystrophin-associated glycoprotein) || Hs.463412 || NM_000023 ||	1	-0.38	-0.193	0.192	-0.116	0	-0.083	-0.359	-0.231	-0.468	-0.528	-0.356	-0.616	-0.625	-0.38	-0.467	0.106	-0.547	-0.584	-0.317	-0.094	-0.192	-0.433	-0.209	0.02	-0.373	-1.147	-0.495	-0.289	-0.047	-0.359	-0.038	0.244	-0.471	-0.397	0.702	1.02	1.665	1.889	0.708	1.493	0.844	0.508	1.427	0.883	1.354	1.104
GENE109X	NM_013363	691907 || PCOLCE2 || Procollagen C-endopeptidase enhancer 2 || Hs.8944 || NM_013363 ||	1	-0.986	-1.076	-1.331	-1.594	-0.569	-0.461	-1.169	-1.523	-1.423	-1.186	-0.944	-0.092	0.271	0.191	-1.001	-0.625	-1.064	-0.425	-0.317	-0.37	-0.438	-0.9	-0.819	-1.405	-0.762	-0.109	-0.625	-0.4	-0.71	0.05	0.784	-0.044	-0.625	-1.332	-0.855	0.46	0.168	0.666	-0.154	-0.348	0.164	0.428	0.251	0.684	1.635	0.235
GENE67X	NM_006206	772691 || PDGFRA || Platelet-derived growth factor receptor, alpha polypeptide || Hs.74615 || NM_006206 ||	1	-0.238	-0.089	-0.422	-0.387	-0.235	-0.388	-0.479	-0.812	-0.633	-0.447	-0.499	-0.322	-0.362	-0.05	-0.223	-0.185	-0.425	-0.149	-0.333	-0.308	-0.46	-0.325	-0.263	-0.526	-0.114	-0.441	-0.374	-0.654	-0.64	-0.493	0.54	0	0.589	0.92	-0.623	0.119	0.144	0.203	-0.152	0.282	0.42	-0.051	-0.366	0.417	0.79	-0.026
GENE148X	NM_003713	683749 || PPAP2B || Phosphatidic acid phosphatase type 2B || Hs.405156 || NM_003713 ||	1	-0.511	-0.252	-0.492	-0.559	-0.264	-0.383	-0.194	-1.014	-0.928	-0.754	-0.444	-0.347	-0.299	-0.326	-0.505	-0.452	-0.509	-0.467	-0.242	-0.393	-0.57	-0.163	0.596	-0.747	-0.652	-0.202	-0.777	-0.693	-0.823	-0.69	0.371	-0.067	-0.195	0	-0.612	0.169	0.419	0.424	0.084	0.746	0.419	0.228	-0.563	0.576	0.963	0.395
GENE172X	NM_021111	683666 || RECK || Reversion-inducing-cysteine-rich protein with kazal motifs || Hs.388918 || NM_021111 ||	1	-0.8285	-0.5365	-1.1215	-1.1895	-0.3885	-0.7355	-1.1455	-1.7545	-1.7065	-1.2785		-1.3135				-0.7505	-0.9735	-0.6515						-0.5375	-1.1075	-1.4305	-0.6295	-0.8005	-0.7955	-1.5655	0.7665	-0.1235	-0.1765	0.1565	-0.0575	0.2515	0.1985	0.5945				-0.1325	-0.7595	0.4225	0.9205	0.1815
GENE166X	NM_007191	868937 || WIF1 || WNT inhibitory factor 1 || Hs.284122 || NM_007191 ||	1	-1.0095	-0.2745	-0.1175	-0.0035	-0.8025	-0.4675	-0.4065	-0.7055	-0.8105	-1.0695		-0.8235	-0.7525	-0.1915	-0.3505	-0.7905	-0.1675	-0.5825		0.3165	-0.5845	-0.6795		-0.2125	-0.0745	-1.0925	-1.0075	-0.5165	-0.1745	-0.5245	-0.1855	0.4925	0.6085	0.1235	-0.8315		1.7275	0.9545				1.5335		2.6705	3.4565
GENE173X	NM_004616	866182 || TM4SF3 || Transmembrane 4 superfamily member 3 || Hs.170563 || NM_004616 ||	1	-0.031	-0.286	-0.088	-0.264	-0.581	-0.533	-0.565	-0.593	-0.543	-0.382	-0.569	-0.412	-0.758	-0.123	-0.503	-0.512	-0.481	-0.513	-0.832	-0.848	-0.604	-0.334	-0.461	0	-0.531	-0.229	-0.365	-0.317	-0.339	-0.701	0.192	0.437	-0.345	-0.325	0.188	-0.019	0.932	0.316	0.367	0.585	0.267	-0.252	-0.007	1.462	0.367	0.868
GENE141X	NM_030929	775305 || KAZALD1 || Kazal-type serine protease inhibitor domain 1 || Hs.512762 || NM_030929 ||	1	-0.62	-0.197	-0.744	0.136	-0.876	-0.626	-0.442	-0.7	-0.715	-0.373	-0.369	-0.358	-0.413	-0.362	-0.65	-0.466	-0.924	-0.293	-1.056	-0.763	-0.765	-0.339		-0.433	-0.274	-0.16	-0.186	-0.468	-0.22	0.157	0.351	0.208	-0.826	-0.247	-0.751	0.905	0.433	0.67	0.279	-0.706	-0.414	0.286	0.94	0.271	0.582	-0.112
GENE159X	NM_001145	773481 || RNASE4 || Angiogenin, ribonuclease, RNase A family, 5 || Hs.283749 || NM_001145 ||	1	-0.221	-0.347	-0.159	-0.383	-0.505	-0.577	-0.232	-0.221	-0.064	-0.232	-0.037	0.062	-0.336	0.096	-0.073	-0.163	-0.21	-0.204	-0.286	-0.344	-0.368	-0.34	-0.253	-0.105	-0.238	-0.162	-0.464	-0.196	-0.38	-0.138	0.108	-0.165	-0.171	-0.279	-0.247	0.011	0.362	0.32	0.163	0.204	0.171	0.397	0.189	0	0.139	0.118
GENE100X	NM_004058	687180 || CAPS || Calcyphosine || Hs.26685 || NM_004058 ||	1	-0.004	0.17	-0.495	-0.498	-1.272	-0.338	-0.047	-0.261	-0.268	-0.256	-0.155	-0.444	-0.445	-0.552	0.105	-0.659	-0.923	-1.016	-0.454	-0.55	-0.403	-0.519		0.096	-0.142	-0.272	-0.211	0.284	0.004	0.077	-0.089	0.202	-0.279	-0.508	0.281	0.608	0.717	0.807	-0.028	1.435	0.892	-0.176	0.806	1.209	1.312	0.753
GENE90X	NM_004395	685238 || DBN1 || Drebrin 1 || Hs.130316 || NM_004395 ||	1	0.154	-0.015	-0.226	-0.419	-0.354	-0.517	-0.135	-0.82	-0.662	-0.1	-0.007	0.078	-0.441	-0.247	-0.375	-0.168	-0.33	0.009	-0.302	-0.201	0.124	-0.209	-0.077	-0.861	-0.296	-0.074	-0.549	-0.204	-0.141	-0.099	0.145	-0.078	-0.197	-0.046	0.109	0.163	-0.022	0.201	0.086	0.692	0.396	0.045	0.877	0.079	0.137	-0.186
GENE152X	NM_003278	691154 || TNA || Tetranectin (plasminogen binding protein) || Hs.476092 || NM_003278 ||	1	-0.28	-0.088	-0.316	-0.442	-0.783	-0.94	-0.013	-0.673	-0.749	-0.226	0.118	-0.514	-0.574	-0.633	-0.916	-0.245	-0.094	-0.349	0.02	-0.335	0.192	-0.481	0.052	-0.411	-0.172	-1.362	-1.203	-0.197	-0.153	0.34	0.256	0.41	-0.41	-0.59	-0.129	0.28	0.318	0.293	0.587	0.665	0.447	0.46	1.485	0.559	0.558	0.272
GENE167X	NM_000599	853534 || IGFBP5 || Insulin-like growth factor binding protein 5 || Hs.369982 || NM_000599 ||	1	0.039	-0.111	-0.512	-0.622	-0.743	-0.674	-0.372	-1.494	-0.697	-0.464	-0.478	-0.371	-0.763	-0.465	-0.528	-0.879	-0.678	-0.532	0	-0.032	0.106	-0.09	-0.29	-0.676	-0.867	-1.047	-1.266	-0.345	-0.647	0.277	0.045	-0.15	-0.397	0.09	-0.028	0.403	-0.122	-0.025	0.575	-0.298	-0.393	0.351	1.206	0.384	0.333	-0.026
GENE151X	NM_001998	685468 || FBLN2 || Fibulin 2 || Hs.198862 || NM_001998 ||	1	-0.411	-0.071	-0.282	-0.614	-0.132	-0.426	0.108	-0.863	-0.76	-0.626	-0.125	-0.369	-0.393	-0.209	-0.105	-0.339	-0.308	-0.14	-0.146	-0.539	0.12	0.001	0.286	-0.636	-0.661	-1.647	-0.665	-0.435	-0.413	-0.219	0.639	0.353	0.127	-0.008	0.104	0.307	0.339	0.434	0.62	0.575	0.733	0.594	0.593	0.94	1.172	0.418
GENE165X	NM_145166	868707 || KIAA1190 || Hypothetical protein KIAA1190 || Hs.409561 || NM_145166 ||	1	-0.351	0.328	-0.676	-0.548	-0.362	-0.422	0.249	-0.584	-0.839	-0.368	0.04	-0.879	-0.845	-0.787	-0.626	-0.106	-0.818	-0.682	-0.397	-0.72	-0.652	-0.959	-0.542	-0.6	-0.42	-1.223	-0.375	-0.176	-0.277	0.136	-0.214	-0.168	-0.353	0.047	0.433	0.198	0.158	0.425	0.263	0.519	0.488	0.127	0.917	0.476	0.641	0.309
GENE170X	NM_006207	856134 || PDGFRL || Platelet-derived growth factor receptor-like || Hs.458573 || NM_006207 ||	1	-0.4005	-0.0425	-0.9315	-1.0575	-0.5505	-0.4825	-0.3685	-0.9845	-1.3365	-0.9295	-0.4215	-0.7895	-0.6935	-0.5445	-0.9945	-0.0725	-1.0345	-0.3235		-0.2015			-0.4475	-0.5785	-0.6095	-1.5485	-0.8085	-0.7595	-0.9025	-0.8415	0.3215	-0.0965	-0.3145	0.6195	0.2665	0.6365	0.3905	0.7615	0.0865	0.7015	0.4105	0.1595	1.1615	0.7305	1.1825	0.5145
GENE175X	NM_006486	690354 || FBLN1 || Fibulin 1 || Hs.24601 || NM_006486 ||	1	-0.707	0.006	-0.706	-0.808	-0.307	-0.488	-0.248	-0.765	-1.785	-1.017	-0.385	-0.69	-1.289	-0.595	-0.897	-0.258	-0.701	-0.148	-0.319	-0.192	-0.277	-0.362	-0.457	-1.178	-0.899	-2.231	-1.513	-0.396	-0.529	-0.29	0.078	0.081	-0.408	0.102	-0.163	0.603	0.423	0.447	0.493	0.575	0.222	0.433	1.552	0.585	0.736	0.631
GENE176X	NM_173833	688323 || MGC45780 || Hypothetical protein MGC45780 || Hs.146246 || NM_173833 ||	1	-0.083	-0.39	-0.783	-0.636	-1.146	-0.801	-0.112	-1.85	-2.497	-0.746	-1.09	-1.159	-0.82	-0.981	-1.671	-1.254	-0.604	-0.658	-1.305	-1.612	-0.598	-1.676	-0.761	-1.151	-0.763	-2.793	-2.022	-0.698	-0.456	-0.813	-0.325	-0.319	-0.171	-0.355	0.107	1.265	0.934	0.755	0.887	1.307	0.922	0	1.78	1.455	1.775	1.74
GENE174X	NM_053001	681734 || OSR2 || Odd-skipped related 2 (Drosophila) || Hs.253247 || NM_053001 ||	1	-0.225	-0.25	0.039	0.033	-0.184	-0.307	-0.41	-1.058	-1.261	-0.653	-0.62	-0.525	-0.249	-0.32	-1.014	-0.469	-0.633	-0.402	-0.589	-0.522	-0.185	-0.159	-0.224	-0.923	-0.126	-0.651	-0.817	-0.612	-0.358	-0.488	-0.059	-0.448	-0.592	-0.633	-0.414	0.685	0.679	0.775	0.316	0.656	0.298	0.29	1.066	0.548	0.449	0.735
GENE150X	NM_022370	772438 || ROBO3 || Roundabout, axon guidance receptor, homolog 3 (Drosophila) || Hs.435621 || NM_022370 ||	1	-0.158	-0.278	-0.46	-0.208	-0.612	0	-0.36	-0.407	-0.38	-0.266	-0.585	-0.014	-0.023	0.089	-0.319	-1.261	-1.718	-0.967	-0.218	-0.908	-0.139	-0.274	-0.969	0.122	-0.151	-0.063	-0.396	0.076	0.05	-0.088	0.539	0.205	0.114	0.085	0.212	0.227	0.084	0.215	0.974	0.629	-0.001	0.141	0.385	0.587	0.026	-0.285
[truncated: 29 more columns]
